# Supplementary material for: Epigenetic and Immune Profile Characteristics in Sinonasal Undifferentiated Carcinoma
Source: Cancer Med. 2024 Nov 20;13(22):e70413. doi: 10.1002/cam4.70413 (PMC11577451; doi:10.1002/cam4.70413)
Supplement: Supplementary file 2 — Table S1. Comprehensive data from the Whole Transcriptome Atlas (Human RNA) utilizing multiplex digital spatial profiling (DSP) analysis for sinonasal undifferentiated carcinoma. [file CAM4-13-e70413-s006.zip]

Archive with 6 entries (6 files):
- SupTab 1_01 All Data WTA_Segment Properties.xlsx
- SupTab 1_02 All Data WTA_TargetProperties.xlsx
- SupTab 1_03 All Data WTA_Probe QC.xlsx
- SupTab 1_04 All Data WTA_Area Norm.xlsx
- SupTab 1_05 All Data WTA_Nuclei Norm.xlsx
- SupTab 1_06 All Data WTA_Q3 Norm.xlsx
