# Supplementary material for: Epigenetic and Immune Profile Characteristics in Sinonasal Undifferentiated Carcinoma
Source: Cancer Med. 2024 Nov 20;13(22):e70413. doi: 10.1002/cam4.70413 (PMC11577451; doi:10.1002/cam4.70413)
Supplement: Supplementary file 2 — Table S1. Comprehensive data from the Whole Transcriptome Atlas (Human RNA) utilizing multiplex digital spatial profiling (DSP) analysis for sinonasal undifferentiated carcinoma. [file CAM4-13-e70413-s006.zip › SupTab 1_01 All Data WTA_Segment Properties.xlsx]

## Sheet: Sheet1
SlideName	ScanLabel	ROILabel	SegmentLabel	SegmentDisplayName	CK+	CD45+	SMA+	QCFlags	AOISurfaceArea	AOINucleiCount	ROICoordinateX	ROICoordinateY	RawReads	AlignedReads	DeduplicatedReads	TrimmedReads	StitchedReads	SequencingSaturation	ScanWidth	ScanHeight	ScanOffsetX	ScanOffsetY	LOQ.(Human.NGS.Whole.Transcriptome.Atlas.RNA_1.0)
TMA	TMA	1	CK+	TMA | 001 | CK+	TRUE	FALSE	FALSE		461160	3433	4837.1	77229.7	103827501	101167706	8832270	103456815	102977964	91.3	31650.4	85028.5	559	6638	144.8
TMA	TMA	2	CK+	TMA | 002 | CK+	TRUE	FALSE	FALSE		48000.3	614	9822.2	80071.9	10780541	10484874	770329	10741027	10693457	92.7	31650.4	85028.5	559	6638	27
TMA	TMA	3	CD45+	TMA | 003 | CD45+	FALSE	TRUE	FALSE		55609.8	1052	22796.4	40053.4	12940576	12433860	804201	12727836	12661477	93.5	31650.4	85028.5	559	6638	32.2
TMA	TMA	4	CK+	TMA | 004 | CK+	TRUE	FALSE	FALSE		235122	2713	3800.6	12189.5	47827342	45280925	3061464	46323232	46110280	93.2	31650.4	85028.5	559	6638	103.4
TMA	TMA	5	CK+	TMA | 005 | CK+	TRUE	FALSE	FALSE		317392	3087	7805.1	11156.4	63203345	61391093	4816677	62781129	62504267	92.2	31650.4	85028.5	559	6638	132.1
TMA	TMA	6	CK+	TMA | 006 | CK+	TRUE	FALSE	FALSE		98552.1	609	13994	9980.1	7175946	6890718	431646	7051115	7018062	93.7	31650.4	85028.5	559	6638	24.2
TMA	TMA	7	CK+	TMA | 007 | CK+	TRUE	FALSE	FALSE		167655	591	20249.3	10718.9	8096975	7893262	557125	8069886	8036869	92.9	31650.4	85028.5	559	6638	21.1
TMA	TMA	8	CK+	TMA | 008 | CK+	TRUE	FALSE	FALSE		247354	2822	22741	11896.2	28313762	27592284	1793484	28219314	28095380	93.5	31650.4	85028.5	559	6638	32.7
TMA	TMA	9	CK+	TMA | 009 | CK+	TRUE	FALSE	FALSE		205178	3344	5323.8	17958.6	61993815	60426459	3730513	61764143	61512374	93.8	31650.4	85028.5	559	6638	94.3
TMA	TMA	10	CD45+	TMA | 010 | CD45+	FALSE	TRUE	FALSE		23292.1	292	6826.2	17968.2	7612785	7415697	473953	7588334	7554332	93.6	31650.4	85028.5	559	6638	16.5
TMA	TMA	11	CK+	TMA | 011 | CK+	TRUE	FALSE	FALSE		53289	570	27004	40241.9	9690924	9448027	552443	9654211	9615171	94.2	31650.4	85028.5	559	6638	22.9
TMA	TMA	12	CK+	TMA | 012 | CK+	TRUE	FALSE	FALSE		91853.4	924	14063.9	17580.8	9974134	9718053	596819	9941148	9901144	93.9	31650.4	85028.5	559	6638	30.2
TMA	TMA	13	CK+	TMA | 013 | CK+	TRUE	FALSE	FALSE		21931	285	5683.4	72360.8	2537118	2468356	131286	2529247	2516761	94.7	31650.4	85028.5	559	6638	4.4
TMA	TMA	14	CD45+	TMA | 014 | CD45+	FALSE	TRUE	FALSE		11448.1	173	12019	18548	924890	896438	59072	921286	916534	93.4	31650.4	85028.5	559	6638	4
TMA	TMA	15	CK+	TMA | 015 | CK+	TRUE	FALSE	FALSE		268863	2945	19920.2	85872.6	75313086	73374747	5230648	75021490	74717480	92.9	31650.4	85028.5	559	6638	104
TMA	TMA	16	CK+	TMA | 016 | CK+	TRUE	FALSE	FALSE		131158	1334	3613.9	43408.2	6375136	6166510	555783	6331367	6287426	91	31650.4	85028.5	559	6638	30.6
TMA	TMA	17	CD45+	TMA | 017 | CD45+	FALSE	TRUE	FALSE		389434	7557	20922.1	18759	43698657	42561566	2556181	43530121	43325847	94	31650.4	85028.5	559	6638	94.4
TMA	TMA	18	CK+	TMA | 018 | CK+	TRUE	FALSE	FALSE		29529.1	78	19118	20200	1148673	1036580	66199	1079385	1055770	93.6	31650.4	85028.5	559	6638	4.5
TMA	TMA	19	CK+	TMA | 019 | CK+	TRUE	FALSE	FALSE		88535	981	4757.5	26743.5	19927311	19090098	1157978	19538141	19447391	93.9	31650.4	85028.5	559	6638	36
TMA	TMA	20	CK+	TMA | 020 | CK+	TRUE	FALSE	FALSE		118152	948	9984	27352	35347242	34434366	2467121	35221622	35068755	92.8	31650.4	85028.5	559	6638	50.2
TMA	TMA	21	CD45+	TMA | 021 | CD45+	FALSE	TRUE	FALSE		260272	5019	28985	56481.3	49641298	48381288	3108602	49468708	49262316	93.6	31650.4	85028.5	559	6638	85.2
TMA	TMA	22	CK+	TMA | 022 | CK+	TRUE	FALSE	FALSE		292043	4557	21624.7	25972.6	38085522	37109563	3074189	37961006	37781524	91.7	31650.4	85028.5	559	6638	72.5
TMA	TMA	23	CD45+	TMA | 023 | CD45+	FALSE	TRUE	FALSE		59554.3	1498	21859	23880	21883984	21307790	1097002	21781792	21685924	94.9	31650.4	85028.5	559	6638	32.2
TMA	TMA	24	SMA+	TMA | 024 | SMA+	FALSE	FALSE	TRUE		174566	1033	27010.1	70991.6	5375970	5229129	367025	5354230	5331112	93	31650.4	85028.5	559	6638	26.2
TMA	TMA	25	CK+	TMA | 025 | CK+	TRUE	FALSE	FALSE		124473	1525	29828	27143	15788375	15385889	1310510	15734763	15668466	91.5	31650.4	85028.5	559	6638	27.3
TMA	TMA	26	CD45+	TMA | 026 | CD45+	FALSE	TRUE	FALSE		21180.3	467	27733	26448	4025143	3717759	243179	3814229	3792912	93.5	31650.4	85028.5	559	6638	8.3
TMA	TMA	27	CK+	TMA | 027 | CK+	TRUE	FALSE	FALSE		259032	3467	5942.5	34257.1	97868466	95497179	7070803	97575006	97197719	92.6	31650.4	85028.5	559	6638	109.2
TMA	TMA	28	CK+	TMA | 028 | CK+	TRUE	FALSE	FALSE		290581	3343	7443.2	33028.3	66189644	64567213	4711771	65975080	65706157	92.7	31650.4	85028.5	559	6638	78.2
TMA	TMA	29	CK+	TMA | 029 | CK+	TRUE	FALSE	FALSE		264524	3763	26539.1	32638.6	38061355	37095984	3184927	37925394	37761242	91.4	31650.4	85028.5	559	6638	62.7
TMA	TMA	30	CK+	TMA | 030 | CK+	TRUE	FALSE	FALSE		13477.7	217	10350.7	38423.8	1247062	1215013	90919	1243311	1237230	92.5	31650.4	85028.5	559	6638	5.6
TMA	TMA	31	CK+	TMA | 031 | CK+	TRUE	FALSE	FALSE		44611.6	536	11852	41020	5312086	5175083	327858	5295030	5270888	93.7	31650.4	85028.5	559	6638	19.8
TMA	TMA	32	CK+	TMA | 032 | CK+	TRUE	FALSE	FALSE		67314.3	1002	22209.8	41937.7	16490928	16067544	1101403	16435861	16359693	93.1	31650.4	85028.5	559	6638	40.9
TMA	TMA	33	CK+	TMA | 033 | CK+	TRUE	FALSE	FALSE		283625	2242	4426.7	49325.7	46017864	44832695	4321535	45847433	45640487	90.4	31650.4	85028.5	559	6638	106.9
TMA	TMA	34	CK+	TMA | 034 | CK+	TRUE	FALSE	FALSE		464338	4118	7648.6	56227.2	74392212	71066158	7004409	72682051	72375659	90.1	31650.4	85028.5	559	6638	160.4
TMA	TMA	35	CD45+	TMA | 035 | CD45+	FALSE	TRUE	FALSE		264218	4951	18638.6	49203.6	45683407	44496933	3321652	45503145	45316822	92.5	31650.4	85028.5	559	6638	101.4
TMA	TMA	36	CK+	TMA | 036 | CK+	TRUE	FALSE	FALSE		21968.9	129	29220	47621.3	7408323	7186325	403300	7356408	7318236	94.4	31650.4	85028.5	559	6638	13.2
TMA	TMA	37	CK+	TMA | 037 | CK+	TRUE	FALSE	FALSE		20858.7	138	25749.7	56355.6	11426585	11107665	637074	11371086	11311260	94.3	31650.4	85028.5	559	6638	18.1
TMA	TMA	38	CK+	TMA | 038 | CK+	TRUE	FALSE	FALSE		496893	4543	4792.4	63759.2	15988294	15577613	1059812	15931498	15858165	93.2	31650.4	85028.5	559	6638	63.7
TMA	TMA	39	CK+	TMA | 039 | CK+	TRUE	FALSE	FALSE		145412	1448	12846.6	63602.5	32043085	31224985	2309318	31930558	31802331	92.6	31650.4	85028.5	559	6638	61.8
TMA	TMA	40	CD45+	TMA | 040 | CD45+	FALSE	TRUE	FALSE		75539.9	1725	12874.4	61986.2	17364181	16897356	965396	17294817	17219066	94.3	31650.4	85028.5	559	6638	34.8
TMA	TMA	41	CK+	TMA | 041 | CK+	TRUE	FALSE	FALSE		423084	4244	20374.3	63666	39633229	38550073	3081875	39430282	39251697	92	31650.4	85028.5	559	6638	127.8
TMA	TMA	42	CK+	TMA | 042 | CK+	TRUE	FALSE	FALSE		18474.1	218	27864	62266	6538779	6366898	381957	6503269	6476416	94	31650.4	85028.5	559	6638	12.7
TMA	TMA	43	CK+	TMA | 043 | CK+	TRUE	FALSE	FALSE		49070.6	535	13721.6	71915.2	20225395	19716823	1167375	20158166	20071000	94.1	31650.4	85028.5	559	6638	29.5
TMA	TMA	44	CK+	TMA | 044 | CK+	TRUE	FALSE	FALSE		235943	2641	20162.5	71464.7	15528959	15126712	1143570	15469137	15403067	92.4	31650.4	85028.5	559	6638	54.3
TMA	TMA	45	CK+	TMA | 045 | CK+	TRUE	FALSE	FALSE		46214	409	25788	69441	2462837	2396950	131261	2455079	2442732	94.5	31650.4	85028.5	559	6638	11.9
TMA	TMA	46	CK+	TMA | 046 | CK+	TRUE	FALSE	FALSE		265383	3752	28103.6	77829.2	58582392	57030284	4310333	58365250	58101573	92.4	31650.4	85028.5	559	6638	115.3
TMA	TMA	47	CD45+	TMA | 047 | CD45+	FALSE	TRUE	FALSE		15477.2	439	26760.4	78323.8	3296473	3201541	226220	3281364	3260247	92.9	31650.4	85028.5	559	6638	11.6
TMA	TMA	48	SMA+	TMA | 048 | SMA+	FALSE	FALSE	TRUE		50253.2	277	20758.6	42475.1	4403581	4288319	216783	4388554	4370892	94.9	31650.4	85028.5	559	6638	13.9
