# Supplementary material for: Epigenetic and Immune Profile Characteristics in Sinonasal Undifferentiated Carcinoma
Source: Cancer Med. 2024 Nov 20;13(22):e70413. doi: 10.1002/cam4.70413 (PMC11577451; doi:10.1002/cam4.70413)
Supplement: Supplementary file 2 — Table S1. Comprehensive data from the Whole Transcriptome Atlas (Human RNA) utilizing multiplex digital spatial profiling (DSP) analysis for sinonasal undifferentiated carcinoma. [file CAM4-13-e70413-s006.zip › SupTab 1_02 All Data WTA_TargetProperties.xlsx]

## Sheet: Sheet1
TargetName	HUGOSymbol	TargetGroup	AnalyteType	CodeClass	ProbePool	MinCount	MaxCount	MedianCount	GeomeanCount	NumberOfProbesIncluded	NumberOfProbesTotal	GeneID
PPP1R12B	PPP1R12B	All Targets	RNA	Endogenous	01	1	254	38.5	34.2322	1	1	4660
ERH	ERH	All Targets	RNA	Endogenous	01	1	1350	94	90.8311	1	1	2079
ANKRD52	ANKRD52	All Targets	RNA	Endogenous	01	1	325	31	28.0111	1	1	283373
HSD17B8	HSD17B8	All Targets	RNA	Endogenous	01	2	226	31.5	30.125	1	1	7923
ZSCAN20	ZSCAN20	All Targets	RNA	Endogenous	01	1	242	32.5	28.9755	1	1	7579
RELT	RELT	All Targets	RNA	Endogenous	01	2	349	63.5	48.0662	1	1	84957
LYSMD3	LYSMD3	All Targets	RNA	Endogenous	01	1	279	44	39.5262	1	1	116068
CLEC2L	CLEC2L	All Targets	RNA	Endogenous	01	2	189	21.5	18.231	1	1	154790
CYB561D2	CYB561D2	All Targets	RNA	Endogenous	01	1	184	34	29.1081	1	1	11068
CENPX	CENPX	All Targets	RNA	Endogenous	01	3	941	88	73.4649	1	1	201254
TAL2	TAL2	All Targets	RNA	Endogenous	01	3	129	26.5	24.0735	1	1	6887
LRRC39	LRRC39	All Targets	RNA	Endogenous	01	1	139	15.5	14.403	1	1	127495
PCDH19	PCDH19	All Targets	RNA	Endogenous	01	1	390	17.5	17.9459	1	1	57526
MAP6	MAP6	All Targets	RNA	Endogenous	01	1	989	25	23.7808	1	1	4135
RELCH	RELCH	All Targets	RNA	Endogenous	01	1	430	52	47.7964	1	1	57614
ZNF34	ZNF34	All Targets	RNA	Endogenous	01	1	141	20.5	18.7369	1	1	80778
UFC1	UFC1	All Targets	RNA	Endogenous	01	3	1846	103	103.293	1	1	51506
PTEN	PTEN	All Targets	RNA	Endogenous	01	2	456	46	48.1065	1	1	5728
DCTN5	DCTN5	All Targets	RNA	Endogenous	01	3	602	80	69.9251	1	1	84516
ASCC3	ASCC3	All Targets	RNA	Endogenous	01	2	2070	60	67.586	1	1	10973
ZNF282	ZNF282	All Targets	RNA	Endogenous	01	1	426	47.5	42.0939	1	1	8427
TLR8	TLR8	All Targets	RNA	Endogenous	01	1	122	27.5	22.1482	1	1	51311
SPCS1	SPCS1	All Targets	RNA	Endogenous	01	2	1559	117	120.452	1	1	28972
TP53INP1	TP53INP1	All Targets	RNA	Endogenous	01	1	300	20.5	21.9756	1	1	94241
H4C13	H4C13	All Targets	RNA	Endogenous	01	2	2283	160	127.181	1	1	8368
OR2B3	OR2B3	All Targets	RNA	Endogenous	01	2	128	24.5	21.9288	1	1	442184
NUDT17	NUDT17	All Targets	RNA	Endogenous	01	2	165	31	28.8813	1	1	200035
ZNF107	ZNF107	All Targets	RNA	Endogenous	01	1	445	29.5	28.1501	1	1	51427
DEAF1	DEAF1	All Targets	RNA	Endogenous	01	1	303	30.5	30.9921	1	1	10522
CCDC13	CCDC13	All Targets	RNA	Endogenous	01	2	6306	210	199.377	1	1	152206
LEP	LEP	All Targets	RNA	Endogenous	01	1	99	12.5	13.0874	1	1	3952
FOXO1	FOXO1	All Targets	RNA	Endogenous	01	2	298	41	35.6356	1	1	2308
EIF4E2	EIF4E2	All Targets	RNA	Endogenous	01	2	995	57.5	61.8906	1	1	9470
RIPOR3	RIPOR3	All Targets	RNA	Endogenous	01	1	142	19	17.55	1	1	140876
ITGB1BP1	ITGB1BP1	All Targets	RNA	Endogenous	01	1	770	51.5	47.4313	1	1	9270
IGF2R	IGF2R	All Targets	RNA	Endogenous	01	2	1112	89.5	95.2955	1	1	3482
KRT34	KRT31,KRT33B,KRT33A,LOC100653049,KRT34	All Targets	RNA	Endogenous	01	1	183	34	28.9197	1	1	3885
C3orf62	C3orf62	All Targets	RNA	Endogenous	01	1	159	25	22.0337	1	1	375341
NOP56	NOP56	All Targets	RNA	Endogenous	01	1	1067	53	55.3683	1	1	10528
NUP54	NUP54	All Targets	RNA	Endogenous	01	2	512	55.5	57.9119	1	1	53371
CHRD	CHRD	All Targets	RNA	Endogenous	01	1	149	22	23.5046	1	1	8646
F5	F5	All Targets	RNA	Endogenous	01	1	83	19	14.0255	1	1	2153
G3BP1	G3BP1	All Targets	RNA	Endogenous	01	3	1013	88.5	99.5042	1	1	10146
GSX2	GSX2	All Targets	RNA	Endogenous	01	1	146	23	22.0208	1	1	170825
YIF1A	YIF1A	All Targets	RNA	Endogenous	01	3	533	56	54.0844	1	1	10897
MEIOB	MEIOB	All Targets	RNA	Endogenous	01	1	198	19.5	14.3855	1	1	254528
IFT52	IFT52	All Targets	RNA	Endogenous	01	1	475	39.5	41.5304	1	1	51098
FBXL4	FBXL4	All Targets	RNA	Endogenous	01	3	416	49.5	43.354	1	1	26235
ELF4	ELF4	All Targets	RNA	Endogenous	01	2	238	40.5	34.0105	1	1	2000
PLB1	PLB1	All Targets	RNA	Endogenous	01	1	114	26.5	23.5092	1	1	151056
EAF2	EAF2	All Targets	RNA	Endogenous	01	1	302	41.5	37.1839	1	1	55840
KLHL15	KLHL15	All Targets	RNA	Endogenous	01	1	297	25.5	25.7319	1	1	80311
CCT6B	CCT6B	All Targets	RNA	Endogenous	01	1	184	26.5	23.7842	1	1	10693
SLC28A3	SLC28A3	All Targets	RNA	Endogenous	01	1	93	18	16.1856	1	1	64078
C18orf21	C18orf21	All Targets	RNA	Endogenous	01	2	431	48.5	46.9003	1	1	83608
KRTAP6-2	KRTAP6-2	All Targets	RNA	Endogenous	01	1	108	18	16.976	1	1	337967
PABPC5	PABPC5	All Targets	RNA	Endogenous	01	1	187	13.5	13.4305	1	1	140886
PRSS2	PRSS2	All Targets	RNA	Endogenous	01	1	155	22	19.1453	1	1	5645
PSMA8	PSMA8	All Targets	RNA	Endogenous	01	1	45	12	9.15639	1	1	143471
ZNF398	ZNF398	All Targets	RNA	Endogenous	01	1	190	20.5	20.3003	1	1	57541
TEAD1	TEAD1	All Targets	RNA	Endogenous	01	2	945	36.5	37.4911	1	1	7003
KCTD3	KCTD3	All Targets	RNA	Endogenous	01	2	980	47	45.6678	1	1	51133
DHODH	DHODH	All Targets	RNA	Endogenous	01	2	240	38	31.6478	1	1	1723
NAPSA	NAPSA,NAPSB	All Targets	RNA	Endogenous	01	1	422	55.5	46.0149	1	1	9476
NKAIN3	NKAIN3	All Targets	RNA	Endogenous	01	1	89	18	15.8384	1	1	286183
RFPL3	RFPL1,RFPL3	All Targets	RNA	Endogenous	01	1	115	19.5	18.5312	1	1	10738
R3HDML	R3HDML	All Targets	RNA	Endogenous	01	1	106	22	16.7247	1	1	140902
FBXO32	FBXO32	All Targets	RNA	Endogenous	01	1	509	44.5	43.1438	1	1	114907
MROH2A	MROH2A	All Targets	RNA	Endogenous	01	1	121	19.5	22.0962	1	1	339766
GALNT12	GALNT12	All Targets	RNA	Endogenous	01	2	366	38	29.8129	1	1	79695
OR51D1	OR51D1	All Targets	RNA	Endogenous	01	1	208	35.5	30.4859	1	1	390038
ZNF506	ZNF506	All Targets	RNA	Endogenous	01	1	648	69	49.7374	1	1	440515
MAP3K4	MAP3K4	All Targets	RNA	Endogenous	01	1	1031	33.5	32.5309	1	1	4216
YARS2	YARS2	All Targets	RNA	Endogenous	01	1	407	41.5	37.7248	1	1	51067
CARD11	CARD11	All Targets	RNA	Endogenous	01	2	278	38.5	32.6949	1	1	84433
ZNF516	ZNF516	All Targets	RNA	Endogenous	01	1	999	51	42.9845	1	1	9658
ITSN1	ITSN1	All Targets	RNA	Endogenous	01	1	876	30	30.5128	1	1	6453
RPL13	RPL13	All Targets	RNA	Endogenous	01	4	13941	719	592.186	1	1	6137
MYO7A	MYO7A	All Targets	RNA	Endogenous	01	1	170	26.5	26.5286	1	1	4647
CABIN1	CABIN1	All Targets	RNA	Endogenous	01	2	375	33.5	32.2617	1	1	23523
UBE2V1	UBE2V1,PEDS1-UBE2V1	All Targets	RNA	Endogenous	01	1	1131	83	70.4482	1	1	7335
APEX1	APEX1	All Targets	RNA	Endogenous	01	2	1185	49.5	61.0336	1	1	328
KLHDC4	KLHDC4	All Targets	RNA	Endogenous	01	1	283	34.5	32.2246	1	1	54758
ALPK2	ALPK2	All Targets	RNA	Endogenous	01	2	210	15	16.4252	1	1	115701
HCN2	HCN2	All Targets	RNA	Endogenous	01	2	256	40	32.0311	1	1	610
ADAM12	ADAM12	All Targets	RNA	Endogenous	01	1	134	29	23.6598	1	1	8038
TRMT1L	TRMT1L	All Targets	RNA	Endogenous	01	1	320	42	39.0379	1	1	81627
TMEM132E	TMEM132E	All Targets	RNA	Endogenous	01	1	158	29	25.8185	1	1	124842
CPXM2	CPXM2	All Targets	RNA	Endogenous	01	1	216	25.5	23.373	1	1	119587
CTRB2	CTRB2	All Targets	RNA	Endogenous	01	1	47	8.5	7.54076	1	1	440387
USP25	USP25	All Targets	RNA	Endogenous	01	1	1071	64	54.3609	1	1	29761
PLOD3	PLOD3	All Targets	RNA	Endogenous	01	1	440	39.5	43.6383	1	1	8985
PEX10	PEX10	All Targets	RNA	Endogenous	01	2	435	50.5	44.1333	1	1	5192
MTG1	MTG1	All Targets	RNA	Endogenous	01	1	895	78	66.767	1	1	92170
MSH5	MSH5,MSH5-SAPCD1	All Targets	RNA	Endogenous	01	3	745	59.5	56.1941	1	1	4439
MAGEH1	MAGEH1	All Targets	RNA	Endogenous	01	1	681	35	35.452	1	1	28986
MAN1A2	MAN1A2	All Targets	RNA	Endogenous	01	1	507	38	39.7819	1	1	10905
LYRM1	LYRM1	All Targets	RNA	Endogenous	01	2	240	37.5	30.6194	1	1	57149
ERP27	ERP27	All Targets	RNA	Endogenous	01	1	1153	32.5	30.7039	1	1	121506
VCX3A	VCX3B,VCX3A,VCX2	All Targets	RNA	Endogenous	01	2	200	29.5	29.4171	1	1	51481
STOM	STOM	All Targets	RNA	Endogenous	01	1	598	51.5	45.8597	1	1	2040
MUCL1	MUCL1	All Targets	RNA	Endogenous	01	1	159	31.5	25.2574	1	1	118430
OR51B4	OR51B4	All Targets	RNA	Endogenous	01	1	77	9.5	11.854	1	1	79339
GLTPD2	GLTPD2	All Targets	RNA	Endogenous	01	1	165	36	27.4043	1	1	388323
KDM4E	KDM4E	All Targets	RNA	Endogenous	01	1	132	31.5	25.2857	1	1	390245
PEX3	PEX3	All Targets	RNA	Endogenous	01	3	408	58	51.888	1	1	8504
LRRC56	LRRC56	All Targets	RNA	Endogenous	01	1	109	17.5	16.5634	1	1	115399
RAD1	RAD1	All Targets	RNA	Endogenous	01	1	181	27.5	25.6703	1	1	5810
TMEM184A	TMEM184A	All Targets	RNA	Endogenous	01	1	249	37	33.6105	1	1	202915
ENPP5	ENPP5	All Targets	RNA	Endogenous	01	1	98	19.5	16.2047	1	1	59084
TNFRSF12A	TNFRSF12A	All Targets	RNA	Endogenous	01	3	1122	45	44.8891	1	1	51330
THAP9	THAP9	All Targets	RNA	Endogenous	01	1	129	24.5	16.9674	1	1	79725
TTC31	TTC31	All Targets	RNA	Endogenous	01	2	625	52.5	51.4263	1	1	64427
KRT9	KRT9	All Targets	RNA	Endogenous	01	1	108	20.5	17.4022	1	1	3857
CEP135	CEP135	All Targets	RNA	Endogenous	01	1	325	46	37.2525	1	1	9662
EDEM3	EDEM3	All Targets	RNA	Endogenous	01	1	753	65.5	56.0352	1	1	80267
DAOA	DAOA	All Targets	RNA	Endogenous	01	1	228	41.5	37.5007	1	1	267012
CHST4	CHST4	All Targets	RNA	Endogenous	01	1	155	31.5	25.5444	1	1	10164
OTUD5	OTUD5	All Targets	RNA	Endogenous	01	1	818	79.5	73.0598	1	1	55593
TLNRD1	TLNRD1	All Targets	RNA	Endogenous	01	1	173	23	22.1674	1	1	59274
SERGEF	SERGEF	All Targets	RNA	Endogenous	01	4	515	60.5	59.131	1	1	26297
GPX1	GPX1	All Targets	RNA	Endogenous	01	3	1631	195.5	181.875	1	1	2876
HOXC11	HOXC11	All Targets	RNA	Endogenous	01	1	206	17	15.3623	1	1	3227
RALGDS	RALGDS	All Targets	RNA	Endogenous	01	1	237	34	31.5508	1	1	5900
SMARCA5	SMARCA5	All Targets	RNA	Endogenous	01	2	1259	91	83.0646	1	1	8467
PLEKHB1	PLEKHB1	All Targets	RNA	Endogenous	01	1	236	39	33.7437	1	1	58473
TEX46	TEX46	All Targets	RNA	Endogenous	01	1	99	20	18.0504	1	1	729059
TOMM7	TOMM7	All Targets	RNA	Endogenous	01	1	4370	216	174.078	1	1	54543
PLEKHA3	PLEKHA3	All Targets	RNA	Endogenous	01	1	433	48.5	45.8407	1	1	65977
GRIK5	GRIK5	All Targets	RNA	Endogenous	01	1	163	26.5	24.7414	1	1	2901
LTB	LTB	All Targets	RNA	Endogenous	01	3	1702	61	55.171	1	1	4050
PRR23A	PRR23A	All Targets	RNA	Endogenous	01	1	137	19.5	20.7658	1	1	729627
SLC30A6	SLC30A6	All Targets	RNA	Endogenous	01	3	460	53	48.9514	1	1	55676
FGD5	FGD5	All Targets	RNA	Endogenous	01	1	372	29.5	30.9153	1	1	152273
SPAG9	SPAG9	All Targets	RNA	Endogenous	01	2	1141	48.5	65.0954	1	1	9043
CLEC3B	CLEC3B	All Targets	RNA	Endogenous	01	1	106	19.5	16.876	1	1	7123
ITGB1	ITGB1	All Targets	RNA	Endogenous	01	1	5308	125	146.786	1	1	3688
IL1RAPL1	IL1RAPL1	All Targets	RNA	Endogenous	01	1	79	12	12.1068	1	1	11141
FGF16	FGF16	All Targets	RNA	Endogenous	01	1	120	20.5	18.691	1	1	8823
PTPRN	PTPRN	All Targets	RNA	Endogenous	01	1	180	24	21.7611	1	1	5798
CSAG3	CSAG3,CSAG2	All Targets	RNA	Endogenous	01	2	299	24.5	24.1493	1	1	389903
CCT8L2	CCT8L2	All Targets	RNA	Endogenous	01	1	156	24	22.1527	1	1	150160
TMEM181	TMEM181	All Targets	RNA	Endogenous	01	1	298	43.5	38.5351	1	1	57583
NOP14	NOP14	All Targets	RNA	Endogenous	01	1	267	40	34.4078	1	1	8602
ZDHHC5	ZDHHC5	All Targets	RNA	Endogenous	01	2	433	74.5	69.0153	1	1	25921
MMP2	MMP2	All Targets	RNA	Endogenous	01	1	397	44.5	33.8434	1	1	4313
FUT1	FUT1	All Targets	RNA	Endogenous	01	1	126	25.5	23.8687	1	1	2523
LHX4	LHX4	All Targets	RNA	Endogenous	01	1	145	23	20.6831	1	1	89884
C1orf210	C1orf210	All Targets	RNA	Endogenous	01	1	145	27	20.7138	1	1	149466
C11orf1	C11orf1	All Targets	RNA	Endogenous	01	1	243	35	29.6381	1	1	64776
FBN1	FBN1	All Targets	RNA	Endogenous	01	1	653	33	34.2863	1	1	2200
IAPP	IAPP	All Targets	RNA	Endogenous	01	1	121	21.5	20.1643	1	1	3375
MRFAP1	MRFAP1	All Targets	RNA	Endogenous	01	2	3398	183	188.892	1	1	93621
TARS3	TARS3	All Targets	RNA	Endogenous	01	1	178	29	26.2261	1	1	123283
FHAD1	FHAD1	All Targets	RNA	Endogenous	01	1	126	25.5	21.6886	1	1	114827
MORF4L1	MORF4L1	All Targets	RNA	Endogenous	01	1	2218	101.5	106.779	1	1	10933
TOX3	TOX3	All Targets	RNA	Endogenous	01	1	426	17.5	15.7409	1	1	27324
PLD4	PLD4	All Targets	RNA	Endogenous	01	3	333	66.5	53.8808	1	1	122618
CHTF8	CHTF8,DERPC	All Targets	RNA	Endogenous	01	1	508	66	55.0299	1	1	54921
FMO4	FMO4	All Targets	RNA	Endogenous	01	1	250	23	24.5869	1	1	2329
RBM5	RBM5	All Targets	RNA	Endogenous	01	1	688	45.5	52.3856	1	1	10181
REEP2	REEP2	All Targets	RNA	Endogenous	01	3	538	30.5	36.7713	1	1	51308
EIF4EBP2	EIF4EBP2	All Targets	RNA	Endogenous	01	1	548	45.5	45.6695	1	1	1979
HNRNPCL2	HNRNPCL1,HNRNPCL2	All Targets	RNA	Endogenous	01	1	135	28	23.5049	1	1	440563
SERPINB9	SERPINB9	All Targets	RNA	Endogenous	01	1	392	45	37.5831	1	1	5272
APLP1	APLP1	All Targets	RNA	Endogenous	01	1	882	25	23.8026	1	1	333
PIM3	PIM3	All Targets	RNA	Endogenous	01	1	1337	149.5	125.503	1	1	415116
KLHDC8B	KLHDC8B	All Targets	RNA	Endogenous	01	1	560	59	50.5514	1	1	200942
DEFA6	DEFA6	All Targets	RNA	Endogenous	01	1	113	15	14.7861	1	1	1671
DHPS	DHPS	All Targets	RNA	Endogenous	01	2	1070	84.5	80.9305	1	1	1725
MSX1	MSX1	All Targets	RNA	Endogenous	01	1	907	27	28.4435	1	1	4487
RAC1	RAC1	All Targets	RNA	Endogenous	01	1	899	52.5	53.9594	1	1	5879
RGL1	RGL1	All Targets	RNA	Endogenous	01	1	552	57	51.7414	1	1	23179
PTBP2	PTBP2	All Targets	RNA	Endogenous	01	1	928	53	54.0575	1	1	58155
SLC15A4	SLC15A4	All Targets	RNA	Endogenous	01	1	269	42	34.3164	1	1	121260
C1orf146	C1orf146	All Targets	RNA	Endogenous	01	1	91	15	14.1081	1	1	388649
GIT2	GIT2	All Targets	RNA	Endogenous	01	1	140	25.5	23.46	1	1	9815
RPUSD2	RPUSD2	All Targets	RNA	Endogenous	01	3	158	26	26.2942	1	1	27079
ZNF845	ZNF845	All Targets	RNA	Endogenous	01	5	776	118	88.3062	1	1	91664
COPS2	COPS2	All Targets	RNA	Endogenous	01	1	399	29.5	30.0536	1	1	9318
ARG2	ARG2	All Targets	RNA	Endogenous	01	1	122	16.5	18.6998	1	1	384
SYCE3	SYCE3	All Targets	RNA	Endogenous	01	1	142	26.5	21.869	1	1	644186
TGFBR1	TGFBR1	All Targets	RNA	Endogenous	01	1	265	25	22.7952	1	1	7046
ORAI3	ORAI3	All Targets	RNA	Endogenous	01	2	402	51.5	46.8492	1	1	93129
SIM2	SIM2	All Targets	RNA	Endogenous	01	2	320	28	28.3812	1	1	6493
RNF150	RNF150	All Targets	RNA	Endogenous	01	1	313	43.5	35.3212	1	1	57484
LRP10	LRP10	All Targets	RNA	Endogenous	01	1	841	58	56.5661	1	1	26020
TMC8	TMC8	All Targets	RNA	Endogenous	01	1	527	21.5	21.6461	1	1	147138
KRTAP19-2	KRTAP19-2	All Targets	RNA	Endogenous	01	1	99	16	14.897	1	1	337969
GET1	GET1,GET1-SH3BGR	All Targets	RNA	Endogenous	01	1	239	37	30.2026	1	1	7485
EVL	EVL	All Targets	RNA	Endogenous	01	6	1774	160	146.786	1	1	51466
TROAP	TROAP	All Targets	RNA	Endogenous	01	1	464	49.5	38.0687	1	1	10024
KLHL25	KLHL25	All Targets	RNA	Endogenous	01	1	184	31.5	27.5491	1	1	64410
CFAP69	CFAP69	All Targets	RNA	Endogenous	01	1	115	21.5	19.3386	1	1	79846
RBCK1	RBCK1	All Targets	RNA	Endogenous	01	3	1426	101	94.0521	1	1	10616
SEZ6L	SEZ6L	All Targets	RNA	Endogenous	01	1	136	19	17.0922	1	1	23544
IL36A	IL36A	All Targets	RNA	Endogenous	01	2	174	29.5	30.0091	1	1	27179
TNFAIP8L2	TNFAIP8L2	All Targets	RNA	Endogenous	01	2	198	36.5	27.2737	1	1	79626
THSD7B	THSD7B	All Targets	RNA	Endogenous	01	1	229	16.5	15.7677	1	1	80731
USP28	USP28	All Targets	RNA	Endogenous	01	2	454	51.5	43.5799	1	1	57646
PRIMA1	PRIMA1	All Targets	RNA	Endogenous	01	2	223	39	37.2637	1	1	145270
NDFIP2	NDFIP2	All Targets	RNA	Endogenous	01	1	441	40.5	31.1589	1	1	54602
IKBKE	IKBKE	All Targets	RNA	Endogenous	01	2	391	34	35.6342	1	1	9641
ABHD16B	ABHD16B	All Targets	RNA	Endogenous	01	1	145	26.5	23.4552	1	1	140701
KCTD16	KCTD16	All Targets	RNA	Endogenous	01	1	96	13.5	12.6039	1	1	57528
RAB33B	RAB33B	All Targets	RNA	Endogenous	01	1	234	28	25.6662	1	1	83452
PELO	PELO	All Targets	RNA	Endogenous	01	1	469	51	39.3159	1	1	53918
C2orf16	C2orf16	All Targets	RNA	Endogenous	01	2	106	20	18.5191	1	1	84226
TBC1D31	TBC1D31	All Targets	RNA	Endogenous	01	2	251	33	32.2816	1	1	93594
GPR25	GPR25	All Targets	RNA	Endogenous	01	1	168	35	25.8707	1	1	2848
GAS8	GAS8	All Targets	RNA	Endogenous	01	1	319	39	30.3984	1	1	2622
PIGQ	PIGQ	All Targets	RNA	Endogenous	01	2	381	43	42.627	1	1	9091
TERF1	TERF1	All Targets	RNA	Endogenous	01	2	781	79	65.6078	1	1	7013
ATG7	ATG7	All Targets	RNA	Endogenous	01	2	230	35	33.2454	1	1	10533
TPMT	TPMT	All Targets	RNA	Endogenous	01	1	375	50	42.0414	1	1	7172
S100A1	S100A1	All Targets	RNA	Endogenous	01	1	1336	33	28.4429	1	1	6271
ZNF740	ZNF740	All Targets	RNA	Endogenous	01	1	409	61.5	45.6291	1	1	283337
ZNF705A	ZNF705G,ZNF705E,ZNF705D,ZNF705A	All Targets	RNA	Endogenous	01	1	306	74	50.2617	1	1	440077
SPRYD3	SPRYD3	All Targets	RNA	Endogenous	01	2	313	58	54.768	1	1	84926
ANO1	ANO1	All Targets	RNA	Endogenous	01	1	249	39.5	27.9069	1	1	55107
PALD1	PALD1	All Targets	RNA	Endogenous	01	1	340	25	22.7663	1	1	27143
ACTRT2	ACTRT2	All Targets	RNA	Endogenous	01	1	199	43.5	31.8029	1	1	140625
ZBTB8A	ZBTB8A	All Targets	RNA	Endogenous	01	1	320	23.5	25.125	1	1	653121
LTA4H	LTA4H	All Targets	RNA	Endogenous	01	1	366	28	29.0659	1	1	4048
C16orf72	C16orf72	All Targets	RNA	Endogenous	01	1	372	31.5	30.8801	1	1	29035
CEP104	CEP104	All Targets	RNA	Endogenous	01	1	231	19.5	18.3349	1	1	9731
KDM7A	KDM7A	All Targets	RNA	Endogenous	01	1	431	35	34.9055	1	1	80853
SPRR4	SPRR4	All Targets	RNA	Endogenous	01	1	98	16.5	14.5033	1	1	163778
RREB1	RREB1	All Targets	RNA	Endogenous	01	1	526	60.5	55.9117	1	1	6239
PLCB2	PLCB2	All Targets	RNA	Endogenous	01	1	349	55	40.1651	1	1	5330
STMN1	STMN1	All Targets	RNA	Endogenous	01	1	5325	84.5	95.8041	1	1	3925
IRF2	IRF2	All Targets	RNA	Endogenous	01	1	254	44	34.5245	1	1	3660
TMPRSS11F	TMPRSS11F	All Targets	RNA	Endogenous	01	1	75	14.5	13.9051	1	1	389208
ZNF888	ZNF888,ZNF525	All Targets	RNA	Endogenous	01	1	301	33.5	31.3762	1	1	388559
CCDC25	CCDC25	All Targets	RNA	Endogenous	01	1	252	46.5	38.1814	1	1	55246
RSBN1L	RSBN1L	All Targets	RNA	Endogenous	01	1	137	18.5	18.9246	1	1	222194
TTC33	TTC33	All Targets	RNA	Endogenous	01	5	2734	137	124.086	1	1	23548
BMP8B	BMP8A,BMP8B	All Targets	RNA	Endogenous	01	2	301	39	36.3879	1	1	656
PRR13	PRR13	All Targets	RNA	Endogenous	01	7	1657	188	147.981	1	1	54458
PCLO	PCLO	All Targets	RNA	Endogenous	01	3	218	30.5	29.6854	1	1	27445
GNA11	GNA11	All Targets	RNA	Endogenous	01	1	271	38	31.8204	1	1	2767
PARP15	PARP15	All Targets	RNA	Endogenous	01	1	428	35.5	28.321	1	1	165631
SLC2A5	SLC2A5	All Targets	RNA	Endogenous	01	3	248	47	39.4846	1	1	6518
SMKR1	SMKR1	All Targets	RNA	Endogenous	01	1	109	17.5	16.5934	1	1	100287482
FAM50A	FAM50A	All Targets	RNA	Endogenous	01	1	338	25.5	28.5245	1	1	9130
NDEL1	NDEL1	All Targets	RNA	Endogenous	01	1	455	62	56.7082	1	1	81565
GNL3	GNL3	All Targets	RNA	Endogenous	01	2	1211	67	73.0325	1	1	26354
LIPI	LIPI	All Targets	RNA	Endogenous	01	1	44	8.5	8.52447	1	1	149998
ZBED9	ZBED9	All Targets	RNA	Endogenous	01	1	338	19	17.1884	1	1	114821
CCDC183	CCDC183	All Targets	RNA	Endogenous	01	1	233	21.5	24.0759	1	1	84960
RNFT2	RNFT2	All Targets	RNA	Endogenous	01	1	355	19.5	23.0754	1	1	84900
TAF3	TAF3	All Targets	RNA	Endogenous	01	1	185	34.5	28.9274	1	1	83860
CDH18	CDH18	All Targets	RNA	Endogenous	01	1	134	16.5	14.751	1	1	1016
FIG4	FIG4	All Targets	RNA	Endogenous	01	3	357	39.5	41.5532	1	1	9896
TPD52L1	TPD52L1	All Targets	RNA	Endogenous	01	1	275	18	14.6176	1	1	7164
OR52D1	OR52D1	All Targets	RNA	Endogenous	01	1	121	22.5	19.2549	1	1	390066
SPATA5	SPATA5	All Targets	RNA	Endogenous	01	1	214	22.5	21.0763	1	1	166378
DNAAF10	DNAAF10	All Targets	RNA	Endogenous	01	1	119	19.5	16.5038	1	1	116143
IFNK	IFNK	All Targets	RNA	Endogenous	01	2	99	21.5	20.1616	1	1	56832
DSPP	DSPP	All Targets	RNA	Endogenous	01	1	78	16.5	12.7703	1	1	1834
SHROOM2	SHROOM2	All Targets	RNA	Endogenous	01	1	77	16.5	16.1576	1	1	357
ANXA6	ANXA6	All Targets	RNA	Endogenous	01	1	565	56.5	44.3475	1	1	309
IGFALS	IGFALS	All Targets	RNA	Endogenous	01	1	95	20	18.0771	1	1	3483
HSPA12A	HSPA12A	All Targets	RNA	Endogenous	01	2	131	21.5	18.0063	1	1	259217
GIT1	GIT1	All Targets	RNA	Endogenous	01	3	694	57.5	51.237	1	1	28964
GLIS2	GLIS2	All Targets	RNA	Endogenous	01	2	2139	83	72.4403	1	1	84662
DIS3L2	DIS3L2	All Targets	RNA	Endogenous	01	3	541	59	50.0193	1	1	129563
ATP8B3	ATP8B3	All Targets	RNA	Endogenous	01	1	201	20	19.3276	1	1	148229
TBCC	TBCC	All Targets	RNA	Endogenous	01	2	454	45.5	38.0443	1	1	6903
SPINT4	SPINT4	All Targets	RNA	Endogenous	01	1	93	16	14.6721	1	1	391253
NAT8L	NAT8L	All Targets	RNA	Endogenous	01	5	567	98.5	89.4979	1	1	339983
VIPR2	VIPR2	All Targets	RNA	Endogenous	01	1	74	15.5	14.5327	1	1	7434
COG1	COG1	All Targets	RNA	Endogenous	01	1	230	28.5	25.7518	1	1	9382
DLL4	DLL4	All Targets	RNA	Endogenous	01	1	312	27.5	24.7577	1	1	54567
C5orf63	C5orf63	All Targets	RNA	Endogenous	01	2	200	38.5	30.2108	1	1	401207
GSDME	GSDME	All Targets	RNA	Endogenous	01	1	207	18	18.4377	1	1	1687
PET100	PET100	All Targets	RNA	Endogenous	01	4	1078	103	102.248	1	1	100131801
ELL	ELL	All Targets	RNA	Endogenous	01	1	232	36.5	30.5278	1	1	8178
NRF1	NRF1	All Targets	RNA	Endogenous	01	3	271	47	37.8168	1	1	4899
IER3IP1	IER3IP1	All Targets	RNA	Endogenous	01	1	834	63.5	61.9728	1	1	51124
STMND1	STMND1	All Targets	RNA	Endogenous	01	1	100	25.5	19.7413	1	1	401236
DEFB134	DEFB134	All Targets	RNA	Endogenous	01	1	131	23.5	20.0765	1	1	613211
NEO1	NEO1	All Targets	RNA	Endogenous	01	1	816	27	27.182	1	1	4756
RUSC1	RUSC1	All Targets	RNA	Endogenous	01	1	502	34	34.533	1	1	23623
MAP7D1	MAP7D1	All Targets	RNA	Endogenous	01	3	633	47	51.8584	1	1	55700
ZSCAN4	ZSCAN4	All Targets	RNA	Endogenous	01	1	146	22	21.9287	1	1	201516
SLC22A10	SLC22A10	All Targets	RNA	Endogenous	01	1	126	25.5	21.8853	1	1	387775
JRKL	JRKL	All Targets	RNA	Endogenous	01	1	292	37.5	31.4353	1	1	8690
HDAC6	HDAC6	All Targets	RNA	Endogenous	01	1	994	56	58.9261	1	1	10013
NNT	NNT	All Targets	RNA	Endogenous	01	1	356	52	47.7439	1	1	23530
BMP3	BMP3	All Targets	RNA	Endogenous	01	1	237	26.5	20.7908	1	1	651
GOLGA5	GOLGA5	All Targets	RNA	Endogenous	01	1	336	44	39.8418	1	1	9950
SAMD3	SAMD3	All Targets	RNA	Endogenous	01	1	108	17	16.4676	1	1	154075
STARD3NL	STARD3NL	All Targets	RNA	Endogenous	01	1	317	23	25.9666	1	1	83930
GLCCI1	GLCCI1	All Targets	RNA	Endogenous	01	2	872	37.5	40.3436	1	1	113263
RUNX2	RUNX2	All Targets	RNA	Endogenous	01	1	150	34	33.5722	1	1	860
HMGXB3	HMGXB3	All Targets	RNA	Endogenous	01	1	375	38	34.1355	1	1	22993
MYO1A	MYO1A	All Targets	RNA	Endogenous	01	1	66	12	10.5103	1	1	4640
TCF12	TCF12	All Targets	RNA	Endogenous	01	1	886	42.5	48.1175	1	1	6938
GABRD	GABRD	All Targets	RNA	Endogenous	01	1	270	24	22.1938	1	1	2563
NDUFC2	NDUFC2	All Targets	RNA	Endogenous	01	1	152	26.5	19.8308	1	1	4718
IL10RA	IL10RA	All Targets	RNA	Endogenous	01	1	273	32.5	26.6456	1	1	3587
DSCAM	DSCAM	All Targets	RNA	Endogenous	01	1	140	27.5	25.7453	1	1	1826
NUP205	NUP205	All Targets	RNA	Endogenous	01	1	725	62	58.6128	1	1	23165
CYP1A1	CYP1A1	All Targets	RNA	Endogenous	01	1	119	24	20.0439	1	1	1543
CC2D1B	CC2D1B	All Targets	RNA	Endogenous	01	1	238	23.5	24.884	1	1	200014
UFM1	UFM1	All Targets	RNA	Endogenous	01	3	1029	100.5	105.824	1	1	51569
CYSRT1	CYSRT1	All Targets	RNA	Endogenous	01	1	162	33.5	30.3354	1	1	375791
EIF3B	EIF3B	All Targets	RNA	Endogenous	01	1	2301	84.5	83.4375	1	1	8662
ZNF718	ZNF718	All Targets	RNA	Endogenous	01	2	286	32.5	29.606	1	1	255403
KLHL33	KLHL33	All Targets	RNA	Endogenous	01	1	97	18.5	16.7746	1	1	123103
TXNL4B	TXNL4B	All Targets	RNA	Endogenous	01	3	1046	58.5	52.1079	1	1	54957
SYT1	SYT1	All Targets	RNA	Endogenous	01	1	406	24.5	22.7817	1	1	6857
DNAH17	DNAH17	All Targets	RNA	Endogenous	01	1	178	30.5	23.558	1	1	8632
IL13RA1	IL13RA1	All Targets	RNA	Endogenous	01	2	592	56	60.4552	1	1	3597
CEP78	CEP78	All Targets	RNA	Endogenous	01	1	1096	51	48.1742	1	1	84131
GRIA3	GRIA3	All Targets	RNA	Endogenous	01	1	60	11.5	11.2066	1	1	2892
ACOT2	ACOT2	All Targets	RNA	Endogenous	01	2	320	44.5	38.5406	1	1	10965
IWS1	IWS1	All Targets	RNA	Endogenous	01	1	510	32	28.9507	1	1	55677
COX10	COX10	All Targets	RNA	Endogenous	01	1	205	31	26.5959	1	1	1352
TM4SF1	TM4SF1	All Targets	RNA	Endogenous	01	1	8110	38.5	40.9482	1	1	4071
TEX10	TEX10	All Targets	RNA	Endogenous	01	4	356	40.5	42.7078	1	1	54881
RPA3	RPA3	All Targets	RNA	Endogenous	01	1	599	54	63.0266	1	1	6119
SUMO4	SUMO4	All Targets	RNA	Endogenous	01	2	475	44.5	42.0092	1	1	387082
KCNN4	KCNN4	All Targets	RNA	Endogenous	01	2	960	36.5	31.42	1	1	3783
BPTF	BPTF	All Targets	RNA	Endogenous	01	1	1198	103.5	95.3644	1	1	2186
BFAR	BFAR	All Targets	RNA	Endogenous	01	2	314	29	28.6207	1	1	51283
TRIM63	TRIM63	All Targets	RNA	Endogenous	01	1	84	11	12.1167	1	1	84676
SERPINA11	SERPINA11	All Targets	RNA	Endogenous	01	1	94	18	14.9225	1	1	256394
SHISA8	SHISA8	All Targets	RNA	Endogenous	01	1	110	22	17.3216	1	1	440829
MARS2	MARS2	All Targets	RNA	Endogenous	01	1	170	27.5	21.6397	1	1	92935
FAM120B	FAM120B	All Targets	RNA	Endogenous	01	2	276	41	37.642	1	1	84498
TAS2R19	TAS2R19	All Targets	RNA	Endogenous	01	1	301	45	36.6452	1	1	259294
ACTR2	ACTR2	All Targets	RNA	Endogenous	01	3	2634	164	145.845	1	1	10097
CDC45	CDC45	All Targets	RNA	Endogenous	01	1	342	51	39.6153	1	1	8318
RPAIN	RPAIN	All Targets	RNA	Endogenous	01	2	931	74	75.1163	1	1	84268
CLIC4	CLIC4	All Targets	RNA	Endogenous	01	3	884	68.5	69.863	1	1	25932
SLBP	SLBP	All Targets	RNA	Endogenous	01	1	250	26.5	27.0343	1	1	7884
TYROBP	TYROBP	All Targets	RNA	Endogenous	01	1	513	52	44.5828	1	1	7305
ANKRD23	ANKRD23	All Targets	RNA	Endogenous	01	1	107	18.5	18.3249	1	1	200539
KLK2	KLK2	All Targets	RNA	Endogenous	01	1	226	37	32.6208	1	1	3817
PAPSS2	PAPSS2	All Targets	RNA	Endogenous	01	1	714	56	49.2842	1	1	9060
ZNF814	ZNF814	All Targets	RNA	Endogenous	01	1	143	18.5	19.3834	1	1	730051
SAMD15	SAMD15	All Targets	RNA	Endogenous	01	2	188	27	24.9181	1	1	161394
WNT9A	WNT9A	All Targets	RNA	Endogenous	01	1	94	20.5	17.5548	1	1	7483
DMD	DMD	All Targets	RNA	Endogenous	01	2	786	45.5	45.3433	1	1	1756
DTHD1	DTHD1	All Targets	RNA	Endogenous	01	1	176	25.5	21.8424	1	1	401124
ZNF846	ZNF846	All Targets	RNA	Endogenous	01	1	171	23	18.7371	1	1	162993
RXFP2	RXFP2	All Targets	RNA	Endogenous	01	2	176	24.5	21.2464	1	1	122042
UBAP2L	UBAP2L	All Targets	RNA	Endogenous	01	2	1279	82	89.8991	1	1	9898
TDRD7	TDRD7	All Targets	RNA	Endogenous	01	1	135	20.5	19.3162	1	1	23424
C1orf174	C1orf174	All Targets	RNA	Endogenous	01	3	827	83	75.3816	1	1	339448
RPS3A	RPS3A	All Targets	RNA	Endogenous	01	6	24577	1456.5	1197.37	1	1	6189
C14orf28	C14orf28	All Targets	RNA	Endogenous	01	1	158	28	25.1791	1	1	122525
HPDL	HPDL	All Targets	RNA	Endogenous	01	1	242	33	25.8615	1	1	84842
ADIPOQ	ADIPOQ	All Targets	RNA	Endogenous	01	1	178	26.5	23.7337	1	1	9370
ZNF281	ZNF281	All Targets	RNA	Endogenous	01	3	1042	76	75.2586	1	1	23528
ZNF493	ZNF493	All Targets	RNA	Endogenous	01	1	272	30	27.9456	1	1	284443
PLBD2	PLBD2	All Targets	RNA	Endogenous	01	2	348	28	26.28	1	1	196463
RNF135	RNF135	All Targets	RNA	Endogenous	01	1	442	40	38.3878	1	1	84282
CLEC1B	CLEC1B	All Targets	RNA	Endogenous	01	2	106	22	18.9722	1	1	51266
ADD2	ADD2	All Targets	RNA	Endogenous	01	1	447	21	20.953	1	1	119
DMRTC2	DMRTC2	All Targets	RNA	Endogenous	01	2	142	23	20.9648	1	1	63946
MSS51	MSS51	All Targets	RNA	Endogenous	01	3	194	39.5	30.5331	1	1	118490
CST7	CST7	All Targets	RNA	Endogenous	01	1	175	30	23.6267	1	1	8530
PERM1	PERM1	All Targets	RNA	Endogenous	01	1	196	35	33.118	1	1	84808
PID1	PID1	All Targets	RNA	Endogenous	01	2	229	24.5	23.8307	1	1	55022
PWP1	PWP1	All Targets	RNA	Endogenous	01	1	417	40	41.3123	1	1	11137
KIF21A	KIF21A	All Targets	RNA	Endogenous	01	1	752	48.5	38.1801	1	1	55605
OVCH1	OVCH1	All Targets	RNA	Endogenous	01	1	83	14.5	14.6546	1	1	341350
BPIFB4	BPIFB4	All Targets	RNA	Endogenous	01	1	53	13	9.69188	1	1	149954
FGL1	FGL1	All Targets	RNA	Endogenous	01	1	122	19	19.6207	1	1	2267
C5orf22	C5orf22	All Targets	RNA	Endogenous	01	2	218	33.5	28.8777	1	1	55322
RAD50	RAD50	All Targets	RNA	Endogenous	01	3	355	48.5	40.3333	1	1	10111
CTSO	CTSO	All Targets	RNA	Endogenous	01	1	254	27	26.6937	1	1	1519
CPN2	CPN2	All Targets	RNA	Endogenous	01	1	130	22	21.6159	1	1	1370
SPIB	SPIB	All Targets	RNA	Endogenous	01	2	5685	57.5	62.6816	1	1	6689
MAGEB6	MAGEB6	All Targets	RNA	Endogenous	01	1	176	23.5	22.2551	1	1	158809
TOGARAM1	TOGARAM1	All Targets	RNA	Endogenous	01	1	254	27	25.9992	1	1	23116
CES4A	CES4A	All Targets	RNA	Endogenous	01	1	367	43	37.9798	1	1	283848
PPIL3	PPIL3	All Targets	RNA	Endogenous	01	1	519	40	38.2979	1	1	53938
GKN2	GKN2	All Targets	RNA	Endogenous	01	2	97	17.5	17.9842	1	1	200504
FAM83E	FAM83E	All Targets	RNA	Endogenous	01	1	171	48.5	34.069	1	1	54854
MEGF11	MEGF11	All Targets	RNA	Endogenous	01	1	126	26	21.7564	1	1	84465
TMEM37	TMEM37	All Targets	RNA	Endogenous	01	2	253	46	37.7043	1	1	140738
PAX5	PAX5	All Targets	RNA	Endogenous	01	1	367	31.5	35.2996	1	1	5079
PDE5A	PDE5A	All Targets	RNA	Endogenous	01	1	193	21.5	16.6764	1	1	8654
PANK2	PANK2	All Targets	RNA	Endogenous	01	1	934	58.5	56.6293	1	1	80025
ZBED3	ZBED3	All Targets	RNA	Endogenous	01	1	338	37	35.2887	1	1	84327
CTU2	CTU2	All Targets	RNA	Endogenous	01	2	173	25	21.0946	1	1	348180
ARID3A	ARID3A	All Targets	RNA	Endogenous	01	1	580	36	27.9664	1	1	1820
CAPZA1	CAPZA1	All Targets	RNA	Endogenous	01	1	1310	104.5	91.6145	1	1	829
ITPRIP	ITPRIP	All Targets	RNA	Endogenous	01	1	446	37.5	31.7995	1	1	85450
VPS37C	VPS37C	All Targets	RNA	Endogenous	01	1	229	41.5	34.4994	1	1	55048
BCL2L15	BCL2L15	All Targets	RNA	Endogenous	01	1	91	23.5	17.5477	1	1	440603
DLGAP2	DLGAP2	All Targets	RNA	Endogenous	01	1	129	23.5	21.1714	1	1	9228
SLC12A7	SLC12A7	All Targets	RNA	Endogenous	01	1	1169	67	49.9622	1	1	10723
CCDC70	CCDC70	All Targets	RNA	Endogenous	01	1	125	25.5	19.2363	1	1	83446
CPQ	CPQ	All Targets	RNA	Endogenous	01	1	242	20.5	22.3509	1	1	10404
FBXO36	FBXO36	All Targets	RNA	Endogenous	01	1	165	27	20.3035	1	1	130888
DDR1	DDR1	All Targets	RNA	Endogenous	01	2	2573	141.5	119.094	1	1	780
PMS2	PMS2	All Targets	RNA	Endogenous	01	1	341	32	31.21	1	1	5395
ZSCAN25	ZSCAN25	All Targets	RNA	Endogenous	01	1	215	34	29.6916	1	1	221785
PTGES	PTGES	All Targets	RNA	Endogenous	01	2	625	45	43.1156	1	1	9536
TOMM20	TOMM20	All Targets	RNA	Endogenous	01	2	2837	99.5	108.888	1	1	9804
OR1Q1	OR1Q1	All Targets	RNA	Endogenous	01	1	122	22.5	19.4056	1	1	158131
LGSN	LGSN	All Targets	RNA	Endogenous	01	1	75	13.5	13.0212	1	1	51557
SLC16A6	SLC16A6	All Targets	RNA	Endogenous	01	1	125	22	19.9127	1	1	9120
FIBIN	FIBIN	All Targets	RNA	Endogenous	01	1	209	17	18.5884	1	1	387758
GPR156	GPR156	All Targets	RNA	Endogenous	01	2	144	23.5	21.3549	1	1	165829
UPP2	UPP2	All Targets	RNA	Endogenous	01	1	117	25	19.908	1	1	151531
OR9K2	OR9K2	All Targets	RNA	Endogenous	01	1	155	29.5	26.6889	1	1	441639
MZB1	MZB1	All Targets	RNA	Endogenous	01	1	326	29	26.3118	1	1	51237
LBP	LBP	All Targets	RNA	Endogenous	01	1	129	23.5	21.4256	1	1	3929
DNAH9	DNAH9	All Targets	RNA	Endogenous	01	3	306	30.5	27.0304	1	1	1770
ANKRD13D	ANKRD13D	All Targets	RNA	Endogenous	01	4	555	76	75.4499	1	1	338692
RPS23	RPS23	All Targets	RNA	Endogenous	01	5	20987	1144.5	918.603	1	1	6228
TRABD	TRABD	All Targets	RNA	Endogenous	01	2	603	83.5	68.0491	1	1	80305
SLC35G6	SLC35G3,SLC35G6,SLC35G5	All Targets	RNA	Endogenous	01	5	456	78	71.1298	1	1	643664
BLID	BLID	All Targets	RNA	Endogenous	01	1	80	14.5	12.9396	1	1	414899
YPEL5	YPEL5	All Targets	RNA	Endogenous	01	2	674	68	66.4892	1	1	51646
DDRGK1	DDRGK1	All Targets	RNA	Endogenous	01	5	1056	85	87.0298	1	1	65992
SURF6	SURF6	All Targets	RNA	Endogenous	01	1	857	65.5	56.6124	1	1	6838
FASTKD3	FASTKD3	All Targets	RNA	Endogenous	01	2	134	25	22.3015	1	1	79072
HIGD2B	HIGD2B	All Targets	RNA	Endogenous	01	1	105	16	15.3431	1	1	123346
KRTAP3-3	KRTAP3-3	All Targets	RNA	Endogenous	01	1	150	26	21.5527	1	1	85293
NCOA7	NCOA7	All Targets	RNA	Endogenous	01	2	2179	48.5	46.5532	1	1	135112
ANO3	ANO3	All Targets	RNA	Endogenous	01	1	129	19.5	16.9804	1	1	63982
ESRRA	ESRRA	All Targets	RNA	Endogenous	01	5	240	46.5	42.7804	1	1	2101
MX1	MX1	All Targets	RNA	Endogenous	01	2	1216	62.5	53.3238	1	1	4599
LIG3	LIG3	All Targets	RNA	Endogenous	01	1	439	33	37.3561	1	1	3980
EXT1	EXT1	All Targets	RNA	Endogenous	01	2	301	47	42.3477	1	1	2131
TBC1D30	TBC1D30	All Targets	RNA	Endogenous	01	1	161	25.5	22.7183	1	1	23329
OSBPL10	OSBPL10	All Targets	RNA	Endogenous	01	1	1330	27	23.7048	1	1	114884
PLBD1	PLBD1	All Targets	RNA	Endogenous	01	1	183	26.5	26.3267	1	1	79887
DDI2	DDI2	All Targets	RNA	Endogenous	01	1	409	61	50.7829	1	1	84301
SENP1	SENP1	All Targets	RNA	Endogenous	01	2	521	68	60.7614	1	1	29843
CXCL13	CXCL13	All Targets	RNA	Endogenous	01	2	3362	47.5	49.1026	1	1	10563
MAOA	MAOA	All Targets	RNA	Endogenous	01	1	141	25.5	23.1519	1	1	4128
GPR65	GPR65	All Targets	RNA	Endogenous	01	1	131	15	16.4302	1	1	8477
HIGD1C	HIGD1C	All Targets	RNA	Endogenous	01	1	118	21.5	19.7651	1	1	613227
NSMCE3	NSMCE3	All Targets	RNA	Endogenous	01	1	298	22.5	21.5913	1	1	56160
SLC66A3	SLC66A3	All Targets	RNA	Endogenous	01	1	466	35	33.7229	1	1	130814
KLF14	KLF14	All Targets	RNA	Endogenous	01	1	129	16	16.3072	1	1	136259
PAIP2B	PAIP2B	All Targets	RNA	Endogenous	01	2	206	38.5	33.7814	1	1	400961
H4C9	H4C9	All Targets	RNA	Endogenous	01	1	665	30	28.6849	1	1	8294
ANO6	ANO6	All Targets	RNA	Endogenous	01	1	875	51	50.0059	1	1	196527
LYPD4	LYPD4	All Targets	RNA	Endogenous	01	1	78	12	13.3863	1	1	147719
CXCL8	CXCL8	All Targets	RNA	Endogenous	01	1	750	37	32.3269	1	1	3576
PDGFRA	PDGFRA	All Targets	RNA	Endogenous	01	2	868	34	37.096	1	1	5156
CHAC2	CHAC2	All Targets	RNA	Endogenous	01	1	373	31.5	26.7687	1	1	494143
SLC25A22	SLC25A22	All Targets	RNA	Endogenous	01	1	342	47	43.4632	1	1	79751
KRTAP10-6	KRTAP10-6,KRTAP10-10	All Targets	RNA	Endogenous	01	3	264	44	39.7413	1	1	386674
CWC27	CWC27	All Targets	RNA	Endogenous	01	1	480	50	42.5803	1	1	10283
TSPEAR	TSPEAR	All Targets	RNA	Endogenous	01	1	326	29	21.2702	1	1	54084
CDH13	CDH13	All Targets	RNA	Endogenous	01	2	135	24	23.3338	1	1	1012
HSP90AB1	HSP90AB1	All Targets	RNA	Endogenous	01	2	6758	310	290.178	1	1	3326
LARGE2	LARGE2	All Targets	RNA	Endogenous	01	1	465	52	33.6326	1	1	120071
OLFML2A	OLFML2A	All Targets	RNA	Endogenous	01	1	384	37	32.1184	1	1	169611
CD22	CD22	All Targets	RNA	Endogenous	01	3	760	49.5	43.967	1	1	933
BRIP1	BRIP1	All Targets	RNA	Endogenous	01	1	234	27	25.9797	1	1	83990
ZNF81	ZNF81	All Targets	RNA	Endogenous	01	1	131	25	23.1897	1	1	347344
CITED4	CITED4	All Targets	RNA	Endogenous	01	1	675	32.5	23.81	1	1	163732
MUSTN1	STIMATE-MUSTN1,MUSTN1	All Targets	RNA	Endogenous	01	1	180	23	21.8158	1	1	389125
NDN	NDN	All Targets	RNA	Endogenous	01	1	1123	33	32.8664	1	1	4692
HDC	HDC	All Targets	RNA	Endogenous	01	1	383	26	22.4103	1	1	3067
EPC2	EPC2	All Targets	RNA	Endogenous	01	1	441	42	40.768	1	1	26122
SLFN11	SLFN11	All Targets	RNA	Endogenous	01	1	255	25	25.2095	1	1	91607
PDK2	PDK2	All Targets	RNA	Endogenous	01	1	241	31.5	26.7624	1	1	5164
ATP5ME	ATP5ME	All Targets	RNA	Endogenous	01	3	2112	182.5	155.687	1	1	521
OR5T3	OR5T3	All Targets	RNA	Endogenous	01	1	97	17.5	17.0104	1	1	390154
BRD8	BRD8	All Targets	RNA	Endogenous	01	2	682	53	55.537	1	1	10902
CHIT1	CHIT1	All Targets	RNA	Endogenous	01	1	186	33	29.6639	1	1	1118
BRPF1	BRPF1	All Targets	RNA	Endogenous	01	1	265	33.5	30.7847	1	1	7862
SYCP2L	SYCP2L	All Targets	RNA	Endogenous	01	1	263	19.5	15.4015	1	1	221711
NADK2	NADK2	All Targets	RNA	Endogenous	01	1	473	34.5	36.5835	1	1	133686
TNFSF8	TNFSF8	All Targets	RNA	Endogenous	01	2	155	27	24.9618	1	1	944
PSMB4	PSMB4	All Targets	RNA	Endogenous	01	4	3032	158.5	161.489	1	1	5692
HSPB11	HSPB11	All Targets	RNA	Endogenous	01	1	564	57	47.7198	1	1	51668
MMP17	MMP17	All Targets	RNA	Endogenous	01	2	179	23.5	23.0547	1	1	4326
ARMC2	ARMC2	All Targets	RNA	Endogenous	01	1	359	47.5	39.7022	1	1	84071
WFDC2	WFDC2	All Targets	RNA	Endogenous	01	6	1401	103.5	90.4813	1	1	10406
ALKBH1	ALKBH1	All Targets	RNA	Endogenous	01	1	137	20	18.7197	1	1	8846
LY6G6F	LY6G6F	All Targets	RNA	Endogenous	01	2	81	15	14.0504	1	1	259215
EZR	EZR	All Targets	RNA	Endogenous	01	2	2241	254	217.156	1	1	7430
APOL4	APOL4	All Targets	RNA	Endogenous	01	1	493	33.5	28.0456	1	1	80832
AARSD1	AARSD1	All Targets	RNA	Endogenous	01	3	457	61	57.0568	1	1	80755
CD1D	CD1D	All Targets	RNA	Endogenous	01	1	90	20.5	17.8329	1	1	912
OOEP	OOEP	All Targets	RNA	Endogenous	01	1	114	25.5	20.8364	1	1	441161
XYLT2	XYLT2	All Targets	RNA	Endogenous	01	1	323	43.5	35.2072	1	1	64132
PAK2	PAK2	All Targets	RNA	Endogenous	01	1	673	61.5	56.3859	1	1	5062
MED21	MED21	All Targets	RNA	Endogenous	01	3	363	54	48.5305	1	1	9412
DLAT	DLAT	All Targets	RNA	Endogenous	01	1	386	28	25.4265	1	1	1737
EMILIN1	EMILIN1	All Targets	RNA	Endogenous	01	1	669	42.5	42.549	1	1	11117
TERT	TERT	All Targets	RNA	Endogenous	01	1	128	20	16.9615	1	1	7015
CCNE2	CCNE2	All Targets	RNA	Endogenous	01	1	206	27.5	21.9865	1	1	9134
N6AMT1	N6AMT1	All Targets	RNA	Endogenous	01	1	327	48.5	38.1797	1	1	29104
GPR89A	GPR89B,GPR89A	All Targets	RNA	Endogenous	01	1	700	82.5	72.3143	1	1	653519
OR51I2	OR51I2	All Targets	RNA	Endogenous	01	1	133	21.5	17.7318	1	1	390064
DGKA	DGKA	All Targets	RNA	Endogenous	01	1	350	34	30.4725	1	1	1606
SYNRG	SYNRG	All Targets	RNA	Endogenous	01	2	230	31.5	30.7552	1	1	11276
ECHDC1	ECHDC1	All Targets	RNA	Endogenous	01	2	603	48.5	56.3591	1	1	55862
SIMC1	SIMC1	All Targets	RNA	Endogenous	01	1	331	44.5	36.4888	1	1	375484
CBLC	CBLC	All Targets	RNA	Endogenous	01	2	180	34	30.2063	1	1	23624
NPAS1	NPAS1	All Targets	RNA	Endogenous	01	1	351	21.5	19.0871	1	1	4861
ASB6	ASB6	All Targets	RNA	Endogenous	01	1	435	46	43.2316	1	1	140459
ETS2	ETS2	All Targets	RNA	Endogenous	01	2	293	59.5	50.3039	1	1	2114
RAB5A	RAB5A	All Targets	RNA	Endogenous	01	1	810	62.5	64.3039	1	1	5868
TAS2R41	TAS2R41	All Targets	RNA	Endogenous	01	1	93	20.5	16.6563	1	1	259287
GABRP	GABRP	All Targets	RNA	Endogenous	01	2	4251	47	43.9857	1	1	2568
STAR	STAR	All Targets	RNA	Endogenous	01	1	272	29	22.3121	1	1	6770
CNP	CNP	All Targets	RNA	Endogenous	01	1	351	33	29.9182	1	1	1267
RAB2A	RAB2A	All Targets	RNA	Endogenous	01	1	1121	82.5	87.2339	1	1	5862
FYB2	FYB2	All Targets	RNA	Endogenous	01	1	102	31.5	20.1244	1	1	199920
GYG1	GYG1	All Targets	RNA	Endogenous	01	1	376	54.5	41.7335	1	1	2992
CSF3R	CSF3R	All Targets	RNA	Endogenous	01	1	113	19.5	19.7439	1	1	1441
VWA3A	VWA3A	All Targets	RNA	Endogenous	01	1	215	15	13.8807	1	1	146177
RPL11	RPL11	All Targets	RNA	Endogenous	01	1	7740	388.5	270.631	1	1	6135
GPSM3	GPSM3	All Targets	RNA	Endogenous	01	1	300	31.5	28.7541	1	1	63940
OR8U1	OR8U1,OR8U8	All Targets	RNA	Endogenous	01	1	117	23	21.0451	1	1	219417
NDUFA4L2	NDUFA4L2	All Targets	RNA	Endogenous	01	1	486	32.5	33.25	1	1	56901
C9orf64	C9orf64	All Targets	RNA	Endogenous	01	1	257	35.5	29.5598	1	1	84267
DDIT4	DDIT4	All Targets	RNA	Endogenous	01	4	1307	113.5	107.231	1	1	54541
CDC14C	CDC14C	All Targets	RNA	Endogenous	01	1	108	22	18.6083	1	1	168448
PFAS	PFAS	All Targets	RNA	Endogenous	01	1	229	18	16.3356	1	1	5198
NEDD1	NEDD1	All Targets	RNA	Endogenous	01	1	3496	44.5	41.058	1	1	121441
COX14	COX14	All Targets	RNA	Endogenous	01	1	310	48.5	39.9067	1	1	84987
HHIPL2	HHIPL2	All Targets	RNA	Endogenous	01	1	670	24.5	22.092	1	1	79802
MAP10	MAP10	All Targets	RNA	Endogenous	01	1	124	19	18.4486	1	1	54627
PABIR2	PABIR2	All Targets	RNA	Endogenous	01	1	535	52	48.9111	1	1	159090
BEX4	BEX4	All Targets	RNA	Endogenous	01	2	526	35	33.7929	1	1	56271
GPATCH4	GPATCH4	All Targets	RNA	Endogenous	01	1	340	26	25.6516	1	1	54865
PPME1	PPME1	All Targets	RNA	Endogenous	01	1	555	40.5	41.252	1	1	51400
CALR	CALR	All Targets	RNA	Endogenous	01	4	6789	285.5	273.727	1	1	811
A3GALT2	A3GALT2	All Targets	RNA	Endogenous	01	1	77	15.5	13.4223	1	1	127550
CPSF1	CPSF1	All Targets	RNA	Endogenous	01	1	1001	58.5	62.708	1	1	29894
ZNF449	ZNF449	All Targets	RNA	Endogenous	01	1	113	18	15.0103	1	1	203523
TRAPPC11	TRAPPC11	All Targets	RNA	Endogenous	01	1	297	41.5	37.0251	1	1	60684
CPA2	CPA2	All Targets	RNA	Endogenous	01	1	76	13.5	12.3781	1	1	1358
RAD51C	RAD51C	All Targets	RNA	Endogenous	01	1	413	46.5	42.9075	1	1	5889
CPT1A	CPT1A	All Targets	RNA	Endogenous	01	2	458	49.5	41.7639	1	1	1374
BOLL	BOLL	All Targets	RNA	Endogenous	01	1	157	30	28.6439	1	1	66037
PRRC1	PRRC1	All Targets	RNA	Endogenous	01	3	686	72	66.9241	1	1	133619
ARNTL	ARNTL	All Targets	RNA	Endogenous	01	2	141	33.5	27.41	1	1	406
SLC17A3	SLC17A3	All Targets	RNA	Endogenous	01	1	103	23	17.4296	1	1	10786
LSM14B	LSM14B	All Targets	RNA	Endogenous	01	1	525	33	30.5227	1	1	149986
CAAP1	CAAP1	All Targets	RNA	Endogenous	01	3	449	40	38.3874	1	1	79886
ARRB2	ARRB2	All Targets	RNA	Endogenous	01	1	184	26	22.0254	1	1	409
OR2T29	OR2T4,OR2T5,OR2T29	All Targets	RNA	Endogenous	01	1	148	22.5	20.991	1	1	343563
TP53TG3B	LOC102723713,TP53TG3,TP53TG3F,TP53TG3D,TP53TG3E,TP53TG3B,TP53TG3C,LOC102723655	All Targets	RNA	Endogenous	01	5	379	75.5	58.014	1	1	729355
PLCH2	PLCH2	All Targets	RNA	Endogenous	01	1	546	30.5	26.8525	1	1	9651
FAM184A	FAM184A	All Targets	RNA	Endogenous	01	1	200	29.5	26.3447	1	1	79632
NFX1	NFX1	All Targets	RNA	Endogenous	01	1	299	43	36.3073	1	1	4799
TCF7L2	TCF7L2	All Targets	RNA	Endogenous	01	1	1155	50.5	60.0691	1	1	6934
ACOT4	ACOT4	All Targets	RNA	Endogenous	01	1	189	36	31.2448	1	1	122970
ABCB9	ABCB9	All Targets	RNA	Endogenous	01	3	375	53	54.1609	1	1	23457
SUSD6	SUSD6	All Targets	RNA	Endogenous	01	1	348	59.5	56.5843	1	1	9766
GMPR	GMPR	All Targets	RNA	Endogenous	01	2	311	39	31.1685	1	1	2766
NMRK2	NMRK2	All Targets	RNA	Endogenous	01	1	116	17.5	17.1862	1	1	27231
GALNT3	GALNT3	All Targets	RNA	Endogenous	01	1	588	35	29.7032	1	1	2591
MFNG	MFNG	All Targets	RNA	Endogenous	01	1	322	35	29.3291	1	1	4242
SHISA6	SHISA6	All Targets	RNA	Endogenous	01	1	166	31.5	22.3574	1	1	388336
GSK3B	GSK3B	All Targets	RNA	Endogenous	01	1	499	38.5	44.3977	1	1	2932
IFT43	IFT43	All Targets	RNA	Endogenous	01	2	439	47	43.5189	1	1	112752
ZNRF4	ZNRF4	All Targets	RNA	Endogenous	01	1	154	26	24.9927	1	1	148066
MUC5AC	MUC5AC	All Targets	RNA	Endogenous	01	1	788	34	26.116	1	1	4586
ZNF19	ZNF19	All Targets	RNA	Endogenous	01	1	149	27.5	23.7299	1	1	7567
CSF1R	CSF1R	All Targets	RNA	Endogenous	01	1	117	23	18.4688	1	1	1436
FBXO43	FBXO43	All Targets	RNA	Endogenous	01	1	177	21.5	21.3494	1	1	286151
PNRC1	PNRC1	All Targets	RNA	Endogenous	01	2	9346	188.5	210.84	1	1	10957
PATZ1	PATZ1	All Targets	RNA	Endogenous	01	2	497	41	43.716	1	1	23598
PHYHIP	PHYHIP	All Targets	RNA	Endogenous	01	1	171	26.5	25.627	1	1	9796
ARHGAP8	PRR5-ARHGAP8,ARHGAP8	All Targets	RNA	Endogenous	01	1	409	43	37.5903	1	1	23779
ORM1	ORM1	All Targets	RNA	Endogenous	01	1	137	27	22.7175	1	1	5004
CCL28	CCL28	All Targets	RNA	Endogenous	01	2	451	35	30.7387	1	1	56477
RPA1	RPA1	All Targets	RNA	Endogenous	01	1	845	51	57.0328	1	1	6117
MAGEB18	MAGEB18	All Targets	RNA	Endogenous	01	1	86	17.5	15.4593	1	1	286514
CETN3	CETN3	All Targets	RNA	Endogenous	01	1	358	34	29.1221	1	1	1070
CRCP	CRCP	All Targets	RNA	Endogenous	01	3	683	47	45.9694	1	1	27297
CIB3	CIB3	All Targets	RNA	Endogenous	01	2	161	31	29.672	1	1	117286
GMNC	GMNC	All Targets	RNA	Endogenous	01	1	116	19.5	17.8165	1	1	647309
SAP30	SAP30	All Targets	RNA	Endogenous	01	2	498	41.5	40.2842	1	1	8819
MGAT4B	MGAT4B	All Targets	RNA	Endogenous	01	2	492	32.5	31.3514	1	1	11282
S1PR1	S1PR1	All Targets	RNA	Endogenous	01	1	156	19.5	19.7937	1	1	1901
DEFB127	DEFB127	All Targets	RNA	Endogenous	01	1	96	13	14.6686	1	1	140850
MRGPRD	MRGPRD	All Targets	RNA	Endogenous	01	1	205	43	32.036	1	1	116512
RETSAT	RETSAT	All Targets	RNA	Endogenous	01	2	406	51	48.4906	1	1	54884
MR1	MR1	All Targets	RNA	Endogenous	01	2	171	36.5	28.9091	1	1	3140
PPEF2	PPEF2	All Targets	RNA	Endogenous	01	1	55	11	9.28377	1	1	5470
CD276	CD276	All Targets	RNA	Endogenous	01	2	1051	60	66.9032	1	1	80381
SMYD2	SMYD2	All Targets	RNA	Endogenous	01	1	516	42.5	40.2026	1	1	56950
PIK3CG	PIK3CG	All Targets	RNA	Endogenous	01	1	287	41.5	32.1211	1	1	5294
L3HYPDH	L3HYPDH	All Targets	RNA	Endogenous	01	1	317	41.5	34.1449	1	1	112849
LAMTOR2	LAMTOR2	All Targets	RNA	Endogenous	01	1	672	57.5	53.7117	1	1	28956
SLC7A10	SLC7A10	All Targets	RNA	Endogenous	01	2	199	28	29.7352	1	1	56301
TTLL3	TTLL3	All Targets	RNA	Endogenous	01	1	685	43	38.5892	1	1	26140
NDRG1	NDRG1	All Targets	RNA	Endogenous	01	4	3046	116	101.663	1	1	10397
MRGPRX3	MRGPRX3	All Targets	RNA	Endogenous	01	1	110	19	16.5836	1	1	117195
DDAH1	DDAH1	All Targets	RNA	Endogenous	01	3	1726	55.5	51.0754	1	1	23576
GAPDHS	GAPDHS	All Targets	RNA	Endogenous	01	1	159	32.5	29.0474	1	1	26330
ENDOG	ENDOG	All Targets	RNA	Endogenous	01	2	297	42	37.3105	1	1	2021
NDST1	NDST1	All Targets	RNA	Endogenous	01	2	720	69.5	76.0693	1	1	3340
SERPINB10	SERPINB10	All Targets	RNA	Endogenous	01	1	99	19	16.1191	1	1	5273
WNK1	WNK1	All Targets	RNA	Endogenous	01	1	1899	59.5	56.464	1	1	65125
SRRM4	SRRM4	All Targets	RNA	Endogenous	01	1	116	21.5	22.1085	1	1	84530
ULK4	ULK4	All Targets	RNA	Endogenous	01	1	161	20	17.408	1	1	54986
ANKRD37	ANKRD37	All Targets	RNA	Endogenous	01	2	404	31.5	25.3812	1	1	353322
CUEDC1	CUEDC1	All Targets	RNA	Endogenous	01	3	1223	78.5	69.2299	1	1	404093
PRELID2	PRELID2	All Targets	RNA	Endogenous	01	1	131	20.5	19.2426	1	1	153768
BCL11B	BCL11B	All Targets	RNA	Endogenous	01	2	382	51	39.2809	1	1	64919
USP54	USP54	All Targets	RNA	Endogenous	01	2	1282	48.5	47.8734	1	1	159195
ADCY10	ADCY10	All Targets	RNA	Endogenous	01	1	105	19	16.2898	1	1	55811
TTC16	TTC16	All Targets	RNA	Endogenous	01	3	186	34	31.1668	1	1	158248
TRAK1	TRAK1	All Targets	RNA	Endogenous	01	1	738	52.5	48.4355	1	1	22906
GRPEL1	GRPEL1	All Targets	RNA	Endogenous	01	2	157	21	20.7596	1	1	80273
CIART	CIART	All Targets	RNA	Endogenous	01	1	268	28	26.8867	1	1	148523
TNFRSF1B	TNFRSF1B	All Targets	RNA	Endogenous	01	2	333	52.5	37.6717	1	1	7133
ZNF391	ZNF391	All Targets	RNA	Endogenous	01	1	778	62	59.9811	1	1	346157
EP400	EP400	All Targets	RNA	Endogenous	01	2	264	31	27.8289	1	1	57634
PRKAG2	PRKAG2	All Targets	RNA	Endogenous	01	1	387	39.5	33.2589	1	1	51422
GTSE1	GTSE1	All Targets	RNA	Endogenous	01	1	356	26.5	22.9249	1	1	51512
FGD4	FGD4	All Targets	RNA	Endogenous	01	1	494	19.5	18.9516	1	1	121512
CLEC4G	CLEC4G	All Targets	RNA	Endogenous	01	1	98	19.5	16.7784	1	1	339390
IL17RC	IL17RC	All Targets	RNA	Endogenous	01	4	460	51	39.7048	1	1	84818
E2F8	E2F8	All Targets	RNA	Endogenous	01	1	156	22	19.1652	1	1	79733
RBPJL	RBPJL	All Targets	RNA	Endogenous	01	1	54	11	10.5332	1	1	11317
BAG5	BAG5	All Targets	RNA	Endogenous	01	2	367	49.5	42.6882	1	1	9529
SCYL1	SCYL1	All Targets	RNA	Endogenous	01	1	713	72.5	64.3211	1	1	57410
MAP3K3	MAP3K3	All Targets	RNA	Endogenous	01	1	130	17.5	19.2434	1	1	4215
APBA2	APBA2	All Targets	RNA	Endogenous	01	2	346	21	23.5751	1	1	321
POLH	POLH	All Targets	RNA	Endogenous	01	1	290	40.5	34.4404	1	1	5429
GNAT2	GNAT2	All Targets	RNA	Endogenous	01	1	91	19	16.0316	1	1	2780
TAF7	TAF7	All Targets	RNA	Endogenous	01	1	822	73	69.1752	1	1	6879
SLC6A18	SLC6A18	All Targets	RNA	Endogenous	01	1	106	20	19.2318	1	1	348932
PPP1R14A	PPP1R14A	All Targets	RNA	Endogenous	01	2	134	23	21.6109	1	1	94274
HSPA1L	HSPA1L	All Targets	RNA	Endogenous	01	1	106	21.5	18.246	1	1	3305
RASD2	RASD2	All Targets	RNA	Endogenous	01	1	385	27.5	26.2714	1	1	23551
SPATA22	SPATA22	All Targets	RNA	Endogenous	01	1	98	22	17.899	1	1	84690
KIAA1958	KIAA1958	All Targets	RNA	Endogenous	01	1	756	42.5	34.0202	1	1	158405
TMEM150A	TMEM150A	All Targets	RNA	Endogenous	01	1	287	25.5	25.1032	1	1	129303
BORCS7	BORCS7	All Targets	RNA	Endogenous	01	1	223	29	29.7278	1	1	119032
GTPBP2	GTPBP2	All Targets	RNA	Endogenous	01	1	498	65.5	60.8146	1	1	54676
SPTLC3	SPTLC3	All Targets	RNA	Endogenous	01	1	323	29	26.1944	1	1	55304
STATH	STATH	All Targets	RNA	Endogenous	01	1	28247	24.5	24.2892	1	1	6779
RNF19A	RNF19A	All Targets	RNA	Endogenous	01	1	1761	105	87.9974	1	1	25897
GM2A	GM2A	All Targets	RNA	Endogenous	01	1	823	75	67.7597	1	1	2760
PSTPIP2	PSTPIP2	All Targets	RNA	Endogenous	01	1	82	14	14.9345	1	1	9050
WDR76	WDR76	All Targets	RNA	Endogenous	01	1	118	14	15.5193	1	1	79968
SIK1	SIK1,SIK1B	All Targets	RNA	Endogenous	01	2	967	98	95.9858	1	1	150094
MARK4	MARK4	All Targets	RNA	Endogenous	01	2	723	57	56.8205	1	1	57787
RXFP1	RXFP1	All Targets	RNA	Endogenous	01	1	95	23	18.1014	1	1	59350
BCL11A	BCL11A	All Targets	RNA	Endogenous	01	1	776	57.5	46.2336	1	1	53335
DDX28	DDX28	All Targets	RNA	Endogenous	01	1	138	22	19.1222	1	1	55794
ZNF239	ZNF239	All Targets	RNA	Endogenous	01	2	250	25.5	22.2712	1	1	8187
TFAM	TFAM	All Targets	RNA	Endogenous	01	1	212	35	30.3169	1	1	7019
GPM6B	GPM6B	All Targets	RNA	Endogenous	01	1	208	15.5	13.1314	1	1	2824
KRT19	KRT19	All Targets	RNA	Endogenous	01	1	5669	106	108.368	1	1	3880
SPATA19	SPATA19	All Targets	RNA	Endogenous	01	1	88	18.5	16.4067	1	1	219938
GLS2	GLS2	All Targets	RNA	Endogenous	01	1	132	25.5	22.7518	1	1	27165
NGFR	NGFR	All Targets	RNA	Endogenous	01	1	188	32	27.3069	1	1	4804
GCA	GCA	All Targets	RNA	Endogenous	01	1	433	53.5	43.1981	1	1	25801
CDV3	CDV3	All Targets	RNA	Endogenous	01	3	1099	118.5	111.028	1	1	55573
HMGN3	HMGN3	All Targets	RNA	Endogenous	01	2	943	89.5	87.2661	1	1	9324
BIN1	BIN1	All Targets	RNA	Endogenous	01	1	403	42.5	37.3986	1	1	274
MAP1A	MAP1A	All Targets	RNA	Endogenous	01	1	359	36.5	28.7477	1	1	4130
GFRAL	GFRAL	All Targets	RNA	Endogenous	01	1	90	17	15.1092	1	1	389400
DEFB132	DEFB132	All Targets	RNA	Endogenous	01	1	149	29.5	26.5453	1	1	400830
TXNL1	TXNL1	All Targets	RNA	Endogenous	01	2	933	72	65.3844	1	1	9352
LTB4R	LTB4R	All Targets	RNA	Endogenous	01	2	233	38.5	35.0383	1	1	1241
HLA-DMB	HLA-DMB	All Targets	RNA	Endogenous	01	1	850	89	77.3218	1	1	3109
POU3F2	POU3F2	All Targets	RNA	Endogenous	01	1	445	24	20.6852	1	1	5454
FAM189A1	FAM189A1	All Targets	RNA	Endogenous	01	2	148	21.5	20.4323	1	1	23359
C6orf163	C6orf163	All Targets	RNA	Endogenous	01	1	145	17.5	17.925	1	1	206412
SSH3	SSH3	All Targets	RNA	Endogenous	01	1	375	30.5	29.0371	1	1	54961
MECR	MECR	All Targets	RNA	Endogenous	01	4	313	37.5	37.6498	1	1	51102
EMP1	EMP1	All Targets	RNA	Endogenous	01	2	12951	44	44.6367	1	1	2012
PHKA2	PHKA2	All Targets	RNA	Endogenous	01	1	359	28.5	31.7993	1	1	5256
UNC93A	UNC93A	All Targets	RNA	Endogenous	01	1	94	15.5	14.7393	1	1	54346
MFSD14B	MFSD14B	All Targets	RNA	Endogenous	01	2	419	51	42.7946	1	1	84641
CRYBB3	CRYBB3	All Targets	RNA	Endogenous	01	1	153	23.5	22.5926	1	1	1417
RSKR	RSKR	All Targets	RNA	Endogenous	01	1	179	20.5	19.3878	1	1	124923
FUT7	FUT7	All Targets	RNA	Endogenous	01	2	162	27	24.3938	1	1	2529
ARHGAP1	ARHGAP1	All Targets	RNA	Endogenous	01	2	544	51	49.5241	1	1	392
RNF112	RNF112	All Targets	RNA	Endogenous	01	1	108	17.5	14.3537	1	1	7732
RNF148	RNF148	All Targets	RNA	Endogenous	01	1	146	27	22.7111	1	1	378925
GPR45	GPR45	All Targets	RNA	Endogenous	01	1	114	20	18.3212	1	1	11250
RPP40	RPP40	All Targets	RNA	Endogenous	01	1	175	20	17.8286	1	1	10799
MRPS33	MRPS33	All Targets	RNA	Endogenous	01	1	826	65	56.7374	1	1	51650
SHMT1	SHMT1	All Targets	RNA	Endogenous	01	1	495	50.5	43.0139	1	1	6470
THAP8	THAP8	All Targets	RNA	Endogenous	01	1	165	24	22.336	1	1	199745
RIPK3	RIPK3	All Targets	RNA	Endogenous	01	1	171	27.5	24.0513	1	1	11035
PTPRM	PTPRM	All Targets	RNA	Endogenous	01	2	3356	51.5	51.9761	1	1	5797
ANO8	ANO8	All Targets	RNA	Endogenous	01	1	738	37.5	38.3712	1	1	57719
SH3BP4	SH3BP4	All Targets	RNA	Endogenous	01	2	597	56.5	41.9654	1	1	23677
MYT1L	MYT1L	All Targets	RNA	Endogenous	01	1	132	20	20.395	1	1	23040
GZMA	GZMA	All Targets	RNA	Endogenous	01	1	169	30.5	23.4952	1	1	3001
NDST4	NDST4	All Targets	RNA	Endogenous	01	1	112	15	13.0097	1	1	64579
KRT3	KRT3	All Targets	RNA	Endogenous	01	1	115	23.5	21.318	1	1	3850
MOCS3	MOCS3	All Targets	RNA	Endogenous	01	3	338	34.5	35.9797	1	1	27304
TCERG1	TCERG1	All Targets	RNA	Endogenous	01	1	646	48	43.2656	1	1	10915
ID1	ID1	All Targets	RNA	Endogenous	01	1	4625	47	48.1899	1	1	3397
ANO5	ANO5	All Targets	RNA	Endogenous	01	1	91	12	11.9968	1	1	203859
AKR1C4	AKR1C4	All Targets	RNA	Endogenous	01	1	74	11.5	10.9775	1	1	1109
PLEKHH2	PLEKHH2	All Targets	RNA	Endogenous	01	1	344	22.5	20.8798	1	1	130271
SHISA3	SHISA3	All Targets	RNA	Endogenous	01	1	195	28	24.1988	1	1	152573
SLC22A16	SLC22A16	All Targets	RNA	Endogenous	01	1	122	22	21.465	1	1	85413
FOXRED1	FOXRED1	All Targets	RNA	Endogenous	01	2	219	31.5	27.2406	1	1	55572
ADTRP	ADTRP	All Targets	RNA	Endogenous	01	1	534	25.5	21.5836	1	1	84830
AIPL1	AIPL1	All Targets	RNA	Endogenous	01	1	109	21.5	18.4453	1	1	23746
CD151	CD151	All Targets	RNA	Endogenous	01	1	2204	60	61.3781	1	1	977
IL32	IL32	All Targets	RNA	Endogenous	01	1	1123	77	70.9356	1	1	9235
HNRNPF	HNRNPF	All Targets	RNA	Endogenous	01	2	1623	129.5	107.502	1	1	3185
ZNF462	ZNF462	All Targets	RNA	Endogenous	01	2	842	38	43.3135	1	1	58499
IGSF8	IGSF8	All Targets	RNA	Endogenous	01	1	92	13.5	12.6451	1	1	93185
SPRYD4	SPRYD4	All Targets	RNA	Endogenous	01	1	132	18	20.7404	1	1	283377
ETNPPL	ETNPPL	All Targets	RNA	Endogenous	01	1	141	23.5	24.1335	1	1	64850
UBE2NL	UBE2NL	All Targets	RNA	Endogenous	01	1	343	44.5	39.6147	1	1	389898
MYEOV	MYEOV	All Targets	RNA	Endogenous	01	1	269	27.5	25.0931	1	1	26579
SLC45A4	SLC45A4	All Targets	RNA	Endogenous	01	2	592	56.5	48.5518	1	1	57210
HARBI1	HARBI1	All Targets	RNA	Endogenous	01	1	128	23.5	20.2764	1	1	283254
UBN2	UBN2	All Targets	RNA	Endogenous	01	1	624	49.5	43.169	1	1	254048
LCE4A	LCE4A	All Targets	RNA	Endogenous	01	2	133	21	21.4059	1	1	199834
MPC2	MPC2	All Targets	RNA	Endogenous	01	4	753	66	70.0787	1	1	25874
RNF144B	RNF144B	All Targets	RNA	Endogenous	01	1	247	35.5	29.1287	1	1	255488
MBNL2	MBNL2	All Targets	RNA	Endogenous	01	2	775	72.5	71.1001	1	1	10150
ZNF865	ZNF865	All Targets	RNA	Endogenous	01	1	336	32	24.8065	1	1	100507290
CDH5	CDH5	All Targets	RNA	Endogenous	01	1	149	23	20.3238	1	1	1003
RAB5C	RAB5C	All Targets	RNA	Endogenous	01	4	1127	117	108.529	1	1	5878
SNRNP35	SNRNP35	All Targets	RNA	Endogenous	01	1	251	39.5	36.0386	1	1	11066
TMEM171	TMEM171	All Targets	RNA	Endogenous	01	5	263	48	42.3627	1	1	134285
TRNP1	TRNP1	All Targets	RNA	Endogenous	01	1	194	23	19.0879	1	1	388610
HECTD1	HECTD1	All Targets	RNA	Endogenous	01	1	413	40	34.5901	1	1	25831
CYP2B6	CYP2B6	All Targets	RNA	Endogenous	01	1	66	13.5	11.3719	1	1	1555
MCM3	MCM3	All Targets	RNA	Endogenous	01	2	1113	76	76.9949	1	1	4172
ALG1L	TSSC2,ALG1,ALG1L	All Targets	RNA	Endogenous	01	1	305	48	41.0239	1	1	56052
HDGF	HDGF	All Targets	RNA	Endogenous	01	1	3757	200.5	206.307	1	1	3068
B3GNT8	B3GNT8	All Targets	RNA	Endogenous	01	1	138	23	23.1529	1	1	374907
CCDC157	CCDC157	All Targets	RNA	Endogenous	01	1	212	39.5	29.2315	1	1	550631
TMEM151B	TMEM151B	All Targets	RNA	Endogenous	01	1	219	35.5	32.4418	1	1	441151
GPR21	GPR21	All Targets	RNA	Endogenous	01	2	352	33	29.4707	1	1	2844
DNAJC16	DNAJC16	All Targets	RNA	Endogenous	01	2	208	43	35.6709	1	1	23341
PRND	PRND	All Targets	RNA	Endogenous	01	1	159	30.5	26.0471	1	1	23627
TDRKH	TDRKH	All Targets	RNA	Endogenous	01	1	404	36	32.2183	1	1	11022
TNFRSF14	TNFRSF14	All Targets	RNA	Endogenous	01	1	328	40.5	38.0782	1	1	8764
ALKAL1	ALKAL1	All Targets	RNA	Endogenous	01	1	94	16.5	15.807	1	1	389658
SYTL1	SYTL1	All Targets	RNA	Endogenous	01	2	633	92	71.0829	1	1	84958
ORMDL3	ORMDL3	All Targets	RNA	Endogenous	01	1	1074	81.5	77.4251	1	1	94103
OR8D2	OR8D2	All Targets	RNA	Endogenous	01	1	94	18	17.0655	1	1	283160
PIMREG	PIMREG	All Targets	RNA	Endogenous	01	1	215	25	21.6562	1	1	54478
GALNT2	GALNT2	All Targets	RNA	Endogenous	01	4	3244	117	136.285	1	1	2590
IGDCC4	IGDCC4	All Targets	RNA	Endogenous	01	1	319	25	26.0017	1	1	57722
GRAMD4	GRAMD4	All Targets	RNA	Endogenous	01	1	211	26.5	23.7067	1	1	23151
GRM5	GRM5	All Targets	RNA	Endogenous	01	1	106	22	17.5529	1	1	2915
TRIM4	TRIM4	All Targets	RNA	Endogenous	01	2	480	47	40.1599	1	1	89122
HNRNPCL3	HNRNPCL3	All Targets	RNA	Endogenous	01	5	471	73.5	68.8492	1	1	649330
C19orf47	C19orf47	All Targets	RNA	Endogenous	01	1	303	42.5	38.9491	1	1	126526
MTMR1	MTMR1	All Targets	RNA	Endogenous	01	1	531	52	50.6454	1	1	8776
HEATR3	HEATR3	All Targets	RNA	Endogenous	01	1	185	16.5	16.0221	1	1	55027
SVIP	SVIP	All Targets	RNA	Endogenous	01	1	560	45	48.1445	1	1	258010
RENBP	RENBP	All Targets	RNA	Endogenous	01	1	162	24	23.8605	1	1	5973
CTSE	CTSE	All Targets	RNA	Endogenous	01	1	220	29	26.6885	1	1	1510
CHML	CHML,OPN3	All Targets	RNA	Endogenous	01	1	479	42.5	38.5425	1	1	1122
TMCO5A	TMCO5A	All Targets	RNA	Endogenous	01	1	96	17	15.0527	1	1	145942
AGTR1	AGTR1	All Targets	RNA	Endogenous	01	1	115	16	15.1619	1	1	185
DNAAF5	DNAAF5	All Targets	RNA	Endogenous	01	1	495	44.5	38.1205	1	1	54919
PDCD1LG2	PDCD1LG2	All Targets	RNA	Endogenous	01	1	342	35	29.8796	1	1	80380
PRAMEF20	PRAMEF20	All Targets	RNA	Endogenous	01	1	109	20	17.9693	1	1	645425
ABHD13	ABHD13	All Targets	RNA	Endogenous	01	1	138	27.5	24.9106	1	1	84945
WNT4	WNT4	All Targets	RNA	Endogenous	01	1	144	27.5	20.4196	1	1	54361
LARS1	LARS1	All Targets	RNA	Endogenous	01	1	1012	95.5	86.8583	1	1	51520
ZNF681	ZNF681	All Targets	RNA	Endogenous	01	1	93	12.5	11.5686	1	1	148213
METTL23	METTL23	All Targets	RNA	Endogenous	01	1	286	51.5	41.4387	1	1	124512
CREB5	CREB5	All Targets	RNA	Endogenous	01	1	164	25.5	24.2351	1	1	9586
PSD2	PSD2	All Targets	RNA	Endogenous	01	1	154	28	22.6873	1	1	84249
CCDC190	CCDC190	All Targets	RNA	Endogenous	01	1	215	31.5	24.1026	1	1	339512
RICTOR	RICTOR	All Targets	RNA	Endogenous	01	2	316	53	47.8582	1	1	253260
ANP32A	ANP32A	All Targets	RNA	Endogenous	01	1	867	60.5	59.5081	1	1	8125
TRA2A	TRA2A	All Targets	RNA	Endogenous	01	1	1818	147.5	128.796	1	1	29896
GRID2	GRID2	All Targets	RNA	Endogenous	01	1	238	23.5	18.9158	1	1	2895
MAS1L	MAS1L	All Targets	RNA	Endogenous	01	1	136	25	21.8201	1	1	116511
CHAF1A	CHAF1A	All Targets	RNA	Endogenous	01	3	871	70	77.1203	1	1	10036
GABBR2	GABBR2	All Targets	RNA	Endogenous	01	1	158	24	23.8527	1	1	9568
SFTA3	SFTA3	All Targets	RNA	Endogenous	01	1	115	17	17.4499	1	1	253970
C2orf68	C2orf68	All Targets	RNA	Endogenous	01	1	127	19.5	17.6871	1	1	388969
SRSF7	SRSF7	All Targets	RNA	Endogenous	01	1	1275	89.5	77.4349	1	1	6432
PDILT	PDILT	All Targets	RNA	Endogenous	01	1	158	32.5	26.2188	1	1	204474
DMAP1	DMAP1	All Targets	RNA	Endogenous	01	2	584	45.5	41.7254	1	1	55929
ECHDC2	ECHDC2	All Targets	RNA	Endogenous	01	2	672	69.5	67.5196	1	1	55268
RNF122	RNF122	All Targets	RNA	Endogenous	01	1	255	25	23.4423	1	1	79845
OR2AK2	OR2AK2	All Targets	RNA	Endogenous	01	1	89	14.5	13.3605	1	1	391191
DAZL	DAZL	All Targets	RNA	Endogenous	01	1	93	21	16.2503	1	1	1618
FKTN	FKTN	All Targets	RNA	Endogenous	01	1	363	41.5	37.6857	1	1	2218
LARGE1	LARGE1	All Targets	RNA	Endogenous	01	1	369	32	31.2074	1	1	9215
TUBA4A	TUBA4A	All Targets	RNA	Endogenous	01	1	233	51.5	38.5122	1	1	7277
HPS6	HPS6	All Targets	RNA	Endogenous	01	1	229	46	41.8495	1	1	79803
ATP6V0D2	ATP6V0D2	All Targets	RNA	Endogenous	01	1	113	28.5	21.4501	1	1	245972
TSGA13	TSGA13	All Targets	RNA	Endogenous	01	1	74	15	12.5468	1	1	114960
AZU1	AZU1	All Targets	RNA	Endogenous	01	1	67	13.5	11.215	1	1	566
CHRM4	CHRM4	All Targets	RNA	Endogenous	01	1	117	18	16.9749	1	1	1132
PGBD3	PGBD3,ERCC6	All Targets	RNA	Endogenous	01	1	177	30.5	25.6847	1	1	267004
WDR93	WDR93	All Targets	RNA	Endogenous	01	2	113	28	21.2515	1	1	56964
MRPS21	MRPS21	All Targets	RNA	Endogenous	01	1	1474	95.5	97.3954	1	1	54460
FHL3	FHL3	All Targets	RNA	Endogenous	01	1	265	30	28.9807	1	1	2275
FANCC	FANCC	All Targets	RNA	Endogenous	01	1	567	72	59.7849	1	1	2176
FLNB	FLNB	All Targets	RNA	Endogenous	01	1	1591	47	51.7402	1	1	2317
SPATA45	SPATA45	All Targets	RNA	Endogenous	01	1	145	26	23.6026	1	1	149643
RAI1	RAI1	All Targets	RNA	Endogenous	01	1	191	18.5	18.6918	1	1	10743
MCM10	MCM10	All Targets	RNA	Endogenous	01	2	384	34.5	35.8256	1	1	55388
IDI1	IDI1	All Targets	RNA	Endogenous	01	1	725	44.5	36.7764	1	1	3422
ANKRD26	ANKRD26	All Targets	RNA	Endogenous	01	1	91	15	11.0509	1	1	22852
ST13	ST13	All Targets	RNA	Endogenous	01	2	959	121	100.178	1	1	6767
CDH4	CDH4	All Targets	RNA	Endogenous	01	1	225	27	24.7245	1	1	1002
POMC	POMC	All Targets	RNA	Endogenous	01	1	129	21.5	17.9323	1	1	5443
FAM107B	FAM107B	All Targets	RNA	Endogenous	01	1	234	42.5	31.0188	1	1	83641
CLASP2	CLASP2	All Targets	RNA	Endogenous	01	2	414	32.5	30.8285	1	1	23122
HS3ST5	HS3ST5	All Targets	RNA	Endogenous	01	1	114	16.5	15.1277	1	1	222537
PDE1C	PDE1C	All Targets	RNA	Endogenous	01	1	113	18	16.877	1	1	5137
OAZ1	OAZ1	All Targets	RNA	Endogenous	01	6	4118	440.5	357.547	1	1	4946
KLK9	KLK9	All Targets	RNA	Endogenous	01	3	162	35.5	27.9597	1	1	284366
TRAIP	TRAIP	All Targets	RNA	Endogenous	01	1	183	18.5	16.9775	1	1	10293
CFAP97D2	CFAP97D2	All Targets	RNA	Endogenous	01	1	85	17.5	16.6014	1	1	101929355
SEC61G	SEC61G	All Targets	RNA	Endogenous	01	3	2458	118.5	136.966	1	1	23480
VBP1	VBP1	All Targets	RNA	Endogenous	01	1	400	27	25.8316	1	1	7411
SLC1A5	SLC1A5	All Targets	RNA	Endogenous	01	1	441	61	47.9206	1	1	6510
OR10K1	OR10K1	All Targets	RNA	Endogenous	01	1	139	25.5	24.3621	1	1	391109
ZNF385A	ZNF385A	All Targets	RNA	Endogenous	01	2	745	96.5	80.939	1	1	25946
TFPI2	TFPI2	All Targets	RNA	Endogenous	01	2	4506	29	29.4989	1	1	7980
FKBP5	FKBP5	All Targets	RNA	Endogenous	01	2	302	35.5	36.3069	1	1	2289
CFAP58	CFAP58	All Targets	RNA	Endogenous	01	2	229	44.5	32.9366	1	1	159686
FBRSL1	FBRSL1	All Targets	RNA	Endogenous	01	1	295	31.5	34.8823	1	1	57666
KCNS2	KCNS2	All Targets	RNA	Endogenous	01	1	74	14.5	12.3841	1	1	3788
CLRN2	CLRN2	All Targets	RNA	Endogenous	01	4	188	34	35.2769	1	1	645104
CUX2	CUX2	All Targets	RNA	Endogenous	01	1	190	19.5	19.1637	1	1	23316
MINDY3	MINDY3	All Targets	RNA	Endogenous	01	3	418	54	52.0521	1	1	80013
STAT5A	STAT5A	All Targets	RNA	Endogenous	01	2	196	37	31.7495	1	1	6776
ALKAL2	ALKAL2	All Targets	RNA	Endogenous	01	1	230	20.5	20.8023	1	1	285016
OTUD7A	OTUD7A	All Targets	RNA	Endogenous	01	1	177	32	28.9116	1	1	161725
RAB28	RAB28	All Targets	RNA	Endogenous	01	1	393	42.5	40.5536	1	1	9364
DGKD	DGKD	All Targets	RNA	Endogenous	01	1	323	36	27.0639	1	1	8527
GCC1	GCC1	All Targets	RNA	Endogenous	01	1	477	47.5	42.7329	1	1	79571
DNAJA3	DNAJA3	All Targets	RNA	Endogenous	01	2	423	50	45.4354	1	1	9093
PMVK	PMVK	All Targets	RNA	Endogenous	01	1	210	28.5	25.5831	1	1	10654
ARHGEF2	ARHGEF2	All Targets	RNA	Endogenous	01	1	1577	82.5	78.7232	1	1	9181
LHFPL5	LHFPL5	All Targets	RNA	Endogenous	01	2	165	27.5	24.2929	1	1	222662
MON1B	MON1B	All Targets	RNA	Endogenous	01	2	377	57.5	49.8852	1	1	22879
ZBTB7C	ZBTB7C	All Targets	RNA	Endogenous	01	1	287	32	27.196	1	1	201501
RTL6	RTL6	All Targets	RNA	Endogenous	01	1	446	41.5	43.9831	1	1	84247
RPIA	RPIA	All Targets	RNA	Endogenous	01	1	307	30.5	26.9413	1	1	22934
RNF10	RNF10	All Targets	RNA	Endogenous	01	1	576	48.5	49.2109	1	1	9921
TMEM235	TMEM235	All Targets	RNA	Endogenous	01	1	117	21	18.4827	1	1	283999
UROC1	UROC1	All Targets	RNA	Endogenous	01	1	105	19	16.1631	1	1	131669
RNF2	RNF2	All Targets	RNA	Endogenous	01	1	544	46	45.2545	1	1	6045
TOLLIP	TOLLIP	All Targets	RNA	Endogenous	01	2	320	53.5	47.235	1	1	54472
ATP5F1E	ATP5F1E	All Targets	RNA	Endogenous	01	1	369	30	26.8118	1	1	514
ZP2	ZP2	All Targets	RNA	Endogenous	01	2	164	31.5	24.4695	1	1	7783
PECAM1	PECAM1	All Targets	RNA	Endogenous	01	1	1181	62	53.5758	1	1	5175
PRICKLE2	PRICKLE2	All Targets	RNA	Endogenous	01	1	156	27.5	23.7653	1	1	166336
ARHGDIA	ARHGDIA	All Targets	RNA	Endogenous	01	5	2319	158.5	146.841	1	1	396
H2AC16	H2AC16	All Targets	RNA	Endogenous	01	2	1580	66	57.4378	1	1	8332
HLA-DQA1	HLA-DQA1	All Targets	RNA	Endogenous	01	2	1763	53	66.5978	1	1	3117
SUSD5	SUSD5	All Targets	RNA	Endogenous	01	1	73	15.5	13.4447	1	1	26032
ZDHHC23	ZDHHC23	All Targets	RNA	Endogenous	01	2	311	23	21.2688	1	1	254887
PPCDC	PPCDC	All Targets	RNA	Endogenous	01	2	351	43.5	39.2225	1	1	60490
FUT6	FUT6	All Targets	RNA	Endogenous	01	1	80	21.5	16.612	1	1	2528
DUSP19	DUSP19	All Targets	RNA	Endogenous	01	1	95	17.5	15.7159	1	1	142679
COL4A5	COL4A5	All Targets	RNA	Endogenous	01	1	1093	44	41.0588	1	1	1287
TTC19	TTC19	All Targets	RNA	Endogenous	01	2	772	106.5	105.06	1	1	54902
IPCEF1	IPCEF1	All Targets	RNA	Endogenous	01	1	69	17	14.2526	1	1	26034
FXYD5	FXYD5	All Targets	RNA	Endogenous	01	1	662	46.5	40.5176	1	1	53827
ZNF581	ZNF581	All Targets	RNA	Endogenous	01	2	892	68.5	59.8104	1	1	51545
THBS1	THBS1	All Targets	RNA	Endogenous	01	1	709	22	21.2801	1	1	7057
GCSAM	GCSAM	All Targets	RNA	Endogenous	01	1	124	27	20.0566	1	1	257144
TIMM17A	TIMM17A	All Targets	RNA	Endogenous	01	2	605	52.5	55.3497	1	1	10440
COLQ	COLQ	All Targets	RNA	Endogenous	01	1	139	18.5	17.7647	1	1	8292
GNE	GNE	All Targets	RNA	Endogenous	01	1	123	18	14.6072	1	1	10020
LRP3	LRP3	All Targets	RNA	Endogenous	01	1	451	26.5	29.611	1	1	4037
PABPC1L	PABPC1L	All Targets	RNA	Endogenous	01	1	3043	66.5	72.6862	1	1	80336
CDC40	CDC40	All Targets	RNA	Endogenous	01	2	477	49	42.7729	1	1	51362
FBXO24	FBXO24	All Targets	RNA	Endogenous	01	1	167	27	25.3635	1	1	26261
ESR2	ESR2	All Targets	RNA	Endogenous	01	1	115	21.5	17.8725	1	1	2100
IQSEC2	IQSEC2	All Targets	RNA	Endogenous	01	1	114	18.5	18.1368	1	1	23096
ANKRD12	ANKRD12	All Targets	RNA	Endogenous	01	1	428	68.5	61.2937	1	1	23253
GLT8D2	GLT8D2	All Targets	RNA	Endogenous	01	1	310	27	24.7951	1	1	83468
BRK1	BRK1	All Targets	RNA	Endogenous	01	1	1347	95.5	92.4535	1	1	55845
DSCAML1	DSCAML1	All Targets	RNA	Endogenous	01	2	218	23	22.413	1	1	57453
TCEA1	TCEA1	All Targets	RNA	Endogenous	01	4	1266	85.5	82.6468	1	1	6917
FKBP15	FKBP15	All Targets	RNA	Endogenous	01	1	344	43	35.477	1	1	23307
UROD	UROD	All Targets	RNA	Endogenous	01	6	605	72	64.76	1	1	7389
CCDC80	CCDC80	All Targets	RNA	Endogenous	01	1	531	26	23.829	1	1	151887
FAM184B	FAM184B	All Targets	RNA	Endogenous	01	1	279	43	39.5949	1	1	27146
C1orf56	C1orf56	All Targets	RNA	Endogenous	01	1	104	13.5	13.6058	1	1	54964
DERL1	DERL1	All Targets	RNA	Endogenous	01	2	361	65	59.7467	1	1	79139
NFASC	NFASC	All Targets	RNA	Endogenous	01	1	208	25	27.7404	1	1	23114
NFATC4	NFATC4	All Targets	RNA	Endogenous	01	2	1665	36.5	46.7429	1	1	4776
IQCF1	IQCF1	All Targets	RNA	Endogenous	01	1	125	17.5	18.0241	1	1	132141
MSANTD2	MSANTD2	All Targets	RNA	Endogenous	01	1	426	43	37.6188	1	1	79684
IL17D	IL17D	All Targets	RNA	Endogenous	01	1	159	26.5	21.2738	1	1	53342
CRAMP1	CRAMP1	All Targets	RNA	Endogenous	01	4	401	47.5	42.3923	1	1	57585
KLF6	KLF6	All Targets	RNA	Endogenous	01	1	1847	65.5	55.2877	1	1	1316
TYW3	TYW3	All Targets	RNA	Endogenous	01	1	230	35.5	29.333	1	1	127253
KNSTRN	KNSTRN	All Targets	RNA	Endogenous	01	1	212	20.5	21.5631	1	1	90417
MED16	MED16	All Targets	RNA	Endogenous	01	1	289	29	26.7238	1	1	10025
PRSS35	PRSS35	All Targets	RNA	Endogenous	01	1	101	14.5	12.545	1	1	167681
ARL6IP6	ARL6IP6	All Targets	RNA	Endogenous	01	2	1041	60	63.4138	1	1	151188
CORO2A	CORO2A	All Targets	RNA	Endogenous	01	1	201	21.5	21.911	1	1	7464
ABHD14A	ABHD14A-ACY1,ABHD14A	All Targets	RNA	Endogenous	01	1	137	19.5	17.4647	1	1	25864
TRMT13	TRMT13	All Targets	RNA	Endogenous	01	3	762	64	59.6902	1	1	54482
TRPM4	TRPM4	All Targets	RNA	Endogenous	01	2	493	46	33.8816	1	1	54795
SFT2D1	SFT2D1	All Targets	RNA	Endogenous	01	1	688	55.5	58.9737	1	1	113402
P2RY14	P2RY14	All Targets	RNA	Endogenous	01	1	169	27	23.0419	1	1	9934
H3C6	H3C6	All Targets	RNA	Endogenous	01	1	2002	32	35.5472	1	1	8353
IPO7	IPO7	All Targets	RNA	Endogenous	01	1	1966	94.5	92.0218	1	1	10527
VENTX	VENTX	All Targets	RNA	Endogenous	01	1	98	18.5	15.0908	1	1	27287
APOO	APOO	All Targets	RNA	Endogenous	01	1	515	50	42.3497	1	1	79135
TUT4	TUT4	All Targets	RNA	Endogenous	01	1	1283	43.5	46.1036	1	1	23318
NHSL2	NHSL2	All Targets	RNA	Endogenous	01	1	125	21.5	20.1734	1	1	340527
EDEM1	EDEM1	All Targets	RNA	Endogenous	01	1	244	37.5	28.5512	1	1	9695
SLC16A2	SLC16A2	All Targets	RNA	Endogenous	01	1	372	28.5	29.0295	1	1	6567
CRYGA	CRYGA	All Targets	RNA	Endogenous	01	1	151	24.5	26.4944	1	1	1418
CDH17	CDH17	All Targets	RNA	Endogenous	01	1	80	16.5	15.0085	1	1	1015
LARP4	LARP4	All Targets	RNA	Endogenous	01	2	537	65	53.3935	1	1	113251
ALOX5AP	ALOX5AP	All Targets	RNA	Endogenous	01	1	257	30	28.2448	1	1	241
GLUD1	GLUD1	All Targets	RNA	Endogenous	01	4	825	128	101.847	1	1	2746
NUP62CL	NUP62CL	All Targets	RNA	Endogenous	01	2	165	25.5	23.2022	1	1	54830
DDX46	DDX46	All Targets	RNA	Endogenous	01	3	875	81	79.825	1	1	9879
GABPB2	GABPB2	All Targets	RNA	Endogenous	01	1	313	38.5	32.2446	1	1	126626
SCN3A	SCN3A	All Targets	RNA	Endogenous	01	1	657	26	25.9743	1	1	6328
SMIM28	SMIM28	All Targets	RNA	Endogenous	01	1	145	28	24.8383	1	1	110806279
TELO2	TELO2	All Targets	RNA	Endogenous	01	2	393	59.5	48.54	1	1	9894
MCEE	MCEE	All Targets	RNA	Endogenous	01	2	262	47	40.1922	1	1	84693
VWA5A	VWA5A	All Targets	RNA	Endogenous	01	1	137	29	24.0571	1	1	4013
SPRR2A	SPRR2A	All Targets	RNA	Endogenous	01	4	481	38.5	37.2652	1	1	6700
UBLCP1	UBLCP1	All Targets	RNA	Endogenous	01	1	787	57	53.9578	1	1	134510
TP53I3	TP53I3	All Targets	RNA	Endogenous	01	1	1000	40	37.6565	1	1	9540
EIF3C	EIF3CL,EIF3C	All Targets	RNA	Endogenous	01	3	2903	210.5	194.645	1	1	8663
SIM1	SIM1	All Targets	RNA	Endogenous	01	1	153	17	16.0444	1	1	6492
RHOD	RHOD	All Targets	RNA	Endogenous	01	2	500	32	30.507	1	1	29984
OSER1	OSER1	All Targets	RNA	Endogenous	01	1	440	44	39.6163	1	1	51526
SRP54	SRP54	All Targets	RNA	Endogenous	01	1	443	34	34.1282	1	1	6729
SOS1	SOS1	All Targets	RNA	Endogenous	01	1	723	83	80.3666	1	1	6654
ATP1A4	ATP1A4	All Targets	RNA	Endogenous	01	1	115	21	18.1453	1	1	480
NFKBIZ	NFKBIZ	All Targets	RNA	Endogenous	01	1	518	72.5	61.0473	1	1	64332
UBE2J2	UBE2J2	All Targets	RNA	Endogenous	01	1	455	43	42.8459	1	1	118424
LRCOL1	LRCOL1	All Targets	RNA	Endogenous	01	1	114	25.5	23.961	1	1	100507055
SERPINB2	SERPINB2	All Targets	RNA	Endogenous	01	2	108	18.5	19.1317	1	1	5055
THEG	THEG	All Targets	RNA	Endogenous	01	1	70	12.5	11.3215	1	1	51298
OR13F1	OR13F1	All Targets	RNA	Endogenous	01	1	103	24	18.3344	1	1	138805
POLR3GL	POLR3GL	All Targets	RNA	Endogenous	01	1	443	48.5	42.9278	1	1	84265
SIGLECL1	SIGLECL1	All Targets	RNA	Endogenous	01	3	146	25	24.1294	1	1	284369
LGALS16	LGALS16	All Targets	RNA	Endogenous	01	1	125	21	17.231	1	1	148003
DNASE1L3	DNASE1L3	All Targets	RNA	Endogenous	01	1	166	31	25.8836	1	1	1776
PDAP1	PDAP1	All Targets	RNA	Endogenous	01	1	1398	96	88.7766	1	1	11333
CNTNAP4	CNTNAP4	All Targets	RNA	Endogenous	01	1	113	18.5	15.6871	1	1	85445
RBFOX1	RBFOX1	All Targets	RNA	Endogenous	01	2	469	23	23.9358	1	1	54715
H2BC17	H2BC17	All Targets	RNA	Endogenous	01	5	2672	114	112.373	1	1	8348
AFF3	AFF3	All Targets	RNA	Endogenous	01	1	206	33	28.8128	1	1	3899
ENAH	ENAH	All Targets	RNA	Endogenous	01	1	1786	41.5	49.5714	1	1	55740
CLDN25	CLDN25	All Targets	RNA	Endogenous	01	1	162	28	25.5631	1	1	644672
HMGA2	HMGA2	All Targets	RNA	Endogenous	01	2	4883	58.5	66.2267	1	1	8091
CXCL5	CXCL5	All Targets	RNA	Endogenous	01	1	139	25.5	20.9646	1	1	6374
ERAP2	ERAP2	All Targets	RNA	Endogenous	01	1	304	48	33.6293	1	1	64167
TMED2	TMED2	All Targets	RNA	Endogenous	01	2	1392	124.5	108.924	1	1	10959
C6orf226	C6orf226	All Targets	RNA	Endogenous	01	1	162	24	19.9663	1	1	441150
TMCO4	TMCO4	All Targets	RNA	Endogenous	01	3	394	44	38.636	1	1	255104
APOLD1	APOLD1	All Targets	RNA	Endogenous	01	1	305	34.5	31.0099	1	1	81575
NUP214	NUP214	All Targets	RNA	Endogenous	01	2	285	43	39.8841	1	1	8021
ACAN	ACAN	All Targets	RNA	Endogenous	01	1	128	16.5	16.7866	1	1	176
NDE1	NDE1	All Targets	RNA	Endogenous	01	2	901	78.5	66.5211	1	1	54820
ACTR3	ACTR3	All Targets	RNA	Endogenous	01	1	2198	184	162.657	1	1	10096
OAT	OAT	All Targets	RNA	Endogenous	01	4	791	77.5	71.2187	1	1	4942
CDRT4	CDRT4	All Targets	RNA	Endogenous	01	1	476	33	31.5118	1	1	284040
NOTCH2NLA	NOTCH2NLC,NOTCH2NLB,NOTCH2NLA	All Targets	RNA	Endogenous	01	3	2174	164.5	153.886	1	1	388677
RADIL	RADIL	All Targets	RNA	Endogenous	01	1	142	19	19.3216	1	1	55698
F11	F11	All Targets	RNA	Endogenous	01	1	122	13	10.2217	1	1	2160
COL17A1	COL17A1	All Targets	RNA	Endogenous	01	1	493	24	19.3989	1	1	1308
ALOX15	ALOX15	All Targets	RNA	Endogenous	01	1	809	49	40.1102	1	1	246
NHP2	NHP2	All Targets	RNA	Endogenous	01	6	1976	162	147.254	1	1	55651
RNF128	RNF128	All Targets	RNA	Endogenous	01	1	65	13	12.8947	1	1	79589
VWA2	VWA2	All Targets	RNA	Endogenous	01	1	128	17	15.8889	1	1	340706
BMI1	COMMD3-BMI1,BMI1	All Targets	RNA	Endogenous	01	1	952	54.5	55.2444	1	1	648
ZBTB17	ZBTB17	All Targets	RNA	Endogenous	01	2	276	37	37.2927	1	1	7709
SAXO1	SAXO1	All Targets	RNA	Endogenous	01	1	118	17	20.0518	1	1	158297
PPIG	PPIG	All Targets	RNA	Endogenous	01	1	1021	60.5	49.7439	1	1	9360
UBTF	UBTF	All Targets	RNA	Endogenous	01	1	645	54.5	53.1759	1	1	7343
APEX2	APEX2	All Targets	RNA	Endogenous	01	1	92	20.5	17.3314	1	1	27301
C2orf81	C2orf81	All Targets	RNA	Endogenous	01	1	146	29	26.2308	1	1	388963
ASB10	ASB10	All Targets	RNA	Endogenous	01	2	193	28.5	27.4676	1	1	136371
ZNF492	ZNF492	All Targets	RNA	Endogenous	01	1	208	24	22.0201	1	1	57615
SEMA4B	SEMA4B	All Targets	RNA	Endogenous	01	4	675	77.5	78.5352	1	1	10509
ABCC11	ABCC11	All Targets	RNA	Endogenous	01	1	116	15.5	15.3325	1	1	85320
CPNE5	CPNE5	All Targets	RNA	Endogenous	01	1	310	51	42.699	1	1	57699
CNGA4	CNGA4	All Targets	RNA	Endogenous	01	1	96	22.5	16.3988	1	1	1262
CD3D	CD3D	All Targets	RNA	Endogenous	01	1	306	32	29.6464	1	1	915
HLA-A	HLA-A	All Targets	RNA	Endogenous	01	7	4149	459	318.746	1	1	3105
ZBTB20	ZBTB20	All Targets	RNA	Endogenous	01	1	1060	37.5	34.034	1	1	26137
NUP50	NUP50	All Targets	RNA	Endogenous	01	3	558	89.5	68.8762	1	1	10762
PAMR1	PAMR1	All Targets	RNA	Endogenous	01	1	112	27	20.4302	1	1	25891
RBBP5	RBBP5	All Targets	RNA	Endogenous	01	1	330	36	32.9527	1	1	5929
HMGB2	HMGB2	All Targets	RNA	Endogenous	01	6	2910	120.5	121.7	1	1	3148
RAB31	RAB31	All Targets	RNA	Endogenous	01	1	302	43	40.4551	1	1	11031
RANBP3	RANBP3	All Targets	RNA	Endogenous	01	1	684	70	65.5787	1	1	8498
METTL7B	METTL7B	All Targets	RNA	Endogenous	01	1	132	17	12.7058	1	1	196410
EXOC3L4	EXOC3L4	All Targets	RNA	Endogenous	01	1	557	21.5	16.8392	1	1	91828
CRYBA4	CRYBA4	All Targets	RNA	Endogenous	01	1	123	23.5	20.0784	1	1	1413
CEP76	CEP76	All Targets	RNA	Endogenous	01	1	241	46.5	40.7402	1	1	79959
H4-16	H4-16	All Targets	RNA	Endogenous	01	1	317	20	17.3691	1	1	121504
DTWD2	DTWD2	All Targets	RNA	Endogenous	01	1	141	25.5	20.8752	1	1	285605
ETFB	ETFB	All Targets	RNA	Endogenous	01	1	508	42	38.932	1	1	2109
TSPAN1	TSPAN1	All Targets	RNA	Endogenous	01	1	974	42.5	28.9995	1	1	10103
CD38	CD38	All Targets	RNA	Endogenous	01	1	136	28	22.0458	1	1	952
PPP1R35	PPP1R35	All Targets	RNA	Endogenous	01	6	728	77.5	77.0681	1	1	221908
TRAPPC6A	TRAPPC6A	All Targets	RNA	Endogenous	01	1	166	24.5	20.4355	1	1	79090
SVEP1	SVEP1	All Targets	RNA	Endogenous	01	2	189	23.5	22.6753	1	1	79987
OR52E8	OR52E8	All Targets	RNA	Endogenous	01	1	162	27	24.4416	1	1	390079
COPS4	COPS4	All Targets	RNA	Endogenous	01	1	354	33	27.8594	1	1	51138
PRKG1	PRKG1	All Targets	RNA	Endogenous	01	1	287	17	19.2994	1	1	5592
CCL3	CCL3,CCL3L3,CCL3L1	All Targets	RNA	Endogenous	01	2	358	65.5	53.8825	1	1	6348
PDZD7	PDZD7	All Targets	RNA	Endogenous	01	1	188	30.5	24.5897	1	1	79955
ADRA1A	ADRA1A	All Targets	RNA	Endogenous	01	2	136	28.5	22.6393	1	1	148
SMAD4	SMAD4	All Targets	RNA	Endogenous	01	1	727	61.5	58.9632	1	1	4089
CHPT1	CHPT1	All Targets	RNA	Endogenous	01	1	644	50	39.5244	1	1	56994
BTNL3	BTNL3	All Targets	RNA	Endogenous	01	1	256	30.5	31.2413	1	1	10917
KLF8	KLF8	All Targets	RNA	Endogenous	01	1	281	23.5	20.6381	1	1	11279
C11orf96	C11orf96	All Targets	RNA	Endogenous	01	1	261	26	23.0033	1	1	387763
TAGAP	TAGAP	All Targets	RNA	Endogenous	01	2	334	44.5	40.2021	1	1	117289
ECE1	ECE1	All Targets	RNA	Endogenous	01	1	442	49.5	46.8629	1	1	1889
PGLS	PGLS	All Targets	RNA	Endogenous	01	2	890	58	48.4744	1	1	25796
CLEC4C	CLEC4C	All Targets	RNA	Endogenous	01	1	75	16	14.1502	1	1	170482
SRD5A1	SRD5A1	All Targets	RNA	Endogenous	01	2	307	68.5	54.8219	1	1	6715
JMJD4	JMJD4	All Targets	RNA	Endogenous	01	2	719	51.5	49.3662	1	1	65094
C5	C5	All Targets	RNA	Endogenous	01	1	113	20	17.6987	1	1	727
RNPC3	RNPC3	All Targets	RNA	Endogenous	01	1	363	37	35.1093	1	1	55599
DPP9	DPP9	All Targets	RNA	Endogenous	01	1	273	36.5	34.6821	1	1	91039
PPIE	PPIE	All Targets	RNA	Endogenous	01	1	796	43	42.5799	1	1	10450
HSF1	HSF1	All Targets	RNA	Endogenous	01	1	393	39.5	37.8158	1	1	3297
RACGAP1	RACGAP1	All Targets	RNA	Endogenous	01	1	425	38.5	35.2914	1	1	29127
CSTF1	CSTF1	All Targets	RNA	Endogenous	01	1	514	43	34.4939	1	1	1477
OR8B8	OR8B8	All Targets	RNA	Endogenous	01	2	198	37.5	29.9934	1	1	26493
SHISA2	SHISA2	All Targets	RNA	Endogenous	01	1	163	20	16.4161	1	1	387914
DDX23	DDX23	All Targets	RNA	Endogenous	01	1	411	45.5	42.1611	1	1	9416
RPL15	RPL15	All Targets	RNA	Endogenous	01	3	15986	675.5	661.609	1	1	6138
SLC7A5	SLC7A5	All Targets	RNA	Endogenous	01	1	834	37	38.9483	1	1	8140
CD1C	CD1C	All Targets	RNA	Endogenous	01	1	178	26.5	22.4409	1	1	911
NPM3	NPM3	All Targets	RNA	Endogenous	01	2	1003	47	45.2057	1	1	10360
C19orf18	C19orf18	All Targets	RNA	Endogenous	01	1	224	31	23.0523	1	1	147685
LIM2	LIM2	All Targets	RNA	Endogenous	01	2	105	22	20.2172	1	1	3982
RNF212B	RNF212B	All Targets	RNA	Endogenous	01	2	129	26.5	23.5747	1	1	100507650
AOC3	AOC3	All Targets	RNA	Endogenous	01	1	108	18.5	18.3642	1	1	8639
UBP1	UBP1	All Targets	RNA	Endogenous	01	1	736	64.5	56.9424	1	1	7342
TBX15	TBX15	All Targets	RNA	Endogenous	01	1	170	21	20.2015	1	1	6913
FAIM2	FAIM2	All Targets	RNA	Endogenous	01	2	264	38	35.7563	1	1	23017
PZP	PZP	All Targets	RNA	Endogenous	01	2	82	22	17.6129	1	1	5858
CD274	CD274	All Targets	RNA	Endogenous	01	1	452	63.5	53.469	1	1	29126
MINDY1	MINDY1	All Targets	RNA	Endogenous	01	2	366	33.5	35.4015	1	1	55793
ERC2	ERC2	All Targets	RNA	Endogenous	01	1	123	20	17.4373	1	1	26059
RNF44	RNF44	All Targets	RNA	Endogenous	01	2	868	62.5	57.6421	1	1	22838
GNA14	GNA14	All Targets	RNA	Endogenous	01	3	143	27.5	23.0006	1	1	9630
SLC49A4	SLC49A4	All Targets	RNA	Endogenous	01	2	244	36.5	34.4827	1	1	84925
PAGR1	PAGR1	All Targets	RNA	Endogenous	01	2	1721	60	57.5531	1	1	79447
H4C15	H4C15,H4C14	All Targets	RNA	Endogenous	01	6	8826	493.5	404.577	1	1	554313
NTRK3	NTRK3	All Targets	RNA	Endogenous	01	2	159	28	27.5011	1	1	4916
PRDM11	PRDM11	All Targets	RNA	Endogenous	01	1	104	17.5	15.5592	1	1	56981
H3C11	H3C11	All Targets	RNA	Endogenous	01	1	2183	110	91.6782	1	1	8354
H2BC4	H2BC4	All Targets	RNA	Endogenous	01	3	2374	148	141.243	1	1	8347
MMP12	MMP12	All Targets	RNA	Endogenous	01	1	987	36	29.6536	1	1	4321
PEX11G	PEX11G	All Targets	RNA	Endogenous	01	1	153	30.5	24.7208	1	1	92960
DNAJC24	DNAJC24	All Targets	RNA	Endogenous	01	1	597	20	16.4076	1	1	120526
ATRNL1	ATRNL1	All Targets	RNA	Endogenous	01	1	591	23.5	20.0747	1	1	26033
LCE3C	LCE3C	All Targets	RNA	Endogenous	01	1	73	12.5	12.3986	1	1	353144
BIVM	BIVM	All Targets	RNA	Endogenous	01	2	231	30	29.4193	1	1	54841
FAM20C	FAM20C	All Targets	RNA	Endogenous	01	2	330	29	27.6702	1	1	56975
BMP7	BMP7	All Targets	RNA	Endogenous	01	1	1619	29.5	28.7739	1	1	655
NHSL1	NHSL1	All Targets	RNA	Endogenous	01	2	484	53	46.061	1	1	57224
HCAR1	HCAR1	All Targets	RNA	Endogenous	01	1	217	33.5	29.8154	1	1	27198
TCF15	TCF15	All Targets	RNA	Endogenous	01	1	169	22.5	20.6449	1	1	6939
SPTBN1	SPTBN1	All Targets	RNA	Endogenous	01	2	1321	48.5	58.3425	1	1	6711
SPRN	SPRN	All Targets	RNA	Endogenous	01	1	106	17	16.7124	1	1	503542
RTKN2	RTKN2	All Targets	RNA	Endogenous	01	2	804	30.5	31.24	1	1	219790
TMEM260	TMEM260	All Targets	RNA	Endogenous	01	1	220	38	30.5878	1	1	54916
P2RY12	P2RY12	All Targets	RNA	Endogenous	01	1	138	25	22.4562	1	1	64805
HOXA10	HOXA10	All Targets	RNA	Endogenous	01	1	327	29.5	25.4268	1	1	3206
SGCZ	SGCZ	All Targets	RNA	Endogenous	01	1	112	20.5	18.388	1	1	137868
DDX55	DDX55	All Targets	RNA	Endogenous	01	1	411	47	42.6505	1	1	57696
ASB5	ASB5	All Targets	RNA	Endogenous	01	1	64	13.5	11.0496	1	1	140458
MFSD14A	MFSD14A	All Targets	RNA	Endogenous	01	2	389	38	37.5182	1	1	64645
OR7G1	OR7G1	All Targets	RNA	Endogenous	01	1	125	23	20.9965	1	1	125962
GJD3	GJD3	All Targets	RNA	Endogenous	01	1	131	25.5	21.2142	1	1	125111
CCT7	CCT7	All Targets	RNA	Endogenous	01	1	2730	94	85.6488	1	1	10574
ZNF75D	ZNF75D	All Targets	RNA	Endogenous	01	1	124	21.5	18.7997	1	1	7626
ZC3H3	ZC3H3	All Targets	RNA	Endogenous	01	1	298	52	43.2276	1	1	23144
TAOK3	TAOK3	All Targets	RNA	Endogenous	01	1	186	26	21.5255	1	1	51347
REC8	REC8	All Targets	RNA	Endogenous	01	1	301	58	47.0988	1	1	9985
RNF41	RNF41	All Targets	RNA	Endogenous	01	1	190	33	33.6872	1	1	10193
DNTTIP1	DNTTIP1	All Targets	RNA	Endogenous	01	1	508	44	44.4614	1	1	116092
SNRNP70	SNRNP70	All Targets	RNA	Endogenous	01	2	1049	103	86.9876	1	1	6625
MTFP1	MTFP1	All Targets	RNA	Endogenous	01	2	594	35.5	39.3441	1	1	51537
LDB1	LDB1	All Targets	RNA	Endogenous	01	1	1131	87.5	84.4239	1	1	8861
EIF2AK4	EIF2AK4	All Targets	RNA	Endogenous	01	1	459	30	30.3996	1	1	440275
OC90	OC90	All Targets	RNA	Endogenous	01	1	69	12	12.4413	1	1	729330
MTNR1B	MTNR1B	All Targets	RNA	Endogenous	01	1	122	18	15.0641	1	1	4544
PIP5KL1	PIP5KL1	All Targets	RNA	Endogenous	01	1	155	31	23.8064	1	1	138429
IRAG2	IRAG2	All Targets	RNA	Endogenous	01	1	304	33.5	20.7468	1	1	4033
DOCK9	DOCK9	All Targets	RNA	Endogenous	01	1	278	49	39.0137	1	1	23348
HSPG2	HSPG2	All Targets	RNA	Endogenous	01	4	972	74	83.4456	1	1	3339
EIF2AK2	EIF2AK2	All Targets	RNA	Endogenous	01	1	863	66.5	65.8062	1	1	5610
PIGA	PIGA	All Targets	RNA	Endogenous	01	1	173	34.5	26.602	1	1	5277
A4GALT	A4GALT	All Targets	RNA	Endogenous	01	1	312	42	39.5919	1	1	53947
FKBP11	FKBP11	All Targets	RNA	Endogenous	01	1	543	77	64.2653	1	1	51303
NXF5	NXF5	All Targets	RNA	Endogenous	01	1	90	13	13.7676	1	1	55998
SOCS5	SOCS5	All Targets	RNA	Endogenous	01	1	651	63.5	58.1243	1	1	9655
TRIM49B	TRIM49,TRIM49B,TRIM49C	All Targets	RNA	Endogenous	01	1	141	21	20.4479	1	1	283116
ZSCAN30	ZSCAN30	All Targets	RNA	Endogenous	01	1	207	26	26.5058	1	1	100101467
MST1R	MST1R	All Targets	RNA	Endogenous	01	1	289	30.5	24.8251	1	1	4486
MLPH	MLPH	All Targets	RNA	Endogenous	01	1	164	36.5	27.3482	1	1	79083
SEC16A	SEC16A	All Targets	RNA	Endogenous	01	1	827	63	61.0376	1	1	9919
CYP4F11	CYP4F11	All Targets	RNA	Endogenous	01	1	179	25	22.3753	1	1	57834
KCNK6	KCNK6	All Targets	RNA	Endogenous	01	1	219	42.5	29.7572	1	1	9424
ALDH2	ALDH2	All Targets	RNA	Endogenous	01	3	1726	81.5	77.9417	1	1	217
PPP1CB	PPP1CB	All Targets	RNA	Endogenous	01	1	2668	157.5	152.383	1	1	5500
TTLL8	TTLL8	All Targets	RNA	Endogenous	01	1	89	16.5	15.5751	1	1	164714
DNAH3	DNAH3	All Targets	RNA	Endogenous	01	1	277	30	25.1653	1	1	55567
SYNC	SYNC	All Targets	RNA	Endogenous	01	2	168	33	32.4025	1	1	81493
LMO2	LMO2	All Targets	RNA	Endogenous	01	2	130	31.5	26.8179	1	1	4005
GKAP1	GKAP1	All Targets	RNA	Endogenous	01	2	681	35	36.7539	1	1	80318
MMADHC	MMADHC	All Targets	RNA	Endogenous	01	2	2800	49.5	52.4102	1	1	27249
RNF213	RNF213	All Targets	RNA	Endogenous	01	2	1153	110.5	92.2938	1	1	57674
ARNTL2	ARNTL2	All Targets	RNA	Endogenous	01	1	379	46	35.3636	1	1	56938
SHFL	SHFL	All Targets	RNA	Endogenous	01	5	625	91.5	85.8136	1	1	55337
YJU2	YJU2	All Targets	RNA	Endogenous	01	2	467	64	54.0801	1	1	55702
RP1	RP1	All Targets	RNA	Endogenous	01	1	199	29	22.7897	1	1	6101
OR2G3	OR2G3	All Targets	RNA	Endogenous	01	1	128	24	20.8968	1	1	81469
NTPCR	NTPCR	All Targets	RNA	Endogenous	01	1	350	37.5	36.6007	1	1	84284
OR6J1	OR6J1	All Targets	RNA	Endogenous	01	1	127	21.5	19.6894	1	1	79549
TATDN3	TATDN3	All Targets	RNA	Endogenous	01	1	256	27.5	26.2382	1	1	128387
OR4C46	OR4C46	All Targets	RNA	Endogenous	01	1	243	45	35.9084	1	1	119749
DDX18	DDX18	All Targets	RNA	Endogenous	01	1	941	81.5	74.6751	1	1	8886
SCGB1D4	SCGB1D4	All Targets	RNA	Endogenous	01	1	118	22.5	20.3768	1	1	404552
SLC22A17	SLC22A17	All Targets	RNA	Endogenous	01	1	177	13.5	15.365	1	1	51310
ELMO1	ELMO1	All Targets	RNA	Endogenous	01	4	373	54	51.3828	1	1	9844
COQ6	COQ6	All Targets	RNA	Endogenous	01	2	170	29.5	26.9076	1	1	51004
BTBD9	BTBD9	All Targets	RNA	Endogenous	01	3	354	50.5	44.6332	1	1	114781
GNA13	GNA13	All Targets	RNA	Endogenous	01	4	460	40	42.6036	1	1	10672
SLC22A7	SLC22A7	All Targets	RNA	Endogenous	01	1	106	22	20.4815	1	1	10864
MTOR	MTOR	All Targets	RNA	Endogenous	01	1	345	44.5	34.5074	1	1	2475
GATAD2B	GATAD2B	All Targets	RNA	Endogenous	01	1	863	59.5	52.6621	1	1	57459
MAPK3	MAPK3	All Targets	RNA	Endogenous	01	1	493	44	39.7652	1	1	5595
PABPC4L	PABPC4L	All Targets	RNA	Endogenous	01	1	180	20.5	18.2119	1	1	132430
PRSS21	PRSS21	All Targets	RNA	Endogenous	01	1	151	18.5	17.5388	1	1	10942
SLC7A13	SLC7A13	All Targets	RNA	Endogenous	01	1	114	27.5	21.5751	1	1	157724
ARL14EP	ARL14EP	All Targets	RNA	Endogenous	01	1	119	17.5	14.4273	1	1	120534
ZFP90	ZFP90	All Targets	RNA	Endogenous	01	1	459	61	50.9125	1	1	146198
CXCR3	CXCR3	All Targets	RNA	Endogenous	01	3	168	34	31.8177	1	1	2833
GGACT	GGACT	All Targets	RNA	Endogenous	01	2	109	24	18.4256	1	1	87769
BCL2L12	BCL2L12	All Targets	RNA	Endogenous	01	3	345	37.5	32.2442	1	1	83596
FAM221B	FAM221B	All Targets	RNA	Endogenous	01	1	101	18	15.5399	1	1	392307
CARD10	CARD10	All Targets	RNA	Endogenous	01	2	248	40	38.7816	1	1	29775
LDHC	LDHC	All Targets	RNA	Endogenous	01	1	95	13.5	14.4693	1	1	3948
PLCB4	PLCB4	All Targets	RNA	Endogenous	01	1	279	34.5	26.2001	1	1	5332
SPOCD1	SPOCD1	All Targets	RNA	Endogenous	01	1	120	21	20.2638	1	1	90853
ITSN2	ITSN2	All Targets	RNA	Endogenous	01	1	282	32	29.3209	1	1	50618
H2BC1	H2BC1	All Targets	RNA	Endogenous	01	1	119	20.5	19.1914	1	1	255626
TMEM39A	TMEM39A	All Targets	RNA	Endogenous	01	1	500	42.5	44.2901	1	1	55254
STK40	STK40	All Targets	RNA	Endogenous	01	1	644	67.5	59.6072	1	1	83931
ALMS1	ALMS1	All Targets	RNA	Endogenous	01	3	525	46.5	51.1879	1	1	7840
APCDD1	APCDD1	All Targets	RNA	Endogenous	01	2	1192	56.5	47.1629	1	1	147495
DARS1	DARS1	All Targets	RNA	Endogenous	01	2	2607	102.5	109.831	1	1	1615
SDHB	SDHB	All Targets	RNA	Endogenous	01	2	1332	71.5	82.0974	1	1	6390
NXT1	NXT1	All Targets	RNA	Endogenous	01	1	449	47.5	39.4953	1	1	29107
AASDHPPT	AASDHPPT	All Targets	RNA	Endogenous	01	1	319	31.5	26.8964	1	1	60496
USP41	USP41	All Targets	RNA	Endogenous	01	1	91	17	15.2456	1	1	373856
ANXA1	ANXA1	All Targets	RNA	Endogenous	01	4	8241	135	122.619	1	1	301
PALM2AKAP2	PALM2AKAP2	All Targets	RNA	Endogenous	01	1	225	29.5	27.2395	1	1	445815
PROZ	PROZ	All Targets	RNA	Endogenous	01	1	88	15.5	14.7651	1	1	8858
EVA1B	EVA1B	All Targets	RNA	Endogenous	01	1	717	44.5	40.5454	1	1	55194
TIMM8B	TIMM8B	All Targets	RNA	Endogenous	01	2	812	65.5	61.3491	1	1	26521
SGK2	SGK2	All Targets	RNA	Endogenous	01	3	148	25	26.0649	1	1	10110
MVB12B	MVB12B	All Targets	RNA	Endogenous	01	1	392	31	29.0951	1	1	89853
SSX3	SSX7,SSX4,SSX8P,SSX3,SSX4B	All Targets	RNA	Endogenous	01	2	540	63.5	46.8634	1	1	10214
TFB2M	TFB2M	All Targets	RNA	Endogenous	01	3	384	47.5	53.4846	1	1	64216
ADSS1	ADSS1	All Targets	RNA	Endogenous	01	1	199	23	17.8868	1	1	122622
TMEM221	TMEM221	All Targets	RNA	Endogenous	01	1	155	24.5	18.7015	1	1	100130519
KCNMA1	KCNMA1	All Targets	RNA	Endogenous	01	2	323	59.5	51.8926	1	1	3778
ADGRV1	ADGRV1	All Targets	RNA	Endogenous	01	1	1135	21	17.9773	1	1	84059
ZNF426	ZNF426	All Targets	RNA	Endogenous	01	1	357	32.5	32.4861	1	1	79088
CCDC7	CCDC7	All Targets	RNA	Endogenous	01	1	150	19	19.8607	1	1	79741
COP1	COP1	All Targets	RNA	Endogenous	01	2	596	53.5	53.0426	1	1	64326
ZSCAN5A	ZSCAN5A	All Targets	RNA	Endogenous	01	1	148	25.5	20.4419	1	1	79149
ZNF524	ZNF524	All Targets	RNA	Endogenous	01	2	343	42	43.2626	1	1	147807
LAMA4	LAMA4	All Targets	RNA	Endogenous	01	1	703	34	32.0561	1	1	3910
MAGEA10	MAGEA10	All Targets	RNA	Endogenous	01	1	228	20.5	23.7403	1	1	4109
INSR	INSR	All Targets	RNA	Endogenous	01	1	893	56.5	50.4557	1	1	3643
FRAS1	FRAS1	All Targets	RNA	Endogenous	01	1	175	18	18.2677	1	1	80144
CD200R1L	CD200R1L	All Targets	RNA	Endogenous	01	1	110	20.5	16.8256	1	1	344807
SECTM1	SECTM1	All Targets	RNA	Endogenous	01	1	156	23	21.8303	1	1	6398
TAC3	TAC3	All Targets	RNA	Endogenous	01	1	156	20	18.5086	1	1	6866
TP53TG5	TP53TG5	All Targets	RNA	Endogenous	01	1	104	21.5	18.164	1	1	27296
EFNA4	EFNA4	All Targets	RNA	Endogenous	01	1	580	31	29.7182	1	1	1945
IGFL3	IGFL3	All Targets	RNA	Endogenous	01	1	68	9	10.2012	1	1	388555
TRIM3	TRIM3	All Targets	RNA	Endogenous	01	1	184	28	23.7786	1	1	10612
TPBG	TPBG	All Targets	RNA	Endogenous	01	1	1033	44	45.0072	1	1	7162
HNRNPA0	HNRNPA0	All Targets	RNA	Endogenous	01	1	2766	97.5	103.095	1	1	10949
LSM8	LSM8	All Targets	RNA	Endogenous	01	1	324	36.5	34.4931	1	1	51691
UBR5	UBR5	All Targets	RNA	Endogenous	01	1	972	76.5	70.9181	1	1	51366
NRG4	NRG4	All Targets	RNA	Endogenous	01	1	1480	28.5	27.5399	1	1	145957
COMMD1	COMMD1	All Targets	RNA	Endogenous	01	1	338	25	22.1453	1	1	150684
IMPG2	IMPG2	All Targets	RNA	Endogenous	01	1	111	21	18.2171	1	1	50939
SCRN2	SCRN2	All Targets	RNA	Endogenous	01	1	422	40	34.2358	1	1	90507
PPID	PPID	All Targets	RNA	Endogenous	01	2	628	42	45.1067	1	1	5481
PCLAF	PCLAF	All Targets	RNA	Endogenous	01	1	336	32.5	26.6454	1	1	9768
OR4X1	OR4X1	All Targets	RNA	Endogenous	01	2	175	33.5	28.8317	1	1	390113
CFAP47	CFAP47	All Targets	RNA	Endogenous	01	1	187	23	19.663	1	1	286464
SLAIN2	SLAIN2	All Targets	RNA	Endogenous	01	1	451	54.5	54.5768	1	1	57606
PPP2R5E	PPP2R5E	All Targets	RNA	Endogenous	01	1	476	41.5	36.1975	1	1	5529
SCRIB	SCRIB	All Targets	RNA	Endogenous	01	1	881	68	69.0132	1	1	23513
C8orf33	C8orf33	All Targets	RNA	Endogenous	01	1	224	31	30.5989	1	1	65265
FOLR1	FOLR1	All Targets	RNA	Endogenous	01	2	168	33.5	28.4127	1	1	2348
PRDM4	PRDM4	All Targets	RNA	Endogenous	01	1	277	42	36.7959	1	1	11108
SLC9C1	SLC9C1	All Targets	RNA	Endogenous	01	1	91	20	17.0132	1	1	285335
CALML4	CALML4	All Targets	RNA	Endogenous	01	1	245	40	35.0091	1	1	91860
CNTN4	CNTN4	All Targets	RNA	Endogenous	01	1	368	25	24.6651	1	1	152330
GSX1	GSX1	All Targets	RNA	Endogenous	01	1	109	20.5	17.4164	1	1	219409
MBD1	MBD1	All Targets	RNA	Endogenous	01	2	518	63.5	58.6403	1	1	4152
MLH1	MLH1	All Targets	RNA	Endogenous	01	1	443	47	39.5783	1	1	4292
CSH2	CSH2,GH1,CSHL1,CSH1	All Targets	RNA	Endogenous	01	1	163	30	23.1583	1	1	1443
SDHC	SDHC	All Targets	RNA	Endogenous	01	2	1778	173.5	168.371	1	1	6391
MLLT11	MLLT11	All Targets	RNA	Endogenous	01	1	479	27.5	24.5543	1	1	10962
FOXI1	FOXI1	All Targets	RNA	Endogenous	01	1	765	28.5	25.7286	1	1	2299
BRF1	BRF1	All Targets	RNA	Endogenous	01	1	312	33	26.7362	1	1	2972
TIMM17B	TIMM17B	All Targets	RNA	Endogenous	01	1	316	35	31.7601	1	1	10245
IL2RG	IL2RG	All Targets	RNA	Endogenous	01	1	820	48	36.8364	1	1	3561
C1D	C1D	All Targets	RNA	Endogenous	01	1	846	97.5	85.8945	1	1	10438
ZNF430	ZNF430	All Targets	RNA	Endogenous	01	1	215	35	33.3708	1	1	80264
TMEM231	TMEM231	All Targets	RNA	Endogenous	01	2	366	54.5	45.7687	1	1	79583
ARID4A	ARID4A	All Targets	RNA	Endogenous	01	1	167	28.5	25.2771	1	1	5926
KLHL11	KLHL11	All Targets	RNA	Endogenous	01	1	284	36	33.9087	1	1	55175
MGRN1	MGRN1,NUDT16L1	All Targets	RNA	Endogenous	01	1	387	32.5	32.0019	1	1	23295
RAD9B	RAD9B	All Targets	RNA	Endogenous	01	1	95	15	12.0461	1	1	144715
MED25	MED25	All Targets	RNA	Endogenous	01	1	523	43	41.5003	1	1	81857
GINS4	GINS4	All Targets	RNA	Endogenous	01	1	225	28.5	24.8365	1	1	84296
HMHB1	HMHB1	All Targets	RNA	Endogenous	01	1	113	24	20.576	1	1	57824
PPIC	PPIC	All Targets	RNA	Endogenous	01	1	1255	26	24.2102	1	1	5480
ALG5	ALG5	All Targets	RNA	Endogenous	01	1	377	36	37.787	1	1	29880
PEX13	PEX13	All Targets	RNA	Endogenous	01	2	378	39.5	35.2004	1	1	5194
TRIM17	TRIM17	All Targets	RNA	Endogenous	01	2	299	38.5	36.093	1	1	51127
RAB41	RAB41	All Targets	RNA	Endogenous	01	1	59	12	11.1659	1	1	347517
KCNK16	KCNK16	All Targets	RNA	Endogenous	01	1	109	21.5	19.8868	1	1	83795
PPP5C	PPP5C	All Targets	RNA	Endogenous	01	1	532	34	36.0061	1	1	5536
ZNF749	ZNF749	All Targets	RNA	Endogenous	01	1	277	46.5	38.0299	1	1	388567
GDE1	GDE1	All Targets	RNA	Endogenous	01	1	502	45	54.4541	1	1	51573
LHX8	LHX8	All Targets	RNA	Endogenous	01	1	56	11	10.7281	1	1	431707
ANTXR1	ANTXR1	All Targets	RNA	Endogenous	01	1	408	32	30.608	1	1	84168
LRRC71	LRRC71	All Targets	RNA	Endogenous	01	1	155	24.5	20.8408	1	1	149499
PECR	PECR	All Targets	RNA	Endogenous	01	1	317	30	23.3562	1	1	55825
PMM1	PMM1	All Targets	RNA	Endogenous	01	1	396	32.5	27.2363	1	1	5372
ZNF711	ZNF711	All Targets	RNA	Endogenous	01	1	504	23	28.3299	1	1	7552
MIA2	MIA2	All Targets	RNA	Endogenous	01	1	186	25.5	21.0384	1	1	4253
UAP1L1	UAP1L1	All Targets	RNA	Endogenous	01	1	317	25.5	23.7663	1	1	91373
DENND2C	DENND2C	All Targets	RNA	Endogenous	01	1	158	24	22.5174	1	1	163259
OR52E5	OR52E5	All Targets	RNA	Endogenous	01	1	65	14.5	11.5407	1	1	390082
DNA2	DNA2	All Targets	RNA	Endogenous	01	1	191	25.5	20.8079	1	1	1763
EBF4	EBF4	All Targets	RNA	Endogenous	01	1	448	21	18.6639	1	1	57593
TMEM182	TMEM182	All Targets	RNA	Endogenous	01	1	214	34	30.7412	1	1	130827
GCHFR	GCHFR	All Targets	RNA	Endogenous	01	1	268	29.5	27.977	1	1	2644
EEF1G	EEF1G	All Targets	RNA	Endogenous	01	7	25533	1208.5	945.234	1	1	1937
SLC25A48	SLC25A48	All Targets	RNA	Endogenous	01	1	48	7.5	8.18987	1	1	153328
TEX22	TEX22	All Targets	RNA	Endogenous	01	1	118	21	18.0559	1	1	647310
PRDX6	PRDX6	All Targets	RNA	Endogenous	01	1	608	66.5	66.1292	1	1	9588
C6orf141	C6orf141	All Targets	RNA	Endogenous	01	1	510	36	29.5371	1	1	135398
CTNNA2	CTNNA2	All Targets	RNA	Endogenous	01	1	182	17	15.8673	1	1	1496
C20orf173	C20orf173	All Targets	RNA	Endogenous	01	2	227	28	28.0079	1	1	140873
OR8D4	OR8D4	All Targets	RNA	Endogenous	01	3	119	20	20.702	1	1	338662
LRIT1	LRIT1	All Targets	RNA	Endogenous	01	1	167	24.5	22.7148	1	1	26103
CD164L2	CD164L2	All Targets	RNA	Endogenous	01	1	216	47.5	39.9973	1	1	388611
CYSLTR1	CYSLTR1	All Targets	RNA	Endogenous	01	1	118	19	16.6677	1	1	10800
SEC22B	SEC22B	All Targets	RNA	Endogenous	01	2	552	40	41.7565	1	1	9554
PDE8A	PDE8A	All Targets	RNA	Endogenous	01	1	565	49	43.166	1	1	5151
CDH7	CDH7	All Targets	RNA	Endogenous	01	1	241	20	22.1065	1	1	1005
RPS19BP1	RPS19BP1	All Targets	RNA	Endogenous	01	5	1130	91.5	81.4767	1	1	91582
ACACA	ACACA	All Targets	RNA	Endogenous	01	2	515	42	40.0378	1	1	31
CDH12	CDH12	All Targets	RNA	Endogenous	01	1	112	17	17.6197	1	1	1010
OR56A1	OR56A1	All Targets	RNA	Endogenous	01	1	111	16	15.2987	1	1	120796
NCOA3	NCOA3	All Targets	RNA	Endogenous	01	2	1824	81.5	68.7753	1	1	8202
ITGBL1	ITGBL1	All Targets	RNA	Endogenous	01	1	67	11	10.5747	1	1	9358
DRG1	DRG1	All Targets	RNA	Endogenous	01	1	503	58.5	60.5479	1	1	4733
CCNB3	CCNB3	All Targets	RNA	Endogenous	01	1	122	18	14.7372	1	1	85417
P4HTM	P4HTM	All Targets	RNA	Endogenous	01	5	427	59.5	62.776	1	1	54681
CLGN	CLGN	All Targets	RNA	Endogenous	01	1	108	16.5	14.9077	1	1	1047
ANKRD18B	ANKRD18B	All Targets	RNA	Endogenous	01	1	128	11.5	10.9792	1	1	441459
TBC1D21	TBC1D21	All Targets	RNA	Endogenous	01	1	184	36.5	27.4668	1	1	161514
AKAP8L	AKAP8L	All Targets	RNA	Endogenous	01	1	788	43	47.7697	1	1	26993
ATF6	ATF6	All Targets	RNA	Endogenous	01	1	266	27	25.9549	1	1	22926
CSTL1	CSTL1	All Targets	RNA	Endogenous	01	1	86	18.5	16.3476	1	1	128817
BTG4	BTG4	All Targets	RNA	Endogenous	01	1	92	21	17.7142	1	1	54766
FBXO7	FBXO7	All Targets	RNA	Endogenous	01	1	524	44	44.2929	1	1	25793
NDUFS7	NDUFS7	All Targets	RNA	Endogenous	01	1	300	30	28.5842	1	1	374291
PDYN	PDYN	All Targets	RNA	Endogenous	01	1	74	14.5	13.1019	1	1	5173
ZNF629	ZNF629	All Targets	RNA	Endogenous	01	1	175	24.5	21.9756	1	1	23361
EFEMP2	EFEMP2	All Targets	RNA	Endogenous	01	2	1895	34.5	38.9691	1	1	30008
HAPLN2	HAPLN2	All Targets	RNA	Endogenous	01	1	275	39	31.982	1	1	60484
EXTL2	EXTL2	All Targets	RNA	Endogenous	01	1	266	18	19.4109	1	1	2135
WFS1	WFS1	All Targets	RNA	Endogenous	01	1	325	41.5	36.157	1	1	7466
KIAA0895L	KIAA0895L	All Targets	RNA	Endogenous	01	1	558	53	46.1205	1	1	653319
LGI3	LGI3	All Targets	RNA	Endogenous	01	1	272	51.5	43.4694	1	1	203190
PNPT1	PNPT1	All Targets	RNA	Endogenous	01	2	724	60.5	61.9996	1	1	87178
SNAP29	SNAP29	All Targets	RNA	Endogenous	01	2	343	49	48.8594	1	1	9342
NTF3	NTF3	All Targets	RNA	Endogenous	01	1	143	38.5	29.9469	1	1	4908
TIMM8A	TIMM8A	All Targets	RNA	Endogenous	01	1	229	36	29.107	1	1	1678
SCN1A	SCN1A	All Targets	RNA	Endogenous	01	1	123	20.5	18.3465	1	1	6323
AMH	AMH	All Targets	RNA	Endogenous	01	3	493	55.5	51.0392	1	1	268
SUCLG1	SUCLG1	All Targets	RNA	Endogenous	01	1	348	30.5	29.6915	1	1	8802
MRPS24	MRPS24,URGCP-MRPS24	All Targets	RNA	Endogenous	01	1	909	65.5	68.3441	1	1	64951
DHRS7B	DHRS7B	All Targets	RNA	Endogenous	01	1	142	26	21.1503	1	1	25979
RTCA	RTCA	All Targets	RNA	Endogenous	01	3	625	57	54.7397	1	1	8634
MFAP3	MFAP3	All Targets	RNA	Endogenous	01	1	407	42.5	41.2968	1	1	4238
TYRP1	TYRP1	All Targets	RNA	Endogenous	01	1	540	14	14.8491	1	1	7306
EFCAB1	EFCAB1	All Targets	RNA	Endogenous	01	1	180	18.5	15.1269	1	1	79645
COL8A2	COL8A2	All Targets	RNA	Endogenous	01	1	92	16.5	16.7262	1	1	1296
ERFL	ERFL	All Targets	RNA	Endogenous	01	1	114	18	18.5136	1	1	390937
RIN1	RIN1	All Targets	RNA	Endogenous	01	1	294	30.5	30.6857	1	1	9610
NLN	NLN	All Targets	RNA	Endogenous	01	1	407	43	38.4573	1	1	57486
RPL26L1	RPL26L1	All Targets	RNA	Endogenous	01	2	351	31.5	34.1399	1	1	51121
CKMT1A	CKMT1A,CKMT1B	All Targets	RNA	Endogenous	01	1	212	51	39.6412	1	1	548596
MSL3	MSL3	All Targets	RNA	Endogenous	01	1	190	33.5	26.8829	1	1	10943
GDPD2	GDPD2	All Targets	RNA	Endogenous	01	1	99	18	16.2543	1	1	54857
CRIP3	CRIP3	All Targets	RNA	Endogenous	01	1	90	18	15.7077	1	1	401262
IFT140	IFT140	All Targets	RNA	Endogenous	01	2	551	46	44.9948	1	1	9742
SORCS1	SORCS1	All Targets	RNA	Endogenous	01	1	105	23.5	18.1301	1	1	114815
KRT5	KRT5	All Targets	RNA	Endogenous	01	2	33454	163	243.026	1	1	3852
MEX3A	MEX3A	All Targets	RNA	Endogenous	01	1	1810	51	56.4255	1	1	92312
SLC66A2	SLC66A2	All Targets	RNA	Endogenous	01	2	405	56.5	49.6692	1	1	80148
FAM169B	FAM169B	All Targets	RNA	Endogenous	01	2	190	41.5	34.2037	1	1	283777
HPS3	HPS3	All Targets	RNA	Endogenous	01	1	337	36	32.0282	1	1	84343
PLAGL1	PLAGL1	All Targets	RNA	Endogenous	01	2	2179	26.5	30.7876	1	1	5325
SRRT	SRRT	All Targets	RNA	Endogenous	01	3	1079	95	87.0706	1	1	51593
RFPL4A	RFPL4A	All Targets	RNA	Endogenous	01	1	206	35	27.4171	1	1	342931
EEF1AKMT1	EEF1AKMT1	All Targets	RNA	Endogenous	01	1	172	33	28.8668	1	1	221143
ZNF784	ZNF784	All Targets	RNA	Endogenous	01	1	268	39.5	39.1973	1	1	147808
ACSL4	ACSL4	All Targets	RNA	Endogenous	01	1	511	51.5	52.6539	1	1	2182
SLC29A2	SLC29A2	All Targets	RNA	Endogenous	01	1	237	19	18.0527	1	1	3177
WASF3	WASF3	All Targets	RNA	Endogenous	01	1	197	19.5	20.6886	1	1	10810
RHCE	RHCE	All Targets	RNA	Endogenous	01	1	161	31	25.6143	1	1	6006
PLK5	PLK5	All Targets	RNA	Endogenous	01	1	108	20	19.2701	1	1	126520
PKM	PKM	All Targets	RNA	Endogenous	01	2	3654	208	168.971	1	1	5315
ZNF502	ZNF502	All Targets	RNA	Endogenous	01	1	220	22.5	19.5616	1	1	91392
GTF2A2	GTF2A2	All Targets	RNA	Endogenous	01	3	819	53.5	57.5809	1	1	2958
AHCTF1	AHCTF1P1,AHCTF1	All Targets	RNA	Endogenous	01	2	464	54.5	53.5073	1	1	25909
ATP6V1G3	ATP6V1G3	All Targets	RNA	Endogenous	01	2	152	27	23.4776	1	1	127124
RNF125	RNF125	All Targets	RNA	Endogenous	01	1	98	23	14.9765	1	1	54941
TSPYL5	TSPYL5	All Targets	RNA	Endogenous	01	1	542	29.5	29.8402	1	1	85453
L2HGDH	L2HGDH	All Targets	RNA	Endogenous	01	1	151	31	22.8739	1	1	79944
APOBEC2	APOBEC2	All Targets	RNA	Endogenous	01	1	74	18	14.6829	1	1	10930
EDA2R	EDA2R	All Targets	RNA	Endogenous	01	1	342	20	23.9357	1	1	60401
GPR107	GPR107	All Targets	RNA	Endogenous	01	2	691	48.5	47.461	1	1	57720
SERPINB7	SERPINB7	All Targets	RNA	Endogenous	01	1	125	26.5	23.462	1	1	8710
TIPRL	TIPRL	All Targets	RNA	Endogenous	01	1	350	31	29.1724	1	1	261726
ASB3	ASB3	All Targets	RNA	Endogenous	01	1	154	34	29.4297	1	1	51130
GMFG	GMFG	All Targets	RNA	Endogenous	01	1	733	60	56.5806	1	1	9535
FRMD5	FRMD5	All Targets	RNA	Endogenous	01	2	139	22	21.015	1	1	84978
SLC25A33	SLC25A33	All Targets	RNA	Endogenous	01	2	343	50	42.9406	1	1	84275
COQ9	COQ9	All Targets	RNA	Endogenous	01	4	450	58.5	55.7405	1	1	57017
KCNJ5	KCNJ5	All Targets	RNA	Endogenous	01	2	145	36	30.7303	1	1	3762
ZNF251	ZNF251	All Targets	RNA	Endogenous	01	1	345	44	42.1264	1	1	90987
SLC39A12	SLC39A12	All Targets	RNA	Endogenous	01	1	119	25	21.1421	1	1	221074
AMY1A	AMY2A,AMY1A,AMY2B,AMY1C,AMY1B	All Targets	RNA	Endogenous	01	2	11662	127.5	99.5055	1	1	276
TAFA1	TAFA1	All Targets	RNA	Endogenous	01	1	135	20.5	18.3684	1	1	407738
RNASE7	RNASE7	All Targets	RNA	Endogenous	01	1	160	27.5	25.0887	1	1	84659
TMEM212	TMEM212	All Targets	RNA	Endogenous	01	1	171	37.5	26.7169	1	1	389177
H2BW2	H2BW2	All Targets	RNA	Endogenous	01	1	68	13	11.9127	1	1	286436
LPO	LPO	All Targets	RNA	Endogenous	01	1	110	19.5	16.8308	1	1	4025
VWA1	VWA1	All Targets	RNA	Endogenous	01	1	164	32	26.1735	1	1	64856
NBPF6	NBPF6,NBPF4	All Targets	RNA	Endogenous	01	1	196	29.5	28.9392	1	1	653149
AQP7	AQP7	All Targets	RNA	Endogenous	01	1	570	75	61.4875	1	1	364
OTUD4	OTUD4	All Targets	RNA	Endogenous	01	1	702	75.5	69.0581	1	1	54726
MYH10	MYH10	All Targets	RNA	Endogenous	01	2	817	37.5	38.5589	1	1	4628
DBF4B	DBF4B	All Targets	RNA	Endogenous	01	2	411	33.5	31.7764	1	1	80174
NOS1	NOS1	All Targets	RNA	Endogenous	01	1	140	30	24.9367	1	1	4842
ABCF2	ABCF2-H2BE1,ABCF2	All Targets	RNA	Endogenous	01	1	1041	74.5	64.7042	1	1	10061
DVL1	DVL1	All Targets	RNA	Endogenous	01	4	923	79.5	80.9247	1	1	1855
BTN3A1	BTN3A1	All Targets	RNA	Endogenous	01	1	460	66	59.0258	1	1	11119
ABT1	ABT1	All Targets	RNA	Endogenous	01	1	136	28	24.8591	1	1	29777
KRTAP5-4	KRTAP5-4	All Targets	RNA	Endogenous	01	1	114	25.5	21.2499	1	1	387267
VN1R2	VN1R2	All Targets	RNA	Endogenous	01	1	123	25	18.0364	1	1	317701
SLC39A3	SLC39A3	All Targets	RNA	Endogenous	01	1	392	39.5	37.2168	1	1	29985
NCF2	NCF2	All Targets	RNA	Endogenous	01	1	168	33.5	25.5888	1	1	4688
NXPH4	NXPH4	All Targets	RNA	Endogenous	01	1	195	30	26.2296	1	1	11247
IMMP1L	IMMP1L	All Targets	RNA	Endogenous	01	1	875	65	55.0286	1	1	196294
JPH2	JPH2	All Targets	RNA	Endogenous	01	2	148	27	23.5636	1	1	57158
TSPAN3	TSPAN3	All Targets	RNA	Endogenous	01	1	520	47.5	50.7382	1	1	10099
SP140L	SP140L,SP140	All Targets	RNA	Endogenous	01	3	409	57.5	60.0472	1	1	93349
PYGO1	PYGO1	All Targets	RNA	Endogenous	01	1	373	21.5	21.3023	1	1	26108
ERICH6B	ERICH6B	All Targets	RNA	Endogenous	01	1	80	13	10.5895	1	1	220081
ADGB	ADGB	All Targets	RNA	Endogenous	01	1	90	17.5	16.3289	1	1	79747
TLX3	TLX3	All Targets	RNA	Endogenous	01	1	70	17.5	13.2199	1	1	30012
STRIP1	STRIP1	All Targets	RNA	Endogenous	01	1	229	24	23.4637	1	1	85369
DEFB130A	DEFB130A,DEFB130B	All Targets	RNA	Endogenous	01	1	180	38	26.3103	1	1	245940
CENPL	CENPL	All Targets	RNA	Endogenous	01	2	229	38	32.894	1	1	91687
MED28	MED28	All Targets	RNA	Endogenous	01	1	911	68.5	69.6038	1	1	80306
ZBED6CL	ZBED6CL	All Targets	RNA	Endogenous	01	2	206	35.5	33.2775	1	1	113763
MTMR10	MTMR10	All Targets	RNA	Endogenous	01	1	152	20	21.3312	1	1	54893
OR10X1	OR10X1	All Targets	RNA	Endogenous	01	1	104	20.5	18.5323	1	1	128367
GNAS	GNAS	All Targets	RNA	Endogenous	01	2	9834	251.5	257.867	1	1	2778
C7orf33	C7orf33	All Targets	RNA	Endogenous	01	1	135	23	23.4861	1	1	202865
FAM186B	FAM186B	All Targets	RNA	Endogenous	01	1	143	23	22.7523	1	1	84070
KRTAP7-1	KRTAP7-1	All Targets	RNA	Endogenous	01	1	97	18	15.2801	1	1	337878
TMPRSS6	TMPRSS6	All Targets	RNA	Endogenous	01	1	116	19	18.3127	1	1	164656
DCXR	DCXR	All Targets	RNA	Endogenous	01	1	401	40.5	39.9887	1	1	51181
LDHD	LDHD	All Targets	RNA	Endogenous	01	1	116	25	22.3995	1	1	197257
C8orf37	C8orf37	All Targets	RNA	Endogenous	01	1	206	24.5	21.2384	1	1	157657
AGK	AGK	All Targets	RNA	Endogenous	01	3	419	44.5	42.4083	1	1	55750
H1-1	H1-1	All Targets	RNA	Endogenous	01	1	941	23.5	24.1699	1	1	3024
TRMT61A	TRMT61A	All Targets	RNA	Endogenous	01	1	155	28	25.1527	1	1	115708
CNOT9	CNOT9	All Targets	RNA	Endogenous	01	1	494	43	39.185	1	1	9125
TMEM86A	TMEM86A	All Targets	RNA	Endogenous	01	1	66	13.5	12.654	1	1	144110
CDC7	CDC7	All Targets	RNA	Endogenous	01	1	584	38.5	37.7206	1	1	8317
PTAFR	PTAFR	All Targets	RNA	Endogenous	01	1	197	28	25.7338	1	1	5724
TIGD1	TIGD1	All Targets	RNA	Endogenous	01	2	353	40.5	40.1411	1	1	200765
OR4K14	OR4K14	All Targets	RNA	Endogenous	01	1	117	20.5	17.7395	1	1	122740
ABHD12	ABHD12	All Targets	RNA	Endogenous	01	1	328	41.5	38.8032	1	1	26090
BSDC1	BSDC1	All Targets	RNA	Endogenous	01	2	942	57	62.3544	1	1	55108
WNT5B	WNT5B	All Targets	RNA	Endogenous	01	1	192	16	15.576	1	1	81029
KARS1	KARS1	All Targets	RNA	Endogenous	01	1	1090	59.5	64.5007	1	1	3735
ZNF283	ZNF283	All Targets	RNA	Endogenous	01	1	162	20	19.3235	1	1	284349
LRGUK	LRGUK	All Targets	RNA	Endogenous	01	1	191	32.5	25.2362	1	1	136332
ZNF268	ZNF268	All Targets	RNA	Endogenous	01	1	189	25.5	25.3295	1	1	10795
RNF151	RNF151	All Targets	RNA	Endogenous	01	1	180	40.5	33.8601	1	1	146310
TSGA10	TSGA10	All Targets	RNA	Endogenous	01	1	150	23	21.0411	1	1	80705
LSM7	LSM7	All Targets	RNA	Endogenous	01	1	1271	62	64.1387	1	1	51690
S100PBP	S100PBP	All Targets	RNA	Endogenous	01	3	552	65	58.8358	1	1	64766
DEDD	DEDD	All Targets	RNA	Endogenous	01	3	662	76.5	64.1216	1	1	9191
HCCS	HCCS	All Targets	RNA	Endogenous	01	1	161	21	21.1812	1	1	3052
SPG21	SPG21	All Targets	RNA	Endogenous	01	1	483	49	46.1352	1	1	51324
GTF2IRD1	GTF2IRD1	All Targets	RNA	Endogenous	01	1	293	25.5	23.1718	1	1	9569
ZNF713	ZNF713	All Targets	RNA	Endogenous	01	1	383	29	26.4578	1	1	349075
WDR53	WDR53	All Targets	RNA	Endogenous	01	1	149	26.5	22.222	1	1	348793
TNFSF18	TNFSF18	All Targets	RNA	Endogenous	01	1	86	15.5	15.1882	1	1	8995
JAML	JAML	All Targets	RNA	Endogenous	01	1	178	24.5	21.7664	1	1	120425
KIF5C	KIF5C	All Targets	RNA	Endogenous	01	1	860	22	23.3716	1	1	3800
CYSLTR2	CYSLTR2	All Targets	RNA	Endogenous	01	1	204	22.5	17.7027	1	1	57105
HIC1	HIC1	All Targets	RNA	Endogenous	01	1	227	29	27.2454	1	1	3090
TGM6	TGM6	All Targets	RNA	Endogenous	01	1	136	27.5	20.9631	1	1	343641
FAM111A	FAM111A	All Targets	RNA	Endogenous	01	1	558	50	50.5685	1	1	63901
ATP2B4	ATP2B4	All Targets	RNA	Endogenous	01	4	1736	126	118.1	1	1	493
ACTA1	ACTA1	All Targets	RNA	Endogenous	01	1	115	23.5	19.3383	1	1	58
RAB11FIP2	RAB11FIP2	All Targets	RNA	Endogenous	01	1	367	42.5	39.8474	1	1	22841
PKP2	PKP2	All Targets	RNA	Endogenous	01	1	110	20	18.1279	1	1	5318
TRMT10C	TRMT10C	All Targets	RNA	Endogenous	01	1	206	35.5	29.3477	1	1	54931
CTNNBL1	CTNNBL1	All Targets	RNA	Endogenous	01	1	1007	78	66.4062	1	1	56259
NXPE4	NXPE4	All Targets	RNA	Endogenous	01	2	84	16.5	15.7226	1	1	54827
BMP2K	BMP2K	All Targets	RNA	Endogenous	01	1	474	47.5	36.7783	1	1	55589
NUF2	NUF2	All Targets	RNA	Endogenous	01	2	441	41.5	39.2112	1	1	83540
ARID1A	ARID1A	All Targets	RNA	Endogenous	01	1	670	37.5	34.4315	1	1	8289
IQSEC3	IQSEC3	All Targets	RNA	Endogenous	01	1	93	20	14.3401	1	1	440073
SLC12A3	SLC12A3	All Targets	RNA	Endogenous	01	2	149	27.5	27.5118	1	1	6559
ARL4C	ARL4C	All Targets	RNA	Endogenous	01	2	1248	46.5	53.3765	1	1	10123
CFAP298	CFAP298-TCP10L,CFAP298	All Targets	RNA	Endogenous	01	1	914	83	68.927	1	1	56683
KIAA1549	KIAA1549	All Targets	RNA	Endogenous	01	1	581	29.5	29.6473	1	1	57670
RHOA	RHOA	All Targets	RNA	Endogenous	01	1	365	34	37.1764	1	1	387
SETMAR	SETMAR	All Targets	RNA	Endogenous	01	1	144	31	27.1433	1	1	6419
GPR19	GPR19	All Targets	RNA	Endogenous	01	2	272	25	21.7669	1	1	2842
ATP5PF	ATP5PF	All Targets	RNA	Endogenous	01	1	999	77.5	73.1361	1	1	522
KIAA1586	KIAA1586	All Targets	RNA	Endogenous	01	1	218	29	25.3656	1	1	57691
STYX	STYX	All Targets	RNA	Endogenous	01	1	216	25.5	21.2655	1	1	6815
EFCAB6	EFCAB6	All Targets	RNA	Endogenous	01	1	196	33.5	22.1775	1	1	64800
NAT2	NAT2	All Targets	RNA	Endogenous	01	1	136	22.5	18.0734	1	1	10
GOSR1	GOSR1	All Targets	RNA	Endogenous	01	2	493	59	60.6818	1	1	9527
MTHFD2	MTHFD2	All Targets	RNA	Endogenous	01	1	1110	99.5	78.1405	1	1	10797
ELANE	ELANE	All Targets	RNA	Endogenous	01	1	264	25.5	24.6375	1	1	1991
TOPBP1	TOPBP1	All Targets	RNA	Endogenous	01	1	528	54	51.1332	1	1	11073
TSEN15	TSEN15	All Targets	RNA	Endogenous	01	1	637	53.5	51.8818	1	1	116461
TTF2	TTF2	All Targets	RNA	Endogenous	01	2	319	41.5	38.0371	1	1	8458
LMBR1	LMBR1	All Targets	RNA	Endogenous	01	1	788	61	55.1439	1	1	64327
USF3	USF3	All Targets	RNA	Endogenous	01	1	234	37.5	29.0981	1	1	205717
HIGD1A	HIGD1A	All Targets	RNA	Endogenous	01	1	1593	167.5	141.55	1	1	25994
PRSS38	PRSS38	All Targets	RNA	Endogenous	01	1	122	22	19.3444	1	1	339501
SMNDC1	SMNDC1	All Targets	RNA	Endogenous	01	1	793	54.5	57.1537	1	1	10285
OR8K3	OR8K3	All Targets	RNA	Endogenous	01	1	137	24.5	23.4061	1	1	219473
BRICD5	BRICD5	All Targets	RNA	Endogenous	01	1	232	26	24.5941	1	1	283870
APOC3	APOC3	All Targets	RNA	Endogenous	01	2	219	38	32.1576	1	1	345
MBOAT4	MBOAT4	All Targets	RNA	Endogenous	01	1	129	21.5	18.3317	1	1	619373
NPRL3	NPRL3	All Targets	RNA	Endogenous	01	1	790	63	58.5181	1	1	8131
ZMYND15	ZMYND15	All Targets	RNA	Endogenous	01	1	104	22.5	16.3137	1	1	84225
MED17	MED17	All Targets	RNA	Endogenous	01	1	116	21.5	20.0897	1	1	9440
AMMECR1	AMMECR1	All Targets	RNA	Endogenous	01	2	155	28.5	24.4879	1	1	9949
H2BC13	H2BC13	All Targets	RNA	Endogenous	01	1	1036	78	71.6429	1	1	8340
IL6	IL6	All Targets	RNA	Endogenous	01	2	127	25.5	18.8731	1	1	3569
UBE2H	UBE2H	All Targets	RNA	Endogenous	01	2	778	67.5	65.0329	1	1	7328
EMILIN2	EMILIN2	All Targets	RNA	Endogenous	01	2	983	40	38.8131	1	1	84034
ZDHHC2	ZDHHC2	All Targets	RNA	Endogenous	01	2	547	37.5	36.3968	1	1	51201
SHCBP1	SHCBP1	All Targets	RNA	Endogenous	01	1	296	32.5	31.8448	1	1	79801
SNX11	SNX11	All Targets	RNA	Endogenous	01	1	319	50.5	44.5293	1	1	29916
CDC42	CDC42	All Targets	RNA	Endogenous	01	4	1600	122	126.644	1	1	998
MFSD9	MFSD9	All Targets	RNA	Endogenous	01	1	211	28	26.1803	1	1	84804
GLB1L2	GLB1L2	All Targets	RNA	Endogenous	01	1	172	26	18.278	1	1	89944
PRTFDC1	PRTFDC1	All Targets	RNA	Endogenous	01	1	238	17.5	18.2278	1	1	56952
TMEM248	TMEM248	All Targets	RNA	Endogenous	01	2	1164	72	78.575	1	1	55069
SLCO4A1	SLCO4A1	All Targets	RNA	Endogenous	01	2	298	36.5	30.047	1	1	28231
ATP4B	ATP4B	All Targets	RNA	Endogenous	01	1	69	15	12.6721	1	1	496
USP24	USP24	All Targets	RNA	Endogenous	01	1	329	32	29.5534	1	1	23358
OR52N4	OR52N4	All Targets	RNA	Endogenous	01	1	140	28	21.8326	1	1	390072
B4GALT6	B4GALT6	All Targets	RNA	Endogenous	01	1	209	28.5	29.3739	1	1	9331
USH1G	USH1G	All Targets	RNA	Endogenous	01	1	215	36	31.2612	1	1	124590
MTAP	MTAP	All Targets	RNA	Endogenous	01	1	808	60	57.0932	1	1	4507
TNFRSF10B	TNFRSF10B	All Targets	RNA	Endogenous	01	2	1608	89.5	83.1547	1	1	8795
SUGCT	SUGCT	All Targets	RNA	Endogenous	01	1	111	11.5	10.6193	1	1	79783
GPR15	GPR15	All Targets	RNA	Endogenous	01	1	180	27	24.0731	1	1	2838
THBD	THBD	All Targets	RNA	Endogenous	01	1	96	16.5	14.6164	1	1	7056
RAET1G	RAET1G	All Targets	RNA	Endogenous	01	3	167	31.5	30.0823	1	1	353091
FAM114A2	FAM114A2	All Targets	RNA	Endogenous	01	1	306	33	32.4675	1	1	10827
CFB	CFB	All Targets	RNA	Endogenous	01	1	276	38.5	33.9488	1	1	629
RPL7	RPL7	All Targets	RNA	Endogenous	01	10	19936	1283	1297.95	1	1	6129
RFC3	RFC3	All Targets	RNA	Endogenous	01	1	417	26.5	28.0715	1	1	5983
ATP6V1G1	ATP6V1G1	All Targets	RNA	Endogenous	01	4	2063	136	139.863	1	1	9550
SERPIND1	SERPIND1	All Targets	RNA	Endogenous	01	1	126	29.5	23.6699	1	1	3053
BCAS2	BCAS2	All Targets	RNA	Endogenous	01	1	651	63	54.7465	1	1	10286
GAS2L3	GAS2L3	All Targets	RNA	Endogenous	01	1	213	20	18.8513	1	1	283431
LCN6	LCN6	All Targets	RNA	Endogenous	01	1	128	21.5	17.5259	1	1	158062
MALSU1	MALSU1	All Targets	RNA	Endogenous	01	1	1075	48	47.3092	1	1	115416
SLAMF9	SLAMF9	All Targets	RNA	Endogenous	01	1	124	27.5	22.3347	1	1	89886
MAGEB1	MAGEB1	All Targets	RNA	Endogenous	01	1	105	15	12.8159	1	1	4112
DCLRE1A	DCLRE1A	All Targets	RNA	Endogenous	01	1	140	23	22.4753	1	1	9937
CDCP2	CDCP2	All Targets	RNA	Endogenous	01	1	102	19	18.1726	1	1	200008
CSNK1D	CSNK1D	All Targets	RNA	Endogenous	01	1	1022	82.5	81.4257	1	1	1453
L3MBTL2	L3MBTL2	All Targets	RNA	Endogenous	01	2	279	34.5	31.3023	1	1	83746
OR4D6	OR4D6	All Targets	RNA	Endogenous	01	1	136	24	22.4129	1	1	219983
FAM124B	FAM124B	All Targets	RNA	Endogenous	01	1	88	17	16.0829	1	1	79843
BOLA3	BOLA3	All Targets	RNA	Endogenous	01	1	549	65	52.3588	1	1	388962
CDK5R1	CDK5R1	All Targets	RNA	Endogenous	01	2	472	53.5	43.0986	1	1	8851
BEX2	BEX2	All Targets	RNA	Endogenous	01	3	980	36.5	38.4739	1	1	84707
C12orf73	C12orf73	All Targets	RNA	Endogenous	01	1	81	15.5	14.8309	1	1	728568
WIPF1	WIPF1	All Targets	RNA	Endogenous	01	3	1737	111	101.376	1	1	7456
BRD3OS	BRD3OS	All Targets	RNA	Endogenous	01	2	188	28	25.0075	1	1	266655
STAMBPL1	STAMBPL1	All Targets	RNA	Endogenous	01	1	224	45	35.4667	1	1	57559
AMOTL1	AMOTL1	All Targets	RNA	Endogenous	01	1	790	37	42.7051	1	1	154810
TMEM82	TMEM82	All Targets	RNA	Endogenous	01	1	100	21.5	18.0283	1	1	388595
CALML5	CALML5	All Targets	RNA	Endogenous	01	1	2741	26.5	21.6904	1	1	51806
PLPPR4	PLPPR4	All Targets	RNA	Endogenous	01	1	203	17	18.8452	1	1	9890
PFN3	PFN3	All Targets	RNA	Endogenous	01	2	93	19	17.3986	1	1	345456
TOM1L1	TOM1L1	All Targets	RNA	Endogenous	01	2	594	44	47.0305	1	1	10040
SYNPO2L	SYNPO2L	All Targets	RNA	Endogenous	01	1	83	16	16.3815	1	1	79933
ZNF823	ZNF823	All Targets	RNA	Endogenous	01	1	165	29	25.8787	1	1	55552
RCC1L	RCC1L	All Targets	RNA	Endogenous	01	2	1049	70	75.8792	1	1	81554
TMEM150B	TMEM150B	All Targets	RNA	Endogenous	01	1	120	20.5	21.0446	1	1	284417
MTREX	MTREX	All Targets	RNA	Endogenous	01	1	528	55.5	53.6712	1	1	23517
CHPF2	CHPF2	All Targets	RNA	Endogenous	01	3	506	62.5	58.3226	1	1	54480
ABCC1	ABCC1	All Targets	RNA	Endogenous	01	3	900	63.5	59.5287	1	1	4363
ERICH2	ERICH2	All Targets	RNA	Endogenous	01	1	145	15.5	14.886	1	1	285141
ZNF223	ZNF223	All Targets	RNA	Endogenous	01	1	154	25.5	23.1988	1	1	7766
BRD3	BRD3	All Targets	RNA	Endogenous	01	1	778	52	58.6528	1	1	8019
SMAD3	SMAD3	All Targets	RNA	Endogenous	01	1	188	29	24.7554	1	1	4088
PCOLCE	PCOLCE	All Targets	RNA	Endogenous	01	1	1160	42	39.511	1	1	5118
LYPD8	LYPD8	All Targets	RNA	Endogenous	01	1	147	21	19.4403	1	1	646627
IFRD2	IFRD2	All Targets	RNA	Endogenous	01	1	749	40	39.519	1	1	7866
SH3PXD2A	SH3PXD2A	All Targets	RNA	Endogenous	01	1	1865	45.5	41.0556	1	1	9644
TMEM196	TMEM196	All Targets	RNA	Endogenous	01	1	127	21.5	18.1767	1	1	256130
KIAA0040	KIAA0040	All Targets	RNA	Endogenous	01	1	152	38	28.6826	1	1	9674
OXLD1	OXLD1	All Targets	RNA	Endogenous	01	1	204	39.5	29.9023	1	1	339229
OR1E1	OR1E2,OR1E1	All Targets	RNA	Endogenous	01	1	314	50	37.1424	1	1	8387
PLK3	PLK3	All Targets	RNA	Endogenous	01	1	284	42.5	38.1142	1	1	1263
ZNF275	ZNF275	All Targets	RNA	Endogenous	01	1	104	19.5	18.3266	1	1	10838
HOXB7	HOXB7	All Targets	RNA	Endogenous	01	1	357	26	24.41	1	1	3217
SALL2	SALL2	All Targets	RNA	Endogenous	01	1	829	17.5	16.547	1	1	6297
OBP2A	OBP2A	All Targets	RNA	Endogenous	01	1	85	15	12.4495	1	1	29991
GCSH	GCSH	All Targets	RNA	Endogenous	01	2	204	36	27.0515	1	1	2653
PSMB3	PSMB3	All Targets	RNA	Endogenous	01	1	1718	88.5	87.654	1	1	5691
VPS25	VPS25	All Targets	RNA	Endogenous	01	1	290	35	33.2186	1	1	84313
SHISAL2A	SHISAL2A	All Targets	RNA	Endogenous	01	1	95	12	12.5395	1	1	348378
C5orf67	C5orf67	All Targets	RNA	Endogenous	01	1	66	11.5	10.4396	1	1	101928448
DYNLRB2	DYNLRB2	All Targets	RNA	Endogenous	01	2	307	39	30.9809	1	1	83657
RDH8	RDH8	All Targets	RNA	Endogenous	01	1	71	12	10.844	1	1	50700
AKT2	AKT2	All Targets	RNA	Endogenous	01	1	595	58.5	54.6902	1	1	208
BMPR1A	BMPR1A	All Targets	RNA	Endogenous	01	1	416	30	26.6387	1	1	657
B9D1	B9D1	All Targets	RNA	Endogenous	01	1	364	37	27.2828	1	1	27077
H4C3	H4C3	All Targets	RNA	Endogenous	01	1	1924	91.5	84.6387	1	1	8364
NSD2	NSD2	All Targets	RNA	Endogenous	01	1	621	29.5	36.5234	1	1	7468
GP1BA	GP1BA	All Targets	RNA	Endogenous	01	1	115	24.5	22.1312	1	1	2811
KLK6	KLK6	All Targets	RNA	Endogenous	01	1	159	28.5	23.566	1	1	5653
MON2	MON2	All Targets	RNA	Endogenous	01	1	685	62.5	62.1991	1	1	23041
CTBP2	CTBP2	All Targets	RNA	Endogenous	01	3	2297	194	161.882	1	1	1488
DNAJC14	DNAJC14	All Targets	RNA	Endogenous	01	2	552	81	81.8301	1	1	85406
SPATA31D1	SPATA31D1	All Targets	RNA	Endogenous	01	1	89	16	14.4174	1	1	389763
MMRN2	MMRN2	All Targets	RNA	Endogenous	01	1	112	23	18.5743	1	1	79812
IFNA13	IFNA13,IFNA1	All Targets	RNA	Endogenous	01	1	144	24	20.191	1	1	3447
TUBGCP3	TUBGCP3	All Targets	RNA	Endogenous	01	1	398	43	39.7833	1	1	10426
FLACC1	FLACC1	All Targets	RNA	Endogenous	01	1	120	24	19.3504	1	1	130540
NCAPD3	NCAPD3	All Targets	RNA	Endogenous	01	1	439	48.5	40.2461	1	1	23310
SMIM3	SMIM3	All Targets	RNA	Endogenous	01	1	82	19.5	15.4015	1	1	85027
SP3	SP3	All Targets	RNA	Endogenous	01	1	1316	82	80.9798	1	1	6670
HK2	HK2	All Targets	RNA	Endogenous	01	1	838	39.5	41.3039	1	1	3099
STRIT1	STRIT1	All Targets	RNA	Endogenous	01	1	189	29.5	29.0243	1	1	100507537
TMX1	TMX1	All Targets	RNA	Endogenous	01	1	291	33.5	32.0796	1	1	81542
BIRC2	BIRC2	All Targets	RNA	Endogenous	01	1	765	64.5	55.9662	1	1	329
GPRC6A	GPRC6A	All Targets	RNA	Endogenous	01	1	125	25.5	20.9008	1	1	222545
RINL	RINL	All Targets	RNA	Endogenous	01	1	242	28	23.0073	1	1	126432
ARMH4	ARMH4	All Targets	RNA	Endogenous	01	1	260	16.5	17.9198	1	1	145407
ZNF343	ZNF343	All Targets	RNA	Endogenous	01	1	574	54.5	48.3778	1	1	79175
RAB9B	RAB9B	All Targets	RNA	Endogenous	01	1	76	15	10.7013	1	1	51209
C20orf203	C20orf203	All Targets	RNA	Endogenous	01	1	158	29.5	25.6501	1	1	284805
PCM1	PCM1	All Targets	RNA	Endogenous	01	2	549	48.5	43.5779	1	1	5108
MIPOL1	MIPOL1	All Targets	RNA	Endogenous	01	1	334	24	20.5184	1	1	145282
BAMBI	BAMBI	All Targets	RNA	Endogenous	01	1	1979	54.5	46.4797	1	1	25805
DPEP2NB	DPEP2NB	All Targets	RNA	Endogenous	01	2	108	20	18.0004	1	1	100131303
PLAAT3	PLAAT3	All Targets	RNA	Endogenous	01	1	1006	35	27.5341	1	1	11145
KRT37	KRT37	All Targets	RNA	Endogenous	01	1	105	24	18.9222	1	1	8688
CPTP	CPTP	All Targets	RNA	Endogenous	01	6	685	94	97.2761	1	1	80772
CMTM1	CMTM1	All Targets	RNA	Endogenous	01	1	348	42.5	36.0982	1	1	113540
BOLA2B	BOLA2,BOLA2B	All Targets	RNA	Endogenous	01	2	1049	104	81.9516	1	1	654483
CHRNA5	CHRNA5	All Targets	RNA	Endogenous	01	1	263	26	22.8431	1	1	1138
GREM1	GREM1	All Targets	RNA	Endogenous	01	1	180	41.5	32.2133	1	1	26585
CCL20	CCL20	All Targets	RNA	Endogenous	01	2	1255	68	49.5645	1	1	6364
SLC25A21	SLC25A21	All Targets	RNA	Endogenous	01	1	433	21.5	19.2541	1	1	89874
SFMBT1	SFMBT1	All Targets	RNA	Endogenous	01	4	413	45	38.5829	1	1	51460
DCAF16	DCAF16	All Targets	RNA	Endogenous	01	1	742	65.5	65.746	1	1	54876
TMEM163	TMEM163	All Targets	RNA	Endogenous	01	1	162	28.5	21.4908	1	1	81615
ASB14	ASB14	All Targets	RNA	Endogenous	01	1	75	14.5	13.355	1	1	142686
ATP6V1B1	ATP6V1B1	All Targets	RNA	Endogenous	01	1	295	27.5	23.9852	1	1	525
IFNA14	IFNA14	All Targets	RNA	Endogenous	01	5	391	67	60.7319	1	1	3448
COG5	COG5	All Targets	RNA	Endogenous	01	1	723	62	58.8016	1	1	10466
HNRNPR	HNRNPR	All Targets	RNA	Endogenous	01	1	2469	92	104.683	1	1	10236
CHST5	CHST5	All Targets	RNA	Endogenous	01	1	117	20	16.6522	1	1	23563
TSNARE1	TSNARE1	All Targets	RNA	Endogenous	01	1	148	31	23.977	1	1	203062
NTMT1	NTMT1	All Targets	RNA	Endogenous	01	3	331	37.5	36.7046	1	1	28989
TMCO1	TMCO1	All Targets	RNA	Endogenous	01	2	725	69.5	71.6942	1	1	54499
CBX5	CBX5	All Targets	RNA	Endogenous	01	1	2235	121	108.918	1	1	23468
WDR7	WDR7	All Targets	RNA	Endogenous	01	1	331	53.5	41.565	1	1	23335
NID2	NID2	All Targets	RNA	Endogenous	01	1	348	24	20.6185	1	1	22795
ANKRD1	ANKRD1	All Targets	RNA	Endogenous	01	1	95	17.5	15.4196	1	1	27063
MYNN	MYNN	All Targets	RNA	Endogenous	01	2	629	46	42.0296	1	1	55892
ATP2A3	ATP2A3	All Targets	RNA	Endogenous	01	1	423	63.5	41.773	1	1	489
EHHADH	EHHADH	All Targets	RNA	Endogenous	01	1	195	28.5	25.0886	1	1	1962
PPP4R3B	PPP4R3B	All Targets	RNA	Endogenous	01	3	1276	121.5	117.549	1	1	57223
TMPRSS4	TMPRSS4	All Targets	RNA	Endogenous	01	2	243	36	27.6054	1	1	56649
CASP3	CASP3	All Targets	RNA	Endogenous	01	2	298	39	38.0176	1	1	836
QSER1	QSER1	All Targets	RNA	Endogenous	01	1	793	56	62.3174	1	1	79832
OR51G2	OR51G2	All Targets	RNA	Endogenous	01	1	140	26	24.8325	1	1	81282
TNFRSF4	TNFRSF4	All Targets	RNA	Endogenous	01	1	835	41	32.8342	1	1	7293
PI4K2B	PI4K2B	All Targets	RNA	Endogenous	01	1	298	46.5	44.2225	1	1	55300
REG3A	REG3A	All Targets	RNA	Endogenous	01	1	176	35.5	29.0572	1	1	5068
RLN2	RLN1,RLN2	All Targets	RNA	Endogenous	01	1	124	22.5	17.2483	1	1	6019
EIF4ENIF1	EIF4ENIF1	All Targets	RNA	Endogenous	01	1	371	55.5	49.6654	1	1	56478
ZCCHC3	ZCCHC3	All Targets	RNA	Endogenous	01	1	843	54	50.1951	1	1	85364
UGT2B7	UGT2B7,UGT2B10	All Targets	RNA	Endogenous	01	2	140	25	20.4902	1	1	7364
BASP1	BASP1	All Targets	RNA	Endogenous	01	13	2804	271.5	275.728	1	1	10409
KDM4A	KDM4A	All Targets	RNA	Endogenous	01	1	611	65	60.0196	1	1	9682
CHAF1B	CHAF1B	All Targets	RNA	Endogenous	01	1	216	33	26.7075	1	1	8208
PDE11A	PDE11A	All Targets	RNA	Endogenous	01	1	83	18	14.8052	1	1	50940
NFATC1	NFATC1	All Targets	RNA	Endogenous	01	2	392	59	47.3325	1	1	4772
ARSJ	ARSJ	All Targets	RNA	Endogenous	01	1	153	30	26.022	1	1	79642
WDR82	WDR82	All Targets	RNA	Endogenous	01	4	910	77	75.1012	1	1	80335
FRMPD4	FRMPD4	All Targets	RNA	Endogenous	01	1	71	17	14.8536	1	1	9758
HAT1	HAT1	All Targets	RNA	Endogenous	01	1	802	53	52.2971	1	1	8520
OR10C1	OR10C1	All Targets	RNA	Endogenous	01	1	165	23	23.074	1	1	442194
TRIM43	TRIM43B,TRIM43	All Targets	RNA	Endogenous	01	1	208	38	29.5395	1	1	129868
ZNF596	ZNF596	All Targets	RNA	Endogenous	01	1	124	21	18.6388	1	1	169270
STUM	STUM	All Targets	RNA	Endogenous	01	1	229	27.5	26.8201	1	1	375057
SLC22A6	SLC22A6	All Targets	RNA	Endogenous	01	1	48	9.5	8.77483	1	1	9356
GRSF1	GRSF1	All Targets	RNA	Endogenous	01	1	361	48.5	39.3998	1	1	2926
THAP10	THAP10	All Targets	RNA	Endogenous	01	1	130	23.5	19.6369	1	1	56906
ANGPTL3	ANGPTL3	All Targets	RNA	Endogenous	01	1	94	22.5	17.9829	1	1	27329
OR10H3	OR10H3	All Targets	RNA	Endogenous	01	2	168	30	30.8646	1	1	26532
ANLN	ANLN	All Targets	RNA	Endogenous	01	1	1260	64	57.7397	1	1	54443
FADS1	FADS1	All Targets	RNA	Endogenous	01	1	496	26.5	24.5652	1	1	3992
OR52K1	OR52K1	All Targets	RNA	Endogenous	01	1	115	24	19.0456	1	1	390036
ICAM4	ICAM4	All Targets	RNA	Endogenous	01	1	104	23.5	18.1805	1	1	3386
CD46	CD46	All Targets	RNA	Endogenous	01	1	787	42.5	40.6012	1	1	4179
OR10P1	OR10P1	All Targets	RNA	Endogenous	01	2	118	26	22.5433	1	1	121130
CNRIP1	CNRIP1	All Targets	RNA	Endogenous	01	1	203	29.5	23.0587	1	1	25927
GPR158	GPR158	All Targets	RNA	Endogenous	01	2	233	37.5	36.7355	1	1	57512
EPRS1	EPRS1	All Targets	RNA	Endogenous	01	4	856	71	74.7953	1	1	2058
PATE2	PATE2	All Targets	RNA	Endogenous	01	1	185	35	30.2676	1	1	399967
LAD1	LAD1	All Targets	RNA	Endogenous	01	2	1078	93	83.7515	1	1	3898
CEP295	CEP295	All Targets	RNA	Endogenous	01	1	117	16	15.0496	1	1	85459
CFAP52	CFAP52	All Targets	RNA	Endogenous	01	2	285	23	19.7288	1	1	146845
ENY2	ENY2	All Targets	RNA	Endogenous	01	1	852	41.5	47.7627	1	1	56943
SLC39A10	SLC39A10	All Targets	RNA	Endogenous	01	1	529	34.5	34.9781	1	1	57181
KDM5A	KDM5A	All Targets	RNA	Endogenous	01	1	291	39.5	33.5563	1	1	5927
KCNH3	KCNH3	All Targets	RNA	Endogenous	01	1	181	45	29.2445	1	1	23416
CCDC125	CCDC125	All Targets	RNA	Endogenous	01	1	173	33.5	26.4926	1	1	202243
TMEM106C	TMEM106C	All Targets	RNA	Endogenous	01	57	8649	1125	1246.34	1	1	79022
CT83	CT83	All Targets	RNA	Endogenous	01	1	330	21.5	18.9013	1	1	203413
ZNF205	ZNF205	All Targets	RNA	Endogenous	01	1	152	24.5	22.7712	1	1	7755
ABCA13	ABCA13	All Targets	RNA	Endogenous	01	1	1326	44.5	38.857	1	1	154664
FBXW11	FBXW11	All Targets	RNA	Endogenous	01	3	609	75.5	73.1535	1	1	23291
NPY2R	NPY2R	All Targets	RNA	Endogenous	01	1	104	14.5	14.2983	1	1	4887
PRKAA1	PRKAA1	All Targets	RNA	Endogenous	01	2	799	70	63.6486	1	1	5562
HSPBP1	HSPBP1	All Targets	RNA	Endogenous	01	1	144	22.5	20.145	1	1	23640
GRB2	GRB2	All Targets	RNA	Endogenous	01	1	1773	120.5	101.371	1	1	2885
NUDT2	NUDT2	All Targets	RNA	Endogenous	01	1	417	42.5	36.8247	1	1	318
RYR3	RYR3	All Targets	RNA	Endogenous	01	1	201	22.5	20.7262	1	1	6263
NPR3	NPR3	All Targets	RNA	Endogenous	01	1	82	14	12.2717	1	1	4883
LRIF1	LRIF1	All Targets	RNA	Endogenous	01	1	344	31.5	30.7468	1	1	55791
TNFAIP1	TNFAIP1	All Targets	RNA	Endogenous	01	1	660	54.5	50.665	1	1	7126
MDFIC2	MDFIC2	All Targets	RNA	Endogenous	01	1	63	12	11.4891	1	1	107986096
SLC35D2	SLC35D2	All Targets	RNA	Endogenous	01	1	240	27	26.3118	1	1	11046
TNIP3	TNIP3	All Targets	RNA	Endogenous	01	1	121	17.5	15.7372	1	1	79931
RXFP4	RXFP4	All Targets	RNA	Endogenous	01	2	166	28.5	28.4665	1	1	339403
HAUS1	HAUS1	All Targets	RNA	Endogenous	01	1	630	75	61.375	1	1	115106
KRTAP24-1	KRTAP24-1	All Targets	RNA	Endogenous	01	1	59	11.5	10.5317	1	1	643803
SP5	SP5	All Targets	RNA	Endogenous	01	1	229	33.5	27.2076	1	1	389058
CREG2	CREG2	All Targets	RNA	Endogenous	01	1	88	18	17.1876	1	1	200407
PARP3	PARP3	All Targets	RNA	Endogenous	01	3	577	46.5	43.0742	1	1	10039
FBF1	FBF1	All Targets	RNA	Endogenous	01	1	233	34	29.1981	1	1	85302
BVES	BVES	All Targets	RNA	Endogenous	01	2	406	21	24.4235	1	1	11149
P4HA3	P4HA3	All Targets	RNA	Endogenous	01	1	107	15.5	14.5311	1	1	283208
SCAF1	SCAF1	All Targets	RNA	Endogenous	01	1	717	84.5	68.3153	1	1	58506
CHST6	CHST6	All Targets	RNA	Endogenous	01	1	108	20.5	17.1523	1	1	4166
SEC23B	SEC23B	All Targets	RNA	Endogenous	01	1	648	59	55.4522	1	1	10483
SRPX	SRPX	All Targets	RNA	Endogenous	01	1	82	14.5	12.5995	1	1	8406
FAM170B	FAM170B	All Targets	RNA	Endogenous	01	1	80	13	11.0276	1	1	170370
CARM1	CARM1	All Targets	RNA	Endogenous	01	1	1184	55.5	61.2004	1	1	10498
ATPAF1	ATPAF1	All Targets	RNA	Endogenous	01	1	449	58	52.723	1	1	64756
FGFR1	FGFR1	All Targets	RNA	Endogenous	01	1	1315	47.5	56.9149	1	1	2260
MID1	MID1	All Targets	RNA	Endogenous	01	1	422	20.5	20.9349	1	1	4281
CELA1	CELA1	All Targets	RNA	Endogenous	01	1	104	18	15.1919	1	1	1990
KIAA1217	KIAA1217	All Targets	RNA	Endogenous	01	2	805	53.5	43.1097	1	1	56243
DENND3	DENND3	All Targets	RNA	Endogenous	01	1	538	39	37.8187	1	1	22898
CD81	CD81	All Targets	RNA	Endogenous	01	2	3590	238	182.517	1	1	975
TMEM255B	TMEM255B	All Targets	RNA	Endogenous	01	2	175	40.5	34.4981	1	1	348013
ZNF510	ZNF510	All Targets	RNA	Endogenous	01	1	248	36	34.41	1	1	22869
ARAP3	ARAP3	All Targets	RNA	Endogenous	01	2	187	34	30.3034	1	1	64411
LPCAT3	LPCAT3	All Targets	RNA	Endogenous	01	1	297	34	29.7454	1	1	10162
ZBTB32	ZBTB32	All Targets	RNA	Endogenous	01	1	90	17.5	16.3863	1	1	27033
HSPA1A	HSPA1A	All Targets	RNA	Endogenous	01	4	2814	139.5	135.574	1	1	3303
GPC4	GPC4	All Targets	RNA	Endogenous	01	1	906	45	36.4437	1	1	2239
B4GALNT4	B4GALNT4	All Targets	RNA	Endogenous	01	1	1393	47	52.1027	1	1	338707
TSPAN13	TSPAN13	All Targets	RNA	Endogenous	01	2	892	76	72.5959	1	1	27075
ACAP3	ACAP3	All Targets	RNA	Endogenous	01	2	297	32.5	29.7821	1	1	116983
PRSS55	PRSS55	All Targets	RNA	Endogenous	01	1	97	23	18.6125	1	1	203074
VPS35L	VPS35L	All Targets	RNA	Endogenous	01	1	746	42.5	44.7742	1	1	57020
ASPH	ASPH	All Targets	RNA	Endogenous	01	2	820	83	80.094	1	1	444
LRRC61	LRRC61	All Targets	RNA	Endogenous	01	1	223	36	31.6807	1	1	65999
RABEP2	RABEP2	All Targets	RNA	Endogenous	01	2	463	70	55.9361	1	1	79874
NEURL4	NEURL4	All Targets	RNA	Endogenous	01	2	306	31.5	30.5351	1	1	84461
SPP2	SPP2	All Targets	RNA	Endogenous	01	1	74	13.5	14.1536	1	1	6694
CABP5	CABP5	All Targets	RNA	Endogenous	01	1	101	21.5	17.849	1	1	56344
TNNC1	TNNC1	All Targets	RNA	Endogenous	01	4	1363	34.5	35.0152	1	1	7134
H2AC12	H2AC12	All Targets	RNA	Endogenous	01	1	3373	102.5	106.886	1	1	85235
ACBD6	ACBD6	All Targets	RNA	Endogenous	01	1	282	22.5	23.2502	1	1	84320
RCAN3	RCAN3	All Targets	RNA	Endogenous	01	1	348	53	46.4723	1	1	11123
CRLF3	CRLF3	All Targets	RNA	Endogenous	01	1	160	26.5	21.513	1	1	51379
SGSH	SGSH	All Targets	RNA	Endogenous	01	2	355	42	37.7829	1	1	6448
ACYP2	ACYP2	All Targets	RNA	Endogenous	01	5	288	59.5	55.2776	1	1	98
IVD	IVD	All Targets	RNA	Endogenous	01	3	465	64	55.85	1	1	3712
FAM78B	FAM78B	All Targets	RNA	Endogenous	01	1	137	17.5	17.8892	1	1	149297
SRSF1	SRSF1	All Targets	RNA	Endogenous	01	5	3744	222.5	228.765	1	1	6426
LTBP2	LTBP2	All Targets	RNA	Endogenous	01	1	175	30	27.1085	1	1	4053
RASGRF1	RASGRF1	All Targets	RNA	Endogenous	01	1	115	15	14.37	1	1	5923
ABHD14B	ABHD14B	All Targets	RNA	Endogenous	01	2	480	49	42.4069	1	1	84836
SPINK4	SPINK4	All Targets	RNA	Endogenous	01	1	90	17	17.1309	1	1	27290
ZSCAN5B	ZSCAN5B	All Targets	RNA	Endogenous	01	1	77	13.5	12.6992	1	1	342933
RPS6	RPS6	All Targets	RNA	Endogenous	01	16	35451	1850.5	1635.59	1	1	6194
TPTE2	TPTE2	All Targets	RNA	Endogenous	01	1	73	10.5	10.8422	1	1	93492
DHRS2	DHRS2	All Targets	RNA	Endogenous	01	1	2748	41	39.0589	1	1	10202
NUDT16	NUDT16	All Targets	RNA	Endogenous	01	1	257	32.5	29.466	1	1	131870
FERMT3	FERMT3	All Targets	RNA	Endogenous	01	1	285	41	33.7144	1	1	83706
KCNC3	KCNC3	All Targets	RNA	Endogenous	01	1	703	32	31.0076	1	1	3748
CALCB	CALCB	All Targets	RNA	Endogenous	01	1	147	30	23.3725	1	1	797
EFR3B	EFR3B	All Targets	RNA	Endogenous	01	2	517	44	38.3976	1	1	22979
PAXBP1	PAXBP1	All Targets	RNA	Endogenous	01	2	763	60	57.6019	1	1	94104
LY6L	LY6L	All Targets	RNA	Endogenous	01	1	96	19	17.2991	1	1	101928108
SWAP70	SWAP70	All Targets	RNA	Endogenous	01	1	1555	69	52.8842	1	1	23075
OR51A7	OR51A7	All Targets	RNA	Endogenous	01	1	111	18.5	19.6721	1	1	119687
MDN1	MDN1	All Targets	RNA	Endogenous	01	1	585	42.5	40.4235	1	1	23195
C9orf24	C9orf24	All Targets	RNA	Endogenous	01	1	738	32.5	26.4236	1	1	84688
VPS9D1	VPS9D1	All Targets	RNA	Endogenous	01	1	220	31	25.4908	1	1	9605
TMEM52	TMEM52	All Targets	RNA	Endogenous	01	1	83	13	12.321	1	1	339456
YPEL2	YPEL2	All Targets	RNA	Endogenous	01	1	148	25	20.7597	1	1	388403
RPL8	RPL8	All Targets	RNA	Endogenous	01	8	10762	707.5	582.569	1	1	6132
CT47B1	CT47B1	All Targets	RNA	Endogenous	01	3	2167	60	66.584	1	1	643311
VDAC2	VDAC2	All Targets	RNA	Endogenous	01	3	2720	143	143.79	1	1	7417
CCDC102B	CCDC102B	All Targets	RNA	Endogenous	01	2	337	34	33.4461	1	1	79839
CHST9	CHST9	All Targets	RNA	Endogenous	01	2	839	21.5	21.4688	1	1	83539
OR1A2	OR1A2	All Targets	RNA	Endogenous	01	1	127	27	20.387	1	1	26189
SSX5	SSX5	All Targets	RNA	Endogenous	01	1	130	18	17.952	1	1	6758
NR2F1	NR2F1	All Targets	RNA	Endogenous	01	1	8301	47	48.0077	1	1	7025
IGSF3	IGSF3	All Targets	RNA	Endogenous	01	1	950	41.5	42.5807	1	1	3321
CLCA2	CLCA2	All Targets	RNA	Endogenous	01	1	123	19.5	17.9183	1	1	9635
MRPL50	MRPL50	All Targets	RNA	Endogenous	01	1	238	30.5	26.7003	1	1	54534
CACNB3	CACNB3	All Targets	RNA	Endogenous	01	1	639	51	46.7304	1	1	784
EXOC4	EXOC4	All Targets	RNA	Endogenous	01	1	1487	86	84.451	1	1	60412
ROBO4	ROBO4	All Targets	RNA	Endogenous	01	1	118	16.5	14.6259	1	1	54538
PES1	PES1	All Targets	RNA	Endogenous	01	1	791	60.5	52.6077	1	1	23481
RAMP2	RAMP2	All Targets	RNA	Endogenous	01	1	136	26	21.1339	1	1	10266
TMX4	TMX4	All Targets	RNA	Endogenous	01	1	569	41	42.795	1	1	56255
HYAL2	HYAL2	All Targets	RNA	Endogenous	01	1	859	43.5	43.2197	1	1	8692
RTF1	RTF1	All Targets	RNA	Endogenous	01	1	410	42.5	39.1792	1	1	23168
BMPR2	BMPR2	All Targets	RNA	Endogenous	01	2	1869	46.5	53.297	1	1	659
CADM3	CADM3	All Targets	RNA	Endogenous	01	1	117	23	18.3806	1	1	57863
TIGD2	TIGD2	All Targets	RNA	Endogenous	01	1	173	32.5	22.9392	1	1	166815
CRLF1	CRLF1	All Targets	RNA	Endogenous	01	1	135	24	18.5363	1	1	9244
KIF21B	KIF21B	All Targets	RNA	Endogenous	01	1	172	30	27.7688	1	1	23046
CROCC2	CROCC2	All Targets	RNA	Endogenous	01	1	108	17	18.336	1	1	728763
CAPN1	CAPN1	All Targets	RNA	Endogenous	01	2	985	80	64.6332	1	1	823
C22orf15	C22orf15	All Targets	RNA	Endogenous	01	1	201	38.5	30.5906	1	1	150248
RPS27A	RPS27A	All Targets	RNA	Endogenous	01	4	18993	793	629.844	1	1	6233
KLHL8	KLHL8	All Targets	RNA	Endogenous	01	1	300	46	33.8092	1	1	57563
STK24	STK24	All Targets	RNA	Endogenous	01	3	886	84	76.1445	1	1	8428
THEMIS	THEMIS	All Targets	RNA	Endogenous	01	1	201	29	27.0912	1	1	387357
LYRM4	LYRM4	All Targets	RNA	Endogenous	01	1	498	51	53.5984	1	1	57128
COX11	COX11	All Targets	RNA	Endogenous	01	1	360	47.5	40.8306	1	1	1353
NUP42	NUP42	All Targets	RNA	Endogenous	01	1	523	54	52.4065	1	1	11097
ITIH5	ITIH5	All Targets	RNA	Endogenous	01	1	240	40	27.5747	1	1	80760
SH3BP1	SH3BP1	All Targets	RNA	Endogenous	01	3	521	45.5	49.8522	1	1	23616
ZNF567	ZNF567	All Targets	RNA	Endogenous	01	1	239	28	24.2465	1	1	163081
SYAP1	SYAP1	All Targets	RNA	Endogenous	01	1	661	51.5	52.0242	1	1	94056
DYNLT2	DYNLT2	All Targets	RNA	Endogenous	01	1	139	27	22.5728	1	1	6991
OR2J2	OR2J2	All Targets	RNA	Endogenous	01	1	207	33	29.3732	1	1	26707
BRSK2	BRSK2	All Targets	RNA	Endogenous	01	2	339	30	31.3445	1	1	9024
GPR82	GPR82	All Targets	RNA	Endogenous	01	1	100	25	18.3491	1	1	27197
CTPS2	CTPS2	All Targets	RNA	Endogenous	01	2	364	29.5	29.9625	1	1	56474
DUSP15	DUSP15	All Targets	RNA	Endogenous	01	1	290	22	25.272	1	1	128853
AMY2B	AMY2B	All Targets	RNA	Endogenous	01	1	153	23	20.2913	1	1	280
GTF2H2C	GTF2H2B,GTF2H2C,GTF2H2C_2,GTF2H2	All Targets	RNA	Endogenous	01	3	2735	59	59.9423	1	1	728340
LMCD1	LMCD1	All Targets	RNA	Endogenous	01	1	351	47.5	35.7051	1	1	29995
FCN3	FCN3	All Targets	RNA	Endogenous	01	1	114	24	20.7561	1	1	8547
BPIFA1	BPIFA1	All Targets	RNA	Endogenous	01	2	5898	57	46.1788	1	1	51297
RBMX2	RBMX2	All Targets	RNA	Endogenous	01	2	415	73.5	61.5781	1	1	51634
RASL12	RASL12	All Targets	RNA	Endogenous	01	1	163	18	20.0481	1	1	51285
NUDT4	NUDT4	All Targets	RNA	Endogenous	01	1	150	43	29.1879	1	1	11163
NUDT9	NUDT9	All Targets	RNA	Endogenous	01	1	211	39	27.2943	1	1	53343
CCNF	CCNF	All Targets	RNA	Endogenous	01	1	820	56	44.6708	1	1	899
FBN3	FBN3	All Targets	RNA	Endogenous	01	1	376	46	42.1803	1	1	84467
ARSK	ARSK	All Targets	RNA	Endogenous	01	1	168	21.5	21.7428	1	1	153642
SAMD9	SAMD9	All Targets	RNA	Endogenous	01	1	198	24	20.6653	1	1	54809
INTS4	INTS4	All Targets	RNA	Endogenous	01	1	164	14	17.2734	1	1	92105
LAMA3	LAMA3	All Targets	RNA	Endogenous	01	1	632	50.5	44.2387	1	1	3909
APOL6	APOL6	All Targets	RNA	Endogenous	01	2	316	43	37.219	1	1	80830
AQR	AQR	All Targets	RNA	Endogenous	01	1	364	36	33.3345	1	1	9716
TTC37	TTC37	All Targets	RNA	Endogenous	01	1	505	59	53.1878	1	1	9652
ZNF274	ZNF274	All Targets	RNA	Endogenous	01	1	421	40.5	35.6728	1	1	10782
DUXB	DUXB	All Targets	RNA	Endogenous	01	1	136	22	19.2468	1	1	100033411
RSU1	RSU1	All Targets	RNA	Endogenous	01	1	1225	46.5	40.2655	1	1	6251
CPLX2	CPLX2	All Targets	RNA	Endogenous	01	4	462	87	70.0234	1	1	10814
ZNF362	ZNF362	All Targets	RNA	Endogenous	01	1	1255	72.5	71.9881	1	1	149076
C10orf126	C10orf126	All Targets	RNA	Endogenous	01	1	129	19.5	19.8773	1	1	283080
PAGE3	PAGE3	All Targets	RNA	Endogenous	01	1	73	13.5	10.2756	1	1	139793
TRPC6	TRPC6	All Targets	RNA	Endogenous	01	1	75	13	12.3221	1	1	7225
ZMAT3	ZMAT3	All Targets	RNA	Endogenous	01	1	181	21.5	19.9154	1	1	64393
LRSAM1	LRSAM1	All Targets	RNA	Endogenous	01	1	201	23.5	20.3971	1	1	90678
ACOX1	ACOX1	All Targets	RNA	Endogenous	01	1	395	41.5	36.1275	1	1	51
VPREB1	VPREB1	All Targets	RNA	Endogenous	01	1	106	22	19.9187	1	1	7441
HTR3D	HTR3D	All Targets	RNA	Endogenous	01	1	82	13.5	12.0516	1	1	200909
KRTAP5-1	KRTAP5-1	All Targets	RNA	Endogenous	01	1	496	85	69.6592	1	1	387264
CTR9	CTR9	All Targets	RNA	Endogenous	01	1	445	53.5	48.4085	1	1	9646
FLRT1	FLRT1	All Targets	RNA	Endogenous	01	1	184	27	26.8909	1	1	23769
CEP41	CEP41	All Targets	RNA	Endogenous	01	1	216	24	21.4653	1	1	95681
RPS15	RPS15	All Targets	RNA	Endogenous	01	10	17113	821	736.878	1	1	6209
CLDN15	CLDN15	All Targets	RNA	Endogenous	01	1	180	38	25.6745	1	1	24146
HTR5A	HTR5A	All Targets	RNA	Endogenous	01	1	146	24	23.3678	1	1	3361
RAB9A	RAB9A	All Targets	RNA	Endogenous	01	2	354	38.5	43.6575	1	1	9367
SRP72	SRP72	All Targets	RNA	Endogenous	01	1	943	91	80.0673	1	1	6731
LCLAT1	LCLAT1	All Targets	RNA	Endogenous	01	1	525	50	44.4126	1	1	253558
NPM1	NPM1	All Targets	RNA	Endogenous	01	7	6760	454.5	388.317	1	1	4869
RFNG	RFNG	All Targets	RNA	Endogenous	01	1	264	26.5	25.8863	1	1	5986
HES2	HES2	All Targets	RNA	Endogenous	01	1	168	31.5	28.1911	1	1	54626
ZNF2	ZNF2	All Targets	RNA	Endogenous	01	1	84	15	14.0984	1	1	7549
TSPAN2	TSPAN2	All Targets	RNA	Endogenous	01	2	422	29.5	25.6724	1	1	10100
GPI	GPI	All Targets	RNA	Endogenous	01	3	4328	142	139.824	1	1	2821
MX2	MX2	All Targets	RNA	Endogenous	01	1	205	30	24.3481	1	1	4600
SF1	SF1	All Targets	RNA	Endogenous	01	1	2337	155.5	129.623	1	1	7536
CCDC138	CCDC138	All Targets	RNA	Endogenous	01	1	369	38	37.4519	1	1	165055
C12orf43	C12orf43	All Targets	RNA	Endogenous	01	1	262	37.5	31.2687	1	1	64897
DUSP29	DUSP29	All Targets	RNA	Endogenous	01	1	42	10.5	9.62752	1	1	338599
ZNF440	ZNF440	All Targets	RNA	Endogenous	01	1	298	47.5	39.0145	1	1	126070
HS6ST2	HS6ST2	All Targets	RNA	Endogenous	01	2	597	35	31.2066	1	1	90161
NPY	NPY	All Targets	RNA	Endogenous	01	1	136	17.5	18.0357	1	1	4852
ATP6V0A2	ATP6V0A2	All Targets	RNA	Endogenous	01	2	196	30	28.9643	1	1	23545
WNT1	WNT1	All Targets	RNA	Endogenous	01	1	110	22	16.4981	1	1	7471
KIF2C	KIF2C	All Targets	RNA	Endogenous	01	1	637	41	35.2526	1	1	11004
QPCTL	QPCTL	All Targets	RNA	Endogenous	01	2	502	41.5	41.2243	1	1	54814
DGKB	DGKB	All Targets	RNA	Endogenous	01	1	350	18.5	17.7451	1	1	1607
AK7	AK7	All Targets	RNA	Endogenous	01	1	166	33.5	23.3424	1	1	122481
ZNF624	ZNF624	All Targets	RNA	Endogenous	01	1	228	28	26.4296	1	1	57547
LSAMP	LSAMP	All Targets	RNA	Endogenous	01	1	683	31	26.0864	1	1	4045
ISOC1	ISOC1	All Targets	RNA	Endogenous	01	1	206	26	28.2465	1	1	51015
FNDC11	FNDC11	All Targets	RNA	Endogenous	01	1	195	37.5	31.5156	1	1	79025
GUCD1	GUCD1	All Targets	RNA	Endogenous	01	1	228	39	31.5488	1	1	83606
ARMCX3	ARMCX3	All Targets	RNA	Endogenous	01	1	324	28	27.7221	1	1	51566
GDA	GDA	All Targets	RNA	Endogenous	01	1	125	19.5	15.2162	1	1	9615
ACOT13	ACOT13	All Targets	RNA	Endogenous	01	1	398	36	33.4189	1	1	55856
TFR2	TFR2	All Targets	RNA	Endogenous	01	1	120	22.5	18.7008	1	1	7036
OLAH	OLAH	All Targets	RNA	Endogenous	01	1	102	21.5	17.832	1	1	55301
GUCA1C	GUCA1C	All Targets	RNA	Endogenous	01	1	79	16.5	14.0419	1	1	9626
PRTG	PRTG	All Targets	RNA	Endogenous	01	2	2928	39.5	36.2211	1	1	283659
COPS3	COPS3	All Targets	RNA	Endogenous	01	2	513	51.5	48.418	1	1	8533
METTL1	METTL1	All Targets	RNA	Endogenous	01	1	115	19	17.9514	1	1	4234
ZNF844	ZNF844	All Targets	RNA	Endogenous	01	1	155	18	17.3667	1	1	284391
PPFIBP1	PPFIBP1	All Targets	RNA	Endogenous	01	1	578	29.5	25.498	1	1	8496
PLEKHA1	PLEKHA1	All Targets	RNA	Endogenous	01	1	632	53.5	50.2973	1	1	59338
ERGIC1	ERGIC1	All Targets	RNA	Endogenous	01	1	555	62.5	57.1673	1	1	57222
KDM1B	KDM1B	All Targets	RNA	Endogenous	01	1	256	25.5	22.1476	1	1	221656
ZDBF2	ZDBF2	All Targets	RNA	Endogenous	01	1	549	32	30.4608	1	1	57683
HSPB7	HSPB7	All Targets	RNA	Endogenous	01	1	147	24.5	21.7316	1	1	27129
RPRM	RPRM	All Targets	RNA	Endogenous	01	1	618	28.5	25.1492	1	1	56475
FAM163A	FAM163A	All Targets	RNA	Endogenous	01	1	174	23.5	23.6617	1	1	148753
C17orf78	C17orf78	All Targets	RNA	Endogenous	01	1	96	18	17.1705	1	1	284099
IFIT3	IFIT3	All Targets	RNA	Endogenous	01	1	452	39	30.0917	1	1	3437
MAPK7	MAPK7	All Targets	RNA	Endogenous	01	1	237	32.5	29.8962	1	1	5598
C19orf71	C19orf71	All Targets	RNA	Endogenous	01	1	97	14.5	14.4181	1	1	100128569
MYO3B	MYO3B	All Targets	RNA	Endogenous	01	1	111	19.5	18.0078	1	1	140469
TMEM239	TMEM239	All Targets	RNA	Endogenous	01	1	173	29.5	24.828	1	1	100288797
TSEN2	TSEN2	All Targets	RNA	Endogenous	01	2	411	50.5	45.4048	1	1	80746
CD302	LY75-CD302,CD302	All Targets	RNA	Endogenous	01	1	148	19	15.9683	1	1	9936
CD300C	CD300C	All Targets	RNA	Endogenous	01	1	112	22	19.9635	1	1	10871
CCDC74A	CCDC74B,CCDC74A	All Targets	RNA	Endogenous	01	2	864	35.5	31.0552	1	1	90557
GLRX5	GLRX5	All Targets	RNA	Endogenous	01	2	250	31.5	34.5068	1	1	51218
PRRT1B	PRRT1B	All Targets	RNA	Endogenous	01	1	135	26	23.969	1	1	642515
RFC1	RFC1	All Targets	RNA	Endogenous	01	1	637	54	48.9629	1	1	5981
SEPHS1	SEPHS1	All Targets	RNA	Endogenous	01	2	763	71.5	64.2347	1	1	22929
TRPV6	TRPV6	All Targets	RNA	Endogenous	01	2	297	29	27.4389	1	1	55503
STAG1	STAG1	All Targets	RNA	Endogenous	01	1	534	48	45.5023	1	1	10274
KITLG	KITLG	All Targets	RNA	Endogenous	01	1	413	36.5	36.8475	1	1	4254
SLC25A20	SLC25A20	All Targets	RNA	Endogenous	01	2	217	34.5	30.5474	1	1	788
ROBO2	ROBO2	All Targets	RNA	Endogenous	01	2	1882	22	26.2908	1	1	6092
CDYL2	CDYL2	All Targets	RNA	Endogenous	01	2	113	21	19.943	1	1	124359
ANAPC7	ANAPC7	All Targets	RNA	Endogenous	01	2	832	82	82.3869	1	1	51434
FOLH1	FOLH1B,FOLH1	All Targets	RNA	Endogenous	01	1	237	23	20.2193	1	1	2346
ZNF852	ZNF852	All Targets	RNA	Endogenous	01	2	243	36	32.7562	1	1	285346
GJA1	GJA1	All Targets	RNA	Endogenous	01	2	6704	51	55.3807	1	1	2697
GBP1	GBP1	All Targets	RNA	Endogenous	01	2	641	58.5	54.4596	1	1	2633
HCN3	HCN3	All Targets	RNA	Endogenous	01	2	170	25.5	23.5297	1	1	57657
CAMK1D	CAMK1D	All Targets	RNA	Endogenous	01	2	384	51.5	45.0895	1	1	57118
RNPEP	RNPEP	All Targets	RNA	Endogenous	01	3	976	101.5	90.5405	1	1	6051
ASH2L	ASH2L	All Targets	RNA	Endogenous	01	3	339	47.5	41.6411	1	1	9070
FANCB	FANCB	All Targets	RNA	Endogenous	01	1	170	23	21.0231	1	1	2187
CDH2	CDH2	All Targets	RNA	Endogenous	01	1	861	11.5	12.738	1	1	1000
SUPT20H	SUPT20H	All Targets	RNA	Endogenous	01	1	572	42.5	41.4819	1	1	55578
LIPH	LIPH	All Targets	RNA	Endogenous	01	1	142	24	20.2215	1	1	200879
IKZF4	IKZF4	All Targets	RNA	Endogenous	01	2	539	43.5	35.6735	1	1	64375
TPPP3	TPPP3	All Targets	RNA	Endogenous	01	1	1413	31.5	31.7658	1	1	51673
NT5E	NT5E	All Targets	RNA	Endogenous	01	2	123	24	23.4145	1	1	4907
LRRC43	LRRC43	All Targets	RNA	Endogenous	01	1	113	27	21.9421	1	1	254050
ZGLP1	ZGLP1	All Targets	RNA	Endogenous	01	1	73	15	12.8806	1	1	100125288
CTTNBP2NL	CTTNBP2NL	All Targets	RNA	Endogenous	01	1	338	24.5	22.2509	1	1	55917
NDUFC1	NDUFC1	All Targets	RNA	Endogenous	01	1	684	39	34.6568	1	1	4717
WDR75	WDR75	All Targets	RNA	Endogenous	01	1	1098	28	25.6089	1	1	84128
SORCS2	SORCS2	All Targets	RNA	Endogenous	01	1	228	21	21.8485	1	1	57537
PHYHIPL	PHYHIPL	All Targets	RNA	Endogenous	01	3	356	29.5	25.7561	1	1	84457
CENPS	CENPS	All Targets	RNA	Endogenous	01	1	152	24	21.2426	1	1	378708
TEF	TEF	All Targets	RNA	Endogenous	01	1	115	18.5	17.7455	1	1	7008
KLC4	KLC4	All Targets	RNA	Endogenous	01	1	127	23	18.6926	1	1	89953
C2CD6	C2CD6	All Targets	RNA	Endogenous	01	1	142	18	16.7949	1	1	151254
SUSD2	SUSD2	All Targets	RNA	Endogenous	01	1	114	17.5	15.5313	1	1	56241
TTC17	TTC17	All Targets	RNA	Endogenous	01	2	651	60.5	64.1155	1	1	55761
USP29	USP29	All Targets	RNA	Endogenous	01	1	63	11	10.9595	1	1	57663
TTC7B	TTC7B	All Targets	RNA	Endogenous	01	2	276	39	33.7988	1	1	145567
TSSK3	TSSK3	All Targets	RNA	Endogenous	01	1	97	17	18.6125	1	1	81629
YIPF2	YIPF2	All Targets	RNA	Endogenous	01	1	419	32	32.4922	1	1	78992
MBOAT1	MBOAT1	All Targets	RNA	Endogenous	01	1	640	33.5	32.9624	1	1	154141
WASF2	WASF2	All Targets	RNA	Endogenous	01	2	739	57.5	70.9257	1	1	10163
PIK3R5	PIK3R5	All Targets	RNA	Endogenous	01	2	212	43	36.3762	1	1	23533
GALR2	GALR2	All Targets	RNA	Endogenous	01	1	169	25.5	23.4548	1	1	8811
CD58	CD58	All Targets	RNA	Endogenous	01	1	445	58.5	48.6515	1	1	965
UBAC1	UBAC1	All Targets	RNA	Endogenous	01	2	365	39.5	40.8572	1	1	10422
DEPDC4	DEPDC4	All Targets	RNA	Endogenous	01	2	157	33	24.7463	1	1	120863
C2orf69	C2orf69	All Targets	RNA	Endogenous	01	2	366	48	39.5752	1	1	205327
PARP16	PARP16	All Targets	RNA	Endogenous	01	3	286	38	36.181	1	1	54956
PUM3	PUM3	All Targets	RNA	Endogenous	01	1	560	56.5	45.6008	1	1	9933
CRYGC	CRYGC	All Targets	RNA	Endogenous	01	1	141	24.5	25.2065	1	1	1420
DOCK7	DOCK7	All Targets	RNA	Endogenous	01	1	491	24.5	26.0929	1	1	85440
FCN1	FCN1	All Targets	RNA	Endogenous	01	1	119	22.5	22.6099	1	1	2219
CCNDBP1	CCNDBP1	All Targets	RNA	Endogenous	01	2	333	46	43.45	1	1	23582
NAV2	NAV2	All Targets	RNA	Endogenous	01	1	568	46.5	44.8978	1	1	89797
KIAA2012	KIAA2012	All Targets	RNA	Endogenous	01	1	131	27	21.9521	1	1	100652824
NFIC	NFIC	All Targets	RNA	Endogenous	01	3	714	101	96.1219	1	1	4782
SLC35D3	SLC35D3	All Targets	RNA	Endogenous	01	1	120	18.5	17.7413	1	1	340146
RBP5	RBP5	All Targets	RNA	Endogenous	01	1	163	25.5	23.724	1	1	83758
TRIM39	TRIM39	All Targets	RNA	Endogenous	01	2	214	40.5	33.6329	1	1	56658
ZDHHC12	ZDHHC12	All Targets	RNA	Endogenous	01	1	395	61.5	56.2914	1	1	84885
ASMT	ASMT	All Targets	RNA	Endogenous	01	1	108	17.5	16.8084	1	1	438
RSPH4A	RSPH4A	All Targets	RNA	Endogenous	01	1	280	37.5	29.9113	1	1	345895
SELENOO	SELENOO	All Targets	RNA	Endogenous	01	2	300	41.5	40.3812	1	1	83642
RNF7	RNF7	All Targets	RNA	Endogenous	01	2	644	46	48.0366	1	1	9616
SALL1	SALL1	All Targets	RNA	Endogenous	01	1	152	14.5	15.4461	1	1	6299
HOMEZ	HOMEZ	All Targets	RNA	Endogenous	01	1	171	29.5	24.6579	1	1	57594
HHLA2	HHLA2	All Targets	RNA	Endogenous	01	1	72	14	12.9039	1	1	11148
ELOVL3	ELOVL3	All Targets	RNA	Endogenous	01	1	116	20.5	18.7702	1	1	83401
PCDH20	PCDH20	All Targets	RNA	Endogenous	01	1	182	26.5	21.814	1	1	64881
OR9G4	OR9G4	All Targets	RNA	Endogenous	01	1	215	39.5	30.7716	1	1	283189
CCDC200	CCDC200	All Targets	RNA	Endogenous	01	1	68	11	10.4094	1	1	100874261
UNC13A	UNC13A	All Targets	RNA	Endogenous	01	1	186	14.5	13.6482	1	1	23025
C5orf49	C5orf49	All Targets	RNA	Endogenous	01	1	126	28	21.6487	1	1	134121
CYB5B	CYB5B	All Targets	RNA	Endogenous	01	1	1922	90.5	75.6527	1	1	80777
TTC14	TTC14	All Targets	RNA	Endogenous	01	1	704	46	45.451	1	1	151613
PLXNA2	PLXNA2	All Targets	RNA	Endogenous	01	1	126	22	21.2079	1	1	5362
NME5	NME5	All Targets	RNA	Endogenous	01	1	206	30	23.5581	1	1	8382
PHGDH	PHGDH	All Targets	RNA	Endogenous	01	1	2436	57.5	63.6044	1	1	26227
CCDC144NL	CCDC144NL	All Targets	RNA	Endogenous	01	1	215	28.5	25.8492	1	1	339184
PPP2R1A	PPP2R1A	All Targets	RNA	Endogenous	01	1	1820	82	94.1241	1	1	5518
CHMP2A	CHMP2A	All Targets	RNA	Endogenous	01	1	608	28.5	31.3213	1	1	27243
PTPRU	PTPRU	All Targets	RNA	Endogenous	01	2	700	34.5	34.0251	1	1	10076
C1orf50	C1orf50	All Targets	RNA	Endogenous	01	1	212	26	23.8472	1	1	79078
PPP1R27	PPP1R27	All Targets	RNA	Endogenous	01	2	121	29.5	21.7343	1	1	116729
PAN3	PAN3	All Targets	RNA	Endogenous	01	2	668	66.5	61.8248	1	1	255967
DIABLO	DIABLO	All Targets	RNA	Endogenous	01	2	359	35.5	35.7793	1	1	56616
ZNF385C	ZNF385C	All Targets	RNA	Endogenous	01	1	246	54	37.9638	1	1	201181
CSNK1G1	CSNK1G1	All Targets	RNA	Endogenous	01	1	341	32.5	32.3989	1	1	53944
NPAS4	NPAS4	All Targets	RNA	Endogenous	01	1	143	26	20.8992	1	1	266743
BCHE	BCHE	All Targets	RNA	Endogenous	01	2	248	16	19.8737	1	1	590
SUN5	SUN5	All Targets	RNA	Endogenous	01	2	95	17.5	16.8093	1	1	140732
[truncated: 16,678 more rows]
