# Supplementary material for: Epigenetic and Immune Profile Characteristics in Sinonasal Undifferentiated Carcinoma
Source: Cancer Med. 2024 Nov 20;13(22):e70413. doi: 10.1002/cam4.70413 (PMC11577451; doi:10.1002/cam4.70413)
Supplement: Supplementary file 2 — Table S1. Comprehensive data from the Whole Transcriptome Atlas (Human RNA) utilizing multiplex digital spatial profiling (DSP) analysis for sinonasal undifferentiated carcinoma. [file CAM4-13-e70413-s006.zip › SupTab 1_03 All Data WTA_Probe QC.xlsx]

## Sheet: Sheet1
TargetName	TMA|001|CK+	TMA|002|CK+	TMA|003|CD45+	TMA|004|CK+	TMA|005|CK+	TMA|006|CK+	TMA|007|CK+	TMA|008|CK+	TMA|009|CK+	TMA|010|CD45+	TMA|011|CK+	TMA|012|CK+	TMA|013|CK+	TMA|014|CD45+	TMA|015|CK+	TMA|016|CK+	TMA|017|CD45+	TMA|018|CK+	TMA|019|CK+	TMA|020|CK+	TMA|021|CD45+	TMA|022|CK+	TMA|023|CD45+	TMA|024|SMA+	TMA|025|CK+	TMA|026|CD45+	TMA|027|CK+	TMA|028|CK+	TMA|029|CK+	TMA|030|CK+	TMA|031|CK+	TMA|032|CK+	TMA|033|CK+	TMA|034|CK+	TMA|035|CD45+	TMA|036|CK+	TMA|037|CK+	TMA|038|CK+	TMA|039|CK+	TMA|040|CD45+	TMA|041|CK+	TMA|042|CK+	TMA|043|CK+	TMA|044|CK+	TMA|045|CK+	TMA|046|CK+	TMA|047|CD45+	TMA|048|SMA+
A1BG	100	25	28	101	141	21	11	20	94	7	9	24	1	3	75	20	74	1	38	48	68	75	29	17	15	3	129	66	53	8	14	30	86	132	98	9	8	50	50	36	118	4	25	43	7	101	5	7
A1CF	95	9	30	57	83	15	7	36	68	13	15	17	3	4	91	10	49	4	17	30	45	46	20	12	16	5	63	41	42	1	11	22	69	99	60	6	11	38	31	22	81	4	11	31	8	65	2	6
A2M	369	16	40	155	444	68	29	145	63	28	41	26	4	5	267	28	96	2	41	50	274	118	97	75	31	53	387	149	69	7	22	56	184	637	184	16	15	51	130	54	125	57	51	109	17	214	13	31
A2ML1	84	19	23	42	86	18	8	19	40	4	7	10	4	1	56	11	41	2	14	38	40	176	28	8	29	6	57	49	153	6	10	39	64	92	67	2	10	43	74	28	82	9	14	33	3	70	4	4
A3GALT2	66	12	18	35	59	12	5	16	45	15	5	14	2	1	42	6	37	1	17	13	35	41	9	10	7	2	72	38	29	2	10	18	60	77	45	5	6	36	28	23	59	2	10	29	2	54	3	3
A4GALT	281	263	37	76	122	35	17	31	88	14	18	23	20	1	136	77	90	1	87	221	109	97	30	26	33	9	110	100	184	4	14	42	110	163	113	29	31	48	61	42	116	16	28	54	7	312	7	5
A4GNT	88	12	25	99	166	11	10	16	81	6	11	21	3	3	82	10	40	2	23	32	49	75	28	13	11	5	79	56	33	5	16	40	70	104	92	6	9	55	53	30	146	2	22	52	9	82	2	8
AAAS	460	38	49	167	278	37	36	105	225	20	25	26	4	4	274	40	183	2	67	127	138	156	60	16	50	8	316	218	187	11	28	62	232	424	161	9	14	100	125	43	194	10	76	78	17	286	15	11
AACS	593	37	43	174	298	33	22	80	343	17	33	39	8	3	199	35	109	1	62	109	93	455	62	15	48	12	248	169	199	8	21	76	216	277	133	28	54	71	157	64	173	14	47	77	12	194	11	11
AADAC	69	15	37	65	137	17	6	18	63	7	10	12	3	1	61	20	53	1	29	32	47	88	29	11	23	4	86	37	46	4	16	31	75	86	87	1	7	49	40	19	82	5	16	37	5	60	3	7
AADACL2	79	14	16	61	89	11	9	15	56	12	13	10	6	4	67	10	59	1	18	37	62	68	16	14	14	5	64	45	46	4	9	23	67	110	74	13	16	43	34	37	110	9	11	52	6	65	1	6
AADACL3	213	21	29	101	143	21	10	34	76	15	9	26	1	2	110	22	63	5	25	45	75	100	31	19	36	4	189	98	76	6	15	39	104	153	95	13	10	74	62	39	171	4	24	66	6	130	1	10
AADACL4	130	12	33	85	134	23	13	27	83	10	14	26	4	1	80	25	70	4	25	47	79	92	30	23	17	6	120	80	54	3	11	36	90	137	93	7	14	64	55	34	133	6	14	52	5	74	10	7
AADAT	217	15	8	81	157	10	10	45	27	8	9	11	4	2	105	12	42	1	40	192	31	64	9	9	9	6	169	107	21	1	9	13	121	236	43	8	3	20	22	13	56	2	64	31	2	45	1	6
AAGAB	596	47	37	197	313	18	24	131	311	24	34	25	7	3	336	25	129	1	57	144	179	196	64	16	121	21	321	228	222	2	12	56	253	487	153	31	48	47	124	48	169	20	40	76	2	208	15	8
AAK1	424	35	40	158	246	21	37	98	187	22	24	16	4	6	308	24	63	1	44	176	232	212	83	8	35	15	264	157	162	3	19	129	286	346	219	21	44	57	94	40	123	9	41	49	8	280	13	12
AAMDC	427	32	37	157	260	26	13	27	240	18	21	23	3	2	141	19	55	1	63	94	70	74	28	15	26	7	253	186	70	11	12	67	253	325	97	9	18	53	62	40	142	11	55	44	9	149	9	11
AAMP	1394	93	54	413	555	32	77	231	591	49	50	47	19	2	819	72	249	6	147	206	432	369	105	29	181	28	1073	696	328	15	24	134	595	924	279	71	100	57	297	87	281	25	139	109	8	534	25	16
AANAT	93	12	10	56	73	14	13	16	41	8	10	18	1	1	61	9	76	1	20	31	62	54	13	13	12	3	49	47	49	5	15	18	39	98	74	3	7	35	44	19	90	10	13	40	10	71	3	5
AAR2	206	21	26	88	139	14	16	39	260	17	11	22	7	2	140	11	62	1	30	59	74	108	37	15	28	6	278	156	87	2	11	18	130	203	100	9	9	57	52	23	106	3	36	42	6	124	7	12
AARD	82	8	16	45	68	16	8	13	53	4	6	9	2	3	56	11	31	1	15	35	33	47	13	9	12	5	410	316	32	4	9	22	100	195	59	2	7	36	33	14	68	6	32	24	2	51	4	5
AARS1	749	37	35	202	314	25	25	71	222	30	23	19	7	2	219	27	65	1	66	218	116	139	40	19	117	19	425	216	307	1	11	55	375	560	133	18	33	40	117	50	162	15	83	59	5	238	6	8
AARS2	169	17	35	90	168	6	19	57	64	8	13	12	3	1	182	15	70	3	23	63	57	102	26	15	27	1	159	95	94	4	8	16	128	210	76	8	7	43	48	24	101	12	31	31	5	148	5	8
AARSD1	433	44	44	214	362	31	24	76	196	20	22	49	9	5	266	28	138	3	45	98	165	196	72	19	58	13	235	193	181	7	16	78	242	457	161	21	31	64	125	52	191	16	106	87	12	242	16	14
AASDH	122	10	24	67	85	16	15	35	88	6	9	13	2	4	137	13	49	1	18	44	66	71	23	10	23	1	81	59	66	5	12	35	100	130	72	7	7	35	64	29	100	4	36	34	2	116	1	9
AASDHPPT	319	14	18	107	140	17	19	41	75	5	12	37	4	1	93	13	42	2	31	70	86	61	23	8	38	9	204	153	60	1	7	39	191	306	100	18	23	31	48	15	74	9	34	32	5	130	6	7
AASS	149	27	16	244	396	17	23	62	60	6	11	24	1	4	160	13	58	3	24	86	46	72	21	13	20	3	93	72	40	5	14	26	189	363	100	3	2	41	34	20	121	6	13	35	5	139	6	8
AATF	477	33	35	204	334	17	23	96	350	25	19	28	4	3	305	26	55	1	74	134	161	198	57	19	116	12	348	289	252	3	11	63	193	363	203	20	42	46	220	59	185	15	106	64	5	282	17	3
AATK	162	9	11	50	57	9	3	12	25	4	11	13	2	1	45	4	30	1	12	33	38	36	14	8	11	1	55	30	22	2	3	12	61	92	43	3	6	22	18	4	46	4	8	19	3	44	1	3
ABAT	165	17	31	163	215	24	18	38	86	11	6	20	2	3	85	22	80	1	51	52	69	67	46	11	12	5	113	81	77	4	13	49	228	1064	115	9	14	74	50	30	141	6	24	47	4	84	4	5
ABCA1	230	15	21	57	94	13	24	68	85	33	10	24	4	1	161	19	46	3	14	84	87	57	33	13	24	11	94	101	37	2	8	23	414	374	77	8	9	36	71	33	94	27	22	37	4	124	6	5
ABCA10	108	38	26	102	160	20	14	31	80	11	15	18	6	1	83	21	48	3	25	81	54	71	21	15	14	3	75	50	58	5	16	25	115	171	110	4	5	54	52	22	98	5	29	51	3	69	6	5
ABCA12	132	10	24	64	120	15	20	25	296	9	13	26	3	1	75	22	61	2	21	41	65	79	29	24	13	3	86	70	66	3	12	50	73	125	91	11	15	68	60	27	128	4	17	56	15	92	3	2
ABCA13	85	352	21	60	84	20	37	44	48	1	14	38	19	2	171	140	57	2	383	676	66	245	27	14	21	5	1326	725	327	8	4	33	72	105	76	12	84	31	45	20	122	12	139	51	5	104	5	3
ABCA2	226	20	26	37	52	10	15	48	87	11	12	19	3	2	177	16	40	2	41	82	78	103	43	16	14	3	63	56	37	4	12	18	75	114	73	8	10	27	37	20	81	6	11	35	5	61	4	5
ABCA3	307	14	19	74	110	19	24	167	47	2	6	16	2	3	371	6	27	1	21	42	45	629	33	12	75	4	180	107	559	2	17	123	150	224	82	30	26	41	196	46	120	5	36	48	5	620	23	11
ABCA4	66	9	30	56	86	18	5	18	67	10	13	22	2	2	87	9	56	1	14	38	59	58	19	13	12	3	95	60	47	5	9	34	59	95	67	2	9	49	45	23	94	8	26	38	4	79	6	4
ABCA5	156	68	30	305	363	13	13	37	143	10	19	25	10	3	143	33	41	2	59	242	74	163	20	10	10	5	113	56	73	2	14	22	253	391	101	7	7	32	51	40	84	12	45	44	2	116	7	6
ABCA6	74	16	23	58	76	17	13	17	38	6	7	15	2	3	57	17	39	1	20	36	61	43	21	10	8	3	53	34	32	2	12	23	78	110	77	8	7	24	35	21	90	6	24	32	4	57	4	5
ABCA7	163	68	31	52	91	9	15	34	157	13	11	24	15	3	124	29	71	2	71	54	112	63	40	12	20	3	84	47	53	4	8	33	64	134	169	8	14	46	66	38	124	6	26	53	5	217	6	6
ABCA8	70	14	33	59	91	18	8	10	53	6	6	16	7	3	73	11	43	2	14	26	46	51	17	12	15	3	56	32	35	2	16	17	102	122	73	3	13	39	42	19	105	4	11	39	5	60	7	7
ABCA9	56	18	18	44	65	17	7	12	46	3	6	12	2	1	46	11	50	2	27	39	39	53	15	20	6	5	50	50	33	7	11	20	69	98	52	3	7	35	32	14	86	9	16	25	7	61	1	5
ABCB1	136	13	30	89	127	28	15	17	72	7	8	15	2	4	73	18	95	1	22	38	124	83	49	17	15	6	114	77	49	3	16	37	79	173	137	7	8	78	57	44	143	7	20	55	6	93	9	9
ABCB10	490	38	65	272	455	47	44	115	263	37	21	32	9	11	282	40	77	2	63	288	192	204	79	23	92	14	462	305	172	3	19	76	276	435	257	10	29	118	175	86	394	17	33	135	8	368	14	9
ABCB11	83	12	21	55	95	15	8	21	57	7	4	16	2	1	47	19	74	4	17	48	33	47	29	9	12	3	64	39	27	3	9	25	65	78	48	2	10	58	24	28	58	7	8	30	3	67	2	6
ABCB4	76	17	20	54	65	8	7	8	52	6	4	16	3	3	50	6	52	1	18	22	61	57	23	10	5	3	78	45	22	3	9	29	53	102	109	2	3	31	33	37	126	6	18	45	8	47	2	4
ABCB5	81	14	23	60	104	23	5	19	76	13	9	35	2	1	61	18	67	2	24	36	48	42	24	8	9	6	89	64	35	6	11	26	59	93	68	4	9	67	58	24	94	1	22	39	8	87	4	4
ABCB6	662	26	23	90	135	14	22	44	214	9	18	24	1	1	197	21	73	2	49	94	78	199	43	22	26	3	251	147	68	6	23	41	183	235	104	9	25	50	82	36	135	11	36	47	7	161	6	8
ABCB7	346	32	23	140	243	17	28	90	127	10	13	29	5	5	253	16	52	3	37	97	131	132	40	9	42	7	311	193	123	3	9	35	186	359	136	17	25	35	90	38	142	11	44	58	3	204	8	12
ABCB8	215	14	23	54	95	11	14	32	96	7	8	9	1	2	137	12	56	1	33	48	63	79	23	11	18	2	157	101	50	3	7	30	106	163	74	12	13	30	42	16	93	4	24	29	1	95	6	4
ABCB9	280	24	41	136	228	33	49	185	258	17	24	37	5	4	375	22	268	9	46	85	205	172	76	34	53	8	153	100	176	3	22	71	169	262	155	27	50	65	95	53	242	10	47	86	12	292	15	14
ABCC1	386	70	42	168	267	17	72	224	206	23	25	31	6	6	900	33	132	3	41	165	168	288	49	9	71	12	185	145	311	4	24	94	179	247	183	24	51	48	179	46	231	16	57	78	6	601	22	15
ABCC10	251	37	24	141	188	20	22	72	93	20	20	15	3	2	161	18	32	1	42	51	89	119	45	15	39	10	243	174	86	5	12	47	145	225	123	15	15	43	75	32	92	10	31	44	6	138	12	3
ABCC11	90	10	23	44	79	9	11	11	48	5	12	12	1	1	61	9	47	3	15	26	43	35	15	10	16	3	61	45	24	6	10	25	54	116	49	2	5	34	27	18	54	4	14	31	2	65	3	5
ABCC12	77	14	20	63	105	18	7	11	51	12	8	22	2	3	49	11	50	5	21	21	56	37	19	10	13	1	66	28	29	2	10	24	57	95	56	4	13	36	26	15	71	4	11	38	7	61	2	7
ABCC2	59	14	17	33	90	11	13	13	38	4	9	13	1	2	60	10	38	2	10	29	34	27	12	3	7	4	58	29	38	2	10	26	56	66	62	1	5	39	36	22	63	2	25	17	4	59	5	3
ABCC3	135	53	41	112	190	35	23	45	104	15	17	20	10	3	120	30	110	1	42	499	128	98	46	18	22	11	87	68	72	5	23	45	116	184	172	9	7	73	74	33	132	15	56	60	8	153	6	6
ABCC4	311	28	17	110	190	17	20	75	84	12	7	21	6	2	126	26	56	1	33	96	67	83	29	16	59	5	68	41	189	4	11	55	78	123	96	7	13	33	105	20	141	4	13	35	2	227	7	9
ABCC5	242	58	27	334	425	20	32	88	110	12	33	18	7	1	230	45	91	4	65	121	79	369	22	10	41	15	495	371	120	3	16	48	171	357	104	17	25	49	64	32	118	12	35	45	6	123	9	6
ABCC6	127	42	31	87	180	19	10	15	80	15	7	24	2	2	60	30	64	2	49	43	66	48	21	11	16	6	91	44	53	5	13	30	110	145	105	4	10	62	46	29	118	5	28	44	9	79	8	9
ABCC8	136	20	33	55	100	22	19	21	84	11	14	25	2	3	78	11	113	1	24	51	71	89	31	21	12	6	113	60	48	4	12	40	116	164	114	2	9	60	56	31	154	3	17	38	13	107	2	5
ABCC9	92	25	23	73	143	18	7	14	33	7	6	20	5	2	49	28	49	2	13	25	42	51	24	14	7	1	66	43	44	4	9	29	92	224	59	7	6	43	36	14	77	4	12	31	2	79	4	6
ABCD1	251	19	40	70	130	15	11	50	137	20	16	20	6	4	123	22	67	5	25	61	81	129	31	14	26	9	104	78	88	2	17	32	122	204	103	9	14	38	50	35	145	11	42	67	5	140	7	8
ABCD2	96	19	38	55	95	17	22	21	78	17	14	16	2	1	67	9	73	1	25	40	114	57	54	19	18	12	80	47	54	1	8	36	78	127	126	3	10	47	48	38	89	6	16	39	11	104	2	7
ABCD3	489	65	21	126	187	7	23	91	164	17	27	33	9	3	254	34	60	1	121	119	97	122	31	8	164	8	846	531	128	4	6	24	223	250	74	10	18	23	78	35	98	5	54	37	6	215	9	7
ABCD4	445	39	38	162	267	14	14	37	158	20	5	28	3	1	142	30	58	1	46	73	113	155	44	19	32	10	134	111	84	4	6	46	180	377	112	11	15	55	99	36	102	7	52	33	5	134	7	11
ABCE1	602	23	36	102	171	14	14	74	216	18	12	21	5	1	232	15	47	1	30	162	98	143	41	14	66	7	350	200	195	1	7	56	273	414	159	31	20	49	137	47	99	10	65	33	6	173	11	9
ABCF1	745	43	25	168	279	21	47	136	283	31	20	34	5	2	404	17	93	1	39	165	167	206	45	18	82	11	483	349	139	3	9	50	260	544	159	24	27	61	128	55	162	24	142	61	7	293	16	10
ABCF2	649	35	57	222	360	27	35	127	291	19	19	24	9	1	451	47	129	1	71	186	182	212	73	18	115	15	1041	633	217	4	10	87	336	607	198	52	65	61	205	76	263	10	106	102	12	330	10	13
ABCF3	356	28	40	195	331	24	30	78	210	19	17	25	8	2	246	25	99	2	50	111	119	237	52	11	61	15	315	233	127	5	22	64	211	291	149	16	22	34	96	63	131	21	64	45	8	228	13	9
ABCG1	195	94	55	192	289	20	22	46	123	39	12	31	12	4	180	55	68	2	84	454	149	81	50	30	30	19	501	275	244	1	18	62	118	184	193	12	24	54	148	74	189	16	93	62	3	207	9	14
ABCG2	451	4	22	30	43	23	4	17	43	4	8	9	2	1	52	7	34	1	10	19	35	44	20	6	5	2	41	36	27	3	12	27	58	114	44	2	4	38	25	18	82	3	19	22	4	65	4	8
ABCG4	120	25	25	64	96	23	10	18	62	13	8	18	1	4	41	15	107	1	23	39	74	39	22	17	19	3	115	77	53	5	16	47	73	109	75	5	7	63	57	23	135	8	30	56	7	96	4	5
ABCG5	141	22	30	78	161	27	12	16	69	15	10	24	1	3	83	18	67	3	21	42	79	79	24	14	20	4	81	67	42	3	14	33	84	115	94	6	10	73	36	32	106	2	17	39	5	87	8	7
ABCG8	158	20	32	89	168	29	7	25	94	16	15	31	3	4	100	15	86	1	41	38	72	95	35	11	24	5	121	82	58	6	21	56	109	154	98	6	4	79	35	27	121	6	29	56	9	108	5	12
ABHD1	159	16	31	80	144	19	4	19	72	12	14	18	3	2	64	12	53	1	30	25	61	72	29	19	11	5	98	49	53	3	13	31	93	125	99	3	9	64	38	31	123	5	19	46	5	68	7	8
ABHD10	183	13	31	79	125	17	16	36	76	4	10	10	5	1	137	11	50	1	35	72	66	64	29	3	27	2	157	90	62	4	8	25	119	193	86	4	12	30	54	20	94	5	19	21	3	89	5	7
ABHD11	154	45	23	130	167	19	35	221	181	16	26	31	4	2	350	27	79	2	88	126	79	163	43	13	145	7	448	364	119	5	9	56	110	164	108	19	31	34	217	39	135	4	72	50	4	371	6	8
ABHD12	328	27	36	96	143	28	15	60	207	25	19	16	1	5	170	23	104	4	24	87	109	117	35	14	54	10	304	187	79	7	17	48	128	178	101	12	29	50	88	39	131	14	44	50	9	213	17	4
ABHD12B	39	10	6	15	36	3	2	12	28	3	8	9	3	1	32	5	31	2	13	17	36	32	8	9	7	2	39	15	28	3	4	11	38	47	39	4	5	21	19	12	41	6	12	21	1	45	2	2
ABHD13	111	12	26	63	131	12	15	54	66	13	10	16	2	1	117	9	40	4	26	42	91	61	35	14	29	11	100	83	65	3	10	30	93	138	108	8	8	51	51	26	100	9	17	32	5	136	10	9
ABHD14A	123	18	14	44	94	13	6	15	48	6	8	25	3	1	48	13	66	1	37	45	62	41	22	11	12	8	79	50	25	2	13	21	74	137	59	4	6	27	28	16	69	3	11	29	6	45	3	8
ABHD14B	480	38	64	181	213	18	10	28	103	17	43	37	11	4	105	32	80	3	95	152	180	94	54	10	96	10	412	258	117	4	13	26	135	154	206	19	33	47	83	51	105	6	83	41	2	136	11	8
ABHD15	129	11	23	99	132	11	9	19	82	13	6	13	5	1	72	18	44	2	21	48	74	80	37	19	17	6	74	47	70	1	19	20	87	199	92	4	5	45	51	37	89	10	24	41	4	81	4	6
ABHD16A	415	64	67	310	465	95	93	249	258	25	57	55	6	6	891	80	968	19	59	237	739	379	98	97	264	47	559	373	301	18	120	104	297	506	364	71	146	59	164	90	306	55	101	96	13	671	37	19
ABHD16B	139	21	33	78	133	27	9	25	83	10	11	21	1	2	78	13	83	2	31	33	74	83	38	14	23	7	114	76	44	4	17	26	94	142	98	3	9	68	55	17	145	1	19	42	8	100	4	5
ABHD17A	867	83	117	352	580	40	52	143	373	50	27	44	15	10	439	55	252	10	108	215	385	244	141	21	92	35	701	434	336	10	34	109	427	719	450	31	59	147	242	129	421	27	164	172	11	454	30	24
ABHD17B	466	39	33	171	223	13	13	29	164	14	18	38	7	2	114	28	78	1	52	144	131	114	58	17	40	6	206	141	69	2	15	47	192	378	119	10	17	49	59	48	115	9	44	38	2	127	5	4
ABHD17C	218	65	40	103	195	27	32	196	167	17	36	31	9	3	397	25	72	1	49	138	116	181	42	10	205	11	215	153	396	7	15	49	139	255	117	38	60	68	144	54	221	13	41	76	6	514	19	6
ABHD18	340	46	47	134	215	30	22	66	243	25	17	31	6	1	194	38	113	1	69	130	201	178	50	24	55	15	251	137	166	4	20	52	197	360	174	12	28	66	106	47	163	15	50	61	9	230	18	18
ABHD2	316	119	39	272	324	33	25	80	225	47	16	38	11	3	223	46	100	5	125	189	191	275	64	22	82	15	435	257	279	6	20	60	245	338	220	30	60	58	197	57	191	19	51	68	12	542	22	11
ABHD3	103	10	13	45	83	10	11	36	79	13	12	7	2	2	97	14	33	1	24	47	91	64	26	6	26	8	106	83	47	2	9	22	55	109	76	3	7	27	49	21	74	7	16	29	6	110	4	7
ABHD4	119	17	7	34	60	6	2	19	44	5	10	15	5	1	73	13	43	1	22	36	59	71	20	14	16	5	54	39	49	2	8	10	103	123	47	3	10	27	26	15	54	6	19	18	3	74	5	5
ABHD5	162	28	25	136	224	18	14	38	114	16	25	24	3	2	111	27	75	2	58	87	84	93	29	16	33	9	334	252	116	5	12	36	102	183	105	11	14	60	73	31	119	15	61	55	11	100	3	12
ABHD6	139	20	23	62	120	9	7	21	36	8	11	18	1	1	55	18	42	6	33	52	80	44	25	11	13	5	81	62	25	5	4	21	63	134	80	6	13	28	39	19	89	2	21	26	3	81	4	8
ABHD8	597	31	52	182	265	23	36	100	266	24	22	30	5	6	261	32	127	6	45	112	107	96	49	20	32	6	165	141	94	7	24	65	196	361	161	9	8	61	129	58	163	11	47	55	8	216	15	15
ABI1	646	102	70	206	332	26	43	140	298	34	40	44	9	6	432	55	245	1	118	227	402	184	87	31	123	23	620	496	342	1	17	95	280	401	341	33	63	63	162	103	162	27	103	63	11	355	29	11
ABI2	1731	45	18	218	393	14	20	79	263	11	19	19	8	1	276	23	74	3	85	238	93	129	34	15	34	4	528	339	64	6	18	56	325	686	143	24	37	48	71	28	116	7	44	34	7	143	9	7
ABI3	94	8	34	36	59	12	15	32	44	9	10	16	1	1	94	11	98	5	20	46	104	85	43	16	24	8	58	53	87	3	14	43	59	97	93	14	19	28	48	36	134	8	12	44	2	110	7	9
ABI3BP	69	8	17	33	41	7	7	20	31	4	7	10	2	1	36	5	34	1	18	31	96	44	20	11	10	2	37	25	27	1	1	25	51	60	106	4	5	23	26	18	51	3	7	21	4	57	3	7
ABITRAM	313	48	39	146	258	32	40	128	180	17	30	37	7	3	351	35	106	4	94	100	122	195	48	18	58	15	283	216	149	6	13	65	189	291	143	11	23	81	93	34	193	23	36	65	9	236	7	12
ABL1	716	47	40	308	482	22	43	116	373	25	28	43	11	2	448	30	64	3	62	260	124	188	45	9	91	7	484	325	94	5	16	59	483	584	152	8	16	46	108	47	161	23	101	68	6	178	10	9
ABL2	277	15	24	109	150	12	21	76	95	22	14	15	3	2	246	9	45	1	30	76	81	87	31	13	40	8	265	169	76	1	8	37	146	238	84	9	9	35	58	25	123	9	46	41	6	131	7	6
ABLIM1	179	45	37	209	353	8	12	36	302	19	70	29	12	4	103	29	51	2	106	103	150	56	68	14	51	6	181	207	96	4	13	29	195	234	203	10	23	41	84	38	93	11	23	23	3	78	13	9
ABLIM2	60	5	16	36	72	15	6	23	48	2	6	17	1	2	56	6	44	2	7	34	36	46	17	10	18	1	46	29	37	2	8	29	51	95	54	6	3	34	36	13	80	3	22	36	5	71	6	6
ABLIM3	115	10	17	122	112	14	17	50	47	10	8	21	3	2	125	8	55	1	20	46	73	61	19	12	14	2	83	45	88	2	18	38	91	117	80	1	6	45	45	21	73	4	11	46	5	92	7	8
ABO	72	18	22	154	187	20	10	29	62	7	8	22	8	6	86	29	50	1	35	43	55	53	26	16	51	7	114	71	119	4	13	20	75	110	70	6	8	61	41	21	100	5	22	29	6	77	2	7
ABR	490	46	33	253	427	23	49	122	272	39	30	38	13	5	362	33	105	3	84	351	197	246	63	13	84	8	333	199	282	2	10	56	256	375	172	32	59	43	96	44	178	14	37	64	2	282	20	8
ABRA	53	8	10	36	45	10	6	12	29	5	7	7	1	1	50	6	35	1	6	24	51	28	11	18	10	3	50	32	31	2	6	19	42	61	40	6	3	18	26	13	58	1	11	25	3	48	1	3
ABRACL	2392	45	50	318	524	23	73	408	452	45	33	30	8	2	1028	39	180	1	65	169	341	306	81	24	192	25	690	436	373	5	18	94	188	401	294	57	72	74	260	90	261	29	86	89	9	427	21	15
ABRAXAS1	190	23	33	81	128	15	6	34	94	7	4	22	6	1	100	22	53	1	34	66	79	94	36	14	29	3	143	96	62	5	3	23	110	206	110	9	14	55	57	33	104	3	21	40	4	92	4	7
ABRAXAS2	250	34	29	152	265	22	20	66	184	18	27	22	1	1	169	22	81	2	47	85	107	108	41	30	47	8	300	204	181	4	16	62	151	244	152	14	13	43	111	60	113	12	62	37	6	150	10	7
ABT1	121	14	28	82	136	21	15	33	87	11	10	23	2	1	133	14	61	1	21	42	71	89	28	16	23	5	133	86	71	3	15	25	88	125	98	8	7	42	57	34	122	9	46	40	8	105	4	4
ABTB1	192	24	46	303	271	21	23	58	119	19	22	27	7	2	155	33	110	3	46	107	163	91	57	12	15	9	259	167	69	7	32	52	107	180	190	15	9	73	63	44	137	13	34	54	7	181	14	9
ABTB2	125	18	28	49	100	18	54	143	86	10	15	23	2	2	606	19	71	1	24	60	70	117	31	9	19	4	108	105	78	5	13	36	145	168	114	10	14	54	100	43	98	4	25	45	4	179	15	5
ACAA1	317	41	31	170	243	16	22	50	119	25	24	27	7	6	208	36	143	1	54	98	201	113	45	19	70	21	343	222	135	3	16	42	167	235	161	26	37	37	100	52	159	24	52	73	9	177	13	9
ACAA2	924	15	45	288	386	22	22	35	216	37	24	30	6	1	165	14	91	1	32	212	184	87	49	15	26	13	415	287	47	6	22	41	358	714	164	8	10	63	61	48	143	6	98	62	9	161	10	17
ACACA	515	36	28	142	202	17	26	83	243	12	18	30	8	2	188	18	62	3	65	142	77	261	38	14	64	7	199	145	157	4	21	57	194	378	76	19	29	45	126	28	141	6	55	39	2	188	6	5
ACACB	316	21	25	57	127	12	8	22	205	11	14	19	4	1	73	25	67	1	58	61	66	76	29	15	12	10	195	109	65	5	21	44	167	237	104	5	3	53	66	28	130	12	23	49	6	74	3	11
ACAD10	349	43	35	187	297	29	32	97	185	22	27	30	8	4	258	25	81	3	52	106	137	148	32	19	53	7	297	213	173	5	7	74	218	349	163	22	34	63	123	38	146	10	64	58	5	207	14	11
ACAD11	501	34	33	201	293	20	11	51	118	11	14	28	1	5	132	12	60	2	64	93	91	138	32	13	14	7	192	138	124	10	14	46	396	858	127	8	20	52	83	30	125	10	33	45	10	169	14	10
ACAD8	310	61	57	211	292	26	14	69	168	28	29	39	8	4	130	50	142	1	67	108	131	117	62	27	51	7	316	180	87	11	27	75	231	369	171	14	18	110	88	56	201	19	62	71	16	204	10	12
ACAD9	535	51	38	349	572	29	61	169	430	31	34	30	8	6	566	36	158	8	59	191	211	348	59	13	107	12	1130	607	201	5	34	89	358	622	187	36	54	64	129	50	194	21	127	74	7	358	18	10
ACADL	81	15	10	55	86	13	9	23	44	7	14	18	2	1	43	11	45	1	31	25	52	49	16	16	8	6	66	35	30	2	10	24	84	107	46	5	9	32	31	18	63	2	12	26	5	61	4	3
ACADM	655	56	57	178	256	25	16	75	292	29	40	30	10	7	223	40	101	3	143	126	181	237	67	19	105	13	647	425	161	8	11	52	288	556	201	17	17	51	122	73	156	12	64	59	8	295	10	12
ACADS	168	28	37	109	157	17	20	35	152	19	27	26	5	3	101	11	102	1	44	59	106	147	37	13	44	6	103	87	71	4	9	62	123	160	118	7	20	47	85	29	117	6	31	54	10	142	11	8
ACADSB	336	26	38	144	225	18	19	43	812	44	20	32	3	4	127	19	53	1	46	80	110	90	34	11	72	8	263	159	103	6	13	54	167	231	118	35	67	44	100	38	137	6	42	27	7	165	9	7
ACADVL	4252	325	79	570	864	28	242	753	1177	120	198	140	57	1	2118	164	108	4	348	696	609	798	153	29	258	38	760	632	1510	7	18	133	1149	1762	366	113	249	46	297	90	311	67	176	109	7	1034	40	28
ACAN	91	10	18	54	128	14	9	16	51	6	10	13	2	1	55	9	47	1	17	30	41	56	14	10	12	3	106	50	26	4	14	17	109	84	54	5	11	25	37	19	78	4	16	37	4	68	1	8
ACAP2	443	38	41	287	496	8	36	103	247	22	10	23	4	1	292	26	55	1	58	192	162	604	75	11	47	10	362	195	207	2	15	53	243	330	189	13	30	26	138	64	122	16	47	36	6	199	17	15
ACAP3	297	42	25	152	177	12	15	32	177	22	14	19	2	2	116	18	76	2	34	114	76	146	35	11	25	5	135	90	120	3	9	32	139	274	117	5	11	37	82	33	113	12	19	43	4	130	8	3
ACAT1	634	42	29	118	177	21	14	26	97	18	46	43	4	4	120	28	67	2	93	103	146	111	44	17	127	8	341	224	70	5	9	51	269	389	123	28	51	43	104	43	160	14	37	54	6	160	6	6
ACAT2	1015	17	50	158	250	17	38	81	338	28	15	35	1	5	294	19	48	1	46	173	107	235	50	20	75	8	292	180	125	4	19	43	172	407	116	10	18	34	85	42	162	4	18	51	9	171	12	6
ACBD3	550	48	37	184	331	26	28	162	252	41	25	28	9	3	374	33	69	2	84	213	138	172	72	21	130	14	777	526	263	1	12	62	344	413	135	18	27	35	101	41	164	19	94	57	4	277	16	11
ACBD4	245	10	23	64	106	11	21	15	65	9	13	14	2	2	109	10	38	1	18	47	46	67	40	7	13	4	84	66	50	2	13	32	63	104	84	6	13	27	33	24	67	4	28	33	6	78	6	7
ACBD5	504	22	33	204	309	18	16	38	301	31	17	39	6	1	141	27	79	1	82	133	147	97	58	19	40	12	323	240	169	7	12	54	250	385	158	17	22	58	102	49	133	11	53	48	5	166	15	17
ACBD6	245	10	10	100	149	9	22	71	87	12	5	9	2	2	179	11	32	1	21	87	58	77	16	10	30	6	282	170	92	1	10	24	138	178	72	12	16	27	47	21	76	5	23	33	3	117	7	4
ACBD7	98	18	27	124	181	15	10	24	90	9	16	18	3	1	62	19	55	1	39	113	59	70	19	8	15	1	113	54	39	3	6	33	95	153	66	1	9	47	36	30	108	5	30	40	4	67	3	5
ACCS	296	32	30	48	61	13	13	33	100	6	15	21	1	1	120	31	49	1	43	65	62	65	31	11	27	8	160	115	44	2	7	31	128	224	120	8	18	40	53	42	92	12	17	28	3	150	11	10
ACCSL	62	9	20	34	42	3	7	13	27	3	4	10	1	1	37	7	37	2	20	22	33	35	13	8	17	4	58	40	19	1	9	8	33	51	36	1	3	20	25	14	60	6	14	21	1	44	3	2
ACD	278	12	24	168	257	16	15	37	190	14	14	16	5	7	102	23	62	1	42	70	75	61	32	12	32	3	163	98	124	1	12	48	130	212	123	6	12	41	59	27	131	8	31	37	5	159	7	7
ACE	126	14	18	80	114	14	3	31	62	13	9	12	1	1	69	14	49	3	27	40	83	56	23	18	14	8	69	48	45	4	8	28	75	116	76	5	8	48	36	24	104	9	21	45	6	85	12	10
ACE2	86	13	24	51	78	30	5	22	38	8	8	29	1	1	48	10	48	1	21	26	42	53	13	17	10	5	66	36	56	5	13	24	55	82	70	2	9	41	46	16	108	7	10	35	5	66	2	6
ACER1	94	9	20	39	55	16	7	22	40	5	6	19	3	1	47	9	45	1	10	28	47	45	21	10	16	4	52	34	34	1	8	13	51	88	44	6	6	42	36	7	79	4	12	28	7	53	3	2
ACER2	220	27	43	154	277	37	19	27	164	26	15	37	8	2	111	23	105	1	51	66	96	156	43	19	18	5	170	120	74	12	24	53	163	313	157	5	8	118	63	49	227	6	44	79	14	136	6	11
ACER3	156	12	29	62	81	5	13	32	61	9	5	15	2	1	87	13	42	2	23	49	56	53	22	14	29	3	120	65	50	6	7	33	79	134	72	11	11	45	30	24	86	6	18	29	3	124	8	9
ACHE	133	18	37	93	121	24	19	75	82	16	18	20	3	1	180	24	89	5	27	45	139	78	37	18	15	3	108	65	141	3	16	36	120	196	121	5	10	59	93	42	203	10	23	81	8	186	11	8
ACIN1	1099	57	40	345	608	7	40	120	322	27	23	26	6	2	375	41	48	1	94	305	192	303	56	19	97	12	576	405	158	2	6	59	581	1024	210	29	42	14	163	78	96	20	122	37	1	275	14	18
ACKR1	52	15	16	43	91	12	7	28	47	12	8	17	3	3	50	8	33	3	20	26	47	44	17	18	11	5	71	45	36	2	4	18	56	81	78	1	6	41	40	24	111	4	22	32	5	71	1	5
ACKR2	132	16	34	120	184	33	10	14	82	7	13	26	7	4	63	18	61	1	36	38	74	71	39	15	19	7	384	316	51	7	18	42	93	141	116	6	6	72	49	36	137	4	35	65	6	75	9	10
ACKR3	125	29	24	91	171	22	38	145	63	12	11	18	10	3	582	23	61	1	27	85	56	79	28	15	12	5	75	48	38	4	13	55	59	149	76	5	6	68	55	18	127	13	17	50	13	160	8	5
ACKR4	81	9	26	81	112	20	14	22	55	4	16	17	1	5	73	9	50	3	24	33	59	71	33	11	7	5	79	40	61	4	6	32	63	125	80	5	7	46	51	28	118	7	14	49	10	64	5	10
ACLY	686	26	20	184	211	8	17	64	203	12	7	15	4	1	210	12	80	1	40	154	106	85	32	17	63	8	278	190	95	4	13	31	138	264	84	18	17	31	77	35	111	7	73	18	4	148	11	5
ACMSD	76	11	13	39	90	10	11	7	75	7	7	21	1	1	50	5	56	1	18	27	35	57	19	12	11	5	64	29	34	2	6	22	65	82	75	7	8	50	34	10	88	4	10	24	5	49	4	8
ACO1	351	19	33	103	175	32	6	26	115	27	12	28	3	5	122	29	72	2	41	75	84	120	35	12	14	5	90	86	50	6	14	28	160	210	126	8	13	62	49	37	158	8	32	39	7	101	5	12
ACO2	408	38	36	120	167	19	28	82	291	22	39	19	13	1	253	31	62	4	70	123	92	164	43	16	40	5	213	174	141	3	13	53	194	273	141	16	33	42	123	43	178	14	60	69	7	213	13	9
ACOD1	103	10	37	55	103	24	7	18	64	30	12	20	4	6	56	18	63	1	20	27	73	58	21	7	24	2	65	31	46	4	13	42	73	115	79	7	8	47	45	51	104	4	10	48	7	87	7	5
ACOT1	360	25	21	114	176	18	11	48	87	14	19	30	5	1	102	21	60	2	42	75	92	123	26	19	34	8	152	92	66	2	11	46	212	291	90	14	18	52	82	30	87	9	44	36	3	138	7	4
ACOT11	204	36	25	69	113	14	16	41	119	9	32	38	3	3	130	27	159	4	60	83	104	92	30	20	26	8	122	71	235	4	12	69	169	219	89	8	16	39	123	29	133	8	20	49	6	188	10	10
ACOT12	683	7	27	35	53	14	7	13	42	6	15	17	2	2	60	9	51	3	14	20	53	53	17	10	13	4	46	30	32	1	10	14	65	137	73	4	8	34	37	12	88	4	14	31	3	69	19	3
ACOT13	323	21	27	113	180	15	19	119	173	18	14	27	3	1	253	22	58	1	35	128	101	106	37	11	54	8	279	176	121	2	13	32	202	398	106	13	18	37	93	34	112	9	49	46	1	165	9	3
ACOT2	293	21	30	108	186	23	22	34	103	16	23	30	5	6	124	34	141	3	47	71	134	129	56	22	31	15	152	113	72	2	20	44	236	320	144	17	14	76	91	45	144	6	62	48	3	137	8	7
ACOT4	189	21	38	97	160	16	15	33	72	15	10	26	4	5	93	24	112	1	40	58	77	127	42	24	30	10	144	98	69	4	16	32	118	186	130	3	10	68	62	35	159	3	37	64	8	157	8	11
ACOT6	54	9	9	32	48	7	7	14	22	9	5	11	1	2	43	9	32	1	7	21	42	38	13	7	8	3	55	28	36	1	6	12	41	65	56	3	3	27	21	12	50	2	6	36	4	49	6	3
ACOT7	884	18	22	60	97	13	15	32	122	14	10	17	2	1	94	12	72	4	25	58	118	161	36	9	61	7	61	41	110	5	9	32	125	238	97	21	40	42	90	37	159	9	19	43	5	228	11	5
ACOT8	278	24	34	111	173	10	15	84	138	6	18	13	4	1	167	21	81	4	50	84	125	151	43	14	40	7	299	230	109	5	15	46	156	236	126	8	13	56	70	44	135	6	37	37	8	164	7	7
ACOT9	330	39	13	66	119	9	15	50	112	25	16	24	2	2	135	17	51	1	23	74	108	71	24	10	31	11	218	144	81	2	6	28	181	232	105	10	17	22	61	22	129	11	41	41	1	132	1	10
ACOX1	395	28	19	149	151	18	17	79	109	12	21	23	6	2	239	27	38	1	48	133	87	122	21	10	47	7	154	111	165	2	13	55	183	243	99	20	42	31	91	41	91	16	45	43	6	234	11	8
ACOX2	136	29	39	99	200	16	12	21	71	11	14	29	8	4	63	30	67	2	37	51	56	57	41	12	15	5	119	57	43	5	16	25	106	144	113	6	6	69	37	41	123	5	23	39	7	65	5	2
ACOX3	148	19	26	76	114	13	19	63	90	14	13	16	2	1	189	21	67	1	43	74	67	63	23	12	24	3	131	84	52	1	10	26	86	171	85	3	12	34	47	19	87	8	42	43	6	102	4	6
ACOXL	60	11	15	456	913	17	2	9	51	8	6	10	1	1	53	11	25	1	9	23	41	45	22	8	10	3	59	38	37	3	6	27	46	64	55	3	2	41	31	13	73	5	9	28	4	47	2	2
ACP1	774	39	37	203	299	23	44	95	298	29	19	25	7	1	339	24	104	1	45	88	167	286	50	21	81	4	501	328	197	5	15	67	248	526	169	32	38	66	124	33	138	6	52	55	4	138	9	7
ACP2	272	29	30	87	153	9	32	60	167	43	26	23	6	4	207	21	92	1	35	86	128	128	49	21	23	13	161	133	71	7	12	57	174	281	107	6	11	63	83	46	162	7	25	59	6	218	19	9
ACP3	102	21	25	82	169	24	15	29	106	18	23	21	2	2	69	19	71	3	27	48	83	109	27	21	13	5	87	61	49	4	16	35	79	113	109	7	15	57	49	30	114	5	24	53	5	96	4	4
ACP4	73	10	15	26	48	12	5	17	33	8	6	10	4	1	42	7	53	1	15	21	41	31	22	10	4	2	56	39	24	2	8	16	48	68	51	8	5	26	32	14	62	4	11	15	1	55	4	1
ACP5	430	18	61	60	127	28	27	41	114	86	7	20	5	5	144	21	129	1	21	53	381	125	72	19	48	17	127	236	64	5	18	52	289	211	245	17	21	45	173	109	132	57	20	59	5	665	36	10
ACP6	330	23	30	195	354	18	46	102	133	12	21	26	1	5	332	31	96	1	41	152	104	122	45	17	41	9	550	361	109	6	17	52	187	326	143	14	23	48	48	30	162	7	42	71	6	196	14	8
ACP7	48	7	14	57	67	22	7	16	37	5	7	16	3	3	48	8	34	2	16	15	40	52	11	12	13	3	52	35	25	3	7	23	57	97	46	5	6	38	30	22	89	1	12	30	5	47	5	6
ACR	190	22	38	195	356	39	33	27	125	17	14	27	5	2	108	19	58	3	28	123	74	110	49	9	11	6	184	94	66	7	15	53	103	169	128	7	12	102	67	45	192	8	33	75	13	99	4	7
ACRBP	227	5	18	95	142	13	11	18	62	10	9	22	1	5	49	22	80	2	15	36	60	68	33	13	17	2	72	46	46	4	17	51	108	144	112	5	4	61	55	35	111	6	28	46	7	102	2	2
ACRV1	96	13	42	72	136	18	5	18	65	8	7	14	3	5	65	6	81	1	20	46	69	68	29	20	15	2	86	74	39	10	12	46	104	161	96	4	8	69	33	26	132	4	29	48	8	109	4	12
ACSBG1	80	11	17	42	69	10	9	16	55	5	8	20	2	4	50	14	61	3	22	36	52	56	30	13	8	1	65	43	37	2	3	27	65	98	68	1	5	26	23	20	92	3	18	46	2	85	2	7
ACSBG2	114	20	30	59	88	20	16	32	84	10	10	17	1	2	68	11	71	1	25	28	60	78	23	7	16	5	102	63	40	6	22	36	80	126	67	4	12	51	62	25	139	1	17	41	1	104	4	9
ACSF2	652	90	67	176	304	31	41	113	280	25	53	36	23	4	505	69	294	4	110	179	376	191	64	59	125	20	408	312	219	10	54	74	335	461	449	50	74	71	120	67	257	42	94	105	13	398	23	16
ACSF3	375	51	46	153	301	35	36	42	178	23	25	31	9	3	161	31	87	1	72	98	173	102	59	27	55	10	223	156	149	4	14	69	188	306	197	13	21	57	96	66	183	13	47	80	6	239	9	16
ACSL1	358	43	43	91	159	19	24	62	498	80	36	86	5	2	126	18	94	2	35	147	179	224	58	10	121	19	192	201	271	4	17	48	130	207	153	25	60	69	143	47	131	24	59	53	10	218	12	22
ACSL3	496	34	19	109	154	10	11	70	286	15	16	29	7	1	241	18	42	1	55	80	68	87	28	8	34	4	951	551	50	2	6	36	140	230	84	6	10	39	75	28	112	5	125	46	4	116	5	7
ACSL4	307	51	43	167	219	31	35	86	511	38	19	35	8	1	262	35	103	5	47	108	238	104	63	22	54	25	217	122	152	8	20	57	137	204	168	25	32	38	113	52	154	28	37	54	8	308	13	19
ACSL5	76	16	19	27	56	11	9	20	61	8	10	17	6	1	87	9	34	3	15	20	84	46	35	8	10	3	58	38	73	2	5	26	52	55	87	4	8	33	48	21	55	2	10	23	4	64	8	7
ACSL6	67	6	13	53	61	9	14	15	35	9	5	14	1	1	69	7	24	2	16	17	44	48	16	12	9	2	45	56	22	3	8	14	39	77	74	2	6	30	33	13	98	6	12	21	4	66	7	5
ACSM1	75	11	15	31	79	16	9	15	51	9	11	11	1	1	49	8	48	1	17	24	42	42	12	9	8	2	49	35	36	1	6	21	44	74	69	6	4	37	32	19	64	3	7	24	1	62	3	2
ACSM2A	76	9	16	43	93	14	5	14	60	6	5	27	1	2	60	14	37	1	14	24	47	57	18	11	4	8	51	40	35	6	20	26	46	91	69	1	5	48	29	17	92	4	17	35	4	54	6	5
ACSM2B	93	19	35	87	167	22	15	12	94	15	1	23	2	5	45	16	64	4	18	28	50	70	39	17	18	5	75	51	36	7	19	38	73	120	93	2	8	84	45	34	125	3	26	59	10	70	3	12
ACSM3	144	17	40	116	202	28	40	173	220	15	10	26	5	1	415	20	87	2	36	45	92	98	43	18	24	8	117	98	52	5	24	48	107	184	118	7	17	78	58	46	190	6	42	57	5	129	6	9
ACSM4	95	15	30	62	102	11	13	18	58	8	9	13	2	4	75	12	56	4	22	36	41	47	27	17	13	2	70	48	42	1	12	30	77	102	63	6	5	56	43	21	102	5	16	36	6	71	5	7
ACSM5	243	35	65	243	371	51	19	33	182	32	28	41	7	5	112	35	135	1	47	69	115	179	53	23	29	6	188	120	93	12	33	81	192	282	202	10	7	178	88	62	303	13	56	113	26	174	15	8
ACSM6	58	11	15	41	92	12	9	13	46	7	10	12	1	3	50	6	28	2	11	29	40	40	13	14	8	5	70	31	37	1	17	26	41	78	47	2	3	38	34	15	50	2	18	18	4	49	3	2
ACSS1	195	41	40	73	185	11	55	261	466	30	36	22	10	1	589	31	55	2	162	117	194	378	80	7	12	7	550	355	179	3	18	42	109	117	235	27	25	61	113	67	151	10	52	59	4	199	8	8
ACSS2	330	24	24	76	113	11	12	37	199	10	26	21	3	3	101	31	58	2	46	71	59	87	28	8	26	12	236	132	65	3	13	31	152	140	80	9	7	47	49	25	115	6	34	33	8	93	7	5
ACSS3	96	39	23	130	199	26	11	46	133	9	29	26	5	2	151	25	70	2	41	107	60	60	27	16	17	5	153	81	111	5	15	36	185	319	89	5	9	69	90	32	96	6	62	48	8	66	4	13
ACTA1	92	19	25	54	104	16	8	28	64	10	7	13	2	3	64	9	44	1	22	31	50	64	21	6	19	6	92	70	45	3	11	28	48	104	61	6	8	48	46	19	115	3	31	32	2	85	8	3
ACTA2	192	30	31	155	785	23	24	70	51	16	70	30	2	2	299	29	106	1	49	54	147	114	46	191	31	19	403	140	126	4	23	62	805	1548	149	15	17	52	69	39	134	10	102	61	6	130	9	82
ACTBL2	128	9	33	83	122	17	14	27	69	9	6	21	2	3	91	24	82	1	36	44	58	65	21	12	12	4	85	44	51	4	18	42	92	131	106	2	4	63	45	28	131	7	29	67	6	79	6	3
ACTC1	177	16	30	89	112	14	14	26	68	6	13	20	4	2	90	15	56	2	14	76	69	91	39	11	19	1	84	67	76	2	11	30	74	147	89	6	8	50	56	29	108	4	28	33	7	94	12	4
ACTG2	129	16	29	98	202	27	22	37	97	9	36	28	3	2	130	13	71	1	18	52	54	72	35	39	14	8	722	556	52	4	20	46	284	397	95	7	7	73	52	27	129	5	63	62	4	108	4	12
ACTL10	107	14	29	52	109	27	14	24	119	8	8	17	1	5	67	11	99	3	23	32	69	81	29	13	11	3	110	85	40	6	13	22	58	126	98	5	10	48	44	13	99	5	22	44	8	93	4	7
ACTL6A	437	22	52	427	621	32	30	114	449	23	25	28	3	2	301	30	102	1	43	196	169	392	64	11	64	6	840	495	151	5	20	63	309	608	154	17	34	47	108	47	161	6	75	51	4	201	6	8
ACTL6B	86	16	22	115	107	17	10	18	53	9	13	26	3	3	56	10	65	1	9	31	57	70	16	8	17	5	95	64	37	5	14	34	57	121	56	5	7	55	29	23	98	6	20	31	8	76	8	4
ACTL7A	84	19	29	50	88	20	8	8	54	8	10	15	2	3	51	9	56	1	27	28	40	67	20	8	12	2	50	44	40	5	13	14	73	115	85	2	4	60	28	23	118	5	12	34	9	56	4	6
ACTL7B	68	13	8	32	61	5	8	12	33	2	6	15	2	1	47	8	42	1	11	20	30	33	14	12	8	2	32	34	31	1	5	11	45	63	46	1	3	21	33	11	73	2	16	17	3	55	1	5
ACTL8	112	14	27	53	91	12	7	16	64	6	13	16	3	4	59	18	44	1	24	28	67	54	21	10	10	6	73	52	57	5	8	22	65	130	69	9	11	55	39	21	115	8	12	52	5	66	1	10
ACTL9	173	19	51	111	202	25	12	23	104	9	14	23	3	2	122	21	131	3	18	72	99	113	43	16	28	9	148	105	79	5	24	40	117	218	130	7	6	69	72	38	186	7	45	60	10	130	10	4
ACTN1	1218	44	25	106	195	14	26	61	143	35	43	34	6	1	201	29	47	2	86	225	156	130	45	36	59	14	561	362	71	5	9	30	378	447	140	24	20	17	71	25	51	35	319	30	4	146	9	29
ACTN2	98	10	39	75	154	22	13	41	80	11	12	21	2	3	82	16	51	1	27	42	69	91	33	12	14	2	109	82	48	5	13	35	93	167	78	4	12	50	52	36	153	5	23	67	5	95	8	5
ACTN3	155	12	16	47	75	10	11	17	55	4	8	22	4	3	71	14	44	1	18	38	52	63	19	9	11	3	63	50	45	1	12	26	109	130	75	5	4	31	46	16	81	3	14	29	8	67	4	6
ACTN4	1022	170	68	356	657	51	91	394	1024	65	50	60	21	6	942	79	125	8	278	368	225	533	119	22	213	13	1604	1087	663	5	33	133	540	768	291	56	76	107	339	103	330	42	378	83	13	511	20	20
ACTR10	633	63	39	249	323	24	40	115	214	27	36	46	7	2	365	59	168	2	101	217	235	309	64	34	108	20	479	308	247	6	26	75	421	659	186	27	36	63	145	61	220	23	86	70	7	377	14	18
ACTR1A	614	36	25	272	304	18	25	103	289	20	24	26	9	2	310	11	60	1	49	135	122	102	47	14	51	12	365	282	188	5	10	58	325	544	167	12	32	42	130	43	85	19	65	30	7	295	19	13
ACTR1B	422	39	40	144	230	9	9	34	174	17	22	25	3	2	98	26	63	1	43	92	93	145	34	12	39	12	231	205	147	4	11	47	134	211	124	15	26	43	62	24	96	8	25	38	3	161	11	14
ACTR2	2634	88	115	411	627	36	121	545	618	77	65	37	17	5	1505	50	196	3	121	306	1194	478	189	24	310	46	1422	934	763	4	15	197	707	1017	566	104	205	72	420	197	414	60	137	139	10	1077	64	38
ACTR3	2198	151	140	444	739	46	104	460	834	137	52	86	24	6	1153	75	429	1	222	339	1200	537	238	42	408	60	1632	1108	811	3	22	184	750	1311	847	88	184	70	431	212	393	75	163	154	7	951	51	33
ACTR3B	328	59	51	190	256	22	49	200	344	38	22	27	14	2	406	43	66	3	98	119	162	277	73	19	108	10	819	563	258	3	9	103	215	343	173	36	65	77	174	55	259	9	66	98	8	367	12	9
ACTR5	329	25	40	94	181	20	23	52	102	9	7	20	3	3	149	29	51	1	39	66	90	124	46	11	32	6	294	184	85	4	16	38	120	242	138	11	12	68	62	48	156	9	47	46	7	137	5	8
ACTR6	381	40	40	129	240	17	25	104	200	20	16	25	5	1	211	27	45	1	51	103	100	137	49	11	32	11	286	214	200	2	15	60	160	246	125	15	41	41	75	45	122	10	53	50	6	184	11	11
ACTR8	173	13	34	170	257	12	11	31	97	7	17	15	4	4	97	10	44	1	19	67	75	54	37	7	39	4	231	152	76	1	9	27	110	226	103	8	10	24	49	37	75	7	39	28	2	97	6	6
ACTRT1	68	13	28	51	83	15	3	15	53	7	3	18	1	1	66	17	53	4	9	46	56	70	21	15	12	5	75	47	46	9	15	20	60	105	72	3	8	52	42	12	136	7	20	49	3	78	4	8
ACTRT2	158	15	44	116	196	43	18	27	127	11	13	28	1	5	91	21	107	2	40	59	93	107	48	13	19	4	147	122	81	9	21	55	132	185	132	4	5	91	68	48	199	2	26	72	14	115	11	6
ACTRT3	173	9	18	71	93	13	7	23	52	8	10	31	1	2	53	14	53	5	23	19	61	105	24	14	19	3	74	50	41	2	10	37	78	102	60	3	4	50	33	15	83	6	20	41	6	77	8	4
ACVR1	446	50	37	137	220	23	21	64	406	28	27	31	10	2	191	36	49	1	61	156	102	103	42	16	31	11	252	177	223	4	20	43	234	296	122	14	26	41	84	26	140	17	50	44	9	318	10	14
ACVR1B	217	34	30	156	211	20	24	67	355	25	32	33	7	2	212	38	74	1	52	73	88	98	32	14	38	9	221	153	157	8	15	84	173	266	104	22	44	51	95	31	122	10	67	41	5	138	8	5
ACVR1C	138	15	28	130	160	23	9	25	90	11	7	24	3	1	86	8	57	2	20	39	64	139	39	18	17	4	100	61	124	2	11	44	71	143	87	6	9	83	81	36	97	8	23	46	6	108	6	7
ACVR2A	262	27	31	284	270	30	12	50	184	16	31	34	7	1	136	24	64	2	56	202	84	128	37	20	14	5	252	155	117	7	12	48	152	262	96	3	16	76	55	42	135	6	46	52	4	154	6	12
ACVR2B	290	16	22	380	606	16	16	37	89	16	7	22	5	1	112	18	53	1	26	109	61	64	20	17	35	3	343	190	105	5	9	34	200	715	78	8	11	42	62	24	129	11	57	41	7	91	3	4
ACVRL1	133	12	34	62	142	22	11	27	72	20	9	14	3	1	84	13	57	1	21	33	95	76	33	25	15	6	72	52	75	5	12	39	77	128	87	7	12	40	56	28	144	11	28	45	4	98	2	9
ACY1	342	45	36	126	178	28	20	36	110	17	25	19	6	4	138	37	94	3	39	107	109	105	39	24	58	14	296	196	101	5	21	44	136	244	115	20	36	71	61	43	179	5	34	71	8	133	12	9
ACY3	123	16	28	56	113	18	16	23	86	12	10	34	5	2	73	15	120	3	38	34	78	80	45	17	13	6	86	54	118	7	14	48	89	134	121	3	15	65	69	26	121	3	26	57	4	98	8	6
ACYP1	245	24	21	133	216	17	10	40	102	13	10	27	3	3	135	23	51	1	62	124	89	186	37	7	36	6	167	107	65	1	6	39	145	317	99	10	15	48	58	29	85	6	53	45	2	145	9	4
ACYP2	197	52	73	177	272	44	31	65	182	23	23	43	7	5	133	37	207	6	50	81	189	190	79	29	38	14	288	167	139	7	23	63	161	274	235	9	20	120	121	56	206	13	50	78	20	209	15	13
ADA	620	12	42	107	262	15	23	128	213	24	13	24	1	2	282	15	71	5	19	257	187	111	50	10	51	7	170	119	153	2	10	90	180	244	151	29	38	74	345	72	195	13	27	61	3	1458	37	12
ADA2	151	20	26	67	75	14	10	32	61	39	11	22	3	1	94	25	56	1	39	73	103	59	54	12	12	10	139	98	59	1	6	40	67	138	163	3	12	43	68	33	79	14	15	35	7	147	8	4
ADAD1	91	13	35	46	89	15	7	20	62	10	15	19	3	5	61	12	45	1	24	36	75	59	26	17	11	1	55	51	47	7	10	27	80	119	78	1	7	50	36	24	110	7	22	46	8	70	7	6
ADAD2	72	5	7	31	67	9	6	11	30	3	5	10	1	1	39	11	50	1	10	20	29	41	16	9	7	3	53	34	25	2	6	11	48	78	45	4	6	25	20	10	53	4	19	15	6	49	1	5
ADAL	127	7	18	58	112	17	9	31	89	8	10	18	1	1	75	9	43	1	23	43	47	68	25	14	11	3	92	54	64	5	10	24	75	131	74	8	2	39	34	22	105	4	8	34	5	103	5	5
ADAM10	1154	59	68	298	484	19	29	152	501	27	28	36	9	2	468	33	69	4	90	725	271	186	74	23	72	17	472	353	205	6	14	59	350	635	267	37	55	60	128	60	188	24	90	70	3	343	27	6
ADAM11	227	20	45	101	184	21	22	27	106	6	18	24	3	2	95	22	94	3	36	70	82	98	47	15	19	4	114	80	67	7	12	47	128	214	120	7	10	54	74	32	143	5	39	59	8	113	9	5
ADAM12	92	7	29	66	97	21	14	28	55	8	14	20	3	1	97	13	56	2	21	39	89	47	43	16	22	7	81	53	42	5	12	42	63	134	89	4	9	52	46	29	88	8	44	37	6	82	4	25
ADAM15	12810	1824	1414	2627	6387	2011	1869	5291	4450	666	1319	1563	196	171	20860	1584	49009	929	1213	5603	15403	5703	2322	3029	6195	1150	9124	5927	10428	276	1803	2025	6487	11423	12541	2566	4280	126	3612	1543	5979	1746	2194	2320	421	15356	913	440
ADAM17	523	25	27	86	167	12	23	47	121	9	8	13	1	1	187	13	45	1	27	38	92	141	31	10	28	5	171	140	119	4	12	35	142	231	112	12	18	35	61	32	86	5	29	44	5	100	9	5
ADAM18	69	7	14	74	78	13	8	9	48	10	10	12	1	5	55	12	33	1	13	32	44	45	14	9	7	2	67	37	33	2	10	25	60	76	64	2	6	35	36	21	95	1	11	37	1	80	3	3
ADAM19	147	21	64	106	128	19	25	72	87	38	5	22	3	5	179	12	224	1	19	78	346	251	89	19	27	12	80	58	72	4	12	48	119	176	318	15	23	40	170	90	147	14	11	57	2	318	28	24
ADAM2	281	12	16	29	53	13	6	12	36	1	8	7	1	1	47	4	50	1	21	28	36	56	13	16	7	5	46	32	28	1	6	15	54	60	44	2	9	32	21	18	85	1	9	36	1	50	3	3
ADAM20	101	6	23	63	79	14	4	12	44	13	11	18	1	1	65	9	34	1	20	37	41	62	24	9	10	3	56	58	44	3	9	18	70	104	81	6	5	35	46	20	80	3	19	31	5	57	4	7
ADAM21	93	7	16	56	103	14	3	10	49	11	14	18	4	2	33	9	43	1	19	25	40	52	26	7	5	5	64	40	28	4	13	24	64	95	62	4	10	51	34	28	108	1	16	32	2	67	6	5
ADAM22	105	8	19	98	119	9	14	16	78	5	4	12	1	1	82	13	43	1	18	51	48	52	16	15	28	4	54	29	78	1	9	23	59	136	62	8	22	40	42	19	112	5	12	38	5	70	1	4
ADAM23	181	10	23	110	151	17	23	60	91	16	8	21	1	1	223	13	55	4	26	43	49	197	44	15	23	8	98	70	104	9	16	51	176	340	93	5	7	62	74	27	87	2	16	39	4	252	11	6
ADAM28	113	271	76	52	105	20	14	33	92	25	19	32	88	1	80	283	103	3	279	382	225	56	56	11	18	5	266	166	130	3	16	30	71	120	328	11	12	39	101	85	110	12	13	45	3	99	14	9
ADAM29	58	13	21	27	55	16	4	15	35	4	3	16	3	1	45	10	29	4	15	28	40	53	15	15	6	2	45	30	26	3	15	28	58	118	60	6	4	36	26	17	75	6	9	35	3	53	3	9
ADAM30	71	13	21	48	85	11	15	15	51	12	12	15	5	2	39	11	67	1	19	31	57	40	16	9	13	4	80	52	38	6	7	23	74	90	67	3	9	50	47	17	115	8	12	39	5	76	1	1
ADAM32	99	22	33	71	110	8	7	19	71	6	13	16	2	3	91	14	55	2	17	53	60	62	19	15	23	3	161	108	37	4	7	34	93	127	69	4	12	58	47	13	94	5	9	42	4	69	4	10
ADAM33	1016	13	30	59	101	15	10	19	101	6	7	22	4	5	67	24	50	1	27	28	44	66	21	23	8	9	97	54	36	1	11	44	330	297	89	4	9	66	42	25	111	21	18	43	8	54	3	14
ADAM7	77	14	18	47	87	17	5	7	37	6	10	22	1	1	42	14	46	3	9	26	56	50	18	10	10	5	54	47	33	6	6	35	56	100	65	5	12	42	40	21	91	9	10	26	5	63	5	9
ADAM8	354	17	32	33	55	8	36	99	151	41	11	9	2	2	287	15	56	4	23	31	163	83	58	13	184	21	43	165	275	4	10	50	212	172	153	15	45	16	192	53	74	9	12	18	2	369	22	13
ADAM9	2414	88	35	227	384	26	29	88	189	33	30	74	18	7	274	61	66	1	67	282	146	193	45	24	109	6	341	328	195	2	21	83	413	469	124	44	60	56	212	41	180	16	65	74	4	540	18	15
ADAMDEC1	62	10	14	37	57	15	16	15	44	29	4	4	1	5	65	8	39	3	8	37	90	34	17	6	17	8	47	36	38	1	3	15	42	84	48	4	7	27	50	16	57	8	6	24	1	180	17	5
ADAMTS1	151	18	27	59	160	31	42	161	65	10	17	31	1	5	410	17	73	4	18	35	66	57	27	28	19	6	102	65	45	3	10	25	552	565	83	6	5	57	46	31	136	14	21	24	7	82	11	7
ADAMTS10	253	12	21	67	122	16	18	63	66	9	9	19	3	2	109	7	69	1	21	42	77	53	41	14	17	5	89	52	83	1	17	39	427	443	112	10	10	54	38	39	103	7	31	29	8	177	7	6
ADAMTS12	107	11	22	63	85	13	8	25	63	6	11	17	1	3	69	18	69	2	18	30	50	40	24	17	17	7	76	45	59	4	19	27	68	110	68	1	7	60	39	23	89	7	14	30	7	75	2	14
ADAMTS13	354	21	30	112	173	18	21	27	123	10	13	27	3	4	121	24	96	1	24	76	78	116	35	15	17	5	141	104	67	5	8	49	117	221	108	6	13	51	68	34	156	6	37	64	10	143	6	12
ADAMTS14	67	11	11	62	75	16	10	24	52	8	11	25	1	1	72	10	42	1	12	29	50	63	22	12	13	7	51	41	46	1	7	21	66	97	64	5	7	39	48	18	67	4	18	35	3	80	3	9
ADAMTS15	96	7	22	40	91	13	10	17	41	5	12	14	1	5	59	12	58	1	15	28	60	46	26	20	17	5	80	50	31	2	10	38	76	105	85	5	4	38	28	29	102	5	60	47	5	76	3	6
ADAMTS16	61	10	12	54	89	7	11	22	78	8	11	8	3	2	91	10	43	2	19	32	51	53	13	12	7	1	219	124	44	3	11	20	60	98	62	4	7	35	26	16	91	3	54	29	7	72	3	7
ADAMTS17	82	20	27	58	93	13	16	32	57	12	21	25	5	3	117	24	49	1	33	62	65	519	33	14	31	6	697	325	254	6	12	81	94	156	107	6	14	65	151	18	100	11	60	38	8	498	23	2
ADAMTS18	77	14	30	83	141	23	7	23	288	8	13	16	3	1	61	18	78	1	17	69	60	58	28	18	11	7	53	43	42	1	10	23	96	144	90	2	6	83	57	27	138	7	22	50	14	95	2	4
ADAMTS19	49	16	17	74	139	5	6	8	30	6	10	13	1	1	39	11	37	1	16	76	27	25	11	10	7	1	37	30	15	1	7	19	31	64	47	1	9	38	21	8	45	1	12	29	4	47	2	4
ADAMTS2	43	7	12	19	32	1	6	10	23	11	3	10	1	1	57	7	33	1	7	27	63	19	16	9	4	9	34	26	23	2	6	34	49	75	35	7	6	14	32	9	36	8	8	20	1	29	1	34
ADAMTS20	120	10	31	88	163	14	13	15	81	5	14	28	1	5	57	11	63	5	21	49	58	70	29	13	8	3	74	63	52	5	14	25	149	206	93	5	6	54	49	24	130	1	15	54	2	84	7	5
ADAMTS3	217	36	55	169	256	35	19	35	175	13	15	38	5	5	170	36	106	1	55	77	99	117	43	28	24	11	182	111	100	8	31	58	275	467	168	11	21	113	80	35	225	11	44	108	10	167	11	11
ADAMTS4	138	22	50	96	221	32	34	69	77	13	15	28	3	2	344	15	84	10	32	66	106	83	49	18	22	5	468	164	76	7	19	38	126	201	124	13	11	71	45	36	190	7	43	78	7	139	11	12
ADAMTS5	66	15	20	78	84	16	7	47	42	4	13	7	1	3	145	18	46	1	18	28	41	42	21	13	12	5	57	30	34	1	5	29	64	78	51	4	5	46	24	15	98	3	18	31	5	68	6	6
ADAMTS6	700	13	34	62	95	12	9	24	74	12	13	19	2	1	74	9	68	1	25	52	79	62	36	14	16	6	62	44	37	3	11	21	140	334	87	5	6	41	44	31	116	5	21	48	14	82	5	8
ADAMTS7	326	14	16	96	218	22	11	38	73	10	17	16	1	5	130	15	92	1	21	37	65	71	21	14	17	7	112	75	56	5	20	21	204	298	91	1	7	57	45	28	111	1	29	40	3	91	3	2
ADAMTS8	81	16	25	48	74	16	7	11	51	3	4	14	2	1	48	15	45	2	18	31	43	45	19	6	14	3	62	42	24	3	12	26	46	98	65	1	7	55	35	19	92	4	27	35	5	73	4	1
ADAMTS9	88	20	23	86	195	19	40	89	82	9	10	63	2	8	252	10	57	4	35	192	55	37	25	14	10	13	104	202	41	6	9	32	93	383	82	16	20	38	39	19	149	7	35	50	5	105	7	2
ADAMTSL1	95	12	27	78	103	16	2	17	56	8	8	25	1	2	55	8	52	1	20	52	49	46	15	9	13	2	76	54	34	3	11	27	85	103	86	8	5	56	36	27	91	10	11	26	5	87	4	4
ADAMTSL2	106	19	35	84	138	29	13	29	181	12	7	21	4	5	81	15	74	1	22	57	66	103	36	23	6	7	111	63	50	4	11	41	78	132	92	3	6	48	39	31	134	7	28	57	5	87	6	8
ADAMTSL3	72	6	9	24	55	10	5	15	20	6	5	12	1	1	43	10	36	1	13	25	28	33	11	13	7	1	47	26	25	2	2	17	114	118	30	6	9	18	21	11	41	2	10	15	1	62	3	1
ADAMTSL4	344	12	15	33	66	8	8	10	40	4	8	16	1	1	56	12	34	2	19	24	51	44	18	13	11	4	113	112	31	1	8	27	127	170	57	2	8	39	42	14	94	4	12	37	6	120	4	8
ADAMTSL5	178	11	25	50	87	16	11	18	56	12	17	17	1	3	65	17	58	1	10	34	63	47	31	14	9	3	74	58	35	3	12	12	63	120	68	6	4	42	45	20	86	8	18	46	4	84	6	6
ADAP1	160	29	24	66	100	16	16	41	131	14	19	23	3	4	136	16	59	4	46	60	104	86	36	9	47	6	113	74	68	4	14	34	121	178	99	4	7	66	53	26	139	8	13	36	11	103	11	6
ADAP2	219	15	26	119	204	14	13	49	69	18	10	21	1	8	98	15	51	1	22	33	90	71	25	12	29	15	89	51	40	4	16	32	103	169	89	2	8	36	61	27	123	6	25	44	12	112	3	5
ADAR	1734	101	100	444	642	24	246	1059	871	89	89	42	18	5	3009	45	209	2	133	514	809	686	202	18	530	90	1641	1098	854	6	19	148	711	1165	416	62	127	44	561	253	484	99	269	139	3	1853	109	49
ADARB1	209	28	35	86	174	31	28	99	100	15	23	27	2	3	260	22	331	14	41	94	254	146	64	52	55	14	585	320	83	5	13	68	194	283	160	22	36	44	80	31	152	17	172	78	12	207	12	13
ADARB2	111	15	25	77	137	19	25	99	53	9	20	25	5	1	232	22	57	2	25	31	67	87	38	15	20	8	83	63	82	8	9	58	84	135	91	4	5	53	49	33	107	7	16	41	7	132	6	9
ADAT1	409	24	37	153	299	28	17	56	307	24	16	19	3	3	165	34	57	1	49	110	164	91	51	15	71	10	263	156	133	4	23	56	185	376	177	10	22	56	88	41	156	9	64	56	5	230	15	8
ADAT2	189	9	32	68	136	12	14	28	59	9	9	11	1	2	101	15	45	1	18	49	66	61	31	7	24	6	113	65	51	2	10	29	97	143	73	7	8	33	44	34	95	4	34	36	3	96	7	14
ADAT3	299	56	63	196	320	57	21	59	219	27	20	28	10	4	136	25	149	3	67	102	121	119	64	22	43	5	233	156	135	3	21	63	217	363	175	9	27	117	108	60	213	17	71	73	11	183	10	14
ADCK1	110	20	15	42	116	22	6	20	38	8	9	18	5	4	62	11	65	1	26	37	65	72	29	16	14	3	82	49	37	1	9	21	80	137	65	4	8	34	49	23	73	6	23	39	2	76	6	5
ADCK2	273	28	35	81	117	17	24	38	102	11	19	25	2	2	126	24	96	3	31	49	122	113	40	10	47	6	282	184	89	1	9	35	126	162	137	8	20	41	87	39	146	11	40	43	6	132	10	12
ADCK5	157	14	22	73	111	16	19	26	88	9	4	9	4	2	81	24	58	1	21	36	53	78	35	5	21	8	108	68	47	7	8	33	95	142	79	6	13	30	48	29	99	4	26	37	7	90	5	3
ADCY1	93	13	21	57	96	22	19	53	56	10	4	12	1	1	112	14	53	1	12	61	57	85	16	14	11	4	165	99	52	5	13	38	78	105	66	4	6	41	37	21	121	5	13	40	4	86	5	6
ADCY10	76	13	25	47	67	9	10	34	39	3	6	10	1	1	88	7	33	3	19	24	44	55	24	16	19	2	94	61	41	1	10	19	57	105	55	3	3	32	36	16	97	6	15	35	5	81	6	5
ADCY2	79	52	26	189	220	15	14	23	69	4	11	23	10	2	92	23	68	1	130	50	48	47	13	15	13	1	72	47	48	4	15	18	51	117	66	8	3	49	39	18	121	4	20	38	8	81	3	3
ADCY3	575	31	42	143	241	18	32	42	273	22	10	18	4	2	181	21	95	2	33	52	168	153	51	12	58	14	255	171	312	4	16	55	139	224	118	17	26	58	101	37	113	21	35	49	8	127	12	14
ADCY4	138	14	38	82	158	29	12	34	65	12	19	27	5	2	74	20	109	3	31	75	91	100	53	14	18	7	110	71	54	6	19	34	113	207	131	12	5	86	66	33	105	10	39	58	6	106	6	13
ADCY5	136	17	32	129	200	21	20	89	93	13	10	24	3	2	189	18	75	2	24	64	65	93	29	16	13	6	120	74	70	4	21	30	105	172	92	7	6	76	37	24	126	8	25	39	12	99	9	1
ADCY6	410	31	25	129	170	22	16	56	139	13	19	19	3	1	155	27	80	3	47	81	106	138	28	25	67	6	227	130	141	2	17	48	234	259	72	15	25	40	60	22	110	6	57	47	4	142	14	12
ADCY7	298	20	67	63	120	9	32	45	127	51	20	18	1	6	155	12	104	1	22	59	285	97	99	20	37	24	284	166	119	3	14	77	150	157	332	8	18	50	95	80	138	17	47	57	7	300	20	20
ADCY8	87	19	16	50	72	11	7	12	46	9	12	12	1	2	56	13	50	3	27	31	57	44	16	13	14	1	54	23	53	2	10	23	49	94	63	3	8	34	42	19	74	4	22	42	5	80	8	8
ADCY9	157	43	19	112	187	19	14	43	99	12	22	29	10	4	102	27	59	1	74	104	66	132	42	12	38	9	133	83	85	5	15	39	188	205	107	5	20	54	58	29	124	10	64	37	5	130	4	10
ADCYAP1	104	15	30	117	125	33	10	33	63	14	9	19	2	3	76	15	61	3	28	46	64	66	31	15	13	5	108	66	42	6	13	31	82	160	111	7	6	80	47	32	114	6	34	44	8	77	3	13
ADCYAP1R1	93	18	31	85	142	31	11	32	90	14	13	21	3	3	91	23	76	4	27	62	53	99	38	17	41	1	126	80	59	5	11	33	96	147	119	11	10	74	50	23	133	5	16	45	6	87	4	7
ADD1	909	44	70	301	390	26	49	166	461	31	35	37	21	4	443	33	69	2	100	315	239	155	95	21	88	13	408	358	239	3	17	75	518	845	306	23	36	52	132	75	142	26	121	58	5	382	15	10
ADD2	121	6	19	338	447	15	13	25	71	6	4	14	4	4	88	16	50	1	25	68	51	58	18	18	18	4	73	53	36	1	11	34	135	445	76	5	4	58	37	23	98	3	18	35	2	59	2	8
ADD3	645	75	64	348	699	26	58	226	286	50	94	45	12	4	533	54	89	1	150	625	474	251	139	17	95	27	638	557	233	10	16	146	610	879	463	63	79	52	357	127	133	24	93	55	6	529	19	25
ADGB	67	18	15	53	73	12	4	17	36	15	5	11	4	1	48	21	49	2	63	25	45	43	17	19	13	5	58	32	36	3	7	14	39	87	59	2	3	42	30	10	90	7	14	29	2	71	6	6
ADGRA1	110	20	14	65	104	17	11	15	63	8	12	23	2	1	62	17	54	1	37	32	57	62	23	15	12	4	70	60	45	4	14	28	72	107	82	8	11	67	61	24	97	4	21	45	11	88	10	3
ADGRA2	105	8	18	51	148	14	8	21	40	9	8	10	1	1	52	12	32	3	16	21	50	36	20	11	10	2	82	34	29	1	4	20	443	374	63	4	10	20	30	16	122	6	17	34	4	103	4	10
ADGRA3	667	28	43	328	556	23	32	117	475	21	23	33	6	5	307	25	70	4	62	296	58	139	40	9	5	7	431	279	214	1	19	78	379	653	94	14	27	61	101	36	190	10	94	68	4	227	11	12
ADGRB1	304	8	24	68	101	17	6	24	42	6	2	20	4	2	57	15	61	1	16	91	50	62	23	12	11	5	76	39	46	6	12	31	88	164	88	1	2	47	30	22	101	4	19	39	9	76	8	6
ADGRB2	251	10	19	43	58	13	12	20	67	5	10	11	5	2	101	8	63	1	19	48	48	44	18	9	9	3	81	40	38	3	6	18	109	155	63	8	10	29	31	19	88	5	13	30	6	69	6	2
ADGRB3	84	10	20	60	87	7	9	28	31	4	10	16	2	2	40	14	59	3	15	29	40	40	25	17	15	3	67	50	36	3	10	27	127	399	78	5	10	48	33	21	101	3	14	48	5	66	5	7
ADGRD1	99	11	18	50	87	22	12	38	60	10	14	15	2	1	79	15	81	2	21	41	46	59	26	20	4	1	68	59	43	8	10	37	55	121	93	1	7	52	71	33	105	4	17	45	3	81	5	2
ADGRD2	188	26	63	155	269	52	14	27	179	17	11	53	2	5	135	22	159	4	51	81	110	144	62	23	22	10	175	118	78	16	28	64	164	240	159	9	13	135	73	59	233	9	36	102	10	141	12	15
ADGRE1	98	14	28	81	112	15	6	17	64	12	14	16	2	2	49	11	53	2	19	31	62	70	26	15	11	6	78	55	39	4	12	29	63	109	82	9	7	57	41	25	115	6	24	52	8	79	6	9
ADGRE2	137	18	35	95	151	21	10	33	111	25	5	30	4	2	106	22	66	2	27	68	97	88	32	13	30	10	151	118	58	11	16	44	133	202	108	5	20	79	75	46	127	13	36	65	13	154	12	12
ADGRE5	315	85	73	91	153	25	31	49	150	75	15	38	7	10	127	41	115	2	71	45	408	100	114	18	73	37	125	89	143	7	14	67	234	234	341	27	44	54	110	69	149	22	30	80	3	352	18	14
ADGRF1	99	49	17	59	125	13	6	15	252	10	8	21	7	1	59	41	49	1	46	67	54	78	19	18	8	2	119	69	31	6	16	24	71	105	83	3	10	51	48	21	131	8	41	41	5	80	6	5
ADGRF2	97	9	20	50	100	17	10	20	46	10	11	21	1	3	46	16	55	2	26	25	44	45	20	11	10	5	85	53	35	5	9	18	63	117	73	3	8	42	51	25	93	7	21	51	4	72	1	10
ADGRF3	73	7	18	58	101	13	17	9	42	6	9	15	3	2	43	10	48	1	20	22	42	49	28	7	10	4	59	45	44	5	14	37	56	85	69	3	4	54	37	24	97	1	13	28	12	50	1	2
ADGRF4	62	8	23	38	89	12	7	12	36	9	14	18	2	3	63	14	51	2	24	50	37	49	26	11	10	3	67	45	48	4	16	30	57	105	92	7	9	57	57	25	107	7	12	41	69	76	2	5
ADGRF5	171	25	36	112	241	24	17	65	91	15	18	34	5	4	123	26	75	1	43	55	96	143	44	24	19	12	157	93	60	3	31	44	125	199	121	7	8	70	112	40	179	12	35	78	9	138	11	9
ADGRG1	87	52	14	207	184	16	19	49	246	14	22	27	6	2	126	33	67	1	60	141	60	52	17	15	42	3	316	179	103	6	4	51	82	156	63	11	20	44	36	19	81	7	93	36	6	134	11	7
ADGRG2	68	6	15	45	58	9	4	17	36	7	16	21	2	1	43	12	38	2	18	31	53	55	13	12	11	4	51	32	28	5	2	22	49	92	76	7	9	31	26	10	78	2	20	36	2	77	5	3
ADGRG3	118	15	29	108	145	29	17	13	111	14	10	29	2	3	75	17	81	1	29	71	82	64	35	19	15	6	94	53	49	3	15	38	88	162	83	4	11	82	41	35	111	8	25	38	11	98	3	5
ADGRG4	76	16	30	43	67	14	8	17	41	4	9	22	1	1	64	13	46	1	19	26	48	36	12	17	13	1	64	37	47	2	9	17	65	92	56	6	9	42	31	22	104	4	11	37	1	60	7	3
ADGRG5	96	14	32	56	123	9	7	21	51	4	9	20	1	2	49	9	63	1	20	35	79	52	32	6	10	1	83	42	40	6	5	30	60	91	123	3	13	41	39	32	86	5	15	22	1	77	9	4
ADGRG6	2170	11	26	48	87	14	17	23	57	6	20	28	2	2	77	13	48	2	15	41	52	110	28	10	23	6	135	92	46	1	12	30	210	337	73	2	13	46	55	23	99	6	37	39	7	74	2	7
ADGRG7	81	21	12	48	111	14	17	17	57	7	13	14	2	2	71	16	66	2	14	29	49	60	26	13	14	2	72	41	49	6	12	27	59	96	75	4	7	47	35	20	77	2	18	35	3	58	7	4
ADGRL1	993	30	22	209	359	27	24	56	282	15	11	23	8	4	161	23	62	1	57	187	63	58	34	22	79	3	152	129	97	3	14	43	587	790	85	17	17	50	72	31	141	4	76	51	4	221	9	6
ADGRL2	153	44	33	134	265	17	25	152	97	12	77	32	7	2	390	35	53	2	61	183	55	106	46	21	14	11	121	84	110	3	13	60	612	896	133	3	22	56	114	36	159	14	21	56	6	213	8	15
ADGRL3	75	17	13	159	146	13	4	17	41	4	2	15	4	4	58	19	31	2	38	55	48	52	22	11	17	4	47	31	74	2	8	18	167	235	52	3	10	36	28	9	88	5	11	39	1	73	5	5
ADGRL4	132	13	24	64	122	19	7	23	73	20	7	19	1	2	88	17	62	1	25	44	64	53	27	15	16	4	109	75	49	3	10	36	71	121	88	6	11	50	34	44	102	6	25	35	1	62	6	4
ADGRV1	1135	36	26	249	313	20	8	20	38	5	11	18	1	1	50	9	44	1	32	83	36	41	22	8	10	1	55	41	25	2	14	12	240	939	58	2	2	36	26	12	78	5	12	29	4	41	5	1
ADH1A	83	17	26	47	72	15	9	19	48	8	12	19	5	2	53	18	57	2	42	42	59	78	23	11	14	2	77	55	33	1	12	29	65	107	88	4	6	43	36	29	121	5	18	31	8	68	4	5
ADH1B	104	38	30	42	65	26	7	12	61	4	12	21	16	2	38	25	50	1	112	45	44	89	11	20	9	3	51	39	38	3	9	26	92	95	81	10	5	62	47	29	92	4	31	38	11	74	5	3
ADH4	79	9	18	30	46	10	2	13	29	6	5	12	5	1	28	6	80	1	13	25	41	53	11	9	7	1	38	15	36	1	3	11	65	65	53	6	2	31	28	18	68	1	12	25	2	30	2	6
ADH5	1525	77	83	348	561	57	90	321	470	46	38	52	10	4	925	69	164	3	99	432	278	795	101	35	273	18	491	359	461	7	34	106	655	1244	317	66	108	106	263	93	404	34	152	162	12	772	31	27
ADH6	68	8	18	37	42	9	4	12	45	7	9	13	1	2	52	15	41	3	17	17	41	42	19	13	9	1	39	24	30	3	9	31	54	67	54	6	11	40	43	14	65	1	21	36	1	49	4	2
ADH7	87	40	14	55	72	15	11	22	61	11	10	28	8	1	48	23	61	4	36	48	51	49	23	14	20	3	62	44	30	2	9	23	46	93	66	3	13	46	56	23	117	14	15	32	4	82	8	5
ADHFE1	220	29	22	146	217	16	11	24	73	8	24	34	10	2	68	32	53	3	66	81	93	74	41	19	13	4	108	67	68	5	14	35	111	225	108	5	8	48	70	39	120	3	34	47	6	92	10	11
ADI1	440	27	29	98	186	15	38	128	241	22	41	24	8	4	438	27	49	1	66	104	134	341	36	12	81	7	451	298	174	6	6	59	239	336	128	25	51	45	140	44	104	31	41	59	3	191	10	10
ADIG	148	15	37	88	147	23	19	35	66	12	12	24	1	3	86	15	112	2	20	51	60	85	30	9	13	3	127	76	61	6	18	33	84	141	121	2	8	80	64	32	141	4	35	54	7	98	9	10
ADIPOQ	148	14	33	122	178	23	13	18	78	9	10	21	1	3	64	16	68	2	40	41	71	79	29	9	13	2	87	65	55	5	25	20	89	121	94	4	6	71	49	28	139	8	18	37	6	74	7	8
ADIPOR1	441	47	26	133	195	11	22	134	187	14	19	23	11	2	365	33	42	2	117	130	95	175	43	9	59	7	496	318	220	6	12	37	167	248	106	14	25	26	115	34	108	6	44	45	3	313	17	8
ADIPOR2	184	10	15	37	52	4	11	38	55	4	8	12	7	2	108	9	36	2	17	49	55	77	12	6	29	2	86	75	68	1	9	29	97	122	68	13	24	22	96	18	59	7	29	12	1	82	5	5
ADIRF	148	48	30	105	165	24	11	37	79	12	83	47	10	2	120	39	61	1	75	81	72	159	38	11	76	11	147	96	105	5	13	39	101	174	156	9	7	63	59	28	108	12	39	34	5	143	3	8
ADK	490	34	41	184	318	17	24	93	270	17	18	20	11	2	229	30	56	2	62	197	184	261	57	12	74	13	407	282	259	2	14	92	259	489	294	41	46	51	169	69	79	18	73	33	4	344	11	12
ADM	2180	91	40	74	159	32	28	33	179	67	16	24	33	1	73	21	58	4	53	140	64	226	41	19	33	13	66	105	213	1	11	43	661	530	89	13	15	48	80	37	154	16	60	46	10	127	16	6
ADM2	180	13	26	76	109	31	62	307	119	6	17	20	3	3	674	17	70	1	15	49	57	104	37	12	45	3	135	74	203	5	19	86	72	99	84	8	13	38	49	24	218	8	33	76	6	275	11	6
ADM5	84	12	21	75	105	16	6	20	50	4	7	16	5	2	71	13	68	1	18	35	58	57	21	9	13	2	66	52	53	3	11	31	66	118	69	2	4	38	33	26	105	2	17	36	5	66	9	7
ADNP	1641	73	74	424	684	26	110	503	748	35	42	29	21	5	1334	64	104	1	114	416	290	514	89	15	202	19	1908	1191	597	4	14	150	768	1361	313	42	94	86	322	94	256	31	198	79	9	731	25	16
ADNP2	506	32	34	152	239	32	31	123	358	27	21	34	4	2	358	33	54	1	52	156	117	233	52	16	57	11	327	207	309	9	16	70	312	595	145	23	41	69	158	59	206	12	62	54	5	232	17	7
ADO	180	13	20	94	121	17	31	73	93	9	17	10	2	2	222	19	80	5	21	64	110	508	42	18	31	12	224	154	129	3	10	43	125	187	113	12	26	41	57	35	95	10	30	34	8	107	9	5
ADORA1	87	8	10	45	93	13	7	19	60	6	7	13	2	3	77	9	43	2	9	41	44	68	20	8	15	4	135	62	45	4	15	18	54	94	63	6	8	43	25	13	109	6	26	31	2	81	3	6
ADORA2A	114	13	32	63	126	12	13	42	112	26	11	17	6	4	135	18	140	3	16	39	140	85	47	9	47	10	78	58	169	8	14	35	110	144	152	22	41	63	141	28	123	11	34	48	9	205	6	8
ADORA2B	116	26	26	66	92	17	13	26	81	10	7	16	7	2	95	13	55	2	61	50	60	68	21	14	15	5	67	59	80	1	7	20	90	133	72	11	24	44	60	20	98	6	22	35	6	101	2	3
ADORA3	119	19	33	92	127	25	10	25	72	13	17	19	1	2	65	25	92	1	23	43	83	62	25	17	35	9	145	75	65	4	21	47	91	142	91	10	7	65	60	30	117	7	26	57	8	100	6	6
ADPGK	518	33	63	128	264	24	43	121	315	45	27	30	7	1	314	32	64	1	64	139	273	197	83	13	117	13	383	251	295	4	16	94	254	336	241	27	33	69	176	80	160	21	48	59	3	516	22	10
ADPRH	101	13	27	56	99	15	15	31	63	11	10	14	2	1	92	9	100	3	26	51	78	59	28	11	22	5	87	65	63	4	4	27	71	110	82	6	14	38	49	37	113	6	13	29	6	112	2	4
ADPRHL1	155	24	24	78	108	13	11	13	54	7	7	21	7	3	53	14	37	3	15	78	46	47	23	19	19	2	84	89	54	2	10	33	95	133	78	3	5	46	40	29	107	2	16	35	4	81	4	6
ADPRM	190	23	40	137	191	15	14	54	103	12	19	28	2	4	172	18	68	2	28	54	125	102	38	13	22	7	126	96	127	6	11	47	158	213	138	13	25	53	85	46	127	6	25	63	5	156	6	7
ADPRS	472	60	45	225	339	27	43	121	281	36	25	45	9	1	439	45	216	6	137	201	243	269	55	29	105	25	541	289	199	4	17	90	274	488	165	31	35	51	158	50	179	22	81	71	3	387	17	12
ADRA1A	97	12	28	55	136	25	8	17	59	10	17	17	2	3	75	13	87	2	31	47	59	59	38	14	14	3	77	45	42	6	18	42	70	109	90	9	4	69	29	36	103	6	23	40	6	118	2	7
ADRA1B	92	11	24	61	115	19	14	36	55	11	14	21	1	3	133	19	45	1	25	44	40	66	20	8	11	7	64	46	40	3	11	35	65	111	74	3	10	48	39	23	92	7	20	39	14	104	5	8
ADRA1D	155	17	35	93	137	24	18	37	135	7	12	27	7	3	102	19	92	4	28	49	97	88	31	19	30	4	152	96	64	5	15	28	101	160	119	10	8	93	50	33	140	6	29	62	7	126	5	8
ADRA2A	78	10	30	90	143	15	5	22	62	3	9	15	4	4	59	16	73	1	30	81	92	51	32	15	11	5	68	58	36	7	10	29	77	121	156	2	10	56	42	18	79	5	15	29	1	68	7	10
ADRA2B	158	28	32	290	676	29	13	14	84	13	10	53	4	6	76	19	86	1	39	62	61	136	33	16	18	6	155	89	85	6	20	44	92	137	117	3	7	89	60	31	123	7	23	60	11	84	2	10
ADRA2C	85	16	23	32	71	9	8	17	45	6	2	16	6	3	60	13	61	1	28	41	46	44	22	12	11	5	58	25	33	3	11	18	54	108	51	4	9	44	25	22	71	2	10	26	4	52	3	4
ADRB1	149	36	27	86	139	21	29	57	72	8	28	30	3	5	230	25	1071	43	20	86	280	94	33	67	77	20	122	82	153	6	39	32	87	160	180	17	39	42	63	41	106	17	28	63	15	212	18	8
ADRB2	87	47	34	42	85	14	29	71	45	7	11	28	4	2	293	26	81	1	30	38	86	140	48	8	27	9	61	50	57	2	6	29	68	88	106	8	6	53	41	32	107	14	19	49	4	269	8	5
ADRB3	55	10	18	47	101	13	6	19	30	6	6	8	2	1	46	8	50	1	18	29	38	51	17	10	10	2	57	28	42	3	10	25	62	61	70	2	4	35	36	19	70	1	16	37	4	63	4	1
ADRM1	1010	51	45	162	250	19	32	151	423	36	17	22	5	3	422	33	68	2	70	141	145	243	55	8	112	10	907	547	417	2	13	60	291	452	133	38	51	36	199	65	184	20	63	57	5	347	13	11
ADSL	1056	47	55	202	338	20	35	160	250	26	23	25	5	4	385	24	78	3	65	190	190	187	74	20	93	14	470	302	307	1	18	65	423	722	213	42	62	50	230	67	165	15	82	61	6	284	14	13
ADSS1	199	23	25	46	89	12	10	20	66	5	8	10	6	1	37	24	57	1	55	26	41	53	27	14	14	2	72	45	29	2	8	21	91	159	67	1	6	31	30	14	90	5	23	23	7	56	5	4
ADSS2	1270	127	84	386	767	34	95	329	433	47	49	47	29	7	792	96	195	4	305	500	397	353	95	31	268	23	2050	1338	440	12	25	113	421	725	346	57	93	87	293	89	280	28	134	80	8	708	24	17
ADTRP	73	13	25	43	76	13	40	178	124	8	7	13	2	1	335	15	43	1	17	31	51	534	33	12	17	2	46	45	63	5	8	26	61	68	53	5	8	34	40	21	94	8	12	35	5	125	10	3
AEBP1	553	11	42	87	212	49	10	43	52	21	14	15	3	4	172	23	76	3	25	45	116	81	68	53	32	62	287	120	62	3	13	81	142	259	117	10	5	39	82	32	124	32	62	43	8	63	3	93
AEBP2	1405	46	50	187	365	16	64	160	389	30	26	29	15	3	457	53	81	1	89	188	218	440	94	16	231	18	497	347	401	4	9	135	492	710	217	67	75	55	448	89	193	13	93	56	6	465	29	15
AEN	630	50	96	275	388	55	27	48	313	46	17	43	10	6	161	47	177	4	68	130	154	234	86	29	78	8	496	289	160	11	49	82	504	924	248	21	22	151	167	84	362	20	99	118	17	281	14	11
AFAP1	121	18	20	82	118	14	24	37	105	5	13	25	4	1	158	9	63	1	22	63	80	87	29	16	48	6	189	129	97	2	16	33	117	174	68	11	20	45	88	22	113	4	72	31	3	104	7	8
AFAP1L1	186	10	25	70	146	27	15	29	58	13	10	31	2	1	111	17	68	4	29	46	65	86	28	21	23	5	106	59	47	5	14	34	77	126	82	8	11	37	53	26	124	14	23	48	5	124	7	14
AFAP1L2	114	16	27	92	212	22	19	39	99	19	17	21	2	1	128	18	114	1	37	34	95	52	45	19	22	9	106	47	233	3	18	61	89	164	141	4	5	68	53	34	129	15	22	52	5	233	9	9
AFDN	519	111	32	228	393	16	42	190	470	18	51	40	8	5	455	65	47	2	191	209	95	450	46	16	127	7	901	770	232	2	17	71	232	547	100	19	23	43	160	40	176	20	201	52	9	201	11	11
AFF1	281	47	48	94	124	15	26	83	243	28	40	35	15	4	194	43	55	1	96	149	207	201	61	20	56	17	172	112	206	3	20	68	242	639	178	26	43	50	131	48	181	20	25	48	6	239	15	11
AFF2	67	6	14	44	59	7	7	19	27	9	7	13	1	4	69	8	52	1	17	26	52	57	16	11	17	3	58	20	29	3	5	18	46	66	28	5	4	26	30	20	79	4	17	30	7	61	4	2
AFF3	125	13	38	168	178	22	78	22	77	9	11	9	5	2	79	15	79	1	28	91	110	74	41	18	12	5	130	69	45	4	19	27	175	175	206	5	8	89	83	46	110	11	22	47	4	97	9	9
AFF4	513	32	21	125	171	12	25	74	95	11	13	14	9	2	207	22	38	1	42	128	100	97	23	12	30	6	214	143	67	1	9	27	190	291	87	7	19	24	48	29	91	7	53	18	3	176	9	7
AFG1L	151	17	17	64	86	10	10	30	60	6	15	18	4	2	118	17	63	3	30	27	77	82	19	16	22	2	124	68	81	3	6	35	91	161	74	7	18	27	52	31	76	2	24	33	4	83	6	4
AFG3L2	819	39	58	224	309	30	32	128	289	38	44	32	12	4	336	40	92	2	95	146	179	243	79	18	136	11	647	438	164	3	19	86	337	453	170	30	38	87	123	49	259	19	90	86	12	303	9	12
AFM	68	9	18	36	63	5	8	10	53	7	7	20	3	3	55	12	41	2	22	18	52	51	11	9	13	2	50	36	40	4	5	22	45	81	58	3	5	38	42	16	78	7	12	32	2	55	6	7
AFMID	102	9	13	40	74	6	13	34	54	7	6	13	1	2	118	8	38	2	11	28	46	52	14	13	26	2	54	38	47	2	8	14	51	89	35	9	5	12	57	18	58	2	18	30	1	63	5	3
AFP	74	10	19	24	38	9	5	16	49	5	8	7	1	1	31	10	39	3	7	28	46	41	15	13	14	1	43	21	23	4	8	12	46	74	37	1	5	35	30	17	60	4	9	27	6	45	2	5
AFTPH	178	17	28	106	128	4	24	79	126	11	10	12	7	1	182	13	33	1	37	64	146	115	27	11	56	4	302	182	130	2	5	26	93	124	109	14	24	22	67	38	66	12	30	28	1	168	10	2
AGA	317	27	44	112	119	21	22	59	176	23	18	32	2	5	149	20	54	3	45	121	112	110	54	26	32	3	227	130	116	3	15	44	143	188	147	5	15	80	82	51	116	8	34	38	5	131	7	11
AGAP1	399	40	27	381	411	17	29	89	423	18	18	32	10	3	364	24	83	1	64	139	65	150	38	13	90	3	276	175	98	4	14	64	194	427	93	13	27	51	91	17	157	5	45	54	9	179	13	5
AGAP2	383	18	61	130	162	25	9	39	123	28	18	23	2	5	138	19	136	3	30	57	205	123	54	18	18	13	121	88	100	4	22	48	313	467	223	6	18	73	88	52	146	11	35	53	9	169	16	7
AGAP3	648	57	28	575	364	29	46	173	256	24	29	21	10	3	405	39	75	2	68	250	98	170	54	17	97	9	627	463	346	4	9	96	297	559	139	56	74	48	150	50	252	20	117	79	2	397	15	17
AGAP9	745	100	125	493	735	58	81	217	513	46	28	74	10	10	638	68	179	3	123	226	293	443	120	34	87	17	686	415	383	16	33	198	444	790	365	26	44	215	240	105	462	26	202	156	14	388	26	20
AGBL1	117	18	26	62	108	20	7	11	60	10	11	18	3	1	55	12	66	1	32	37	55	58	27	15	8	4	58	54	49	5	12	23	58	108	87	7	7	59	38	13	93	2	6	43	7	86	3	10
AGBL2	148	56	47	81	147	20	19	35	99	18	15	21	8	5	103	34	74	2	144	71	77	84	31	10	14	1	108	69	67	4	9	50	106	181	121	10	11	86	68	36	133	5	18	58	10	125	3	6
AGBL3	134	12	19	77	138	14	14	22	87	12	6	11	3	3	98	10	29	1	25	52	57	80	26	12	22	4	121	80	71	3	9	37	138	155	75	4	11	39	73	21	118	4	16	44	2	77	12	4
AGBL4	248	60	22	112	189	13	9	30	60	10	10	16	5	1	84	33	49	1	147	83	44	131	28	14	12	6	282	170	55	3	13	28	99	204	77	5	5	53	32	16	102	7	22	39	1	96	2	4
AGBL5	782	62	47	147	299	37	32	89	215	26	34	44	10	2	340	32	318	5	73	97	187	198	56	31	43	10	421	250	139	4	27	80	279	570	196	18	36	56	118	69	199	19	68	73	11	681	52	13
AGER	88	10	15	99	165	4	16	28	93	6	5	17	2	1	102	11	59	1	18	51	79	64	38	9	18	6	101	72	68	2	5	36	119	157	93	10	8	28	54	36	67	2	25	35	3	95	7	5
AGFG1	461	32	28	145	201	8	35	136	256	27	14	26	1	3	305	25	43	1	32	48	204	191	43	13	97	7	392	248	146	3	11	60	218	313	122	23	42	33	124	39	100	10	33	34	5	234	8	9
AGFG2	145	23	40	113	124	11	12	20	157	25	59	35	1	3	93	17	59	1	44	50	140	102	40	11	11	7	162	86	60	6	7	47	198	205	164	5	8	28	51	33	142	11	23	49	1	113	4	9
AGGF1	408	29	67	190	261	33	30	119	148	25	24	26	8	10	276	27	93	1	56	127	177	216	64	26	51	11	215	145	135	4	13	61	267	427	218	15	19	64	106	56	190	25	61	60	12	267	18	13
AGK	361	19	41	182	246	16	17	76	148	15	23	20	7	3	207	26	45	3	50	110	115	128	44	18	54	6	419	258	175	7	9	55	186	317	130	12	41	60	109	43	155	9	33	67	7	216	6	8
AGL	320	37	42	122	216	22	16	50	157	7	23	20	7	4	156	25	42	2	66	105	103	145	38	11	65	4	395	264	119	9	11	49	158	280	134	24	34	55	127	49	151	9	45	49	9	161	9	9
AGMAT	148	26	36	55	153	21	9	13	61	10	13	29	1	2	63	18	87	1	26	38	126	87	37	16	83	8	57	42	57	1	13	31	73	120	159	5	9	50	56	42	133	5	13	41	9	91	7	13
AGMO	61	6	17	66	61	21	15	10	57	5	5	7	1	2	58	4	57	2	15	18	34	48	19	10	6	1	81	58	29	2	13	23	63	110	61	1	7	43	46	18	88	5	19	34	1	68	2	3
AGO1	597	46	61	332	444	19	33	108	346	24	22	38	9	1	338	38	121	7	77	247	174	181	46	31	104	11	723	454	126	4	22	74	262	481	200	24	30	63	144	69	243	15	69	72	5	272	9	13
AGO2	742	47	32	338	495	18	31	106	328	18	17	27	4	2	242	28	44	3	49	292	154	200	40	7	157	12	719	502	267	1	11	54	379	492	171	40	49	36	191	46	145	9	170	48	5	187	14	10
AGO3	189	17	20	111	138	15	15	53	121	21	11	18	1	2	102	23	48	2	26	76	88	115	15	17	37	5	288	192	56	4	9	43	229	259	110	5	7	48	76	27	119	7	25	30	7	153	4	7
AGO4	252	19	25	211	297	18	19	43	112	21	10	27	7	1	124	15	48	1	42	89	90	94	38	10	37	7	460	334	51	3	15	53	159	244	110	8	9	44	32	29	90	7	36	31	4	124	4	7
AGPAT1	1349	57	60	424	615	30	67	246	348	39	45	37	13	5	668	45	156	2	101	253	228	202	97	25	74	16	739	476	380	9	23	76	666	1006	274	25	44	99	138	72	228	30	135	99	15	338	21	14
AGPAT2	751	69	49	80	197	26	29	106	390	38	27	41	7	5	304	49	83	2	101	151	127	142	48	18	60	9	295	167	80	5	13	37	163	196	146	12	17	88	97	56	217	10	49	67	12	153	8	9
AGPAT3	185	33	40	98	169	27	20	75	130	12	28	24	5	1	274	26	100	1	35	76	93	163	32	18	50	13	210	151	200	3	16	82	118	154	131	24	38	63	114	41	141	5	50	51	13	191	8	11
AGPAT4	82	10	16	108	129	7	8	18	37	6	7	8	3	1	86	8	62	3	21	73	56	60	17	7	11	7	113	58	34	4	13	19	88	150	55	7	7	30	40	21	97	3	13	31	6	79	8	9
AGPAT5	387	23	29	208	302	20	24	52	145	11	19	26	4	1	169	21	65	2	35	177	131	293	34	24	74	5	542	361	138	3	13	45	236	402	129	31	34	43	139	36	124	11	66	55	6	147	9	11
AGPS	780	44	50	309	485	39	19	48	526	47	30	36	7	6	137	26	131	1	67	166	207	241	64	19	133	16	329	206	145	10	28	84	237	576	168	35	51	93	155	62	212	27	39	72	10	216	20	20
AGR2	72	384	15	28	63	11	11	17	231	17	7	34	45	2	58	160	40	4	452	629	39	26	11	13	35	2	38	30	29	3	4	20	74	74	44	3	4	39	32	13	72	4	8	33	4	55	5	3
AGR3	72	131	30	64	100	16	15	13	92	9	12	12	7	2	62	62	50	1	246	51	38	35	29	14	10	5	70	63	46	3	9	30	74	119	79	1	5	39	47	21	121	7	25	40	5	70	7	5
AGRN	1758	274	54	597	1093	20	89	355	763	41	51	47	13	6	1131	60	142	1	146	166	156	387	61	21	112	21	1772	1296	635	10	32	323	377	766	153	152	212	66	279	42	513	39	178	168	17	1091	44	26
AGRP	85	19	23	55	79	9	10	15	63	10	12	14	1	3	64	15	74	4	18	36	58	40	33	14	13	3	48	38	49	3	8	33	58	83	66	7	9	43	41	23	89	4	22	28	3	61	7	6
AGT	56	13	10	32	68	6	9	13	43	3	2	14	1	1	66	10	40	3	16	23	29	32	13	6	12	2	81	43	28	2	5	8	59	73	39	7	4	26	25	14	64	5	15	26	2	64	2	2
AGTPBP1	236	18	23	192	188	11	15	45	129	16	16	27	6	3	154	14	64	1	30	89	102	150	33	6	56	6	192	127	66	1	9	31	152	381	97	15	18	34	57	21	90	6	30	39	7	118	7	7
AGTR1	91	13	22	39	86	14	4	6	51	5	6	13	1	1	54	9	48	3	11	19	49	49	15	13	7	3	65	42	48	1	17	12	70	115	48	8	7	36	41	33	69	1	17	46	5	62	3	4
AGTR2	106	18	21	74	134	14	16	9	62	9	14	23	1	2	90	13	75	1	33	45	68	72	23	17	16	4	78	46	52	5	20	20	65	91	83	6	6	58	43	26	143	5	29	57	4	80	5	7
AGTRAP	530	62	29	73	134	16	22	63	212	23	18	18	11	3	263	43	65	1	83	95	96	120	35	12	45	13	473	315	96	2	9	32	174	279	114	6	28	48	66	22	107	16	44	39	7	226	13	6
AGXT	120	13	26	82	123	18	11	40	85	7	11	21	7	3	76	15	75	3	20	35	72	80	29	14	18	9	99	51	45	7	10	40	71	129	88	7	7	76	48	27	115	4	21	49	6	77	9	8
AGXT2	64	12	23	61	88	13	10	20	67	3	8	16	1	1	48	15	48	1	15	39	33	54	18	12	14	6	55	23	34	2	12	22	72	81	59	4	7	62	33	20	97	2	16	48	6	66	3	6
AHCTF1	453	31	30	170	295	26	52	122	218	20	25	23	5	2	371	24	85	2	53	161	160	232	46	20	108	13	464	306	155	2	13	56	233	415	171	22	25	91	122	48	203	21	67	71	9	300	20	10
AHCY	1984	39	36	136	285	29	50	157	731	35	11	16	6	4	449	24	87	3	42	233	135	245	36	20	258	11	1064	682	253	5	15	74	762	1012	115	78	123	53	341	78	173	20	90	66	8	241	7	13
AHCYL1	885	74	48	238	319	20	28	111	313	31	58	33	19	4	353	39	95	4	97	198	236	166	50	24	156	10	936	654	315	5	19	74	306	495	168	42	58	63	164	56	195	25	112	51	4	279	15	13
AHCYL2	406	48	38	160	223	29	25	109	95	13	26	43	11	5	246	32	87	4	54	73	105	133	40	14	63	9	333	190	95	8	13	43	183	382	143	11	17	76	84	40	192	7	35	74	12	117	7	10
AHDC1	93	29	16	52	106	14	17	46	80	9	13	13	3	1	170	11	74	1	37	73	58	187	20	4	28	4	77	54	107	3	7	34	118	202	64	11	12	26	43	24	70	9	24	31	4	143	1	3
AHI1	447	43	40	203	292	13	32	93	141	18	16	26	4	1	291	21	47	3	95	123	92	159	40	12	50	8	196	114	74	2	11	33	255	442	108	7	6	35	86	51	132	13	30	39	7	128	10	11
AHNAK	777	240	67	90	175	25	74	146	282	77	84	31	70	4	476	90	79	1	357	229	322	546	184	24	41	29	1001	820	276	4	21	118	1572	1369	445	70	147	46	246	97	213	57	135	71	6	292	16	23
AHNAK2	139	62	31	53	106	11	10	21	50	9	11	29	10	2	63	32	55	1	53	102	60	60	36	9	9	4	80	55	103	2	7	17	143	166	94	6	13	47	44	20	87	8	44	46	5	73	5	5
AHR	113	65	26	41	73	10	57	197	154	30	21	28	13	2	565	38	44	3	80	50	169	80	89	9	66	16	630	658	133	1	6	60	139	136	122	37	67	32	99	36	92	20	44	30	5	408	16	14
AHRR	121	13	17	51	110	14	13	15	120	9	10	12	2	2	77	12	57	1	21	51	62	99	23	11	11	5	71	54	46	1	10	26	77	105	87	6	7	45	35	20	95	7	20	35	5	80	6	2
AHSA1	488	49	12	131	145	5	11	38	102	16	13	20	1	1	124	21	62	1	110	117	104	139	35	7	86	6	264	181	151	1	4	28	207	337	93	25	19	20	97	39	85	4	45	21	1	117	4	5
AHSG	103	9	27	63	122	8	9	19	62	6	12	21	1	5	66	8	62	1	19	31	75	77	28	13	13	2	80	57	41	2	22	31	49	106	87	10	10	54	45	26	103	4	23	31	4	67	5	6
AHSP	80	15	21	56	94	19	14	18	38	5	6	10	1	2	56	15	38	2	39	32	36	36	15	14	10	1	46	33	32	2	9	21	49	100	63	1	3	39	36	18	125	3	18	26	10	70	5	1
AICDA	72	13	20	31	56	6	7	8	27	4	8	10	1	5	42	8	66	1	13	14	49	25	20	11	10	3	41	35	27	4	6	17	32	75	35	9	8	26	24	17	67	4	14	25	2	50	2	5
AIDA	611	38	68	261	391	33	43	200	205	29	26	31	3	6	460	26	82	1	64	202	242	182	79	22	83	13	569	365	188	2	28	74	250	415	263	26	43	73	163	98	226	21	52	79	14	384	32	16
AIF1	248	32	62	111	190	26	41	111	147	63	26	36	6	5	267	41	287	4	35	64	306	168	75	25	50	31	157	167	135	7	27	75	157	301	240	16	33	73	164	74	236	31	40	89	12	419	12	12
AIF1L	175	20	29	162	260	20	14	17	193	17	32	25	1	1	115	19	84	4	20	104	70	86	37	11	17	1	442	364	49	10	14	40	91	214	95	4	4	52	45	26	138	5	169	42	5	58	9	11
AIFM1	324	20	33	91	148	17	22	56	120	15	11	22	5	1	154	20	60	3	38	80	89	97	37	8	63	6	215	128	96	6	12	45	112	232	112	15	20	43	71	30	137	12	31	56	3	151	3	7
AIFM2	283	27	30	95	194	18	21	65	240	29	21	26	9	4	195	27	95	1	57	83	123	89	37	12	83	11	169	109	134	4	12	51	123	183	148	27	13	52	75	32	108	15	36	61	4	133	9	8
AIFM3	83	26	17	36	66	12	12	22	49	7	10	18	1	2	68	8	50	1	21	29	56	57	19	15	13	2	69	54	29	5	1	27	57	100	63	5	5	24	39	12	83	3	27	44	4	82	5	3
AIG1	452	28	28	120	152	12	14	40	76	3	12	11	6	1	149	13	23	2	41	74	48	96	21	9	9	5	124	74	53	4	6	24	133	207	88	7	9	26	57	30	64	5	31	32	3	54	1	4
AIM2	72	9	62	61	68	11	13	18	60	16	10	17	1	1	72	14	58	1	15	41	226	50	56	11	13	8	73	52	32	2	8	25	62	85	295	12	12	35	73	103	105	11	18	49	2	129	14	5
AIMP1	571	35	35	136	188	16	43	110	420	42	24	32	11	2	286	36	60	1	62	162	166	184	58	22	103	8	415	248	268	2	15	60	311	432	189	27	36	43	124	72	154	8	57	61	1	297	10	13
AIMP2	315	24	28	110	170	18	19	57	170	18	17	19	5	4	170	16	91	2	29	72	88	110	30	8	66	6	323	233	89	5	20	42	169	286	100	16	27	49	90	27	143	10	32	49	9	139	7	8
AIP	616	25	56	92	179	13	27	69	174	15	13	27	4	2	231	19	123	1	31	86	196	120	57	13	57	20	302	188	229	6	11	55	248	320	227	24	24	45	165	60	159	8	45	60	3	214	14	14
AIPL1	92	15	24	71	109	19	11	15	66	5	11	17	1	5	52	10	63	1	20	33	55	76	29	14	16	4	53	34	43	5	3	29	59	91	78	5	4	43	30	23	109	3	12	42	6	75	2	8
AIRE	121	14	26	76	111	17	15	26	84	11	11	15	1	4	54	21	104	2	20	46	70	86	26	20	10	3	100	70	285	5	15	54	74	118	108	6	7	62	54	23	126	4	30	40	10	90	4	5
AJAP1	64	12	10	37	67	16	7	18	47	6	5	16	2	2	56	18	61	2	35	28	50	46	17	11	11	2	50	47	29	1	6	20	61	93	56	5	4	29	23	12	64	1	9	30	3	114	6	7
AJM1	254	28	54	112	208	41	18	34	138	16	13	30	4	4	129	37	152	4	43	50	122	183	65	32	14	11	152	107	76	12	36	52	161	277	156	11	10	107	61	46	207	11	47	75	18	141	9	5
AJUBA	584	52	40	146	217	39	27	52	151	23	25	36	11	4	164	32	131	3	65	106	104	260	60	16	50	9	203	148	238	9	28	71	219	281	178	26	33	80	139	46	203	14	51	88	8	310	10	10
AK1	526	91	54	162	243	25	16	87	283	25	45	35	9	7	269	47	105	1	325	170	175	229	74	16	47	15	254	194	62	8	13	47	238	412	185	3	26	66	57	60	177	13	37	59	9	165	14	8
AK2	1680	106	92	403	696	51	100	390	813	87	54	59	24	6	958	90	239	5	138	408	393	561	118	30	438	44	2639	1916	430	9	42	176	784	1372	400	83	164	126	342	130	408	32	145	144	13	791	30	21
AK3	573	46	57	267	499	31	19	95	362	18	43	40	12	3	245	53	147	2	48	168	183	467	68	20	138	20	360	258	193	14	29	104	306	526	219	39	25	91	160	72	210	20	99	90	13	529	17	12
AK4	1253	50	79	421	590	51	35	49	290	58	31	75	4	11	155	50	148	1	72	220	143	212	90	26	36	13	209	165	175	12	39	86	568	676	266	60	80	163	215	84	362	12	104	127	23	252	22	14
AK5	59	10	26	56	95	16	6	8	68	5	8	11	3	1	40	11	44	1	11	20	58	57	24	12	7	4	93	62	31	4	11	19	78	148	83	7	7	40	38	20	97	3	13	37	7	58	3	3
AK6	340	21	34	99	183	28	17	64	114	25	20	21	6	7	161	36	62	1	21	82	120	152	35	19	57	10	160	120	111	1	12	61	202	307	137	16	26	78	86	36	183	9	31	57	10	197	7	6
AK7	166	42	36	73	119	13	11	12	61	11	8	27	5	1	65	34	62	6	143	56	61	53	33	12	18	5	87	66	43	3	7	16	88	128	71	2	9	37	45	13	96	7	17	37	7	149	4	5
AK8	168	60	36	113	198	33	14	67	150	13	11	30	5	3	170	44	77	1	132	69	71	172	43	15	58	15	118	72	93	3	18	38	131	202	116	5	6	97	58	38	138	8	26	48	11	145	14	8
AK9	84	44	26	80	106	9	20	25	45	4	11	11	7	2	104	16	41	2	66	38	62	55	32	11	17	3	150	92	37	2	10	26	58	120	70	2	9	32	35	23	70	5	18	28	2	92	4	6
AKAIN1	76	8	22	40	76	9	7	15	45	9	5	9	2	2	53	11	33	3	15	29	40	44	24	12	6	2	40	34	25	1	5	28	50	91	58	5	11	45	25	11	84	1	12	33	3	52	3	3
AKAP1	259	41	43	259	378	22	36	106	252	19	31	38	4	2	289	42	86	1	42	135	94	170	51	15	172	9	548	348	150	6	20	51	159	289	147	21	52	57	184	51	189	17	138	59	5	192	8	9
AKAP10	327	19	33	122	231	19	18	58	161	23	20	16	6	2	204	23	50	1	38	47	120	116	49	8	45	5	152	112	136	4	11	51	195	293	153	11	20	34	90	39	130	3	64	37	5	173	7	14
AKAP11	443	34	29	166	249	19	30	108	159	11	18	16	14	3	262	21	129	1	53	119	237	97	57	16	80	9	270	182	252	4	15	68	202	391	222	22	26	40	89	36	116	11	46	45	3	158	7	9
AKAP12	632	25	33	298	326	17	10	34	66	16	17	22	1	3	82	25	53	3	34	278	68	72	35	19	15	2	102	61	56	7	12	27	453	613	100	14	10	49	48	20	114	10	15	32	9	86	3	9
AKAP13	242	28	34	127	180	9	15	50	252	29	17	23	1	1	143	14	43	1	65	111	165	111	46	9	34	11	344	193	97	1	4	39	194	268	196	17	20	19	73	38	52	13	48	23	5	157	9	9
AKAP14	77	56	29	45	92	17	8	19	41	7	14	22	4	2	67	39	53	2	127	33	47	65	20	14	12	3	52	49	36	3	12	28	66	99	70	6	9	47	36	14	136	3	18	40	2	66	2	7
AKAP17A	518	51	62	151	234	13	22	65	145	24	19	28	15	2	154	32	56	2	66	149	168	164	72	20	62	13	212	147	246	5	11	67	265	392	193	17	13	44	101	61	171	15	96	61	5	312	18	13
AKAP3	59	10	19	41	57	10	7	19	39	8	9	11	2	1	67	11	27	4	5	25	40	42	16	11	11	1	45	39	31	2	8	13	40	87	50	3	2	19	31	13	56	4	9	31	5	47	1	4
AKAP4	79	9	17	37	72	13	8	12	43	4	8	15	1	1	54	15	58	1	13	26	41	53	19	8	8	4	57	46	31	5	17	22	67	82	49	1	4	35	37	17	97	7	16	35	3	50	4	7
AKAP5	129	19	33	68	117	23	7	22	83	16	8	21	5	1	74	9	39	2	26	43	95	79	33	22	18	9	69	42	51	4	6	40	143	175	110	5	14	61	44	36	90	2	26	36	10	112	6	13
AKAP6	86	21	19	53	66	23	12	15	41	7	13	12	5	1	56	18	40	1	61	52	57	43	17	9	21	2	61	48	29	4	9	16	75	140	62	8	10	33	27	24	72	4	19	42	3	49	7	6
AKAP7	112	17	44	79	123	21	11	31	92	9	16	17	5	3	88	28	72	2	30	28	72	150	37	13	14	3	141	94	197	2	9	19	110	152	104	5	5	55	52	34	130	6	26	54	4	93	1	5
AKAP8	612	54	46	262	419	23	34	112	357	32	31	47	9	4	288	37	118	3	94	160	207	145	66	19	75	21	424	270	244	6	11	75	348	614	231	14	32	68	166	80	200	10	90	60	5	269	10	15
AKAP8L	788	41	42	253	375	14	34	120	257	27	13	21	12	1	327	30	48	2	85	156	138	118	51	12	37	6	340	226	146	3	7	69	363	537	161	23	21	40	124	37	123	14	89	44	7	280	12	12
AKAP9	190	29	17	81	103	8	12	27	79	13	11	13	4	1	88	5	40	1	51	49	47	66	13	10	11	5	257	155	36	5	10	29	95	141	47	11	14	21	39	15	76	9	41	34	3	89	3	4
AKIP1	386	18	40	84	155	23	24	69	197	19	19	16	4	2	218	24	68	1	37	100	98	154	37	21	72	10	120	114	82	4	13	71	228	367	93	19	34	52	120	45	189	15	27	52	3	211	13	9
AKIRIN1	1506	62	66	261	424	30	54	200	452	42	40	39	15	3	421	42	69	5	138	264	340	304	108	27	161	25	1175	776	312	1	18	101	594	1543	264	58	75	64	289	101	280	35	88	93	8	485	27	18
AKIRIN2	445	34	56	284	363	24	49	314	200	32	34	33	3	4	623	25	67	1	53	184	201	182	76	18	108	9	554	365	253	4	11	48	300	510	182	28	30	62	143	57	195	16	57	75	10	267	13	13
AKNA	224	70	115	89	153	29	39	92	208	49	7	23	6	8	290	33	195	1	144	70	606	188	196	14	69	44	120	107	179	5	11	76	155	179	726	19	34	47	135	161	198	29	28	77	13	377	31	17
AKNAD1	117	7	31	81	216	13	5	14	72	7	8	24	3	4	49	7	46	3	30	31	72	52	31	23	15	6	101	68	49	3	11	29	88	125	87	5	7	46	56	28	130	4	17	42	8	135	2	6
AKR1A1	1151	96	76	478	688	19	55	212	742	86	40	47	8	3	588	93	131	1	180	655	400	291	89	22	269	42	1148	901	363	2	20	121	513	818	289	45	98	46	306	103	216	53	135	84	9	717	38	21
AKR1B1	839	41	76	337	458	25	46	140	347	57	66	37	8	4	430	29	101	2	67	234	329	224	87	21	37	26	520	339	224	7	17	102	390	816	267	42	65	107	146	73	311	28	51	127	11	427	25	13
AKR1B15	148	27	39	131	191	25	12	20	113	11	11	32	4	4	72	32	70	4	33	64	70	162	43	15	19	3	143	113	68	6	23	53	113	160	131	7	10	77	74	45	208	18	35	80	10	101	6	6
AKR1C1	77	112	28	95	127	44	22	82	56	7	13	31	15	4	244	43	40	1	58	152	43	82	19	8	12	4	104	65	82	2	8	27	71	136	85	2	8	50	69	26	103	23	40	28	2	80	6	3
AKR1C2	71	59	21	45	92	14	20	34	46	5	8	23	11	1	103	26	49	1	50	94	42	55	16	12	14	2	74	38	55	5	11	31	54	84	78	6	9	41	35	12	78	18	17	29	2	49	4	9
AKR1C3	70	62	29	59	124	25	11	27	48	9	8	30	16	1	62	53	62	5	78	250	58	54	23	16	16	5	98	72	59	6	8	38	64	116	69	6	10	58	38	24	104	9	21	49	6	55	3	9
AKR1C4	74	7	5	16	45	7	7	10	24	7	11	15	2	1	41	6	36	2	11	21	39	35	10	12	12	1	41	28	23	1	4	16	29	61	40	7	4	26	20	10	41	5	8	12	3	42	1	5
AKR1D1	119	11	36	65	126	18	10	20	79	10	6	15	1	3	75	11	57	4	26	43	48	78	32	10	15	4	133	81	49	1	12	36	78	124	94	3	8	58	41	25	134	3	25	46	8	96	7	7
AKR1E2	294	27	20	253	433	26	24	40	81	12	16	43	6	10	167	27	98	6	33	65	121	201	48	17	22	8	466	310	93	3	11	91	227	441	156	5	11	70	102	38	178	11	66	59	8	116	7	7
AKR7A2	70	10	22	39	60	11	6	22	58	4	10	17	1	3	57	7	65	1	10	28	61	60	24	7	14	4	34	31	34	2	5	22	45	77	75	2	11	30	40	23	60	2	11	20	1	76	6	8
AKR7A3	172	23	35	98	168	29	19	34	128	17	18	35	2	1	81	23	159	4	41	64	108	123	39	14	12	7	86	44	86	11	19	37	152	209	135	2	9	88	81	53	180	8	26	60	13	156	10	7
AKR7L	150	13	34	98	185	22	11	23	108	16	12	18	1	1	85	23	62	1	46	58	56	87	33	11	18	6	101	64	55	2	14	33	117	167	113	5	2	80	64	29	138	3	26	55	6	112	6	6
AKT1	867	74	34	98	253	25	31	89	249	24	34	31	15	1	284	52	86	2	68	166	220	128	66	15	100	18	413	285	129	3	16	56	366	574	190	22	26	40	117	55	110	26	136	48	4	187	12	18
AKT1S1	532	28	40	182	247	32	28	119	156	32	19	30	10	6	323	14	122	1	36	120	125	171	52	29	89	8	264	217	176	5	11	70	211	280	162	24	40	39	188	78	186	17	51	64	6	289	10	14
AKT2	595	53	40	185	303	18	44	87	281	28	22	21	14	1	326	48	59	1	88	154	168	187	58	17	70	13	440	272	250	3	18	64	276	549	175	34	44	29	150	59	144	22	84	52	2	299	23	15
AKT3	1708	15	36	619	693	18	73	302	68	30	18	22	2	2	689	28	58	2	40	276	188	200	96	24	111	14	126	69	277	3	13	93	233	517	258	19	22	57	253	97	183	14	18	48	3	310	18	14
AKTIP	380	19	30	126	209	21	13	30	130	9	13	26	5	2	88	19	37	1	32	64	90	87	36	12	73	8	219	149	50	2	12	36	177	236	140	6	18	61	63	32	138	8	48	45	6	98	6	5
ALAD	334	27	45	108	169	18	12	61	175	15	26	23	5	1	154	22	85	1	38	78	86	179	37	10	52	11	274	164	43	4	19	29	160	240	125	10	14	49	64	40	130	3	41	34	2	102	9	8
ALAS1	455	37	29	201	311	18	22	70	154	26	21	24	5	4	205	31	81	1	67	187	125	90	31	14	84	7	255	203	88	3	10	40	160	243	114	16	19	49	85	33	154	6	46	59	4	197	12	8
ALAS2	70	8	22	52	85	12	8	14	40	8	9	13	1	1	52	10	41	4	15	47	45	50	17	8	17	2	53	33	47	4	13	23	58	92	73	3	4	42	28	12	86	2	24	32	1	51	6	2
ALB	86	9	32	36	79	44	11	24	63	6	12	23	2	2	70	9	55	2	23	31	59	65	22	9	9	3	55	36	38	3	5	27	83	109	75	2	10	45	47	21	103	8	27	47	8	80	3	6
ALCAM	1007	162	32	127	297	28	24	41	215	35	27	25	34	3	125	128	75	1	419	318	113	163	52	20	10	6	125	159	259	8	15	56	182	287	139	3	9	49	105	51	135	13	31	47	8	167	11	8
ALDH16A1	165	14	19	92	147	14	17	54	78	13	8	11	3	2	155	18	67	3	27	51	99	117	34	7	36	6	118	90	114	5	12	44	93	139	99	11	15	52	88	34	111	5	31	31	4	167	5	4
ALDH18A1	821	59	43	249	406	20	49	198	232	26	50	51	8	1	516	31	102	1	68	192	161	111	44	12	158	14	768	525	259	5	10	102	467	716	139	40	64	44	208	66	123	15	92	47	5	300	17	17
ALDH1A1	3777	126	12	36	52	9	8	23	673	24	17	61	20	5	60	63	51	1	270	72	51	36	22	6	51	6	41	25	19	3	22	19	145	174	54	5	9	31	46	13	62	3	2	27	6	86	4	2
ALDH1A2	109	19	38	88	137	21	12	36	84	14	8	22	3	7	90	25	71	2	33	39	59	108	37	16	13	4	94	70	51	5	19	36	97	144	93	9	11	61	63	24	109	8	25	48	9	98	6	5
ALDH1A3	117	35	23	60	85	21	8	25	68	8	33	51	6	6	73	12	53	1	44	96	78	53	20	15	17	2	126	138	45	4	8	39	64	132	79	7	10	45	44	29	91	17	57	38	4	82	7	5
ALDH1B1	247	20	22	74	100	11	9	28	129	9	16	24	5	1	77	11	75	1	26	87	66	71	31	23	38	1	95	74	46	4	14	27	113	207	70	11	17	43	44	17	106	8	13	51	7	86	4	9
ALDH1L1	127	35	27	80	100	17	18	20	65	7	38	33	5	2	95	25	77	1	90	39	42	71	21	20	22	3	89	57	62	9	16	41	101	151	79	9	5	51	57	22	112	8	25	38	6	123	3	11
ALDH1L2	99	18	38	67	95	16	6	28	60	14	11	15	3	4	61	11	38	1	16	55	43	76	33	14	14	10	90	54	80	4	12	26	112	130	80	8	8	58	45	24	88	5	29	51	11	74	3	14
ALDH2	252	81	48	106	195	23	128	702	384	34	50	30	15	3	1726	82	70	3	163	152	160	1175	102	22	218	15	144	199	752	3	12	202	198	329	205	33	57	58	198	61	173	33	23	51	4	1419	65	25
ALDH3A1	81	130	22	66	112	17	15	22	46	10	12	24	32	3	96	78	89	3	165	29	58	874	51	17	64	10	61	40	71	2	14	35	59	115	79	10	7	49	52	20	122	50	18	39	6	84	6	8
ALDH3A2	415	75	27	94	139	12	23	95	246	23	31	23	25	5	259	60	57	2	145	74	94	383	28	16	49	3	166	126	83	5	11	35	203	283	92	23	56	31	81	28	80	11	44	22	3	128	6	5
ALDH3B1	88	86	22	45	71	9	18	20	62	13	6	10	13	3	51	34	41	1	488	29	41	46	18	6	13	3	53	61	47	6	8	17	55	99	71	4	8	35	46	29	79	1	17	26	3	62	7	6
ALDH3B2	217	34	48	139	175	38	32	64	231	17	33	51	1	5	290	36	912	35	41	110	215	224	75	73	67	18	396	187	268	2	37	69	168	267	191	24	37	66	125	34	225	28	66	71	11	291	17	11
ALDH4A1	330	41	19	57	106	6	9	50	139	6	8	20	6	1	141	15	53	2	26	58	61	85	14	13	20	3	94	73	97	4	4	22	95	198	65	11	23	30	67	25	88	9	16	40	8	118	10	8
ALDH5A1	98	11	5	32	63	8	8	18	38	3	8	19	1	2	67	7	45	2	19	19	39	50	20	3	16	3	74	31	39	2	6	19	58	102	56	2	4	36	22	8	67	5	20	14	2	72	3	4
ALDH6A1	122	16	19	82	114	13	9	28	34	11	19	28	2	1	76	18	51	3	34	37	47	78	25	14	22	5	154	91	42	1	7	17	70	153	75	11	9	25	43	26	63	8	37	20	5	84	1	9
ALDH7A1	480	21	22	86	157	16	23	41	32	6	12	21	6	1	162	26	58	3	31	169	55	180	21	10	23	3	229	127	83	3	5	56	554	510	52	8	23	36	37	23	70	6	41	34	2	249	7	8
ALDH8A1	92	12	28	62	98	20	12	17	39	9	12	21	2	4	65	12	44	1	20	43	58	82	24	10	11	5	80	49	57	1	10	25	66	110	68	3	10	42	50	21	94	6	19	37	5	90	7	8
ALDH9A1	582	59	39	165	252	19	157	700	231	26	51	53	15	2	1837	58	89	1	116	167	191	283	69	14	105	15	1379	697	150	7	15	58	257	382	196	23	42	47	101	53	173	12	146	61	7	450	34	8
ALDOA	11060	511	127	794	1385	63	341	702	3465	422	348	104	100	11	2258	288	574	9	528	1975	1220	831	209	71	1047	90	1569	1390	2329	7	42	211	4259	4240	668	271	394	75	1420	353	698	160	778	314	6	2160	131	48
ALDOB	114	14	36	53	103	13	9	13	84	10	13	14	4	4	72	21	72	1	25	45	62	81	29	13	17	5	78	47	31	3	14	29	81	156	97	7	5	51	54	19	104	6	21	41	5	87	8	5
ALDOC	139	11	21	77	180	23	11	31	199	25	8	18	1	2	130	13	134	3	24	70	102	103	43	20	26	5	82	66	113	6	22	40	138	168	123	6	10	58	91	32	111	9	67	56	8	112	7	6
ALG10	432	20	64	155	220	26	23	62	212	18	35	23	9	7	153	28	56	1	40	85	105	131	57	24	30	6	193	105	109	7	23	76	207	349	155	7	14	79	151	64	196	7	54	80	10	170	13	11
ALG10B	316	34	75	206	317	37	19	45	237	26	11	53	4	6	182	35	97	3	82	91	104	163	63	17	21	10	262	170	142	8	31	77	193	309	199	6	17	161	117	66	294	6	60	111	14	205	11	9
ALG12	374	33	50	126	223	26	37	121	221	17	21	32	4	4	328	26	177	4	71	102	145	179	58	21	41	17	255	178	161	8	24	54	215	311	189	21	29	52	105	51	161	21	81	62	14	248	14	9
ALG13	505	46	36	213	262	19	25	53	181	21	8	30	5	4	171	36	45	2	69	111	156	123	66	14	47	8	334	206	336	5	12	48	225	289	196	13	18	29	124	43	150	11	75	49	3	175	10	8
ALG14	92	8	13	39	68	10	8	20	43	9	12	16	2	1	72	19	45	2	18	25	50	56	21	14	14	5	128	62	53	4	8	17	100	110	73	4	8	29	35	11	51	4	15	16	2	65	3	4
ALG1L	263	39	47	176	286	28	13	48	192	27	13	31	2	1	116	29	71	1	68	82	79	172	48	11	20	11	231	171	119	10	31	76	202	305	161	14	12	112	91	57	302	3	45	114	10	133	6	18
ALG1L2	197	44	74	181	321	42	17	38	169	18	11	41	4	8	102	28	84	2	46	58	112	113	50	8	21	14	168	104	96	10	27	61	147	259	164	9	12	131	102	61	279	6	60	125	17	148	7	15
ALG2	274	45	31	192	201	17	32	91	218	19	19	29	1	2	253	21	79	3	51	126	117	128	58	9	54	10	228	162	109	6	11	41	202	306	145	13	19	56	71	39	114	16	41	45	11	165	9	6
ALG3	340	24	32	161	297	19	33	82	304	21	15	19	10	2	194	22	76	1	36	108	97	181	45	13	73	12	536	357	162	7	13	39	172	287	106	17	24	52	110	37	153	12	72	52	10	204	11	7
ALG5	377	35	22	101	191	13	31	64	169	17	25	29	10	1	221	31	82	3	39	130	139	97	30	21	70	10	217	158	130	1	10	36	203	290	148	13	26	28	64	38	88	18	36	45	6	139	7	7
ALG6	99	17	32	75	127	27	10	21	85	7	7	19	2	1	68	19	50	3	38	41	64	78	28	3	17	3	125	89	64	9	14	40	106	128	76	4	10	76	68	30	111	3	17	54	2	88	9	8
ALG8	253	10	11	55	78	6	9	29	88	3	14	11	1	2	61	15	17	1	15	47	51	39	11	8	46	8	146	106	51	2	5	25	84	212	55	11	16	6	46	17	73	4	24	15	2	78	3	4
ALG9	328	41	35	156	272	16	32	37	122	15	22	30	3	2	134	29	73	1	36	102	120	108	58	12	32	13	371	238	128	4	13	72	252	373	147	10	18	55	65	50	170	13	84	56	5	155	16	9
ALK	92	10	16	37	65	16	13	14	37	8	5	7	2	1	54	13	54	4	18	39	56	53	16	10	12	4	70	49	34	4	5	16	52	75	54	2	3	26	24	15	61	4	13	23	2	46	4	6
ALKAL1	80	11	21	50	94	13	15	19	38	5	7	17	1	2	54	6	45	2	12	34	41	42	16	12	13	7	57	37	34	2	5	22	58	91	61	7	5	40	26	13	77	1	15	26	6	74	7	3
ALKAL2	93	11	16	44	74	13	39	69	42	7	13	20	1	2	230	6	63	2	17	20	43	101	28	14	21	2	182	93	79	3	4	29	76	102	68	5	8	43	40	20	80	7	15	28	10	72	3	9
ALKBH1	137	6	20	71	101	15	15	17	60	10	10	20	2	1	63	17	47	2	20	50	55	63	23	9	15	6	68	60	35	3	11	22	78	134	66	5	5	36	48	18	73	4	20	26	2	66	3	5
ALKBH2	402	19	29	127	210	24	38	103	208	16	13	14	5	2	328	15	60	1	40	106	90	160	36	11	77	5	396	246	211	5	7	72	206	356	101	16	35	49	142	42	126	10	85	54	6	171	10	6
ALKBH3	292	29	31	116	163	19	16	58	167	20	15	25	4	3	181	19	74	4	49	97	86	89	38	13	37	5	204	140	77	3	15	48	157	254	141	14	12	70	81	39	127	9	8	52	8	169	10	8
ALKBH4	162	12	31	104	138	25	17	31	94	10	11	17	6	7	122	15	117	2	33	56	97	89	41	14	19	7	183	89	78	5	22	39	131	197	110	8	18	74	69	40	174	10	28	64	7	113	7	6
ALKBH5	932	100	50	294	394	27	45	120	398	39	29	36	20	5	469	58	159	1	174	437	250	248	73	21	109	9	310	211	237	2	11	55	471	677	234	32	35	51	142	64	141	19	58	57	9	341	24	9
ALKBH6	269	16	20	94	152	14	13	51	149	10	12	25	1	1	136	12	85	2	23	61	82	92	21	14	27	8	128	92	63	2	5	34	109	159	120	5	19	35	60	29	95	10	19	40	1	113	9	10
ALKBH7	653	33	39	140	204	17	22	106	177	19	41	23	8	1	295	38	91	3	60	168	137	168	43	19	80	8	258	185	92	6	16	34	247	413	130	25	21	30	134	32	112	13	69	42	7	229	8	10
ALKBH8	158	9	34	67	130	11	13	23	71	3	12	16	2	1	79	13	60	2	23	51	70	52	36	13	24	6	178	114	54	4	7	33	106	178	102	8	15	38	47	40	110	6	35	42	7	107	6	4
ALLC	55	8	21	30	78	11	8	17	38	6	9	11	1	4	70	12	38	2	12	14	41	60	18	12	5	3	51	35	30	2	7	24	56	69	48	5	8	45	40	21	74	1	12	37	4	59	3	3
ALMS1	498	45	41	275	491	18	39	88	352	29	18	20	9	6	259	45	59	3	126	127	129	184	48	19	41	7	497	274	180	5	14	60	253	525	165	7	18	88	106	44	162	14	30	75	8	164	5	9
ALOX12	90	16	21	51	75	10	10	13	49	6	9	14	3	1	71	14	72	2	19	35	56	58	23	13	8	5	62	43	30	4	8	21	59	84	78	7	7	43	25	19	107	1	10	40	2	76	4	5
ALOX12B	114	10	15	60	82	10	8	22	104	5	8	13	1	2	63	7	62	2	25	27	65	60	24	14	25	3	56	30	63	2	8	21	74	112	50	71	71	36	37	19	84	3	10	25	7	69	1	5
ALOX15	141	245	40	102	178	27	15	32	101	15	22	30	76	5	98	208	79	1	809	86	80	94	36	13	24	12	113	62	67	3	14	39	168	248	137	6	13	83	56	42	150	8	24	67	5	119	7	12
ALOX15B	119	6	27	48	81	19	7	22	39	6	6	11	4	1	54	12	66	1	22	38	54	44	17	4	9	2	63	48	31	5	8	26	52	95	72	6	9	30	25	19	78	3	14	29	5	88	4	4
ALOX5	144	20	54	60	114	25	25	86	83	50	11	23	2	1	164	16	98	1	14	232	230	104	60	10	43	8	68	85	181	6	8	78	82	119	245	19	52	27	90	75	179	19	23	72	4	129	15	7
ALOX5AP	257	19	38	32	48	30	23	73	83	22	8	10	3	1	254	11	114	2	11	30	182	62	49	16	21	18	50	131	92	4	9	44	112	120	205	10	23	25	74	53	102	8	16	40	3	199	9	6
ALOXE3	67	7	22	40	74	9	8	26	41	5	6	14	3	1	58	12	67	1	10	27	31	44	15	14	13	2	64	36	31	3	13	13	59	86	64	3	5	38	42	23	51	4	9	28	4	55	3	6
ALPG	62	10	10	22	62	8	4	17	49	3	3	18	2	2	43	10	46	1	12	19	37	51	15	5	10	2	55	28	23	2	10	14	44	74	44	1	4	41	22	13	65	1	15	26	8	56	3	2
ALPI	101	16	28	67	141	15	4	21	90	11	14	17	3	2	56	14	82	6	14	29	56	82	21	12	11	3	71	55	32	6	12	32	65	105	70	7	7	54	50	25	107	6	24	46	5	70	2	6
ALPK1	55	19	22	34	57	8	31	39	120	13	7	14	2	2	105	25	63	1	15	27	67	71	24	12	21	3	150	85	74	1	6	28	52	79	65	6	13	29	30	22	75	4	26	40	5	96	4	5
ALPK2	58	14	11	33	59	8	12	28	37	5	9	12	3	3	91	2	53	2	13	35	61	47	19	16	13	6	39	37	59	4	8	14	57	102	54	6	5	32	34	19	58	3	8	29	2	210	5	7
ALPK3	107	21	31	111	166	22	12	26	78	10	6	17	2	5	65	17	75	1	24	34	67	73	21	14	17	3	94	47	66	8	16	29	84	132	83	6	10	71	59	31	97	5	16	28	4	95	8	10
ALPL	155	19	35	74	108	17	11	30	74	6	12	35	5	1	80	21	77	1	32	488	92	67	34	14	21	10	196	217	78	3	18	32	116	145	111	6	5	32	50	30	102	13	34	28	7	100	3	13
ALPP	104	13	25	53	100	10	5	21	81	9	7	17	1	2	58	11	51	3	12	25	51	50	18	8	16	2	75	48	26	5	8	27	67	99	86	4	9	71	35	20	104	4	12	43	5	63	288	6
ALS2	471	17	28	103	196	18	27	78	149	15	10	12	1	2	185	18	64	3	32	107	65	72	35	13	25	6	204	125	42	6	9	38	184	246	84	9	12	55	74	36	93	5	38	37	5	134	3	8
ALS2CL	220	66	34	99	176	16	16	87	139	11	28	36	10	3	224	45	66	1	86	64	90	75	29	13	22	6	133	145	147	4	7	32	98	137	139	5	14	64	53	29	121	18	27	42	9	90	9	10
ALX1	91	10	17	71	101	18	13	18	54	5	12	9	1	1	44	10	58	2	22	30	32	75	18	7	10	5	72	39	35	3	10	26	101	134	73	3	4	58	36	26	84	5	20	40	5	69	3	7
ALX3	121	13	37	174	285	27	16	29	107	14	18	27	1	4	77	17	95	2	31	60	88	82	38	21	26	3	139	84	80	7	13	32	91	147	110	6	7	48	51	35	129	5	25	58	12	94	2	9
ALX4	67	9	15	46	60	17	9	9	39	6	10	17	2	1	52	11	33	1	27	25	36	51	18	10	13	3	154	86	33	1	11	24	68	133	49	1	8	23	47	19	61	3	16	38	3	83	3	5
ALYREF	1248	60	48	411	676	43	59	162	774	49	26	46	10	4	634	40	275	5	98	355	289	594	77	29	175	14	690	390	527	5	27	119	481	1127	233	23	79	79	300	89	297	24	202	107	6	498	14	11
AMACR	116	13	21	96	111	5	10	23	138	12	16	27	3	2	81	19	56	2	28	39	64	60	22	15	14	2	68	42	49	2	16	28	79	130	83	9	9	45	50	22	118	10	22	41	5	64	6	2
AMBN	104	17	26	43	101	17	7	17	64	8	11	15	1	2	80	14	48	1	21	32	64	82	34	14	12	3	62	39	52	4	11	27	99	144	76	3	8	69	44	36	103	5	19	45	5	74	4	9
AMBP	97	14	20	49	85	17	14	17	49	6	8	18	1	3	67	7	51	1	12	31	40	51	21	7	7	1	62	45	31	5	13	18	68	103	73	2	8	48	35	21	107	5	14	43	6	61	2	7
AMBRA1	299	25	21	84	146	18	32	87	176	15	10	27	3	1	281	23	82	3	33	79	111	140	45	8	35	9	218	160	77	3	14	47	159	241	144	15	13	44	103	29	120	11	34	40	4	181	6	14
AMD1	500	45	61	259	451	36	31	112	277	30	36	40	7	6	289	33	94	2	77	204	170	258	59	12	157	12	902	597	213	11	27	66	353	472	196	19	37	97	152	69	270	20	131	102	14	260	14	20
AMDHD1	93	19	23	61	96	15	10	21	64	14	11	12	4	1	70	14	59	1	26	35	56	72	21	14	12	5	78	48	54	7	11	40	81	122	100	5	10	54	49	28	106	6	20	46	4	75	5	7
AMDHD2	335	35	48	135	205	12	24	55	141	17	16	12	3	4	180	26	63	1	37	107	105	98	51	11	31	8	185	122	107	5	19	31	186	244	127	4	13	37	58	34	115	8	37	45	3	145	7	4
AMELX	109	16	25	45	89	13	10	14	57	6	9	18	2	1	82	16	68	2	14	39	49	43	23	8	11	3	71	42	39	3	9	29	74	111	74	2	7	43	40	15	90	6	21	51	4	78	4	5
AMELY	78	10	16	20	35	9	8	13	26	11	8	11	2	4	58	13	49	1	19	26	44	48	22	9	11	4	52	28	34	4	10	29	48	75	64	8	10	39	29	19	48	8	11	30	6	71	2	7
AMER1	72	6	7	34	54	5	8	18	39	4	6	10	1	1	59	9	42	3	9	18	55	45	21	4	15	4	79	64	44	3	8	13	50	71	42	6	10	26	42	9	77	2	13	23	3	49	7	6
AMER2	113	16	25	184	170	9	6	21	37	6	7	14	3	1	48	15	52	1	27	42	53	61	37	19	11	3	139	64	48	2	18	19	86	146	82	4	8	51	37	23	94	1	19	29	6	69	8	8
AMER3	60	14	9	47	69	8	9	11	36	9	9	13	2	1	36	12	42	2	15	16	22	33	15	5	11	3	41	33	37	1	9	12	40	63	53	4	5	38	21	17	63	3	9	15	4	60	6	4
AMFR	930	59	64	208	312	19	16	54	297	36	41	38	17	3	141	25	164	3	78	135	271	120	75	22	104	16	311	204	132	3	14	67	240	380	265	24	45	50	120	70	153	17	46	55	4	194	10	17
AMH	228	32	66	198	351	44	19	55	217	22	21	31	4	4	169	37	174	3	59	106	103	144	56	19	37	12	183	141	104	8	38	76	258	493	217	19	18	107	81	52	229	11	49	82	16	170	20	6
AMHR2	123	23	45	91	175	26	21	16	79	15	8	31	1	1	68	15	114	2	29	51	94	83	27	21	22	3	106	61	60	8	18	48	103	153	112	5	10	63	47	29	159	4	35	71	5	102	4	8
AMIGO1	150	22	25	80	135	24	6	16	83	13	11	20	8	3	65	19	60	2	48	65	65	69	31	12	17	4	190	114	49	3	10	42	92	152	120	4	7	63	48	29	120	8	27	53	3	105	7	4
AMIGO2	97	20	45	53	94	16	17	25	65	8	9	13	3	4	75	17	88	1	18	50	131	67	48	20	13	7	217	172	47	3	7	39	238	515	128	9	5	58	45	36	96	3	34	48	3	79	8	12
AMIGO3	169	21	21	117	187	23	13	20	88	13	15	23	4	7	79	22	87	1	34	59	71	74	47	10	22	3	141	95	51	4	18	30	117	177	131	4	15	53	55	28	138	10	32	47	7	102	8	7
AMMECR1	130	20	18	81	95	6	9	33	66	13	8	23	2	2	100	16	38	2	30	54	95	155	33	19	38	6	144	97	111	4	7	31	98	120	72	14	18	29	66	18	95	9	19	28	4	103	3	5
AMMECR1L	669	43	35	164	277	29	24	83	278	17	20	26	6	4	238	15	56	1	41	98	109	146	38	16	46	10	424	275	139	3	11	62	221	360	155	14	18	78	127	41	145	10	66	54	3	203	7	8
AMN	68	16	11	26	46	10	9	15	22	10	9	5	1	2	46	8	64	3	7	24	41	51	20	10	19	1	47	25	40	1	5	11	53	67	49	5	6	20	25	10	67	1	14	23	1	62	3	6
AMN1	175	14	27	49	76	13	10	21	130	12	13	10	3	1	94	14	49	4	21	45	77	64	22	9	24	10	150	96	79	1	7	23	100	139	101	4	21	30	46	22	91	5	23	22	5	88	9	1
AMOT	145	34	23	84	134	10	14	36	450	21	23	23	8	2	93	16	51	1	61	75	59	45	18	17	29	2	379	334	53	2	14	27	208	473	73	8	18	48	36	29	117	4	53	52	6	79	9	5
AMOTL1	247	17	22	335	501	18	65	250	91	9	15	21	8	2	790	16	41	1	23	162	49	476	39	13	33	8	296	180	216	3	13	127	288	461	82	15	43	25	88	22	77	8	112	35	4	452	16	12
AMOTL2	584	32	47	145	213	31	17	38	171	17	19	29	6	1	108	18	74	4	65	80	65	89	48	15	24	7	338	319	85	6	19	56	428	462	123	11	22	91	66	27	134	3	103	44	7	81	8	12
AMPD1	86	14	26	68	94	14	10	15	62	10	9	21	2	3	88	12	71	2	17	27	64	68	30	19	22	8	100	64	42	5	13	37	81	132	103	4	7	59	38	27	115	8	23	44	7	87	9	10
AMPD2	953	43	70	311	506	57	39	115	281	30	19	41	5	5	240	36	210	6	70	140	199	152	73	32	182	15	772	522	239	9	38	101	586	754	271	21	50	164	240	81	373	23	100	101	18	299	20	19
AMPD3	127	19	43	104	95	16	25	50	84	17	16	24	3	1	117	16	58	1	52	45	91	238	37	15	23	5	87	66	124	1	10	68	116	125	111	6	10	52	92	43	159	5	21	58	2	186	9	9
AMPH	113	12	16	100	88	9	12	18	56	7	12	5	4	1	71	10	42	2	22	58	44	51	32	15	6	5	81	73	34	3	9	26	105	212	72	5	6	40	34	20	91	2	12	32	5	76	6	6
AMT	146	26	28	59	100	7	11	27	28	5	10	14	2	5	48	13	56	1	38	36	58	48	25	11	21	5	63	46	49	5	13	29	71	84	81	5	8	35	29	16	77	5	22	27	6	77	5	6
AMTN	75	17	30	42	65	12	6	23	57	9	7	15	2	1	77	11	48	1	15	30	48	76	25	15	9	6	54	20	42	2	10	60	54	82	66	4	5	28	52	23	94	7	15	33	3	76	2	5
AMY1A	256	137	129	332	538	61	47	156	389	43	11662	82	16	13	427	90	165	2	236	132	192	247	102	24	55	19	399	307	343	9	47	91	318	495	343	37	22	152	134	96	349	19	125	126	26	151	16	15
AMY2B	91	14	18	59	62	5	16	52	68	11	19	19	6	1	148	21	33	3	47	29	56	71	25	9	14	3	153	104	61	3	9	15	91	112	81	2	6	34	45	20	62	7	26	28	4	70	1	6
AMZ1	143	32	42	142	251	46	22	21	162	13	12	41	3	8	96	32	114	1	30	61	78	117	48	21	14	7	182	130	71	9	37	68	143	243	163	16	8	118	100	47	234	9	54	57	13	145	9	13
AMZ2	856	78	85	338	489	34	68	169	332	41	33	46	10	3	429	43	266	2	118	233	288	257	93	21	69	25	400	248	438	11	29	82	424	659	317	39	46	101	209	88	249	21	105	89	13	360	18	25
ANAPC1	508	19	53	147	273	27	14	36	248	17	12	22	2	4	153	27	45	3	37	111	117	112	43	19	57	8	288	199	116	8	13	68	171	344	137	16	28	86	108	45	177	9	43	91	8	147	4	10
ANAPC10	284	21	29	81	119	20	23	72	146	13	18	20	1	2	183	13	67	2	40	100	90	111	34	12	33	8	120	91	109	2	14	41	135	212	108	12	14	36	60	28	89	10	28	27	9	145	3	23
ANAPC11	635	52	28	204	392	22	42	99	342	28	28	35	11	1	453	38	118	1	54	185	168	276	48	10	106	12	312	242	277	5	21	73	304	563	140	25	43	38	164	63	204	18	143	65	4	298	9	12
ANAPC13	480	38	44	322	430	20	18	98	311	25	33	34	11	2	237	30	80	3	89	136	151	158	52	14	58	9	472	294	146	5	21	47	352	625	162	20	29	54	104	50	175	20	81	52	5	231	10	9
ANAPC15	488	35	36	178	216	18	30	87	187	22	22	23	4	5	228	28	99	2	61	127	139	129	34	27	65	9	253	170	105	5	7	54	142	310	138	15	21	33	86	43	164	11	44	60	3	192	10	6
ANAPC16	428	67	64	263	368	17	58	236	338	29	59	45	14	4	602	47	86	3	139	217	241	139	80	12	134	16	632	417	428	5	13	69	317	502	354	40	56	45	162	72	178	19	88	51	3	307	20	10
ANAPC2	349	34	38	134	190	6	31	52	231	21	19	22	8	1	210	25	54	1	64	100	115	141	47	14	42	7	193	142	86	4	11	37	171	294	119	5	12	33	61	33	122	14	39	35	1	139	13	9
ANAPC4	256	20	19	68	103	1	19	64	108	13	15	13	10	3	145	12	25	1	39	93	103	63	32	12	35	10	167	126	136	2	1	23	151	194	101	17	16	18	64	33	52	6	22	24	1	153	6	7
ANAPC5	707	59	57	325	545	29	71	390	392	19	45	37	6	4	772	38	86	1	109	239	281	383	101	15	127	21	606	409	346	8	11	122	370	572	281	57	97	44	335	83	211	42	117	72	9	563	24	20
ANAPC7	778	53	41	269	474	32	87	316	523	31	26	30	17	4	803	44	97	2	73	252	236	461	88	23	163	20	737	464	332	6	11	152	410	832	238	48	75	60	311	77	212	22	143	74	3	486	20	9
ANG	1118	30	35	77	140	22	10	28	66	18	15	33	4	2	95	18	122	2	55	40	80	90	41	21	36	4	106	78	74	4	15	25	115	149	117	3	12	61	64	39	104	11	27	50	11	77	6	8
ANGEL1	339	19	30	95	173	16	16	37	85	12	12	30	2	3	131	17	81	2	23	88	104	106	41	14	70	4	156	142	58	2	11	41	159	283	144	13	11	50	84	29	127	10	71	42	3	114	3	7
ANGEL2	189	17	25	85	154	15	20	51	82	14	8	6	1	2	230	16	39	2	28	63	68	96	33	9	31	6	207	124	90	3	11	29	105	188	93	9	10	38	62	31	123	4	32	36	4	136	5	10
ANGPT1	155	6	9	31	57	7	13	10	35	6	14	9	2	1	52	8	41	1	10	24	47	35	12	7	9	1	46	30	45	5	9	18	75	114	53	2	3	25	30	11	67	8	11	21	1	56	3	7
ANGPT2	118	15	39	109	225	28	7	71	47	9	10	13	2	1	234	12	48	1	23	62	60	52	25	8	11	5	82	51	147	4	15	57	63	164	94	3	7	63	55	32	104	5	23	44	6	146	7	8
ANGPT4	98	14	27	61	96	16	11	29	100	7	8	21	2	3	67	15	63	1	17	41	55	76	29	25	20	1	92	69	53	3	17	35	69	101	73	2	7	75	34	26	109	4	18	44	4	102	11	4
ANGPTL1	50	12	8	31	53	8	6	9	27	2	13	6	1	1	43	8	36	1	13	31	38	28	9	9	7	1	42	20	19	1	2	7	33	65	45	2	8	14	22	10	42	1	5	7	1	34	4	2
ANGPTL2	85	5	30	57	86	14	6	14	44	13	9	17	1	2	62	11	47	1	22	31	52	41	26	18	14	4	60	38	28	3	10	39	139	178	96	5	5	35	51	18	108	14	16	39	11	53	5	10
ANGPTL3	77	17	27	52	61	12	5	10	53	7	12	15	7	3	68	10	49	2	16	26	48	78	30	12	10	3	84	54	29	3	11	25	59	94	77	5	5	51	39	21	86	1	24	30	3	60	6	5
ANGPTL4	239	15	28	66	112	18	10	15	67	24	8	20	2	2	60	16	46	1	21	29	48	74	18	21	10	4	70	36	46	6	9	28	115	152	73	2	5	47	57	29	111	8	21	48	7	83	10	8
ANGPTL5	43	10	7	18	33	2	4	13	24	4	7	7	2	1	34	9	39	1	12	21	36	28	7	9	15	1	40	23	19	1	3	13	26	52	31	1	7	14	16	12	43	1	8	12	1	39	3	2
ANGPTL6	145	16	44	107	157	22	16	36	104	19	20	29	2	5	95	28	78	2	35	34	143	108	64	16	21	6	113	72	67	5	13	53	201	216	146	3	9	83	66	48	192	9	28	63	5	124	10	12
ANGPTL7	76	9	21	51	85	19	7	13	52	4	7	14	1	1	56	8	66	1	15	26	43	57	20	14	12	6	36	30	36	2	7	24	60	85	66	1	7	31	34	22	99	1	10	42	5	67	9	3
ANGPTL8	102	10	21	76	123	21	9	20	73	6	7	15	2	1	59	16	53	1	15	38	45	72	28	9	11	5	81	56	53	3	14	26	69	112	65	4	9	49	48	28	105	3	21	42	8	96	5	8
ANHX	103	17	26	67	116	21	11	22	90	7	10	18	3	5	66	16	96	4	18	31	57	75	29	16	13	5	75	53	33	6	13	23	65	114	102	4	5	51	50	21	121	6	24	43	4	81	7	9
ANK1	196	27	48	146	225	31	11	17	143	15	8	21	5	3	93	21	41	1	47	55	68	128	124	16	15	2	133	88	46	5	20	45	149	209	106	6	10	331	71	51	189	5	32	61	12	117	6	10
ANK2	120	12	38	144	106	22	11	21	69	8	16	17	1	2	81	16	58	2	20	115	81	59	25	14	12	4	80	58	51	3	14	26	95	543	106	6	14	60	47	25	107	3	18	30	7	77	1	8
ANK3	119	51	31	177	252	22	20	63	251	19	35	39	9	2	185	59	50	1	131	161	88	192	40	13	68	5	378	321	200	4	12	112	289	580	152	43	55	68	66	42	94	2	67	41	4	139	13	13
ANKAR	163	18	21	72	105	12	17	31	101	6	12	15	3	1	87	16	59	2	21	54	68	63	30	12	17	1	95	70	42	5	10	30	95	132	80	3	5	48	34	28	100	2	15	25	9	93	9	7
ANKDD1A	182	17	25	98	171	27	9	24	115	12	12	34	1	4	80	22	83	3	31	58	88	97	42	16	12	6	102	59	66	4	15	36	114	168	100	7	13	63	54	31	110	9	33	51	8	100	5	12
ANKDD1B	99	32	24	47	87	19	8	24	57	8	12	19	7	2	64	28	47	1	54	39	69	51	26	10	17	6	52	43	40	2	10	34	61	117	90	5	8	26	40	28	106	4	11	30	4	91	2	5
ANKEF1	104	19	20	61	70	14	14	29	124	9	8	14	1	3	101	15	61	3	24	55	61	63	20	10	30	5	145	91	55	2	10	17	69	102	70	5	13	48	37	19	76	5	19	29	6	78	6	7
ANKFN1	44	17	8	29	32	1	7	6	27	3	8	8	2	1	41	16	43	2	43	21	40	21	11	12	8	3	44	27	19	1	1	12	47	51	30	4	7	21	17	6	48	2	12	23	2	49	1	1
ANKFY1	345	25	23	114	191	14	19	57	185	13	15	25	7	3	194	23	49	2	41	88	106	159	41	17	51	9	150	95	126	5	3	25	167	284	121	10	18	34	49	27	110	10	30	42	6	156	6	4
ANKH	219	22	49	121	210	28	36	224	201	18	40	25	2	7	482	24	177	5	35	56	139	247	66	25	194	13	117	85	933	4	19	64	126	165	165	14	27	42	154	36	214	11	20	78	7	884	29	22
ANKHD1	625	70	56	257	447	11	42	144	198	29	41	35	12	3	434	45	75	1	91	199	253	313	79	15	72	16	409	269	153	4	11	73	370	591	262	10	36	35	175	66	146	28	98	52	3	352	12	8
ANKIB1	398	21	29	201	262	14	25	68	224	25	18	24	7	1	185	25	41	1	46	113	110	181	38	10	57	12	731	476	257	1	10	71	218	348	130	14	31	42	110	33	165	8	88	46	7	196	9	10
ANKK1	62	12	6	21	52	3	4	15	35	2	3	14	1	1	47	9	48	1	23	21	35	33	11	13	11	2	48	30	38	7	7	17	38	76	43	2	4	25	24	13	72	2	11	20	3	55	5	5
ANKLE1	231	13	39	117	195	22	10	17	93	9	7	41	2	5	81	27	100	1	27	83	99	63	37	14	18	8	118	79	65	6	13	43	155	385	121	8	13	51	85	42	152	12	31	76	5	112	9	10
ANKLE2	943	76	78	352	535	26	78	299	614	55	32	31	14	2	889	53	181	1	88	274	292	382	110	38	163	15	625	403	606	9	36	262	490	867	298	53	84	62	390	81	311	27	177	107	11	618	24	20
ANKMY1	217	59	40	131	221	37	21	52	215	28	15	39	14	2	207	50	121	1	114	57	117	166	48	18	33	7	201	129	86	5	22	51	175	228	161	17	16	111	105	53	209	6	43	74	10	174	12	3
ANKMY2	187	17	29	73	127	17	11	25	110	16	10	19	4	1	111	21	39	1	46	58	55	76	21	14	21	6	124	87	56	1	16	28	128	178	75	4	15	35	48	22	104	5	19	44	6	86	10	6
ANKRA2	237	23	40	129	199	16	16	57	109	12	24	34	11	1	169	39	56	2	58	95	129	118	49	24	47	9	145	95	130	1	14	50	224	220	129	18	22	36	82	33	124	13	32	51	4	186	7	5
ANKRD1	87	9	16	47	62	16	9	12	30	3	7	15	1	2	44	12	37	4	15	40	47	45	26	14	19	2	64	64	21	4	6	21	69	95	56	6	2	53	34	14	67	2	22	21	7	52	1	6
ANKRD10	1145	120	103	500	932	34	139	460	365	48	59	43	18	4	1597	86	198	3	97	421	474	289	159	37	190	38	708	526	573	13	24	168	587	1247	451	64	66	78	198	106	471	34	306	158	19	1327	52	27
ANKRD11	795	72	55	351	573	21	34	107	315	37	29	30	17	4	321	57	115	3	126	232	258	189	92	24	99	10	702	377	284	7	18	123	396	806	237	25	36	43	214	87	235	15	147	72	5	626	27	15
ANKRD12	328	44	67	175	253	20	43	151	234	27	29	41	5	7	428	36	140	1	63	111	343	235	105	16	42	31	411	301	128	6	15	75	179	343	324	19	22	70	139	78	166	29	84	58	7	275	24	22
ANKRD13A	120	19	29	52	87	9	14	39	83	14	18	12	7	1	114	14	44	1	31	47	134	68	24	11	16	12	115	83	55	1	6	28	103	131	119	8	12	26	52	39	82	11	34	19	4	78	5	8
ANKRD13B	264	15	15	197	280	6	11	30	69	3	2	12	2	1	113	4	46	1	17	52	49	55	17	9	13	6	178	131	59	6	9	18	84	166	46	5	10	18	43	15	59	1	40	20	3	66	3	2
ANKRD13C	417	37	47	155	290	15	24	79	254	21	23	26	8	2	200	27	82	3	58	137	176	189	60	17	71	16	551	351	127	3	15	54	262	439	187	23	25	47	99	51	145	13	56	59	4	214	10	13
ANKRD13D	506	37	63	249	400	30	43	110	260	31	25	39	9	6	390	46	249	4	71	132	276	243	113	26	78	22	289	190	555	11	31	101	242	444	262	22	34	90	211	74	269	32	57	115	9	474	28	16
ANKRD16	291	23	32	184	261	11	26	58	103	13	8	27	4	1	183	20	58	1	46	96	77	78	37	19	45	8	258	180	105	3	16	57	172	293	110	11	10	45	79	27	162	8	32	59	8	113	9	12
ANKRD17	876	50	40	146	249	18	55	191	591	32	46	36	14	2	436	31	62	1	92	238	224	286	58	16	107	15	515	363	364	2	17	87	467	754	224	34	76	32	214	69	156	24	120	60	10	396	17	11
ANKRD18A	188	29	37	113	203	16	7	9	85	15	6	16	1	4	38	23	24	1	34	54	49	73	21	7	13	2	77	45	32	3	12	33	138	245	76	3	7	62	39	33	179	4	18	64	5	68	2	9
ANKRD18B	128	10	4	27	42	5	4	11	27	7	5	11	3	1	45	10	36	5	21	18	50	31	11	5	11	1	30	19	24	1	3	16	35	87	32	5	8	12	18	14	37	6	17	17	1	39	2	2
ANKRD2	69	9	10	31	52	13	11	15	36	6	7	15	4	3	59	9	110	6	18	27	51	35	12	9	12	4	45	32	30	1	5	21	48	73	49	1	5	31	22	11	81	5	4	17	3	54	5	1
ANKRD20A1	643	78	151	334	619	163	44	111	310	35	38	91	22	10	326	63	719	16	98	175	286	390	141	60	67	21	398	260	207	26	87	121	371	697	560	32	41	365	187	142	592	22	110	235	46	434	29	23
ANKRD22	89	16	21	83	145	23	15	26	53	17	11	27	2	1	66	16	67	1	26	42	68	79	27	12	14	6	76	45	92	3	12	54	66	108	97	11	8	52	68	28	92	8	24	34	11	139	7	6
ANKRD23	107	13	15	56	71	14	7	44	77	13	9	16	1	1	80	14	38	1	29	31	43	49	20	13	12	5	75	49	70	3	6	26	68	100	43	3	13	31	31	17	70	6	16	26	7	88	9	3
ANKRD24	155	3	17	46	70	11	7	10	47	5	5	12	3	1	46	13	30	1	13	44	39	26	15	9	8	3	54	27	24	2	9	24	56	81	47	3	3	31	30	23	73	1	13	38	2	44	4	5
ANKRD26	91	10	15	61	85	5	6	17	25	5	4	5	2	1	51	11	24	1	22	28	20	31	9	7	10	2	69	42	29	1	4	18	37	80	37	1	2	18	28	10	29	3	15	15	2	33	4	3
ANKRD27	234	14	25	121	202	12	24	67	150	11	20	18	3	2	161	17	70	3	29	92	133	162	52	16	61	6	287	193	117	2	11	45	101	185	144	12	26	42	120	43	146	13	37	52	4	153	12	8
ANKRD28	524	27	20	102	178	18	9	22	81	12	12	19	3	1	67	25	52	1	26	70	56	51	19	24	38	7	206	116	102	2	8	35	107	147	113	12	20	20	51	26	99	13	36	31	3	112	7	9
ANKRD29	53	14	18	49	72	7	6	82	47	8	3	16	4	2	147	17	27	3	36	64	47	128	19	3	48	3	56	23	45	2	7	22	33	73	78	4	11	25	47	19	97	5	14	42	1	202	8	9
ANKRD30A	200	11	61	161	292	50	13	19	136	16	9	40	7	5	62	21	53	2	74	90	58	85	33	10	14	1	227	144	46	8	15	66	98	154	133	4	4	150	88	74	253	4	34	107	15	93	5	7
ANKRD30B	51	6	15	26	35	5	3	5	26	5	3	10	4	1	44	8	23	1	5	24	33	31	5	9	11	4	50	25	50	4	8	13	32	57	32	2	5	29	27	13	49	3	9	20	2	34	2	4
ANKRD30BL	236	27	71	217	355	45	13	36	172	15	16	51	9	13	87	27	113	3	47	65	105	143	75	21	22	9	222	139	93	10	29	61	314	437	214	10	9	168	103	57	284	13	45	111	14	145	9	14
ANKRD31	75	12	18	32	70	13	8	21	40	9	6	16	1	1	50	17	40	1	20	20	49	47	17	13	8	4	31	28	29	6	13	21	53	91	73	10	9	38	25	10	79	2	10	26	6	61	3	5
ANKRD33	82	10	30	75	112	28	15	20	66	8	7	25	3	2	79	9	70	2	29	37	75	99	40	13	10	2	67	49	48	7	21	42	71	100	85	4	7	52	51	29	154	6	29	38	8	89	5	10
ANKRD33B	242	23	32	80	109	18	41	221	339	23	7	13	1	2	569	11	73	3	29	30	102	420	52	23	24	8	54	41	555	5	4	65	73	124	118	35	46	57	182	42	196	3	20	56	13	355	16	8
ANKRD34A	97	8	27	65	97	8	19	20	56	13	10	23	2	1	85	10	87	1	22	39	72	53	31	17	13	1	110	51	54	1	10	43	83	138	84	5	9	47	46	26	162	4	19	51	8	113	1	6
ANKRD34B	169	25	39	133	204	28	8	29	68	10	12	27	5	5	87	13	106	2	21	44	83	104	31	19	13	12	81	64	57	5	20	29	114	584	123	2	9	66	69	41	161	4	23	50	7	128	5	9
ANKRD34C	90	15	20	70	106	16	7	20	65	10	8	19	4	2	57	17	76	3	19	38	76	67	24	12	13	4	81	48	74	3	22	25	86	124	97	2	3	56	45	31	114	4	15	31	6	99	4	3
ANKRD35	101	18	22	61	103	8	10	20	61	12	16	17	1	4	62	15	44	2	36	56	64	61	21	13	15	2	93	50	51	3	16	26	63	107	64	3	7	40	42	20	96	9	15	38	6	72	2	11
ANKRD36	1448	95	121	558	833	68	62	105	558	62	42	75	9	10	377	71	532	13	124	281	326	417	146	34	64	34	1094	666	256	19	54	141	615	991	489	22	29	229	223	135	459	23	114	184	23	431	31	14
ANKRD36B	2339	320	222	919	1491	151	160	496	1118	110	132	249	42	18	1697	232	2942	90	328	715	1128	938	271	207	387	79	1905	1326	1023	38	201	337	1369	2275	1098	130	181	170	532	233	1196	102	299	449	48	1522	88	48
ANKRD36C	791	33	43	266	512	11	24	34	436	34	30	32	4	2	122	12	79	3	35	133	130	167	61	6	32	10	767	489	102	6	14	49	243	336	186	9	17	33	69	46	121	16	100	51	3	256	16	10
ANKRD37	404	39	22	64	118	13	12	22	110	17	6	25	2	2	73	21	75	2	65	131	65	100	39	13	20	4	71	66	71	3	13	26	107	131	68	7	8	44	40	25	100	6	37	44	4	90	9	2
ANKRD39	377	41	42	131	223	17	26	85	191	15	15	23	4	4	250	46	126	1	59	70	123	122	40	17	71	11	280	183	186	4	21	79	173	266	157	10	23	64	113	41	147	8	38	57	5	242	17	11
ANKRD40	243	25	29	105	136	15	16	76	124	16	12	21	3	5	214	15	47	2	30	76	85	110	33	16	33	5	186	136	119	4	6	44	138	259	110	14	20	38	80	37	98	10	60	27	3	130	8	7
ANKRD40CL	71	7	36	104	119	19	7	18	68	8	7	21	2	2	56	14	54	2	24	29	56	66	41	20	13	3	62	37	47	4	14	42	67	119	68	2	4	64	50	34	119	21	29	60	5	66	4	8
ANKRD42	106	30	14	44	79	7	11	22	61	4	10	11	5	1	83	13	26	2	68	40	44	46	14	5	14	2	81	54	19	1	9	20	62	113	51	2	6	30	27	23	64	2	16	25	4	58	4	3
ANKRD44	124	17	119	89	136	9	34	54	150	39	12	18	2	3	181	16	123	1	29	81	509	125	153	15	40	25	120	70	108	4	11	81	261	339	705	17	26	50	180	139	152	18	20	38	2	353	17	9
ANKRD45	80	38	20	101	150	11	14	15	58	4	5	12	7	5	76	25	51	2	100	68	35	49	12	12	25	2	84	57	30	3	9	25	57	101	57	1	4	46	38	14	114	4	17	41	4	69	5	6
ANKRD46	173	20	40	195	241	28	23	55	79	6	12	18	4	1	179	24	59	1	28	75	100	86	40	16	71	9	253	182	116	5	11	41	161	312	124	19	42	53	74	28	140	13	43	55	5	163	7	10
ANKRD49	198	17	47	160	217	25	14	42	191	17	18	28	4	1	112	19	68	2	38	80	162	113	62	19	45	8	240	131	85	9	27	56	163	229	203	12	21	79	87	58	170	10	46	52	7	167	16	6
ANKRD50	240	17	14	103	155	14	15	46	164	10	10	17	5	1	152	20	44	1	27	89	47	82	18	9	39	3	210	130	43	2	8	37	193	311	59	8	2	40	44	15	111	10	68	45	4	103	4	10
ANKRD52	325	33	17	77	135	11	18	60	145	15	16	15	1	3	238	21	54	1	23	83	80	98	21	12	42	5	171	115	92	1	6	36	145	226	81	12	16	26	67	30	88	8	33	32	4	165	7	11
ANKRD53	395	21	33	140	183	21	17	35	83	14	11	23	2	3	91	23	61	1	43	41	79	70	26	18	17	2	165	93	47	1	15	37	93	129	93	5	10	58	49	26	118	5	26	46	2	76	5	7
ANKRD54	382	53	36	140	228	25	23	89	160	11	15	21	8	2	222	26	54	2	153	117	67	167	36	9	40	9	183	131	157	6	16	54	241	321	121	15	16	60	100	52	135	10	56	35	8	197	8	4
ANKRD55	100	13	27	55	105	19	6	24	54	10	10	20	3	3	54	16	71	2	22	44	61	79	26	6	13	5	52	43	45	5	11	30	63	106	107	3	5	45	48	25	125	4	14	53	6	84	8	5
ANKRD6	108	24	10	148	203	7	18	59	51	4	6	19	4	2	175	21	45	1	46	36	38	63	21	7	7	5	81	51	71	2	4	40	135	535	44	3	2	16	48	18	45	7	16	33	1	353	7	4
ANKRD60	141	16	26	76	129	19	7	34	68	9	7	23	2	1	77	14	64	1	28	51	78	74	30	16	30	4	109	77	50	4	9	44	78	140	84	5	9	64	46	37	111	4	28	41	6	92	5	14
ANKRD61	96	7	19	65	94	18	4	14	61	11	5	13	3	1	55	8	48	2	15	24	43	44	22	11	12	1	88	47	39	3	10	24	56	96	43	3	4	40	34	22	69	1	8	32	3	57	5	3
ANKRD62	119	17	33	86	131	16	13	18	88	13	11	21	1	1	84	8	35	2	27	48	35	62	28	7	10	2	145	80	27	4	11	30	72	121	72	2	4	60	41	34	119	5	23	39	3	68	2	3
ANKRD63	101	8	35	61	87	16	7	11	52	5	6	16	1	2	46	17	114	4	20	58	66	66	40	15	13	3	73	38	47	8	14	36	221	249	65	7	10	37	41	37	111	3	20	39	4	82	6	9
ANKRD65	165	83	46	286	382	20	30	80	231	15	21	40	18	2	246	64	99	3	191	99	92	374	37	27	38	6	122	99	214	6	17	62	105	181	121	4	9	55	174	54	154	9	20	67	9	179	9	7
ANKRD66	72	7	13	29	45	9	7	12	35	6	3	10	4	2	49	6	35	3	41	18	30	29	16	7	7	1	47	28	24	3	5	12	31	56	47	2	3	27	23	10	40	5	7	21	7	41	1	1
ANKRD7	98	8	24	55	81	20	6	17	50	10	11	17	8	2	75	9	46	1	19	25	50	40	25	8	8	3	99	46	30	3	15	24	69	110	74	2	4	54	50	16	134	4	15	55	3	76	2	3
ANKRD9	129	28	20	54	85	12	8	19	58	10	8	12	3	1	69	17	76	2	28	56	58	55	30	13	18	1	86	53	37	1	5	22	79	136	66	1	10	40	35	22	60	7	32	36	4	68	5	4
ANKS1A	179	25	14	132	161	14	11	69	70	8	9	13	6	3	214	15	39	1	49	76	52	177	26	18	31	6	276	180	46	4	17	29	132	190	83	7	16	31	66	26	119	5	37	43	3	116	5	1
ANKS1B	179	11	13	88	73	7	6	14	49	8	8	15	1	1	46	6	40	2	22	42	39	36	25	9	10	1	117	143	30	6	7	19	50	95	42	3	10	38	23	12	89	4	9	24	1	54	2	5
ANKS3	507	26	45	270	372	15	27	58	213	18	12	29	5	3	151	37	58	1	45	118	66	134	37	14	35	9	221	153	149	1	10	50	201	363	104	6	16	56	100	43	153	6	60	58	2	130	7	20
ANKS4B	98	14	20	71	123	19	17	17	72	5	13	20	2	2	80	19	51	2	23	41	57	65	21	6	13	3	69	66	40	2	19	31	64	119	60	8	10	49	39	18	102	5	17	40	6	55	4	5
ANKS6	320	35	17	117	163	7	24	80	94	8	11	28	4	2	221	28	62	3	59	86	71	108	21	11	57	2	212	125	95	2	17	42	189	272	86	7	8	31	49	14	95	10	26	28	1	88	1	6
ANKUB1	138	46	29	61	106	23	12	23	64	11	14	17	8	1	68	28	59	4	163	31	48	59	32	8	11	2	77	40	48	2	14	30	79	91	89	6	4	41	66	25	115	3	22	50	8	66	3	8
ANKZF1	481	40	30	194	312	12	31	85	246	18	20	16	8	4	255	38	77	1	80	54	160	126	45	13	47	7	352	263	85	3	13	45	187	301	176	12	19	51	89	42	112	9	52	54	2	147	10	13
ANLN	754	30	45	153	337	19	40	83	333	24	16	23	1	3	368	20	69	1	45	180	116	430	41	18	134	9	1260	785	176	6	15	125	333	654	129	48	75	59	218	55	211	10	127	79	8	260	9	12
ANO1	97	15	22	69	187	16	6	28	49	7	58	46	7	4	136	13	57	2	38	51	52	82	32	26	10	3	249	154	214	4	13	67	146	154	86	11	6	41	62	20	123	7	89	52	1	63	3	15
ANO10	447	31	35	280	538	28	22	87	131	12	24	25	5	1	178	21	49	2	70	197	82	105	55	13	35	5	568	390	67	5	19	30	230	310	115	7	13	59	55	28	143	8	78	57	8	103	6	9
ANO2	159	22	39	147	161	35	17	32	76	13	14	29	3	5	109	22	133	3	31	52	74	98	38	16	32	3	247	144	64	7	14	52	115	164	121	9	13	73	70	38	139	2	42	69	7	109	4	10
ANO3	101	12	29	40	61	10	5	18	57	6	11	19	1	2	58	8	48	1	15	41	39	45	20	11	11	2	54	46	41	2	10	32	71	129	61	4	5	49	34	24	117	10	16	33	5	59	4	4
ANO4	146	16	31	111	160	25	18	37	108	10	25	31	3	2	106	16	94	4	43	57	74	104	33	21	16	7	133	88	72	4	23	48	100	192	129	9	9	69	53	33	173	5	29	70	8	144	8	9
ANO5	91	11	8	28	46	3	10	21	25	6	12	12	2	2	51	11	51	1	12	26	33	43	9	13	8	2	51	29	21	2	5	13	41	61	58	3	4	16	15	11	58	4	6	28	3	54	2	2
ANO6	875	52	26	173	231	19	26	70	231	28	36	31	12	3	235	32	71	2	68	190	150	120	38	18	108	9	410	249	200	1	22	66	274	378	147	15	23	44	111	40	139	15	78	50	8	180	11	13
ANO7	147	11	29	52	106	16	15	33	160	17	8	18	2	4	99	16	70	1	25	30	71	93	25	7	21	7	77	55	47	3	10	44	95	154	70	5	11	48	41	23	106	5	19	45	4	98	8	7
ANO8	738	23	35	255	336	26	19	51	223	12	16	26	1	2	153	16	103	2	31	105	86	87	40	16	33	6	323	263	91	5	12	64	212	327	98	5	20	53	82	35	135	8	67	50	13	140	12	10
ANO9	95	23	36	35	90	14	37	131	102	15	14	13	2	2	337	13	75	1	21	58	94	467	56	16	55	8	101	94	202	3	11	58	41	85	146	16	20	30	245	42	332	5	14	104	5	341	20	7
ANOS1	80	25	16	150	127	7	14	30	29	8	12	12	9	2	102	26	28	1	67	86	54	50	26	14	17	1	54	32	29	4	9	23	154	181	56	8	7	29	35	11	81	2	11	29	6	78	4	9
ANP32A	867	38	47	263	385	23	46	178	267	26	31	23	5	6	494	31	70	1	57	258	209	189	60	22	51	14	660	401	226	1	12	61	333	820	171	31	69	48	169	65	209	14	63	93	3	236	14	15
ANP32B	1617	42	56	217	406	33	51	127	527	49	26	22	12	4	508	45	92	1	76	349	307	395	93	12	158	12	873	549	173	3	9	65	596	1229	339	20	49	58	172	113	231	12	122	80	4	244	20	9
ANP32D	80	18	22	45	74	16	10	17	60	9	5	13	2	3	70	8	46	1	13	26	54	47	22	6	12	3	61	51	43	1	11	20	56	88	55	3	9	47	37	20	111	4	17	49	6	73	3	3
ANP32E	773	31	56	336	452	25	46	193	485	45	17	16	10	1	480	27	68	1	75	297	263	269	74	19	77	8	1299	711	215	2	12	73	375	635	188	35	51	65	161	76	197	14	108	70	3	359	16	13
ANPEP	290	30	53	100	206	31	29	40	175	33	25	46	22	7	141	36	112	1	124	68	104	143	74	21	24	11	150	162	102	5	26	53	276	279	143	12	13	70	83	37	182	16	33	73	7	176	6	9
ANTKMT	567	65	64	189	305	52	46	134	275	24	52	95	8	7	349	43	1185	42	68	152	329	363	96	81	340	34	292	214	466	14	54	101	216	479	298	37	52	81	171	69	486	24	58	167	16	460	23	19
ANTXR1	94	31	16	233	350	10	15	20	88	11	13	21	7	2	117	22	52	1	33	79	77	50	23	34	8	14	161	121	146	1	8	62	366	408	91	12	18	41	45	21	94	19	47	40	3	186	5	28
ANTXR2	101	23	44	162	187	31	18	93	91	29	8	22	1	2	228	14	42	2	24	66	178	58	76	11	31	7	70	59	73	5	7	36	180	411	253	6	12	38	73	43	131	14	20	41	5	145	7	14
ANTXRL	119	14	29	74	123	15	12	22	57	11	7	16	1	2	63	16	65	6	18	31	49	61	29	8	13	2	128	96	54	10	23	37	65	120	95	2	5	65	42	25	83	7	20	37	13	83	10	5
ANXA1	7670	931	45	82	194	36	42	71	8241	332	140	267	183	4	174	276	87	7	1423	732	326	174	93	34	101	44	147	182	201	6	130	55	682	530	269	286	466	63	117	42	120	200	70	49	5	217	12	18
ANXA10	73	13	24	44	66	17	7	6	50	7	12	10	1	3	77	14	43	2	20	27	48	59	14	11	14	2	50	31	34	3	8	23	64	87	48	8	3	43	33	19	65	1	25	35	3	59	4	6
ANXA11	794	112	48	172	238	13	31	73	192	41	35	45	19	3	199	72	137	6	259	199	235	92	66	26	69	14	304	223	135	4	11	61	147	275	209	12	11	31	84	54	87	24	59	35	6	155	11	14
ANXA13	86	18	24	60	78	15	9	14	61	9	13	24	1	1	56	7	65	6	17	37	48	62	24	12	19	1	52	38	36	2	7	23	58	84	54	2	7	45	42	19	106	6	19	37	1	77	3	6
ANXA2	6586	705	111	254	464	62	150	350	1399	190	100	190	98	9	1418	226	107	1	875	2432	570	818	186	45	728	53	2452	2612	1178	10	30	260	2295	1495	408	111	283	121	1164	247	291	153	443	115	7	1594	70	57
ANXA2R	157	22	48	118	172	25	18	38	146	14	6	15	3	2	105	20	177	2	26	62	175	127	47	17	19	14	110	84	80	5	14	46	134	211	230	10	15	82	62	35	137	8	36	54	9	167	13	12
ANXA3	72	35	19	60	75	16	13	31	197	10	61	33	5	2	70	17	39	2	92	165	39	53	24	6	8	2	166	199	101	7	10	31	75	118	47	3	5	43	76	29	90	4	71	32	1	108	3	5
ANXA4	742	107	34	106	188	25	38	133	632	31	18	18	10	3	423	31	67	2	106	176	115	193	46	16	122	9	396	303	281	5	7	80	426	362	123	78	191	53	123	48	138	11	62	60	8	251	11	9
ANXA5	2031	136	33	238	335	20	71	217	98	106	77	89	22	4	603	91	55	1	264	288	291	404	95	31	71	35	780	610	283	2	6	82	1390	1299	241	19	17	11	119	46	73	51	185	29	3	509	22	32
ANXA6	565	18	61	69	162	14	23	78	70	28	27	33	6	1	247	13	81	2	68	88	335	78	127	16	22	19	201	180	103	3	11	57	518	501	482	9	21	46	107	99	115	15	37	56	2	319	23	21
ANXA7	637	82	38	162	227	20	35	156	345	35	32	35	11	2	531	45	123	2	102	188	276	188	67	20	112	20	374	269	272	6	10	70	202	352	197	36	52	21	131	65	123	25	53	36	5	405	17	11
ANXA8	194	134	60	162	264	42	39	171	192	13	22	31	21	7	427	70	115	8	92	104	84	779	87	12	227	15	697	576	953	11	17	200	148	258	131	65	156	108	267	62	199	61	54	85	8	314	12	17
ANXA9	92	11	12	78	80	14	9	21	59	11	7	19	1	6	83	6	58	1	21	39	66	58	20	9	18	1	94	51	39	3	9	19	50	79	68	8	9	34	46	17	110	5	17	42	7	97	7	5
AOAH	93	14	53	67	95	12	10	22	69	20	13	12	2	3	81	20	39	2	19	41	182	77	47	15	23	13	98	86	59	3	7	40	72	121	162	7	6	48	98	44	102	6	15	35	2	182	8	9
AOC1	115	14	20	60	123	19	8	29	65	12	13	23	1	2	92	16	60	1	17	34	68	80	35	19	24	5	114	85	89	5	18	48	88	136	90	7	33	65	54	29	151	9	13	58	6	85	5	5
AOC2	99	14	24	70	88	15	9	23	75	7	9	10	1	1	74	7	46	2	14	32	42	58	14	6	17	6	67	52	71	4	12	31	72	117	64	4	4	47	62	28	98	1	21	35	3	67	4	4
AOC3	80	13	25	65	108	9	8	14	60	9	12	14	4	3	57	9	54	1	18	21	51	48	18	6	9	4	53	38	34	3	16	19	66	97	59	7	6	51	40	20	103	5	21	42	6	71	5	6
AOPEP	245	23	36	157	279	25	21	59	169	15	11	16	6	3	188	33	67	1	56	72	77	134	26	16	40	6	201	110	60	2	15	43	155	237	113	15	15	50	77	27	134	12	27	36	7	101	3	11
AOX1	179	15	21	61	119	7	9	13	83	7	4	17	1	1	47	17	53	2	21	37	56	49	22	9	14	1	74	47	22	3	11	31	80	122	68	5	5	55	41	20	114	6	15	39	6	60	3	8
AP1AR	197	18	24	67	94	15	22	40	139	8	13	11	1	1	132	17	53	1	22	57	84	102	26	16	36	5	169	105	116	4	8	30	139	246	84	10	21	38	63	34	81	14	35	39	3	95	5	6
AP1B1	283	35	52	93	109	13	27	96	115	15	9	17	5	3	295	18	61	2	38	83	125	110	45	7	39	7	158	110	121	4	14	41	154	250	147	13	32	29	86	45	104	6	42	48	4	156	7	5
AP1G1	522	32	20	188	241	11	16	41	213	23	24	27	8	1	157	21	49	1	59	121	145	113	43	11	50	3	303	226	83	8	8	57	213	347	163	10	24	32	77	34	96	22	52	36	9	216	7	12
AP1G2	326	43	35	84	138	13	16	42	100	14	14	21	6	4	141	33	73	1	47	94	147	116	59	14	49	7	143	119	95	7	10	39	183	249	165	16	25	41	93	51	102	9	50	27	5	200	13	5
AP1M1	720	33	61	183	267	19	35	98	217	29	19	25	8	7	284	32	135	1	40	101	203	111	54	15	50	17	258	152	279	8	10	65	396	622	207	21	27	58	116	56	145	17	40	62	8	285	16	16
AP1M2	63	46	24	163	291	21	25	72	286	16	20	24	4	2	176	18	54	1	80	177	62	79	31	11	93	3	303	226	122	4	13	37	66	97	85	3	4	45	41	28	132	10	69	37	5	69	5	6
AP1S1	304	17	24	91	128	12	19	54	142	12	10	15	2	1	183	14	55	1	26	67	77	87	30	15	37	5	296	235	94	3	7	36	99	225	61	21	27	30	57	21	116	11	29	53	3	125	9	11
AP1S2	2020	19	50	223	376	32	19	54	199	29	13	29	7	2	182	19	53	2	31	90	178	148	78	14	30	12	308	208	113	4	15	48	216	789	222	10	16	88	94	70	201	9	80	80	7	176	10	16
AP1S3	292	32	49	104	208	19	11	29	188	13	18	32	1	1	105	20	62	2	27	59	100	96	41	8	32	9	168	131	63	4	12	54	103	159	124	5	9	79	78	42	129	7	27	65	10	154	7	6
AP2A1	1036	42	37	211	375	18	32	142	158	21	26	21	5	5	358	20	92	3	89	176	179	241	62	16	70	13	306	231	239	2	20	79	458	619	154	33	66	65	239	57	177	18	52	65	8	410	20	14
AP2A2	360	21	31	82	144	19	10	46	134	10	16	24	2	4	109	30	78	4	30	96	140	111	51	17	35	7	216	145	85	5	14	34	200	310	126	11	14	74	71	29	130	7	29	36	6	151	8	5
AP2B1	911	30	22	307	433	14	37	116	312	27	16	21	4	1	295	28	47	3	64	239	161	110	59	12	73	9	437	331	200	5	11	42	351	622	184	16	38	43	117	40	143	13	125	57	5	198	14	11
AP2M1	1087	48	40	332	500	16	28	123	302	38	34	27	11	3	342	31	77	4	94	223	223	382	76	21	96	17	696	507	310	1	11	66	413	602	154	34	58	51	126	56	135	38	88	35	5	316	16	23
AP2S1	1244	46	40	228	423	34	55	220	335	54	36	37	9	3	617	32	117	2	59	264	290	426	88	27	170	20	706	446	532	2	12	72	550	865	193	46	82	65	289	73	228	47	112	88	5	526	23	25
AP3B1	1300	85	68	339	462	33	47	139	292	27	51	44	10	4	433	39	188	5	93	193	294	253	108	30	97	19	393	318	253	8	21	88	460	743	310	21	32	91	178	82	231	26	103	85	13	463	23	16
AP3B2	116	23	22	104	95	14	15	25	41	3	21	28	1	3	79	13	67	3	16	34	69	67	19	13	163	8	100	63	56	2	10	54	79	132	68	12	11	38	215	21	59	3	14	31	4	185	8	11
AP3D1	1897	77	52	427	627	22	44	184	393	39	39	36	20	3	503	49	153	4	108	286	262	206	75	14	134	24	704	442	394	3	28	94	625	1045	235	37	61	59	235	77	195	33	134	82	7	484	27	14
AP3M1	425	27	36	186	321	20	21	98	246	17	22	22	7	5	287	23	72	3	37	123	135	119	48	15	49	6	333	262	163	5	12	60	232	423	204	20	26	60	93	53	107	16	53	49	5	198	10	11
AP3M2	203	20	26	143	241	17	31	36	111	21	10	16	5	2	183	20	51	2	61	112	104	166	34	14	40	4	194	113	83	1	15	47	147	244	95	17	27	48	82	34	134	6	21	67	6	135	5	9
AP3S1	848	43	87	305	512	43	44	176	217	38	47	58	7	5	422	35	103	3	70	240	286	421	95	22	177	13	698	533	358	7	20	115	512	652	245	36	45	75	235	105	326	37	99	121	6	533	24	22
AP3S2	306	33	33	117	188	11	23	56	172	18	15	26	4	3	190	23	60	4	44	79	124	155	41	11	33	12	237	144	141	7	17	48	157	286	120	18	30	53	94	35	136	7	45	56	8	229	19	7
AP4B1	357	33	52	154	213	25	24	63	197	20	21	21	3	1	182	26	119	1	43	85	177	113	62	18	41	12	402	253	142	4	14	48	225	354	217	15	19	61	97	41	155	7	42	57	7	188	12	13
AP4E1	180	21	33	99	152	15	14	34	149	20	11	20	3	5	111	17	71	1	40	57	98	129	35	12	37	4	163	86	84	4	23	36	130	219	111	14	15	51	70	41	141	9	38	41	10	185	5	8
AP4M1	197	15	11	67	93	8	5	26	87	4	10	5	1	2	92	7	34	1	26	38	34	42	15	12	19	5	247	181	56	2	5	21	96	114	49	2	8	22	36	8	62	4	18	17	4	77	3	11
AP4S1	201	21	40	101	174	27	10	20	66	9	12	32	4	3	79	14	45	3	30	58	70	112	47	14	22	7	118	71	57	8	21	30	118	211	167	6	6	78	57	43	126	5	33	63	9	98	6	8
AP5B1	263	21	29	59	106	12	30	75	124	26	21	21	4	4	272	18	31	2	29	94	117	219	46	12	49	14	74	65	276	5	14	66	78	146	116	14	22	36	121	40	120	21	16	53	4	156	12	5
AP5M1	134	28	24	103	123	11	15	43	89	12	25	13	4	1	101	15	52	1	25	85	101	114	32	14	50	6	146	78	79	5	10	31	97	160	119	8	18	49	64	28	82	8	37	27	7	132	5	4
AP5S1	239	26	24	98	152	17	24	67	311	16	12	21	5	1	191	28	99	2	30	75	75	88	23	10	21	5	272	191	97	2	17	35	134	201	94	15	11	72	90	33	115	7	47	51	11	120	5	9
AP5Z1	210	30	37	94	145	16	20	58	125	8	15	16	7	1	204	16	116	3	20	72	97	109	34	11	28	8	227	153	84	4	8	41	159	187	125	10	13	51	68	37	126	10	32	41	5	147	13	10
APAF1	321	14	33	121	142	12	15	38	191	21	11	25	3	2	118	17	57	2	36	47	86	76	35	11	26	9	156	108	77	2	7	42	188	283	132	7	13	37	56	39	105	5	20	47	3	118	7	9
APBA1	67	12	22	47	68	10	7	15	41	8	12	20	1	2	74	11	43	1	17	31	46	46	17	9	12	1	81	50	17	2	12	14	72	105	55	5	8	34	29	16	75	4	21	35	5	59	2	5
APBA2	336	17	16	183	293	19	18	27	46	11	6	15	3	4	121	8	51	2	20	87	71	43	21	12	5	4	177	87	28	4	11	29	174	346	102	4	5	34	31	21	91	7	50	34	2	99	6	6
APBA3	577	76	114	355	590	78	55	138	423	46	31	63	7	10	406	52	247	4	90	149	257	275	105	28	63	20	406	322	296	17	52	127	373	599	398	27	34	218	246	96	376	18	100	151	30	400	16	16
APBB1	354	40	41	188	230	34	19	19	93	14	19	32	10	12	75	26	117	1	107	179	158	94	58	26	21	7	218	129	54	11	22	53	257	574	205	5	9	67	59	40	169	11	22	48	9	133	9	8
APBB1IP	68	14	23	31	43	7	21	25	30	17	8	10	3	1	76	96	63	1	16	30	109	43	39	14	13	7	37	36	45	1	4	19	48	78	139	8	12	28	38	25	64	6	22	29	1	88	4	3
APBB2	2169	18	20	154	227	24	38	65	116	15	14	23	2	4	216	14	68	1	29	83	82	49	50	19	21	6	267	171	111	2	17	46	592	489	101	7	12	47	57	28	108	10	108	48	7	89	6	9
APBB3	638	67	70	358	627	50	37	119	275	41	44	46	14	8	279	62	252	3	99	174	224	246	75	26	39	23	274	224	227	16	38	83	440	655	285	10	26	150	125	67	301	16	84	115	20	343	22	13
APC	151	21	16	51	94	7	12	36	59	11	8	15	2	1	113	6	30	1	24	45	66	42	23	14	25	8	65	60	42	1	7	22	72	144	68	4	21	30	36	17	75	11	15	31	5	82	7	9
APC2	283	14	44	118	215	29	13	33	114	18	14	28	3	3	81	27	131	3	44	66	87	93	41	22	24	8	137	107	75	6	26	49	179	496	121	8	9	95	70	36	185	5	31	70	9	137	9	9
APCDD1	151	46	49	101	220	26	26	65	91	11	50	24	19	2	160	39	86	3	111	74	78	123	96	25	18	19	1192	546	44	10	16	81	232	431	162	3	6	75	62	36	140	70	57	56	9	106	14	18
APCDD1L	122	9	25	54	89	16	11	23	68	10	10	18	1	1	73	14	81	1	21	35	46	58	32	15	18	5	599	336	47	2	13	30	67	107	65	3	9	58	40	16	95	3	83	33	5	80	7	1
APCS	95	6	33	77	99	18	14	14	54	14	13	23	3	3	94	13	50	2	16	48	53	46	22	17	17	3	101	60	50	4	8	32	83	123	65	6	12	47	28	19	110	4	14	54	5	81	4	8
APEH	397	24	24	134	162	8	15	30	78	17	16	16	3	3	120	22	59	2	28	94	88	67	21	8	28	2	215	158	55	1	14	24	128	224	87	10	26	24	56	31	86	7	36	44	2	111	5	7
APELA	3275	10	11	23	36	8	6	22	21	10	5	20	2	1	41	9	48	1	17	22	42	48	16	8	14	3	41	29	30	4	4	15	71	80	39	14	21	23	21	3	49	8	7	17	2	42	5	9
APEX1	1185	45	38	339	543	19	21	119	232	23	17	28	7	2	369	27	108	2	44	374	141	221	34	12	184	12	656	404	286	7	19	52	454	812	176	26	46	60	182	57	130	14	260	47	8	251	12	6
APEX2	79	9	17	53	77	8	8	18	59	9	9	18	2	5	76	15	28	1	14	37	54	55	13	12	28	4	67	66	60	4	6	23	43	84	59	6	7	23	34	24	92	4	26	26	2	63	3	3
APH1A	756	38	36	221	304	14	52	274	354	28	31	29	12	2	919	15	80	1	70	263	220	202	69	13	155	16	1122	756	393	1	16	66	314	503	182	23	48	48	153	67	167	26	109	63	4	431	21	6
APH1B	223	30	31	124	159	28	16	34	109	14	12	33	3	4	113	19	77	1	52	84	97	155	43	18	31	13	158	105	84	8	8	35	192	259	154	9	10	83	86	37	181	10	30	83	7	113	8	6
API5	562	41	45	189	289	17	36	124	357	25	24	38	4	3	369	28	60	5	61	163	176	261	51	12	72	10	592	378	127	4	18	65	259	524	187	33	31	56	124	54	182	17	39	65	9	269	8	15
APIP	378	31	39	144	197	28	28	86	174	19	33	35	8	2	296	31	74	1	62	119	130	204	62	18	66	13	340	176	117	10	10	55	181	300	174	24	32	77	150	62	189	14	28	59	6	248	13	4
APLF	132	7	20	58	92	19	19	45	76	3	6	6	3	1	181	10	49	2	15	40	47	75	16	10	15	6	139	114	60	7	9	27	69	106	66	6	11	40	27	16	97	4	7	36	5	118	4	3
APLN	85	10	29	72	245	28	14	24	60	9	9	24	2	4	51	13	90	1	22	58	44	68	22	12	19	6	76	58	47	3	13	28	60	125	76	4	9	52	33	19	106	5	28	50	6	73	5	9
APLNR	70	15	24	61	91	17	11	22	45	10	5	18	1	1	62	13	49	1	16	20	37	44	24	13	12	2	66	35	35	6	7	21	64	95	64	3	8	40	32	24	70	5	22	27	6	63	3	7
APLP1	882	20	21	111	150	14	7	20	81	11	10	13	1	2	58	15	66	1	29	77	50	64	17	14	13	2	83	68	48	3	12	31	334	688	73	9	2	71	49	32	137	5	29	37	8	88	4	8
APLP2	6368	228	61	407	702	37	90	336	601	68	132	79	45	5	908	166	94	1	310	1007	290	311	73	28	137	22	2435	1420	296	2	25	170	834	1175	213	52	97	53	203	81	249	44	629	93	6	559	27	17
APMAP	958	48	62	243	315	28	84	265	593	39	57	41	12	5	764	29	357	8	84	206	495	322	101	38	129	22	870	490	325	10	19	99	438	634	237	64	102	81	205	57	239	51	63	81	11	546	19	23
APOA1	84	14	16	58	82	19	7	14	44	7	6	23	2	2	33	11	38	1	16	19	47	31	24	11	9	6	65	39	24	2	10	35	72	116	77	3	5	49	28	15	101	4	16	34	7	63	7	6
APOA2	132	16	23	97	144	17	14	23	81	7	10	26	3	1	119	14	46	1	27	53	69	84	26	21	15	3	132	86	70	8	14	30	84	157	100	6	17	41	46	20	134	3	22	38	6	87	5	8
APOA4	103	7	34	61	105	15	5	12	58	2	9	14	4	4	59	17	47	4	22	26	62	52	24	18	9	6	84	51	28	4	11	28	87	124	74	5	2	57	32	29	109	1	25	44	12	95	5	3
APOA5	84	18	25	76	126	24	10	16	72	10	10	20	1	1	64	14	84	1	15	37	54	54	23	8	14	3	74	57	40	2	19	44	65	124	96	4	6	63	40	29	115	4	20	27	9	79	2	5
APOB	149	22	36	113	182	30	14	27	77	9	6	19	2	2	100	15	143	7	26	24	76	76	34	8	19	3	119	69	50	8	13	42	115	150	122	7	10	96	55	23	111	6	18	64	11	82	6	11
APOBEC1	90	11	17	41	81	11	11	14	49	9	10	16	1	2	46	11	50	1	14	28	57	52	15	8	14	6	64	31	35	6	9	19	59	83	68	9	6	39	41	24	98	5	26	31	5	56	2	4
APOBEC2	74	9	21	56	64	9	5	13	21	3	8	16	1	3	59	12	38	1	13	21	46	39	22	13	9	3	48	37	28	5	8	20	46	72	54	5	5	27	27	21	74	11	10	27	12	49	2	2
APOBEC3A	63	7	14	19	36	10	9	18	29	3	9	7	1	1	54	9	40	4	7	27	35	43	19	6	12	2	41	36	28	1	8	14	55	66	52	5	6	35	34	9	52	3	17	26	1	39	2	3
APOBEC3A_B	1733	245	141	934	1154	37	219	596	783	75	98	100	45	4	1846	160	705	15	261	580	988	828	261	76	360	71	1592	1047	949	19	67	277	1009	1661	611	98	184	73	540	176	600	80	279	184	13	1602	88	27
APOBEC3B	201	23	25	41	75	19	16	61	84	9	11	13	2	3	176	11	89	1	19	45	84	130	32	10	33	3	79	64	77	3	7	26	64	121	90	3	14	55	107	43	150	7	30	70	4	62	4	1
APOBEC3C	356	38	51	51	106	19	38	171	170	30	18	35	5	3	424	28	156	2	41	59	349	171	95	12	27	21	72	33	246	5	14	93	98	151	351	53	73	36	171	108	232	15	26	83	9	699	30	10
APOBEC3D	146	18	45	64	109	22	12	65	90	16	16	29	1	2	167	18	88	3	33	43	134	93	70	13	21	10	84	54	57	6	13	46	96	140	140	4	10	54	80	47	131	5	24	50	4	195	8	14
APOBEC3F	187	23	40	65	125	19	25	102	130	15	7	33	4	4	267	22	128	1	42	53	160	112	63	24	14	8	114	79	122	5	13	62	91	159	185	9	17	44	103	57	147	11	24	59	5	281	12	12
APOBEC3G	171	20	69	54	112	16	34	259	92	27	12	22	2	3	492	16	67	1	27	64	225	153	98	15	27	33	58	47	236	3	19	86	60	126	178	8	18	45	133	78	145	6	15	58	5	604	25	10
APOBEC3H	64	10	21	19	28	4	5	13	43	10	10	10	1	1	54	5	38	1	12	14	50	29	22	12	9	4	49	40	40	2	8	15	39	71	41	3	7	26	23	15	54	4	9	20	1	71	5	4
APOBEC4	77	16	27	49	93	14	11	17	48	10	8	18	2	1	69	17	47	2	86	33	48	61	22	12	11	5	72	48	38	4	12	20	56	83	79	6	9	40	33	25	93	3	18	50	3	69	5	2
APOBR	84	14	18	36	53	11	14	21	42	15	2	12	1	5	78	7	64	1	10	33	57	53	26	10	9	5	67	51	61	5	9	13	60	76	93	4	7	28	37	19	75	11	12	31	4	95	5	7
APOC1	567	8	28	61	101	7	22	127	272	354	9	20	1	1	222	9	57	1	10	39	398	186	66	17	144	56	140	162	71	2	13	48	249	293	129	22	19	36	190	68	200	13	17	98	5	931	13	8
APOC2	128	14	35	75	110	21	14	29	50	10	11	12	3	1	138	11	50	2	12	33	86	75	21	13	12	2	81	59	33	4	8	51	75	108	73	5	9	51	56	30	97	6	24	41	8	198	3	7
APOC3	169	24	41	134	219	29	10	26	112	21	12	37	3	3	89	25	101	5	35	51	91	91	49	22	15	2	153	89	59	5	28	50	131	205	121	3	13	115	52	39	158	8	33	60	6	134	6	6
APOC4	116	11	22	54	103	10	17	22	51	8	9	16	1	1	79	11	62	1	25	34	60	60	20	12	18	3	67	56	49	2	10	29	71	135	69	4	8	49	44	27	103	5	20	33	3	84	8	8
APOD	110	24	21	67	119	19	7	11	50	7	15	17	6	3	45	21	48	1	28	35	44	66	18	7	12	3	158	85	28	1	14	33	57	114	77	6	6	27	48	25	106	4	41	37	7	73	4	7
APOE	3802	13	47	47	67	17	71	308	346	428	10	15	1	2	990	14	63	1	14	49	782	289	81	16	271	180	422	522	149	2	3	77	550	963	250	34	44	18	365	110	306	25	59	154	1	1705	76	19
APOF	118	22	31	70	109	29	17	33	101	16	18	9	2	2	115	18	119	1	24	53	77	92	38	10	32	10	138	81	58	2	13	38	96	156	90	3	9	49	57	19	117	8	30	52	10	117	7	11
APOH	68	13	18	25	46	13	8	21	39	4	10	20	2	3	64	8	43	1	19	26	57	39	18	11	8	4	42	40	25	3	7	25	50	71	55	7	7	28	34	14	73	5	6	21	3	74	1	2
APOL1	100	59	40	63	107	26	70	122	362	41	26	34	13	3	267	33	61	1	56	37	169	303	71	19	24	20	57	48	170	6	13	62	73	150	118	11	14	52	108	58	131	36	24	41	3	384	17	22
APOL2	256	16	33	83	119	21	35	142	233	52	27	19	2	6	302	18	55	3	29	73	196	176	62	20	53	26	135	73	162	4	12	62	92	149	128	8	16	42	148	60	114	14	28	35	8	283	15	8
APOL3	67	16	42	55	71	15	26	100	129	49	9	21	1	2	181	14	45	1	15	32	230	98	76	16	24	19	63	36	93	1	8	53	65	97	145	6	5	48	127	57	112	8	16	43	6	243	13	9
APOL4	127	22	42	301	239	13	12	20	493	45	5	25	4	1	71	19	49	1	23	39	71	82	32	15	22	4	78	54	90	5	15	41	71	123	79	10	7	38	109	35	117	9	31	51	8	97	14	5
APOL5	86	6	20	44	76	13	7	17	49	8	11	20	2	1	57	9	47	1	21	30	44	58	16	8	16	1	62	38	37	3	5	22	54	97	62	5	9	35	42	13	89	3	13	48	4	54	3	5
APOL6	98	29	34	43	91	12	22	62	316	47	21	20	3	2	212	16	43	2	36	39	203	125	72	10	57	33	70	91	162	2	12	61	76	133	178	13	24	46	132	88	133	38	29	55	4	267	14	14
APOLD1	130	12	33	121	305	23	34	92	64	11	6	19	4	5	235	12	67	1	35	61	102	140	46	12	18	4	142	80	86	6	11	51	127	209	110	6	12	51	87	32	120	6	28	56	7	114	11	8
APOM	121	16	35	94	152	18	14	26	90	12	12	16	1	2	67	16	69	1	38	45	50	64	33	12	15	4	99	78	46	8	13	41	105	148	93	6	5	74	48	25	133	5	20	53	5	105	7	4
APOO	273	54	27	124	181	17	26	76	186	18	26	22	5	1	232	42	72	3	82	120	106	168	27	16	59	10	515	438	125	5	12	46	199	311	89	14	33	46	90	30	160	11	57	68	3	188	4	12
APOOL	246	15	14	83	125	13	19	39	97	12	10	16	4	1	101	20	47	3	35	61	74	46	37	13	32	5	178	128	73	4	9	29	130	192	79	7	16	35	68	32	108	6	26	39	8	98	4	4
APP	2304	274	49	584	682	40	65	237	721	48	135	93	34	7	656	147	106	1	208	1182	229	399	70	50	288	39	4560	3422	597	10	92	177	1775	2273	205	89	125	53	239	60	314	74	1014	100	6	683	36	38
APPBP2	273	26	35	154	243	20	14	54	125	8	15	14	5	3	195	21	89	1	48	78	118	118	28	11	36	12	163	123	106	6	20	33	257	369	126	13	13	41	73	31	98	8	52	38	3	136	9	5
APPL1	771	33	51	403	564	15	29	109	166	28	37	25	14	1	264	31	82	1	63	169	218	205	62	16	117	17	1085	693	209	4	14	90	391	494	245	23	43	43	122	61	183	19	120	49	9	340	17	13
APPL2	210	46	31	115	157	13	17	54	88	11	10	12	7	2	179	29	45	4	84	82	72	82	33	13	19	6	161	106	111	1	12	24	121	194	78	8	8	34	50	25	95	3	38	40	4	105	10	9
APRT	715	53	49	149	309	36	33	70	204	26	32	37	5	2	250	40	290	5	57	199	370	150	83	24	211	19	481	286	209	8	21	77	247	449	265	68	124	77	157	73	243	28	149	79	6	396	23	17
APTX	375	66	63	219	285	27	29	93	343	24	20	45	8	1	333	42	138	6	74	133	162	221	58	24	107	16	351	246	181	7	26	52	260	517	235	27	40	85	173	53	254	14	64	90	12	256	9	15
AQP1	94	27	23	57	105	11	14	37	54	4	16	32	2	3	148	11	51	2	25	44	55	57	17	18	94	9	2008	896	49	6	10	22	73	133	74	4	9	34	43	12	101	17	24	30	3	77	2	5
AQP10	131	19	25	81	151	24	27	29	71	7	11	18	1	3	75	13	89	1	19	64	81	79	33	10	16	6	113	74	62	7	17	38	89	125	102	8	13	69	48	27	153	5	27	53	6	102	4	5
AQP11	206	16	39	83	144	30	8	27	107	10	8	31	1	4	76	17	111	2	38	54	79	64	34	17	22	9	120	86	47	4	23	33	105	176	117	6	11	61	38	34	121	5	31	55	11	108	4	11
AQP12B	175	19	47	92	200	23	9	20	132	5	26	21	4	1	92	20	135	4	31	46	65	85	34	13	11	9	131	115	58	7	29	33	102	146	116	4	9	115	53	33	175	3	29	65	9	100	8	4
AQP2	54	13	17	45	85	12	11	23	36	5	4	17	1	1	60	11	85	5	16	30	47	62	21	15	13	2	49	40	36	5	9	26	50	88	67	4	6	32	42	9	87	6	23	29	2	66	4	4
AQP3	105	561	35	66	119	24	22	25	67	13	100	73	82	4	99	275	65	8	523	546	147	122	49	18	14	12	93	110	51	6	16	32	120	123	147	7	11	48	54	28	128	105	24	49	3	120	6	7
AQP4	165	22	29	71	119	19	9	20	80	6	12	15	4	4	63	23	60	1	39	46	40	69	24	13	11	2	80	56	33	4	13	31	105	136	106	6	12	75	61	24	124	8	26	65	6	90	10	2
AQP5	53	24	11	36	41	5	9	17	29	4	14	21	1	1	60	20	41	3	16	32	37	41	11	10	21	2	92	59	20	3	8	14	42	61	41	5	3	31	29	12	46	3	12	12	2	56	3	5
AQP6	83	15	22	58	94	14	7	18	66	6	7	24	1	1	43	17	74	1	22	38	58	56	29	12	32	2	152	68	36	3	8	43	67	108	68	3	10	48	43	26	97	4	22	38	3	60	2	8
AQP7	406	63	134	312	570	70	18	25	255	32	23	59	5	8	111	50	169	1	75	75	122	298	95	21	24	9	247	153	80	13	43	75	292	497	338	9	10	292	121	117	513	14	52	205	20	166	8	22
AQP8	50	6	8	33	86	16	6	6	29	4	3	15	1	2	35	13	26	1	16	23	26	26	18	7	9	5	37	28	25	2	5	22	49	66	41	4	10	39	36	12	67	2	14	20	6	42	1	2
AQP9	149	16	27	65	119	16	13	24	138	64	7	21	4	4	85	17	48	3	29	36	62	80	32	14	23	7	73	55	61	9	16	28	77	130	98	8	14	69	51	24	149	11	22	54	11	110	6	7
AQR	363	26	31	121	186	15	16	43	164	12	9	19	4	2	138	22	81	1	34	76	96	124	34	14	43	7	241	155	146	6	6	32	219	364	143	12	31	42	88	38	101	7	38	46	1	214	8	8
AR	87	13	21	206	225	7	15	20	46	9	5	19	1	1	67	13	50	3	26	43	52	130	17	13	20	3	72	37	35	7	9	25	59	91	55	6	8	39	44	21	103	3	14	48	1	60	3	7
ARAF	509	48	31	119	235	14	25	86	221	25	24	31	9	1	202	23	61	4	54	117	130	148	48	23	61	12	343	218	165	2	13	40	172	257	158	14	28	36	131	40	119	11	84	43	3	199	16	10
ARAP1	465	51	54	119	158	15	57	124	250	29	21	30	4	2	473	23	124	3	59	96	218	223	74	17	50	17	202	156	128	3	19	71	209	302	254	25	47	46	166	94	172	19	58	61	10	478	18	19
ARAP2	88	31	36	47	73	16	14	29	123	23	12	20	7	3	125	16	52	2	29	60	170	69	59	15	18	13	107	66	136	3	11	45	51	113	173	8	25	43	60	43	109	7	17	31	2	163	10	13
ARAP3	142	33	30	82	187	20	15	35	65	14	11	37	4	4	98	25	87	4	32	45	86	98	36	19	26	9	97	61	89	4	16	35	120	147	110	2	14	66	79	28	122	6	29	49	12	89	8	7
ARC	95	24	32	71	120	23	10	25	73	11	8	23	7	3	53	10	55	1	23	56	51	72	29	9	17	1	103	57	48	1	17	37	86	116	89	4	11	55	49	18	105	4	32	44	5	76	3	13
ARCN1	365	25	30	104	99	16	8	56	78	18	26	17	4	3	129	15	57	2	41	102	139	72	34	13	49	13	319	233	105	1	12	46	183	243	112	15	28	26	72	43	105	13	53	38	5	203	15	7
AREG	156	43	38	94	118	14	7	17	93	19	12	31	11	3	75	13	50	3	52	48	61	65	34	6	14	3	273	164	43	5	16	40	100	171	101	5	11	63	65	18	117	8	31	59	6	83	5	7
AREL1	408	26	37	126	246	20	25	63	208	19	16	23	7	4	207	20	52	1	40	112	128	174	66	19	70	8	290	210	140	5	11	38	211	340	178	18	25	64	121	34	103	10	66	37	5	147	6	16
ARF1	2292	196	117	886	1097	46	212	1004	1188	116	169	128	36	3	2323	88	202	1	373	1076	881	757	193	33	819	60	4200	2809	1219	3	13	188	1400	1759	520	142	216	68	533	202	605	113	353	191	5	1471	69	34
ARF3	1129	72	35	189	294	17	100	415	449	36	43	49	9	1	1121	40	62	2	98	211	215	242	41	20	173	21	441	297	475	2	11	169	351	840	188	87	161	22	333	80	242	24	77	82	4	400	20	10
ARF4	2454	139	68	564	759	47	48	174	451	49	84	76	34	7	461	64	99	1	205	413	332	200	103	33	235	30	2173	1404	424	6	25	85	1012	1244	234	74	92	62	193	82	318	70	194	103	7	414	23	34
ARF5	1006	69	66	295	434	21	67	239	482	44	32	33	9	1	786	43	216	1	72	281	260	266	82	20	151	28	945	604	429	9	18	114	444	705	227	66	85	67	196	71	273	33	123	85	8	637	27	20
ARF6	692	101	117	295	497	46	54	183	395	67	60	67	21	6	459	56	222	2	132	281	628	639	222	30	320	35	1216	810	435	5	19	131	469	719	510	44	98	79	282	170	280	47	213	96	11	569	37	21
ARFGAP1	620	37	15	106	144	10	19	65	175	15	16	24	4	1	184	21	57	3	34	104	74	88	37	10	36	3	292	199	140	5	7	30	220	332	102	9	18	31	93	21	102	10	54	35	3	175	11	12
ARFGAP2	434	29	34	91	183	14	38	104	199	20	28	24	3	1	312	34	96	2	64	114	138	176	42	6	41	3	267	188	67	3	16	66	240	359	152	15	18	32	99	42	115	15	41	36	2	236	10	8
ARFGAP3	672	82	48	188	291	36	38	127	349	68	57	62	13	5	345	46	68	5	84	235	175	268	77	20	91	21	473	368	251	6	26	78	436	518	228	18	15	64	184	51	197	30	115	74	7	377	18	12
ARFGEF1	414	29	35	250	487	15	39	140	225	15	27	17	6	1	489	40	60	1	76	258	178	161	64	17	80	16	407	287	236	3	10	75	187	338	212	29	56	41	91	42	102	20	75	42	7	269	14	6
ARFGEF2	474	30	47	100	153	17	41	110	185	18	23	17	5	2	374	22	57	1	55	77	147	168	47	17	66	5	555	347	114	6	11	70	179	257	129	21	28	50	123	47	114	13	63	43	4	177	9	2
ARFGEF3	59	22	16	79	86	19	10	15	39	7	14	13	4	2	44	16	41	2	50	36	45	34	15	11	8	2	55	31	29	1	10	13	50	72	45	4	1	40	30	17	68	6	16	34	3	49	6	2
ARFIP1	157	25	16	55	81	12	6	55	117	10	13	13	3	3	131	19	46	1	34	84	83	81	20	6	36	8	122	82	134	5	5	34	93	165	73	12	17	27	62	24	73	8	26	25	4	119	8	9
ARFIP2	550	48	38	163	218	18	19	83	284	19	31	28	7	1	206	26	40	2	192	203	129	186	51	12	68	9	437	275	150	2	11	69	297	400	131	18	34	48	154	40	137	12	43	50	3	197	15	8
ARFRP1	509	40	42	160	255	21	33	126	256	27	28	26	8	1	377	33	102	3	62	108	194	232	82	14	70	12	527	370	304	1	17	60	218	394	178	22	42	45	144	46	174	14	66	63	5	365	21	12
ARG1	106	11	25	94	118	22	8	21	61	12	13	18	2	1	74	23	67	2	26	38	56	77	22	14	17	1	77	69	45	4	15	32	84	104	95	7	8	52	57	20	102	4	19	48	10	81	4	9
ARG2	110	42	17	81	110	13	4	20	49	6	9	16	10	3	63	14	33	1	26	76	34	45	16	16	15	7	77	35	45	3	9	16	83	122	61	2	7	31	34	14	70	10	13	28	4	75	2	5
ARGFX	39	9	15	17	27	6	12	10	25	3	8	10	1	2	45	8	52	1	12	33	36	30	16	25	15	6	28	28	37	2	8	20	34	52	32	4	3	21	28	8	62	4	9	18	2	47	1	6
ARGLU1	1325	136	91	578	837	19	110	466	438	69	59	74	28	5	820	75	116	1	294	476	705	308	195	17	284	38	811	513	1042	5	12	194	618	1210	629	52	86	60	263	133	248	46	170	73	7	1162	36	31
ARHGAP1	544	50	40	94	177	34	26	103	212	18	23	34	5	5	278	25	75	2	61	111	144	189	43	29	59	12	323	213	124	2	15	68	196	312	155	35	31	51	81	49	141	18	51	70	5	271	11	22
ARHGAP10	182	15	37	74	134	22	22	54	84	18	14	28	2	5	180	18	73	1	34	102	87	104	44	14	23	8	116	87	240	9	15	57	130	191	98	16	20	47	194	38	153	5	46	47	7	168	8	12
ARHGAP11A	318	9	30	78	198	15	8	28	222	19	14	16	2	2	106	19	36	1	22	128	87	176	44	13	60	3	201	133	74	5	9	42	142	282	73	17	23	33	93	39	126	7	33	41	7	165	7	8
ARHGAP11B	353	16	24	93	217	6	25	32	229	8	18	11	2	1	141	12	70	1	16	104	102	242	32	11	53	5	270	137	110	1	8	57	153	352	79	8	12	11	97	23	91	2	34	32	1	177	10	6
ARHGAP12	311	30	32	141	243	15	18	66	177	16	18	23	8	3	174	24	70	5	39	91	106	65	30	16	57	8	254	183	81	2	15	43	174	244	128	22	16	48	63	38	124	7	71	60	13	92	7	14
ARHGAP15	172	22	67	120	152	21	17	39	101	31	15	18	1	4	100	27	166	2	24	125	381	63	79	14	23	22	101	61	69	9	17	54	74	167	364	8	11	63	66	74	114	14	31	44	9	185	10	11
ARHGAP17	504	36	73	314	498	29	37	138	229	52	16	35	10	1	304	28	127	3	47	160	350	153	87	10	43	22	465	287	229	3	11	73	434	632	401	30	42	58	145	102	240	23	78	83	15	516	29	14
ARHGAP18	228	61	29	79	148	19	23	69	66	19	22	23	9	3	141	63	42	1	196	43	111	70	47	15	36	14	286	213	74	2	5	41	111	169	120	12	14	40	66	36	98	8	40	42	3	129	9	7
ARHGAP19	148	17	17	54	81	12	9	19	79	5	9	15	2	1	82	11	47	1	11	47	67	47	25	17	12	2	90	61	38	1	6	20	77	116	67	3	10	30	44	14	58	9	15	21	5	66	6	5
ARHGAP20	111	15	19	56	80	14	6	18	48	5	7	18	1	1	57	14	57	1	22	46	64	45	19	9	7	1	72	50	35	3	12	26	68	109	63	4	13	58	37	23	97	6	19	45	5	123	10	7
ARHGAP21	524	71	44	357	537	24	41	73	177	15	31	40	11	6	276	41	60	2	71	164	120	119	49	27	44	7	578	332	131	3	19	52	319	529	130	2	11	71	64	32	203	11	89	71	8	122	7	20
ARHGAP22	83	12	18	41	83	9	8	24	35	6	11	15	1	1	70	12	47	1	17	35	52	37	20	8	23	4	105	70	46	1	6	25	46	82	62	2	3	26	43	16	75	3	17	32	8	73	6	4
ARHGAP23	426	80	50	108	140	15	9	39	114	17	9	27	21	4	100	39	52	2	72	79	39	194	39	12	55	3	111	90	183	4	13	57	182	193	97	6	4	70	61	23	165	20	43	55	9	128	9	8
ARHGAP24	252	21	28	58	71	26	17	35	65	12	18	11	1	4	102	14	66	3	37	34	62	75	29	19	15	2	47	67	80	3	5	53	79	123	122	5	10	52	67	28	88	7	17	36	8	119	7	5
ARHGAP25	165	24	85	108	174	21	24	50	119	31	23	19	5	1	141	14	146	3	25	32	421	108	87	23	27	19	144	98	117	6	13	68	86	150	416	19	20	73	105	102	123	9	24	47	9	313	25	8
ARHGAP26	165	47	42	96	179	16	43	93	128	16	25	45	4	4	312	24	102	1	53	94	121	323	59	15	138	14	167	119	111	4	14	88	154	179	143	15	13	53	132	42	179	15	26	63	13	221	9	15
ARHGAP27	438	45	63	135	210	25	34	83	176	31	22	31	9	3	275	33	239	5	87	105	263	153	82	98	73	14	244	152	137	7	30	61	163	272	282	23	39	67	118	64	160	25	105	75	22	240	22	15
ARHGAP28	82	20	15	63	135	10	17	28	40	6	5	12	2	1	77	18	47	1	15	55	48	64	21	13	8	5	85	72	27	1	10	33	214	428	58	4	11	32	35	11	56	5	21	30	8	83	6	3
ARHGAP29	82	9	17	43	91	15	7	45	50	3	18	23	1	3	130	11	43	1	13	32	53	40	19	19	18	5	365	302	43	1	10	20	85	125	64	3	2	35	76	22	75	8	71	29	2	71	4	9
ARHGAP30	77	19	29	44	51	11	11	21	68	11	11	8	3	1	72	10	47	1	14	29	159	60	51	10	14	11	170	134	48	3	7	24	54	81	166	5	6	18	46	34	79	9	19	26	3	144	6	6
ARHGAP31	100	18	29	72	110	16	23	77	60	14	8	15	5	3	176	15	77	3	16	33	126	61	42	26	52	10	83	66	113	3	10	36	90	108	78	10	20	30	50	39	122	6	25	43	6	190	6	15
ARHGAP32	292	40	14	152	157	7	14	50	78	2	27	32	7	1	109	29	44	3	93	98	40	66	18	11	23	3	300	197	57	2	7	36	91	222	49	8	16	26	39	13	75	8	49	33	4	91	5	3
ARHGAP33	479	20	33	223	364	17	9	27	204	10	16	18	3	4	108	38	80	3	89	142	85	187	42	16	25	3	219	104	92	1	10	36	197	400	89	7	9	44	47	32	126	3	61	39	11	142	9	5
ARHGAP35	547	26	25	170	230	18	25	89	79	3	26	19	11	1	324	24	59	1	66	133	76	156	46	17	51	6	401	262	122	3	6	43	244	423	116	19	20	38	94	36	105	16	81	33	5	158	10	11
ARHGAP36	72	10	18	50	65	16	7	19	31	5	9	22	1	2	54	11	43	1	11	42	37	48	21	13	9	4	51	35	35	4	7	20	50	73	55	11	4	39	33	21	107	3	15	39	3	44	5	6
ARHGAP39	207	40	15	88	141	15	15	39	46	4	9	22	3	1	112	12	67	3	88	87	44	78	29	12	25	1	162	94	43	3	9	23	99	199	69	6	14	41	39	18	74	4	46	34	6	73	4	6
ARHGAP4	1251	17	111	110	177	15	31	49	124	37	15	20	1	1	168	7	198	6	20	94	489	299	135	19	33	33	110	86	121	3	23	54	119	149	624	15	29	39	100	139	239	23	30	80	3	278	27	9
ARHGAP40	128	11	29	85	103	13	7	23	70	5	9	21	3	8	131	13	70	2	29	46	70	88	33	15	12	5	109	79	47	3	15	48	83	131	92	6	11	92	48	40	140	10	19	58	2	89	5	4
ARHGAP42	92	10	29	46	86	11	9	17	69	8	4	8	1	2	68	11	32	1	25	38	41	42	18	8	32	5	75	40	45	5	16	30	65	96	73	7	5	41	36	15	89	5	14	35	3	67	8	7
ARHGAP44	126	22	17	83	123	20	15	20	48	11	19	15	4	1	75	15	55	1	45	55	44	48	30	15	8	1	80	52	21	6	7	22	66	122	73	3	6	27	36	17	94	9	9	37	4	53	4	11
ARHGAP45	145	22	63	58	109	9	24	42	86	46	12	25	2	3	117	23	257	2	18	43	416	71	126	14	25	18	82	49	90	2	8	41	97	207	494	9	17	43	111	91	138	16	21	56	8	239	20	6
ARHGAP5	529	42	20	181	228	10	16	58	153	12	54	23	13	2	141	39	49	2	95	140	106	227	31	12	80	8	401	248	138	3	6	44	376	518	117	16	38	39	106	34	125	8	83	27	5	183	12	2
ARHGAP6	69	18	12	44	104	10	9	17	35	8	13	18	4	3	59	15	54	4	22	39	52	62	14	11	15	4	74	40	31	3	9	15	80	112	60	5	3	35	25	19	107	6	20	47	5	72	3	6
ARHGAP8	409	34	18	104	198	13	36	87	310	14	50	24	1	1	254	27	46	1	35	98	55	294	28	12	21	9	367	225	272	4	12	64	128	134	72	38	44	40	135	42	130	6	171	47	4	170	6	4
ARHGAP9	209	20	117	123	222	25	34	113	177	50	14	41	7	6	267	19	409	1	46	64	699	130	167	17	39	26	141	133	125	10	23	88	160	221	644	21	29	68	132	135	240	14	21	75	5	290	37	18
ARHGDIA	2319	126	96	488	703	45	66	275	660	84	63	58	17	7	905	78	283	12	200	474	642	483	189	22	220	43	773	626	685	15	30	153	760	1098	504	65	87	91	483	164	332	73	291	113	5	878	43	33
ARHGDIB	235	21	221	127	409	24	91	292	229	128	27	36	9	4	602	33	274	3	24	61	2401	246	475	22	129	92	272	321	300	3	13	190	174	301	1522	61	113	69	283	320	260	54	48	112	12	1207	78	44
ARHGDIG	165	10	21	366	316	24	8	15	61	10	15	16	4	2	74	17	86	1	22	135	63	59	25	13	15	4	87	69	61	2	9	28	90	165	100	5	5	38	53	35	108	5	50	47	5	77	6	4
ARHGEF1	864	47	185	165	328	16	45	167	327	97	19	42	13	11	413	43	511	2	75	167	955	212	289	34	104	73	534	330	334	10	24	130	262	371	1276	28	27	35	238	236	226	26	112	83	8	626	54	33
ARHGEF10	752	24	48	141	342	25	26	80	149	11	16	20	3	4	281	25	74	3	49	200	85	70	31	13	11	7	355	218	48	2	21	45	298	461	135	9	17	74	74	33	144	9	48	50	9	96	5	14
ARHGEF10L	167	39	21	82	126	16	25	41	149	13	27	27	5	6	149	26	62	1	37	76	79	109	32	12	34	9	194	181	87	3	11	27	103	189	80	5	12	31	63	29	96	6	70	41	8	171	9	7
ARHGEF11	644	30	31	211	351	32	74	211	291	31	16	25	10	3	623	24	55	4	62	153	99	132	40	18	75	6	735	609	185	8	12	68	308	460	90	21	19	54	99	42	184	13	57	58	4	341	13	5
ARHGEF12	261	32	23	120	193	7	25	85	102	21	22	21	9	1	209	22	63	3	54	81	84	127	48	21	83	12	303	178	96	4	16	40	176	244	77	18	28	37	64	25	110	22	66	43	8	204	15	15
ARHGEF15	192	27	28	165	286	25	16	41	176	22	16	30	4	4	141	32	104	4	47	53	67	105	50	23	26	4	168	109	78	4	23	59	144	242	169	5	3	112	73	43	196	7	27	63	18	171	7	7
ARHGEF16	157	38	19	52	56	22	15	22	143	10	16	29	5	3	86	31	52	1	45	70	55	157	26	13	33	3	149	111	106	4	8	48	73	87	72	6	12	39	45	19	91	6	15	31	1	160	5	6
ARHGEF17	419	36	20	128	279	19	14	39	133	13	18	15	11	6	93	25	74	3	87	65	54	70	32	16	16	6	294	203	28	3	12	26	301	451	89	4	11	29	33	22	104	12	54	44	3	65	4	11
ARHGEF18	466	41	37	163	244	21	20	53	192	17	15	16	9	5	203	19	80	2	58	90	201	156	75	10	39	7	266	228	123	8	9	47	177	300	391	10	18	28	91	58	116	7	53	43	7	191	11	13
ARHGEF19	118	17	22	133	260	20	24	76	241	9	15	22	6	3	372	20	78	2	23	115	73	227	35	15	33	4	149	110	112	9	15	35	100	145	92	5	21	67	80	25	133	10	55	40	14	136	6	7
ARHGEF2	440	35	47	365	449	22	79	474	398	36	30	26	9	1	1140	20	140	3	52	254	281	152	86	19	156	15	1577	868	190	4	16	78	296	382	249	32	53	67	222	95	340	26	171	104	13	521	34	16
ARHGEF25	452	14	19	151	209	18	21	29	69	8	8	19	2	5	121	16	87	2	23	50	61	55	21	26	20	7	117	86	70	3	8	37	267	322	80	6	14	43	51	23	110	8	20	45	6	79	5	11
ARHGEF26	110	29	39	282	409	27	16	24	155	16	11	30	3	2	92	26	125	3	35	107	60	97	25	12	14	7	211	121	55	5	20	32	301	477	94	7	9	70	44	29	119	4	43	30	7	105	7	9
ARHGEF28	101	33	31	100	123	14	38	84	100	16	33	20	8	1	219	31	60	2	51	48	66	134	22	12	40	1	159	104	62	2	13	58	87	106	74	23	66	57	67	21	94	6	45	44	4	136	3	7
ARHGEF3	191	41	67	119	226	23	19	72	136	39	26	29	3	2	175	23	115	2	49	89	251	181	70	23	68	27	220	173	127	3	24	43	413	594	189	17	33	61	115	70	171	11	26	59	8	248	19	15
ARHGEF33	102	20	14	93	123	26	6	22	60	4	17	11	1	1	57	18	46	2	33	29	52	74	23	15	10	6	70	38	45	3	14	33	56	129	69	6	4	54	38	26	113	4	23	39	6	81	3	10
ARHGEF35	371	39	106	310	450	79	33	61	289	33	27	55	8	11	152	50	133	1	68	111	157	179	78	20	29	8	355	222	137	16	48	115	181	308	259	8	18	202	153	107	436	12	80	187	17	251	16	15
ARHGEF37	143	36	40	87	145	26	22	49	87	17	40	41	7	3	188	24	105	2	44	53	91	78	20	19	18	7	150	112	50	6	12	44	87	123	110	6	9	72	68	43	154	8	35	44	13	120	5	10
ARHGEF38	100	47	28	62	86	15	10	34	265	18	26	32	7	1	83	30	57	3	94	75	65	81	26	16	94	5	62	55	52	3	10	53	80	133	77	19	26	56	58	25	160	9	29	50	8	99	8	8
ARHGEF39	126	10	25	71	126	12	5	16	94	4	7	16	1	5	61	11	50	5	23	42	64	72	20	12	14	1	84	52	40	2	7	33	71	158	74	3	15	44	26	18	88	7	13	40	6	52	7	3
ARHGEF4	82	14	11	33	49	8	3	13	45	2	6	10	1	4	40	8	35	1	10	20	18	57	14	4	4	2	57	30	28	1	7	14	41	63	48	4	5	25	24	12	55	2	7	24	5	41	4	1
ARHGEF40	992	37	65	181	337	36	50	111	208	38	47	38	7	3	393	40	140	6	79	88	117	196	59	21	30	8	362	324	161	2	28	93	675	874	177	8	13	109	84	49	184	20	70	89	11	154	3	19
ARHGEF5	246	25	38	153	215	19	22	48	186	14	19	30	4	1	162	26	99	4	52	71	81	133	41	14	16	8	414	297	129	9	24	60	99	168	124	9	13	54	70	47	159	7	55	55	11	170	5	11
ARHGEF6	51	13	9	23	51	8	10	19	27	12	5	17	2	4	83	10	36	1	16	26	93	38	24	8	17	2	105	68	39	1	4	18	46	68	95	3	8	20	31	21	53	7	23	26	3	67	3	7
ARHGEF7	675	59	46	399	669	24	40	93	176	30	34	30	8	8	238	33	78	2	63	211	204	148	71	9	93	14	502	303	252	7	13	48	355	547	225	30	41	41	112	62	145	12	98	66	7	273	14	9
ARHGEF9	242	19	37	148	174	13	11	58	117	13	13	23	6	4	156	14	66	1	30	85	93	60	35	17	49	4	792	463	101	4	10	45	167	332	99	17	12	47	49	24	124	6	89	59	8	137	10	9
ARID1A	610	36	30	136	178	3	16	44	189	20	18	24	2	2	216	16	78	1	54	112	160	148	38	10	42	12	177	127	151	2	5	36	376	670	126	17	25	38	71	36	97	9	52	37	2	194	7	5
ARID1B	1055	49	45	389	607	26	102	447	272	31	46	40	21	4	1260	47	151	2	86	246	241	462	82	22	78	22	916	629	387	6	15	67	587	927	285	20	43	50	154	87	182	25	107	71	14	523	25	10
ARID2	1167	66	54	320	487	17	50	130	370	30	20	34	16	4	445	31	88	1	92	249	204	291	63	21	119	17	624	343	275	4	21	124	482	842	226	38	59	67	235	67	187	15	134	60	5	476	14	13
ARID3A	397	7	35	48	82	20	24	36	128	19	12	21	1	4	109	20	36	2	16	59	90	69	36	12	29	10	138	82	82	4	5	36	183	580	96	5	7	41	79	37	104	13	39	46	2	106	10	10
ARID3B	367	23	33	127	224	23	23	59	141	22	17	35	3	5	146	21	118	1	52	81	143	159	50	15	34	8	143	106	112	11	32	46	214	431	157	11	17	79	87	51	213	8	27	81	12	187	12	8
ARID3C	74	8	23	27	66	11	7	12	37	5	14	13	3	2	43	14	51	4	13	30	45	51	19	20	9	4	43	41	24	2	12	23	50	93	55	4	4	29	31	21	82	2	16	26	6	72	1	6
ARID4A	150	13	32	88	142	19	8	31	60	12	15	13	2	2	86	17	68	1	24	56	94	73	30	14	25	7	113	86	100	1	11	28	134	167	124	12	12	56	57	39	88	8	22	29	8	96	6	5
ARID4B	450	61	44	298	430	18	45	184	270	27	29	26	8	4	568	40	85	2	75	190	198	158	65	20	83	7	691	454	134	6	15	67	233	370	193	24	38	62	157	63	190	16	92	58	7	457	25	17
ARID5A	173	32	49	128	230	39	21	52	150	27	12	31	9	8	137	25	175	3	26	80	204	125	57	23	20	16	351	205	92	10	25	48	118	187	175	10	13	75	87	57	154	8	40	58	15	196	11	6
ARID5B	97	36	34	74	128	14	38	152	93	16	22	21	8	4	427	23	75	2	29	60	172	362	57	12	22	11	302	208	88	4	6	56	232	232	167	31	29	46	59	29	98	20	41	34	2	197	14	14
ARIH1	623	68	37	261	350	16	46	135	368	32	35	36	10	3	353	30	74	1	74	211	215	249	68	22	112	22	533	392	263	5	8	56	366	588	185	52	70	22	140	55	119	22	88	48	1	549	24	17
ARIH2	658	45	57	393	580	22	27	79	172	30	29	35	7	6	236	58	135	2	84	195	228	153	68	30	120	13	608	368	183	1	20	54	333	610	221	26	39	55	148	57	240	14	102	78	7	270	10	17
ARIH2OS	144	20	28	97	161	16	8	29	67	7	12	24	2	3	78	15	74	2	19	42	89	67	41	15	19	5	102	86	48	6	20	24	90	153	127	10	6	51	59	34	96	4	28	49	9	81	5	9
ARL1	416	37	36	95	179	10	38	124	164	15	34	38	8	3	315	27	52	1	68	90	145	180	39	9	99	12	295	211	260	3	12	69	196	273	132	43	65	41	140	51	159	19	45	53	2	218	12	16
ARL10	468	26	40	169	284	26	32	45	78	16	16	27	2	3	136	19	110	1	33	115	135	116	52	17	23	7	168	123	68	10	12	51	235	352	145	7	7	80	62	42	188	5	38	71	6	151	7	13
ARL11	101	12	34	57	96	16	15	22	52	7	5	18	2	1	71	20	47	1	16	26	88	45	31	16	16	4	88	59	78	2	12	19	68	111	145	5	8	44	51	43	99	6	14	40	3	83	2	6
ARL13A	87	5	12	51	56	8	8	13	34	8	12	13	1	2	53	15	49	3	13	30	59	63	14	10	9	4	56	50	38	3	8	19	44	89	47	2	8	25	38	12	101	4	14	36	3	65	2	7
ARL13B	506	26	19	137	235	12	23	60	121	11	18	28	3	1	182	18	58	2	57	53	87	109	37	16	22	6	136	91	45	3	13	43	121	224	99	7	9	64	49	26	111	1	24	41	9	113	6	10
ARL14	80	16	20	57	94	13	7	36	57	5	5	18	4	3	86	10	50	2	18	31	49	70	25	15	49	2	64	42	89	2	9	36	57	103	69	3	7	27	33	17	84	15	15	60	5	78	10	8
ARL14EP	107	7	6	44	72	9	15	25	61	7	5	8	2	1	87	6	35	1	12	26	48	57	21	8	24	4	119	69	38	2	4	29	60	87	55	1	7	20	48	12	59	3	10	27	1	63	7	3
ARL14EPL	82	15	18	35	74	21	11	23	39	7	3	20	1	2	48	13	75	2	13	37	53	52	25	21	12	2	61	39	33	4	9	22	58	88	76	3	4	39	47	19	100	2	14	39	6	56	5	4
ARL15	198	32	38	153	248	22	48	146	162	12	25	27	6	3	346	16	58	1	45	119	170	151	50	14	60	10	187	155	195	4	14	48	149	292	196	17	26	35	81	42	120	7	25	50	3	160	3	13
ARL16	242	25	16	88	120	6	18	54	146	9	6	14	3	1	189	14	45	2	31	71	68	86	29	11	26	4	132	115	95	1	2	48	153	224	84	13	25	31	62	13	67	8	41	24	1	98	2	7
ARL17B	791	28	84	558	958	38	77	197	537	34	41	39	7	6	492	35	75	1	62	208	333	416	80	17	120	21	294	192	356	9	29	131	349	652	258	27	43	76	257	113	289	12	130	136	10	397	22	11
ARL2	859	40	49	202	253	24	41	118	213	24	33	36	8	1	472	37	360	2	73	170	230	233	50	30	86	19	415	290	169	4	24	62	319	639	193	29	51	29	213	64	211	24	69	64	9	270	12	17
ARL2BP	535	27	50	231	343	24	20	111	200	24	24	31	6	6	281	25	88	1	55	118	185	151	51	21	97	11	356	221	263	8	22	76	288	378	177	33	34	51	76	49	214	24	69	70	15	318	14	16
ARL3	131	18	21	108	163	25	15	39	101	7	7	17	4	1	156	18	69	1	36	58	57	71	24	11	14	3	127	78	81	6	10	52	107	188	86	6	7	43	63	25	108	5	33	39	3	115	12	5
ARL4A	483	121	67	286	399	43	38	92	242	28	41	54	20	6	237	67	110	3	192	176	148	160	65	18	89	16	362	265	214	6	31	83	741	1409	209	14	23	111	131	70	338	22	51	115	20	299	8	19
ARL4C	446	24	35	336	465	16	27	77	130	38	20	19	8	6	237	25	45	3	66	96	225	353	93	24	34	25	1248	1241	211	2	14	36	402	882	263	4	22	50	141	54	116	12	95	48	2	246	10	19
ARL4D	330	76	37	113	160	26	15	34	101	7	22	26	33	4	110	41	87	2	114	87	75	110	46	12	23	7	133	61	59	2	19	47	192	456	116	4	7	59	56	40	178	10	47	53	12	110	6	7
ARL5A	538	21	41	175	243	18	18	80	306	27	13	24	4	2	207	23	49	1	53	152	122	177	49	18	71	9	434	304	220	5	10	73	173	325	169	14	16	64	235	52	141	5	61	56	5	138	10	12
ARL5B	537	36	39	258	339	23	31	104	206	12	14	40	5	3	258	22	54	1	58	130	107	94	45	14	40	6	746	439	275	1	9	65	299	489	144	18	23	48	118	44	137	12	72	53	12	137	8	18
ARL5C	73	3	17	32	52	14	5	11	34	9	9	16	2	1	63	12	43	4	18	20	51	39	15	15	15	3	44	33	34	1	5	24	47	69	40	5	7	23	33	10	66	3	14	26	2	68	1	6
ARL6	117	23	18	89	150	7	9	38	45	4	6	14	3	1	106	15	47	1	34	46	57	59	10	10	12	4	104	64	34	6	10	23	72	131	59	6	7	36	25	11	73	4	15	29	2	68	4	4
ARL6IP1	1101	51	48	327	575	29	36	95	447	39	28	45	7	6	380	31	155	1	63	420	215	384	79	16	74	10	793	446	230	6	15	78	409	933	188	17	17	70	121	62	264	17	131	109	12	414	24	12
ARL6IP4	1850	92	90	504	777	31	116	379	823	74	88	64	30	11	974	95	94	2	218	480	478	652	162	25	317	35	1061	701	1103	4	25	250	776	1359	465	124	166	49	469	160	362	45	180	112	9	828	27	28
ARL6IP5	1456	72	86	162	257	29	47	192	218	63	103	40	7	6	552	47	112	2	113	131	795	235	163	12	189	39	824	587	332	2	14	110	437	498	476	55	102	51	222	130	182	27	100	58	5	669	31	29
ARL6IP6	1041	36	51	317	496	23	36	103	716	36	20	29	6	3	349	35	56	2	45	244	152	395	73	14	107	15	489	303	386	5	15	82	261	565	181	26	52	94	193	62	233	10	58	80	8	282	10	9
ARL8A	472	48	107	318	454	81	49	147	307	44	26	63	14	8	458	57	327	4	90	191	225	271	99	38	78	28	653	445	216	14	46	102	293	454	312	15	32	228	148	87	412	15	104	148	27	347	24	13
ARL8B	530	27	51	231	287	36	43	160	123	37	36	27	3	3	465	25	94	1	42	155	205	171	61	14	107	18	505	350	281	9	18	77	255	351	150	22	39	47	100	58	136	25	71	60	4	211	12	8
ARL9	94	7	23	67	114	17	14	46	48	6	8	20	1	1	135	18	45	3	20	63	53	78	17	14	11	6	101	70	40	4	7	31	62	104	65	5	6	52	55	16	91	9	23	38	7	73	5	6
ARMC1	331	25	40	210	301	22	34	66	186	15	19	22	4	2	277	22	57	1	39	140	118	165	42	8	66	7	323	216	134	7	13	67	212	337	146	23	29	59	106	41	153	11	80	53	3	198	6	15
ARMC10	837	30	46	207	289	16	21	67	217	19	15	19	10	7	213	25	58	1	59	123	91	137	52	6	66	8	813	547	158	4	14	58	238	358	126	18	28	52	115	53	216	7	64	69	10	173	4	11
ARMC12	135	10	29	65	102	23	19	50	55	8	16	19	2	1	143	11	58	1	32	27	50	64	28	13	14	1	93	60	42	3	14	38	87	133	85	6	8	37	49	30	157	5	18	63	7	83	10	7
ARMC2	302	61	48	258	359	19	47	79	128	8	19	19	12	1	226	68	64	3	256	89	84	111	42	20	15	5	304	169	100	8	15	31	209	346	148	6	10	46	55	32	130	5	43	51	6	143	5	9
ARMC3	83	66	18	72	97	18	13	13	52	10	9	11	5	1	53	54	55	1	229	55	45	37	22	15	15	6	59	33	42	5	9	28	63	124	78	5	14	43	40	17	96	8	21	25	4	53	3	4
ARMC5	278	26	25	157	260	19	18	59	162	18	12	35	3	4	144	23	59	2	61	81	84	109	48	15	25	5	149	92	121	1	15	51	172	265	126	7	16	47	58	46	154	4	31	67	6	186	11	8
ARMC6	253	13	26	117	188	17	16	61	150	6	16	14	4	3	176	14	49	1	32	74	68	61	11	9	49	4	230	129	90	4	17	36	141	278	97	11	16	30	100	44	153	7	34	49	2	143	9	5
ARMC7	344	36	54	197	340	34	25	73	266	35	13	48	8	5	185	28	135	3	82	63	138	154	66	22	47	10	192	129	127	6	16	63	205	323	193	8	18	86	115	66	191	12	74	90	9	198	12	9
ARMC8	527	43	52	431	702	39	35	123	330	32	27	48	8	2	332	43	140	2	72	163	272	279	92	18	70	16	560	439	243	5	31	83	326	666	265	17	45	94	160	69	221	12	101	71	9	308	17	10
ARMC9	640	37	31	270	386	13	24	75	172	10	18	17	2	3	240	20	70	3	82	84	81	96	35	13	39	5	293	198	76	4	15	69	221	371	107	15	19	53	115	31	112	14	34	45	7	140	8	4
ARMCX1	82	13	21	198	250	15	13	91	54	10	16	34	1	1	84	17	44	2	39	71	60	80	29	14	9	3	433	286	38	8	14	25	107	149	70	3	2	43	41	19	118	4	35	55	9	101	12	13
ARMCX2	360	14	25	114	139	15	11	27	47	7	20	20	3	1	68	14	41	1	30	90	57	58	25	11	17	6	399	226	39	3	10	21	196	308	85	6	7	45	36	23	135	8	36	48	1	76	5	12
ARMCX3	237	15	31	115	184	16	19	57	107	14	21	20	3	4	180	18	46	1	32	82	89	78	29	9	9	11	324	200	29	2	6	18	192	287	72	4	12	27	48	26	87	15	41	37	2	106	7	11
ARMCX4	232	18	17	171	235	10	5	32	62	9	15	23	4	1	82	19	47	1	39	55	65	68	26	19	8	5	185	137	76	7	12	29	133	224	77	6	10	33	38	15	105	5	21	43	5	84	3	8
ARMCX5	202	11	21	88	141	13	11	36	95	9	22	26	1	2	108	13	51	1	34	49	68	71	26	11	28	5	188	117	76	4	16	19	142	205	73	8	4	24	60	31	101	5	40	38	3	94	9	9
ARMCX6	374	23	39	133	190	28	15	36	141	17	19	36	2	1	114	23	89	1	26	75	123	121	34	14	25	7	362	241	77	8	21	35	225	361	129	10	14	65	54	31	160	7	42	60	10	127	10	12
ARMH1	116	35	21	77	131	15	9	16	65	9	8	17	2	5	51	30	50	1	88	42	59	73	24	18	11	6	124	72	48	1	12	24	90	132	80	8	11	54	38	25	110	4	9	35	5	79	5	5
ARMH2	127	15	24	80	128	22	17	15	86	10	11	32	1	6	72	21	60	3	23	43	72	87	44	14	22	6	110	59	52	5	18	43	98	112	99	6	11	67	49	32	115	7	27	43	12	101	6	5
ARMH3	176	19	19	106	156	12	26	59	130	17	16	16	5	3	127	13	39	1	40	81	95	59	45	14	27	5	194	115	90	1	11	29	151	218	93	13	11	35	62	28	61	5	33	30	7	133	8	5
ARMH4	82	8	17	155	221	12	9	15	40	5	14	12	2	2	58	9	49	1	22	69	44	40	15	16	16	3	126	77	24	2	4	21	183	260	50	3	5	47	38	15	73	4	18	27	4	52	4	5
ARMS2	91	13	17	55	108	11	8	12	58	6	4	14	2	2	45	8	56	1	12	22	46	42	12	11	9	2	67	44	30	1	7	15	60	94	64	10	2	49	44	32	60	1	13	28	2	48	1	2
ARMT1	119	16	21	61	80	7	14	38	77	7	6	15	2	2	128	8	56	1	25	39	65	65	24	18	27	3	94	55	57	2	8	22	72	113	88	11	10	27	47	23	69	6	16	32	1	122	3	10
ARNT	347	17	20	94	163	10	21	66	88	9	7	15	3	2	184	14	44	2	34	73	64	101	27	9	18	5	181	139	59	2	3	26	171	189	86	7	15	21	44	20	81	7	30	32	1	125	9	8
ARNT2	245	17	24	151	241	15	36	133	136	7	13	20	2	4	289	18	58	1	15	100	56	181	19	12	49	7	152	131	143	2	14	47	157	230	73	24	43	47	87	28	126	4	25	53	6	258	8	5
ARNTL	120	27	24	67	96	12	22	45	116	22	13	25	3	3	141	13	43	2	47	50	101	77	40	16	18	7	100	61	47	5	14	42	68	116	114	5	9	40	46	26	95	7	23	46	12	134	5	11
ARNTL2	211	22	26	70	144	14	23	107	168	15	12	10	4	3	294	12	47	1	19	70	82	136	36	10	107	11	51	67	379	3	10	91	99	160	60	21	63	45	284	54	141	19	15	50	6	281	13	10
ARPC1A	970	47	68	301	408	16	40	184	462	37	29	35	13	1	504	44	88	1	100	307	192	298	82	13	113	11	1141	744	261	6	20	80	403	718	209	49	98	66	244	73	316	21	100	103	10	361	13	8
ARPC1B	2029	123	111	124	221	25	54	180	326	124	21	23	18	8	500	60	455	6	75	135	1039	265	183	25	48	43	273	364	337	5	15	174	272	387	651	120	154	40	230	162	421	48	41	133	8	951	48	58
ARPC2	896	47	57	123	250	12	51	248	270	69	27	27	7	1	798	31	169	2	54	90	578	205	98	9	145	26	431	344	294	1	12	153	260	421	365	120	176	22	295	117	167	44	41	64	1	616	28	27
ARPC3	2711	118	172	497	806	46	85	464	986	150	55	89	27	13	988	76	155	1	232	583	671	514	239	29	231	32	1142	884	776	12	39	224	815	1184	778	100	168	150	563	312	538	54	187	161	11	869	35	37
ARPC4	2120	92	112	477	728	23	64	163	432	82	48	31	11	2	577	63	199	1	125	326	731	210	147	35	300	31	1082	731	710	4	28	165	795	1223	587	67	111	28	244	162	267	50	169	100	5	727	37	37
ARPC5	893	41	50	210	291	21	68	315	396	42	21	14	3	3	828	26	294	2	32	252	474	229	123	23	180	31	740	554	302	7	15	74	319	470	276	51	84	40	156	78	248	39	56	97	5	526	27	14
ARPC5L	723	52	53	155	267	21	31	105	543	49	22	24	9	4	349	43	132	3	80	135	280	226	77	18	132	24	436	284	225	5	12	77	200	472	246	41	48	45	129	88	217	28	62	68	9	212	20	15
ARPIN	204	19	9	113	129	11	9	21	59	11	14	16	1	3	77	16	39	4	30	58	45	94	24	15	32	7	161	130	71	9	6	25	103	166	63	6	9	29	53	11	93	3	23	38	2	86	3	5
ARPP19	461	33	46	244	359	30	59	184	321	25	31	35	14	7	427	35	62	2	59	175	209	285	89	22	122	17	421	282	541	9	13	83	316	612	202	41	73	66	218	70	219	30	61	67	7	539	27	18
ARPP21	68	11	22	40	92	12	9	16	28	7	5	17	2	7	42	10	43	2	7	17	34	34	13	10	11	2	57	31	20	3	9	11	47	61	57	6	7	33	19	16	68	4	18	26	1	45	5	4
ARR3	63	12	19	25	54	10	6	10	30	6	13	7	1	2	50	9	48	2	16	24	39	37	15	11	11	1	47	36	24	2	10	15	50	66	47	7	7	14	32	12	75	4	21	24	2	41	1	4
ARRB1	216	22	32	71	122	23	33	116	190	27	25	27	6	3	336	20	90	2	52	48	172	124	46	18	57	11	231	153	60	2	15	54	119	187	153	18	34	37	92	35	133	6	33	67	8	260	17	13
ARRB2	184	16	20	90	127	8	7	27	126	17	6	19	2	1	102	13	60	1	25	48	118	74	42	10	28	5	96	88	63	3	4	30	98	137	99	5	5	25	49	40	101	18	17	33	1	133	7	4
ARRDC1	641	91	65	207	329	22	51	145	473	44	34	55	16	8	409	62	148	2	124	226	245	219	76	21	119	20	579	364	172	6	22	118	270	419	199	26	45	48	142	73	206	20	75	76	11	303	18	12
ARRDC2	119	21	31	71	83	14	13	29	68	14	23	19	4	1	103	12	109	1	14	38	127	75	49	11	34	4	102	76	61	3	8	30	83	115	141	10	8	42	62	35	88	13	8	33	7	116	7	10
ARRDC3	461	91	39	155	231	16	28	44	175	21	32	48	23	1	112	59	50	2	63	109	238	238	60	7	24	13	325	198	69	2	11	42	281	371	168	5	13	39	58	60	97	21	118	41	4	181	14	8
ARRDC4	141	26	28	104	153	17	25	97	121	23	16	27	12	2	207	33	58	3	78	116	105	103	28	27	14	4	276	236	93	3	13	33	140	190	83	17	12	45	79	34	179	6	22	45	6	210	18	7
ARRDC5	92	13	24	74	110	20	8	16	71	7	6	22	3	4	75	16	62	1	24	38	112	61	43	21	12	7	82	67	32	7	9	28	78	110	117	5	7	64	54	37	117	4	19	46	1	91	8	9
ARSA	411	42	43	118	190	25	17	28	167	31	25	34	7	4	85	29	75	1	67	89	102	122	62	8	29	10	207	163	84	6	16	72	191	423	168	11	17	70	103	56	145	12	58	62	10	174	8	8
ARSB	295	13	36	66	117	20	12	47	64	12	6	23	3	3	141	14	37	1	24	42	81	102	32	6	15	6	115	73	47	2	13	45	179	293	98	11	10	28	49	33	85	5	20	29	8	191	4	11
ARSD	315	41	19	163	184	15	12	45	128	10	23	35	13	1	119	37	58	3	78	113	57	82	30	14	40	9	321	228	165	3	21	30	83	140	88	9	5	26	47	25	97	1	56	42	3	127	10	10
ARSF	110	17	13	60	90	11	10	18	62	3	10	21	4	5	63	19	58	2	17	28	52	65	22	12	15	1	79	46	39	8	11	22	65	113	57	5	4	46	32	18	122	5	24	48	6	68	8	9
ARSG	122	29	35	100	158	26	13	53	164	24	14	22	6	8	129	13	66	3	41	71	94	116	52	15	35	9	121	85	52	3	24	49	134	255	161	10	15	56	59	42	146	9	92	58	5	116	4	9
ARSH	86	14	21	66	135	18	8	22	64	8	11	31	2	3	61	5	65	1	19	42	42	70	29	8	15	2	81	51	58	5	12	26	79	100	73	9	8	61	36	29	180	6	21	66	9	72	2	7
ARSI	92	12	30	45	101	17	8	13	39	2	12	17	3	2	60	13	42	1	22	32	61	65	26	10	13	3	56	32	42	4	8	27	85	114	65	3	8	52	46	22	96	8	33	40	4	66	4	9
ARSJ	118	20	39	57	78	24	8	20	110	15	12	22	3	5	96	21	86	1	27	48	78	80	31	21	18	4	70	52	42	5	20	42	91	153	126	8	11	68	46	34	118	2	29	44	7	96	6	10
ARSK	162	14	29	75	104	15	18	24	53	10	10	18	1	5	83	8	46	3	25	45	45	63	29	10	20	4	85	72	22	5	16	21	129	168	84	6	10	46	44	19	118	11	16	42	3	83	1	7
ARSL	81	10	10	52	90	22	9	19	57	11	9	17	3	3	76	7	51	2	13	30	60	72	29	19	15	4	125	53	66	4	12	28	160	218	65	3	3	32	43	21	113	6	15	39	4	70	6	8
ART1	90	9	24	59	80	11	7	17	72	9	6	23	1	5	66	9	45	1	35	32	48	70	19	14	11	3	87	46	47	7	9	28	57	115	60	4	7	45	47	15	90	5	19	27	7	72	6	7
ART3	83	11	20	43	57	19	9	21	74	14	5	13	2	4	60	11	51	1	18	24	38	64	28	14	9	5	963	773	35	3	18	27	62	93	86	2	2	46	34	19	97	5	184	31	5	82	4	7
ART4	46	5	8	16	34	5	6	9	14	4	5	9	1	1	38	7	39	2	5	18	31	30	9	15	13	3	35	16	16	3	5	11	48	79	37	3	5	11	19	8	39	5	6	23	1	30	1	7
ART5	126	13	22	64	102	11	10	21	81	18	6	19	1	3	81	14	75	1	17	44	72	80	37	17	13	7	97	77	40	4	12	44	225	548	119	6	5	48	53	23	122	5	23	45	6	97	7	11
ARTN	95	11	25	61	124	15	9	23	113	11	6	13	7	3	55	15	67	1	22	139	45	46	26	12	15	1	108	103	54	2	15	33	72	132	65	10	9	32	55	21	103	2	20	32	6	73	5	4
ARV1	215	44	36	105	195	21	35	107	136	12	21	16	7	1	302	14	62	1	45	106	105	124	34	18	77	10	403	297	123	1	8	50	133	272	107	12	35	47	96	32	155	12	25	39	7	236	10	6
ARVCF	309	35	21	188	279	13	34	59	355	20	22	23	5	4	144	27	73	1	81	165	57	101	24	21	14	5	289	181	79	4	11	28	115	264	71	10	15	47	60	31	92	2	98	50	6	93	8	7
ARX	76	11	9	42	80	10	10	10	164	16	10	19	1	2	51	14	40	1	33	41	41	48	21	8	16	3	60	41	41	2	8	20	86	86	69	2	5	31	42	18	107	5	19	46	5	53	4	5
AS3MT	370	17	28	173	255	18	8	25	67	5	8	17	6	2	96	12	39	4	29	58	50	84	17	19	7	3	243	146	62	4	9	31	131	237	74	5	7	47	39	31	106	3	37	42	3	70	4	5
ASAH1	668	135	64	177	320	43	60	150	294	132	67	52	20	2	444	86	104	1	164	253	327	156	70	28	123	23	545	475	185	3	37	78	312	429	222	35	39	50	186	70	152	28	72	55	12	604	25	14
ASAH2B	257	21	48	175	331	25	16	42	148	21	14	28	4	4	119	15	64	1	43	85	94	105	43	17	14	7	212	134	100	8	19	62	164	279	126	8	18	71	74	46	140	6	29	52	13	99	14	8
ASAP1	635	22	56	275	367	33	28	123	267	31	12	24	3	2	274	15	76	2	35	73	175	230	65	15	87	18	187	156	187	5	14	69	322	827	199	17	28	45	126	54	168	20	68	71	6	266	20	9
ASAP2	180	34	19	408	541	24	19	71	292	15	16	17	9	4	212	30	44	1	48	110	51	159	18	17	44	5	355	221	196	1	15	34	114	353	72	16	19	48	42	21	113	6	46	35	7	135	5	9
ASAP3	316	24	29	69	135	18	15	30	194	5	34	22	9	1	114	22	73	2	46	67	66	88	47	12	21	3	143	118	79	2	6	14	252	354	97	6	12	50	54	28	88	6	24	47	2	95	4	8
ASB1	330	40	46	169	322	15	29	66	218	31	18	19	7	3	209	22	100	4	31	57	136	171	40	15	35	9	723	409	119	6	21	53	207	267	164	15	24	90	80	37	146	7	68	59	9	226	13	14
ASB10	110	13	32	92	126	21	11	17	72	9	17	24	4	2	81	14	82	4	29	59	79	88	24	18	20	7	127	77	51	4	9	28	84	136	105	4	10	70	63	30	193	7	30	69	9	101	11	11
ASB11	65	14	17	47	86	12	9	25	40	10	13	16	2	4	44	8	38	1	21	39	47	46	14	13	17	2	51	30	44	3	12	28	58	81	61	1	8	33	26	15	110	3	20	37	2	78	1	3
ASB12	110	11	25	79	115	19	7	20	63	10	10	30	2	2	89	11	57	3	18	38	69	55	27	11	30	7	71	76	57	9	19	28	79	146	90	7	6	65	46	33	142	15	29	43	6	97	4	5
ASB13	133	13	26	102	134	18	6	43	75	7	7	26	5	2	133	11	53	1	31	66	74	53	24	14	28	2	214	131	73	3	7	27	89	126	87	12	15	37	44	30	109	10	15	38	1	98	5	5
ASB14	57	11	8	47	71	17	5	12	32	4	8	10	2	1	33	6	37	3	18	14	47	32	15	10	10	3	34	48	30	1	7	17	51	75	45	3	3	35	22	18	70	4	10	38	6	57	6	3
ASB15	75	13	24	58	96	13	7	13	70	12	13	24	3	2	63	9	41	1	19	25	54	64	27	8	17	4	91	65	34	6	9	30	55	96	55	1	9	49	45	20	131	3	9	51	13	60	5	9
ASB16	92	20	20	70	124	17	16	23	74	8	9	21	1	3	70	13	70	1	20	37	51	67	12	12	16	9	75	62	44	1	9	24	74	120	80	7	5	43	46	17	91	2	29	43	4	91	2	5
ASB17	80	14	22	44	73	14	14	15	53	2	5	15	1	1	46	14	42	2	12	24	41	47	24	6	9	1	62	51	25	1	4	33	60	99	60	5	9	48	38	24	102	1	9	35	1	61	2	4
ASB18	125	21	30	62	120	16	17	18	78	11	11	26	3	6	73	9	56	4	16	39	54	63	25	10	12	7	86	60	54	8	13	30	62	113	76	4	8	67	56	25	115	6	17	42	6	72	6	6
ASB2	94	17	26	58	80	8	10	11	52	19	13	26	2	2	67	14	48	1	25	25	65	56	20	7	9	2	57	44	26	5	6	31	65	121	70	11	8	49	42	30	95	9	14	31	5	60	2	10
ASB3	154	21	35	65	110	16	15	43	107	10	12	30	1	5	132	16	110	1	28	43	94	91	45	13	15	8	135	79	87	8	14	38	104	135	107	9	17	52	63	33	138	10	26	43	7	126	8	11
ASB4	132	19	32	106	152	17	13	24	99	7	14	28	3	5	65	21	85	1	37	58	69	71	27	16	15	3	137	86	66	5	11	40	121	222	99	6	7	78	60	24	159	7	25	58	11	96	6	6
ASB5	53	12	9	14	16	9	7	6	19	6	15	12	1	1	51	7	47	3	12	28	39	25	13	10	14	2	23	17	25	5	8	21	34	64	37	1	6	16	24	14	46	3	6	17	1	56	2	6
ASB6	288	31	26	133	203	20	22	75	188	17	23	25	6	2	235	27	95	4	36	105	151	161	46	17	54	10	435	286	161	1	23	61	299	323	136	12	26	52	78	35	144	7	92	46	8	140	11	9
ASB7	93	6	10	32	48	7	4	22	38	8	12	6	2	2	52	11	42	1	17	33	32	47	18	6	13	2	60	48	30	1	3	14	50	89	43	4	6	18	23	18	50	7	8	21	3	52	5	5
ASB8	136	14	29	88	113	16	15	42	103	13	12	14	2	1	144	13	68	3	24	63	92	84	43	7	17	9	114	96	87	1	12	35	107	123	102	7	13	32	56	24	84	8	28	44	6	124	8	9
ASB9	71	12	13	44	58	5	3	21	37	9	8	8	1	1	56	16	40	4	14	28	25	50	17	10	10	1	46	27	55	3	6	11	47	82	38	5	9	24	27	12	101	1	15	34	8	83	5	4
ASCC1	332	27	21	111	170	12	19	67	114	13	12	12	6	6	197	10	48	2	36	72	82	58	27	13	29	7	184	115	126	6	4	43	177	252	123	11	20	43	53	25	97	8	33	34	4	124	8	5
ASCC2	269	23	32	99	168	18	18	65	136	16	13	24	7	2	208	31	51	4	38	84	86	95	34	8	33	7	216	109	118	2	11	32	153	198	120	17	24	45	97	38	115	9	62	51	6	159	9	12
ASCC3	2070	43	58	182	423	12	56	171	207	42	20	20	9	5	456	35	80	3	49	148	273	467	83	18	106	16	544	363	420	2	17	77	456	871	284	32	55	43	155	62	148	20	58	65	4	428	26	12
ASCL1	99	14	30	422	740	21	5	21	87	8	6	20	3	2	58	6	66	1	15	84	50	76	37	17	14	3	85	51	44	2	16	33	129	480	99	2	7	59	47	20	115	8	25	50	3	97	9	4
ASCL2	101	20	34	58	107	19	17	27	757	49	13	25	7	1	79	17	57	3	53	58	73	334	53	14	108	4	87	50	105	2	19	57	79	145	83	31	39	56	124	41	125	5	12	51	8	156	8	10
ASCL3	65	21	12	32	54	11	6	16	53	9	19	13	5	1	56	19	43	2	12	40	41	47	12	7	14	2	58	33	33	7	8	33	64	85	53	7	6	37	32	16	64	2	12	38	1	58	5	5
ASCL4	153	25	39	117	172	27	11	31	121	8	10	27	2	2	112	20	97	1	28	50	82	117	27	8	14	3	125	74	204	5	24	64	116	159	129	3	15	90	62	43	172	7	20	75	8	533	18	7
ASCL5	113	23	35	83	170	24	7	45	85	18	15	18	5	5	94	19	74	4	24	41	85	93	34	10	17	2	125	80	80	5	22	59	98	124	96	9	8	53	63	37	172	8	27	59	5	108	10	10
ASDURF	438	21	56	192	295	21	25	62	286	27	7	33	2	3	242	21	107	2	46	148	141	150	41	31	46	6	405	219	87	5	19	58	226	362	164	14	16	92	97	52	136	11	56	51	8	184	14	12
ASF1A	274	20	51	200	308	29	22	81	122	16	18	23	5	8	271	19	137	4	39	130	154	144	68	19	38	20	356	196	117	5	15	39	235	366	195	10	10	39	83	50	133	14	55	55	13	209	9	10
ASF1B	346	10	36	139	279	23	24	45	209	20	12	26	2	1	155	23	105	4	36	88	144	149	47	18	71	11	222	138	113	10	20	73	131	288	124	14	18	76	138	50	166	6	41	69	8	199	8	3
ASGR1	192	13	24	92	124	21	7	18	85	9	12	26	4	1	70	13	64	2	28	48	62	88	33	19	18	3	72	57	51	1	8	37	143	241	82	10	8	60	62	27	127	8	14	56	4	103	4	10
ASGR2	155	17	32	93	156	29	12	17	96	15	16	23	3	1	101	25	70	4	30	30	78	103	29	29	10	3	99	48	64	1	16	36	88	165	110	7	11	74	72	32	166	4	22	62	5	106	9	7
ASH1L	627	49	60	226	402	22	82	351	332	30	41	37	10	3	839	38	73	1	74	245	281	276	84	24	136	22	1027	626	256	3	17	87	337	498	284	24	38	50	185	87	204	15	115	69	4	486	22	18
ASH2L	285	21	26	152	238	20	12	78	114	15	17	26	5	4	188	30	78	3	56	135	117	196	54	18	68	4	316	212	151	8	12	47	185	339	165	14	34	48	93	44	160	9	21	62	6	181	9	7
ASIC1	197	39	30	95	175	27	7	32	111	13	14	27	4	4	96	20	86	1	43	81	87	120	24	22	33	4	125	76	61	6	21	51	130	251	126	3	10	60	68	45	144	8	38	57	3	114	6	7
ASIC2	100	18	20	48	94	14	11	23	52	9	9	15	2	1	81	17	81	1	17	29	55	62	23	11	16	3	60	48	39	1	13	25	64	89	68	10	8	40	41	19	94	8	22	45	3	77	2	6
ASIC3	174	23	32	99	151	19	21	27	112	15	15	23	2	2	87	19	143	4	33	48	94	87	37	16	21	8	114	93	74	8	11	38	120	147	95	12	17	59	60	35	164	7	33	73	12	132	8	12
ASIC4	122	17	16	84	110	21	9	17	71	13	10	25	1	2	54	8	62	1	25	40	43	58	24	10	8	6	106	72	20	8	15	32	68	131	75	4	8	57	43	28	95	4	24	36	5	85	6	3
ASIC5	110	11	18	50	78	10	7	24	38	6	12	18	3	2	97	8	48	1	20	34	59	52	22	9	26	1	93	51	42	1	2	18	70	139	56	11	12	35	41	22	51	7	17	20	5	50	4	5
ASIP	49	5	7	30	64	8	5	13	22	3	5	11	3	2	55	9	38	2	8	17	40	27	18	9	9	1	33	31	32	1	2	16	46	58	29	2	8	27	23	10	55	5	13	19	5	49	3	5
ASL	359	51	40	140	210	42	28	78	158	16	19	41	7	5	251	36	159	5	69	125	160	154	63	15	40	9	316	231	120	9	28	59	227	388	180	15	25	64	90	47	181	15	52	78	6	236	6	9
ASMT	84	14	27	45	59	17	10	11	45	9	7	18	3	2	62	13	65	1	17	34	53	58	17	9	13	6	63	31	35	4	11	29	54	108	67	2	4	48	25	15	86	7	21	25	2	67	1	6
ASMTL	715	20	42	87	159	19	10	28	87	14	19	21	6	5	103	22	71	1	41	97	121	153	46	17	47	6	145	94	93	2	13	41	379	533	159	5	21	65	63	42	124	12	31	47	5	206	13	8
ASNS	656	27	55	282	386	35	25	98	304	23	17	41	6	4	268	24	133	4	39	198	193	137	57	18	80	13	477	297	315	5	15	68	390	442	199	22	22	105	159	75	277	12	52	105	9	182	10	8
ASNSD1	405	14	26	107	166	15	18	47	186	10	13	19	1	2	129	11	52	1	30	104	100	117	31	10	35	4	379	225	72	5	9	46	174	246	105	14	12	45	89	41	113	4	32	26	5	132	5	6
ASPA	87	9	21	55	97	16	8	15	43	3	9	14	1	3	41	11	45	1	14	29	47	64	26	11	13	6	64	44	41	1	3	29	51	93	70	5	6	53	37	25	80	4	9	43	7	62	2	10
ASPDH	153	14	23	118	169	20	14	17	98	16	6	23	3	3	109	18	91	2	21	62	66	108	39	10	35	8	135	77	68	3	8	43	112	213	111	6	9	65	52	21	135	5	32	39	7	118	7	7
ASPG	124	9	19	48	102	18	6	12	65	5	13	11	3	3	62	13	45	2	20	37	48	52	14	13	10	4	63	50	32	6	9	32	77	110	86	6	11	44	37	28	86	4	23	24	5	49	6	3
ASPH	570	116	56	451	709	65	45	134	239	32	72	68	26	2	445	83	139	4	99	360	186	499	91	46	28	26	820	486	234	10	32	83	523	706	201	5	11	50	239	53	169	33	148	69	6	305	9	21
ASPHD1	162	18	32	83	128	26	8	24	89	13	8	18	3	3	72	30	95	3	29	36	98	73	29	12	25	4	85	66	85	6	20	36	91	151	97	6	6	59	42	32	138	9	26	70	8	123	3	7
ASPHD2	84	11	22	43	76	9	10	26	45	4	5	12	1	2	62	9	47	1	17	35	54	32	19	10	9	2	55	40	26	2	4	11	75	88	49	3	8	33	35	15	61	6	12	33	5	60	5	7
ASPM	778	15	26	130	267	15	23	72	148	20	8	17	3	2	276	10	43	2	15	166	77	284	35	11	63	3	245	173	93	4	16	30	202	382	62	16	13	34	89	41	152	7	32	54	4	176	4	7
ASPN	79	8	28	29	59	10	10	20	55	3	3	14	2	3	71	15	40	1	13	33	42	39	24	37	10	6	53	35	35	3	10	28	46	65	51	5	5	40	42	16	68	15	21	28	5	48	3	18
ASPRV1	128	22	30	83	161	28	11	25	102	11	8	23	5	2	66	25	77	1	24	46	66	74	29	18	15	7	103	76	57	1	19	42	90	183	114	5	11	80	67	27	138	3	26	53	9	118	7	6
ASPSCR1	527	41	38	252	429	38	43	106	414	28	30	32	8	7	366	37	156	3	72	166	178	240	57	26	65	10	269	177	204	9	27	52	300	479	197	22	29	74	148	46	224	16	124	103	6	264	9	8
ASRGL1	226	24	18	124	181	14	11	20	162	6	8	18	4	3	74	34	51	1	46	57	47	52	17	10	8	3	99	44	34	3	8	26	79	224	62	5	9	35	64	20	98	3	9	36	7	52	5	7
ASS1	380	89	84	321	433	63	23	65	261	31	21	65	16	8	217	66	129	1	87	110	158	263	97	25	23	11	242	204	115	18	46	106	231	393	290	22	31	205	114	81	403	12	72	171	18	179	8	9
ASTE1	206	17	39	124	168	15	6	44	101	18	11	24	1	6	113	12	84	2	26	60	88	74	45	19	22	9	156	88	67	4	14	38	111	172	109	4	3	42	58	44	106	6	30	39	8	96	9	5
ASTL	152	27	24	63	128	12	10	19	95	6	12	52	4	5	76	18	58	2	32	43	70	70	30	13	22	5	73	63	50	3	6	26	92	116	107	1	10	70	46	18	119	5	11	27	8	101	4	6
ASTN1	64	7	17	75	105	13	8	21	42	12	9	18	1	2	54	11	23	1	8	41	28	27	11	8	11	7	229	127	27	3	11	22	49	86	57	4	7	25	28	12	90	2	30	39	6	56	4	11
ASTN2	283	31	35	128	212	23	19	28	111	7	14	24	5	5	78	20	71	3	47	55	78	392	47	9	13	13	267	137	71	4	13	38	168	295	119	6	7	46	74	31	134	6	20	56	4	106	6	8
ASXL1	712	36	44	127	212	25	44	106	407	33	15	27	8	1	354	21	83	4	40	95	146	161	50	16	39	13	465	341	179	8	14	53	209	344	167	11	24	59	108	49	171	10	64	52	3	194	11	7
ASXL2	447	23	30	153	217	13	29	94	71	15	17	18	6	1	237	18	39	1	40	55	143	151	43	13	40	9	347	217	127	1	8	55	146	250	132	16	17	61	75	55	87	4	38	43	3	119	4	2
ASXL3	310	12	22	119	182	7	9	22	67	13	6	14	3	1	68	12	53	1	14	79	61	62	17	11	10	5	60	42	38	4	14	17	92	209	69	5	17	41	37	7	109	3	20	50	8	80	2	8
ASZ1	72	9	29	54	97	13	6	12	43	9	10	10	3	1	60	11	38	2	24	36	54	46	23	13	11	5	97	56	30	1	6	19	65	104	57	3	6	58	35	11	108	3	17	48	6	60	3	4
ATAD1	265	23	16	138	175	13	14	47	84	8	19	15	10	4	154	18	45	1	37	64	81	31	29	16	34	9	220	147	126	7	8	39	137	211	90	12	23	40	71	27	56	4	34	33	4	130	12	8
ATAD2	737	30	46	189	410	23	29	84	417	20	16	23	7	5	267	26	74	1	27	177	173	408	53	17	138	7	493	276	164	4	16	50	205	448	138	36	52	57	158	58	159	8	89	57	6	263	16	11
ATAD2B	672	24	29	153	256	14	20	55	128	10	11	16	1	2	185	17	62	2	32	46	118	116	28	8	26	4	289	184	80	2	20	44	137	255	133	8	14	45	70	31	96	7	35	33	7	126	6	7
ATAD3A	1062	65	70	300	539	25	46	120	583	54	38	50	6	1	347	65	151	1	120	330	289	347	87	34	207	24	1204	815	440	8	62	112	407	739	263	76	88	58	262	95	325	36	100	113	2	438	24	14
ATAD3C	184	30	38	115	210	44	14	23	179	20	13	34	10	3	55	27	93	1	48	60	87	128	49	27	19	5	221	134	96	12	32	66	113	210	173	5	7	97	80	43	304	12	30	116	10	138	6	9
ATAD5	140	6	16	52	99	4	12	17	36	4	6	14	2	1	51	5	36	1	18	40	49	58	7	10	15	4	80	53	40	3	7	22	49	102	45	3	8	25	42	14	92	2	25	33	3	58	3	2
ATAT1	229	17	20	238	375	8	35	104	201	8	13	14	2	1	293	19	47	4	32	124	59	101	18	8	28	3	423	248	70	2	6	26	150	303	66	7	19	18	38	16	72	4	63	22	1	107	7	7
ATCAY	212	17	24	244	215	14	18	22	57	15	10	19	4	1	69	16	49	1	16	35	48	48	16	13	7	7	72	50	50	10	13	30	116	229	83	3	6	58	49	32	148	7	23	55	9	93	7	6
ATE1	304	29	24	126	220	6	10	21	145	19	12	23	2	1	98	15	51	1	35	71	80	85	30	13	19	3	274	191	80	4	7	47	184	317	105	11	12	44	83	27	93	3	40	35	7	128	12	4
ATF1	375	33	27	88	158	15	14	59	148	22	16	18	4	1	152	25	58	2	52	87	90	112	38	8	48	3	269	171	139	3	10	39	155	231	143	19	27	48	82	33	98	13	54	27	7	171	9	7
ATF2	639	36	48	227	367	37	36	80	251	25	32	37	5	3	330	21	172	3	50	158	221	164	79	17	40	10	268	181	98	8	32	74	260	448	231	16	18	106	113	65	207	14	54	70	18	277	14	9
ATF3	292	260	33	179	269	23	15	32	291	32	14	86	62	5	127	34	59	3	361	101	72	121	31	15	18	8	1751	1699	186	5	15	52	218	310	90	12	17	61	91	30	204	4	56	72	3	142	7	11
ATF4	3239	234	112	598	1036	66	259	1031	1943	104	140	121	26	14	2379	84	259	4	223	777	631	967	218	43	478	63	2389	1511	1273	10	45	292	1412	1880	543	109	191	93	723	247	602	107	585	203	8	1057	46	36
ATF5	788	23	30	63	109	13	61	262	127	64	16	12	6	1	633	17	49	1	34	163	130	1130	77	13	192	16	202	154	1056	2	4	88	325	268	88	52	71	34	289	62	605	21	39	219	2	808	48	21
ATF6	149	16	26	76	121	11	17	67	79	6	13	18	4	1	208	14	33	3	24	68	80	54	33	7	34	7	266	158	65	3	9	30	92	156	92	8	20	26	56	28	91	13	31	22	4	146	6	4
ATF6B	562	33	33	301	450	22	55	183	302	40	26	25	13	1	462	34	95	1	86	168	230	177	62	20	77	9	755	448	185	5	13	58	317	533	224	28	35	55	130	58	164	17	132	60	2	300	24	8
ATF7	340	53	47	144	251	25	49	116	276	25	32	38	7	2	378	37	97	1	63	123	147	214	58	17	46	12	453	298	160	5	15	85	338	419	159	15	31	74	127	61	132	13	90	45	3	232	20	16
ATF7IP	1164	58	94	335	461	17	105	358	340	35	47	36	12	4	844	45	106	1	81	258	472	290	126	24	145	37	945	605	223	2	19	112	673	1125	445	52	70	34	246	97	184	22	152	57	5	495	21	14
ATF7IP2	141	22	33	101	192	26	15	74	57	8	14	14	2	1	153	8	59	1	45	24	87	120	28	10	31	10	136	82	195	7	14	53	130	186	113	7	17	52	134	47	105	7	20	43	6	183	7	5
ATG10	84	9	14	40	51	12	11	26	47	2	4	8	1	2	75	8	63	2	21	26	58	60	18	8	13	2	74	51	41	2	10	23	50	104	53	4	10	25	44	20	67	4	21	18	4	67	6	5
ATG101	313	56	51	106	170	21	31	132	259	29	24	25	16	2	328	24	100	1	71	93	116	150	35	21	120	12	368	221	191	5	10	50	217	288	143	19	33	55	137	44	196	18	70	72	4	219	16	15
ATG12	528	26	44	192	280	25	23	84	153	22	24	25	11	5	256	23	96	2	40	94	186	226	65	21	61	13	232	155	142	5	19	61	255	430	200	23	24	70	128	59	162	19	42	61	8	265	14	10
ATG13	159	17	21	53	90	8	6	24	81	6	7	9	3	1	120	16	50	1	25	55	65	87	15	10	10	3	114	89	43	1	10	32	95	139	62	6	10	30	48	15	68	6	12	29	3	95	3	5
ATG14	482	37	48	169	290	40	28	96	176	14	36	53	10	5	297	33	353	11	55	128	235	228	62	41	98	19	382	237	184	6	36	64	276	393	242	29	52	54	140	51	217	19	69	78	14	240	5	14
ATG16L1	170	25	15	64	108	12	7	34	115	13	9	24	1	1	81	13	39	1	23	45	66	82	26	15	17	4	162	92	52	2	11	23	93	115	89	8	9	45	43	28	72	8	25	28	3	90	2	7
ATG16L2	386	17	36	58	105	16	19	39	84	8	10	22	7	4	125	15	60	1	17	55	140	72	40	14	27	9	91	57	58	5	10	29	103	179	155	9	8	33	58	30	112	9	28	46	3	153	16	8
ATG2A	281	44	34	95	151	19	23	70	132	16	15	39	8	3	207	23	111	1	37	86	113	118	48	13	35	9	205	144	61	7	15	51	169	220	119	7	19	45	170	46	134	12	43	40	4	186	12	14
ATG2B	343	27	37	186	291	12	15	60	82	14	20	19	4	5	151	34	65	3	49	93	151	86	52	16	37	11	238	123	83	5	7	43	223	298	156	8	14	65	78	39	91	7	67	35	3	175	8	13
ATG3	370	41	25	174	260	14	20	127	325	45	31	25	12	1	354	23	67	1	64	174	244	226	53	14	65	16	457	322	232	2	10	45	292	361	150	35	89	15	115	55	111	28	52	49	1	238	12	7
ATG4A	123	28	27	68	140	17	9	35	73	15	11	26	1	3	98	23	55	1	29	43	97	81	34	16	28	6	140	71	50	4	18	23	90	129	88	9	21	39	52	37	169	18	21	50	5	113	3	4
ATG4B	1205	59	48	304	530	18	59	203	578	34	29	23	4	3	450	42	95	3	58	99	183	214	64	21	75	12	658	456	183	4	18	83	344	599	199	16	35	59	160	44	151	12	121	48	5	448	17	11
ATG4C	284	26	46	111	178	16	24	61	132	16	17	14	2	3	188	23	60	3	26	54	150	114	32	20	56	13	356	199	94	2	12	47	191	247	178	17	15	50	88	50	137	7	36	58	1	133	8	6
ATG4D	278	39	22	167	294	28	23	124	217	25	25	22	2	2	323	41	119	4	49	159	135	253	47	17	60	14	238	162	142	3	20	75	192	307	154	49	59	55	143	54	151	19	60	59	3	303	8	10
ATG5	389	33	42	169	257	16	30	102	141	18	15	21	3	5	313	38	58	2	65	84	167	158	51	14	88	12	451	279	223	3	16	48	261	385	163	14	23	56	128	60	130	10	64	38	9	231	14	17
ATG7	206	28	35	130	230	17	21	36	94	14	17	17	6	2	121	15	52	2	35	58	122	82	40	19	34	10	192	160	91	8	14	47	115	190	116	11	20	36	65	30	95	12	37	25	4	162	10	8
ATG9A	582	28	46	159	227	31	31	78	252	18	23	23	12	6	261	29	81	1	49	82	135	191	57	17	57	10	401	256	74	3	22	62	300	346	178	21	24	70	108	43	128	5	46	42	7	222	10	9
ATG9B	110	16	33	103	130	19	12	17	87	9	10	29	4	1	77	15	107	2	38	60	82	112	29	17	20	5	125	96	68	3	11	35	95	145	111	7	20	46	56	39	147	6	37	82	6	93	6	7
ATIC	1248	39	44	188	320	12	36	124	402	32	14	20	5	3	447	21	59	4	41	129	170	160	45	19	105	14	776	533	149	1	18	69	266	584	181	51	93	64	215	61	219	12	60	66	5	305	17	9
ATL1	95	25	23	91	130	14	14	29	51	6	21	17	5	2	83	9	111	2	25	45	69	82	27	14	24	2	161	126	51	2	12	21	88	142	81	3	9	45	35	19	102	7	19	39	7	85	2	8
ATL2	480	58	44	201	303	23	121	371	480	23	57	44	11	3	1251	28	100	3	70	97	149	797	71	24	133	7	1054	851	740	7	18	148	326	407	170	46	69	101	289	57	250	13	82	96	9	438	14	11
ATL3	401	38	32	105	182	22	20	62	216	19	27	21	3	2	239	21	73	1	40	103	151	242	60	27	114	9	495	347	81	5	14	62	222	280	174	11	37	35	107	51	168	19	79	52	3	206	11	11
ATM	423	28	59	186	276	9	11	38	111	12	19	23	2	3	120	26	62	1	41	95	274	82	92	19	25	16	278	195	102	2	13	56	279	435	447	8	27	41	78	87	106	16	41	40	1	223	19	9
ATMIN	235	31	26	169	219	18	28	42	90	10	21	20	2	3	209	20	52	1	31	124	113	85	38	10	56	11	344	263	91	4	8	37	177	235	129	11	16	55	68	25	107	13	51	50	8	247	10	8
ATN1	1438	94	52	359	581	54	49	139	401	29	43	35	14	2	468	54	142	2	118	238	153	395	80	12	96	11	594	371	584	3	27	236	1381	1655	212	25	60	66	251	58	201	24	135	67	10	557	25	12
ATOH1	77	7	18	41	65	10	9	16	55	12	7	24	3	1	59	12	56	1	23	25	47	51	25	9	10	6	60	44	43	4	13	27	67	112	76	1	9	61	37	17	91	4	22	50	4	77	2	3
ATOH7	84	13	24	78	109	11	7	15	58	7	15	25	2	4	59	9	54	2	7	106	40	49	25	9	12	5	66	142	35	4	11	23	73	132	84	6	6	43	35	19	86	6	22	31	9	69	2	6
ATOH8	99	19	27	62	102	14	14	15	71	6	11	18	4	1	73	12	60	2	24	35	49	66	25	7	14	8	87	46	56	3	12	26	184	225	96	3	5	70	51	25	115	5	11	28	7	78	4	5
ATOX1	911	50	41	165	195	23	46	200	147	48	35	32	10	4	637	33	69	5	75	238	321	227	76	17	139	23	339	247	186	7	10	83	375	623	206	68	79	50	169	68	170	20	65	67	4	584	24	14
ATP10A	69	14	17	49	78	14	5	11	54	6	2	16	2	1	41	10	49	1	16	36	60	44	12	13	6	4	75	53	41	3	7	14	63	101	49	2	7	38	27	10	88	4	24	34	6	63	7	3
ATP10B	70	24	25	61	92	20	5	28	156	10	8	10	1	3	63	17	60	1	19	55	40	43	26	14	14	8	62	44	37	3	13	28	40	87	82	5	3	39	37	23	98	11	20	35	5	75	4	3
ATP10D	102	12	40	58	98	11	21	40	118	16	11	19	4	4	114	20	33	2	30	52	87	93	30	12	23	6	106	62	52	3	9	27	98	125	103	8	11	37	50	43	88	6	19	26	4	118	6	10
ATP11A	1283	18	30	45	90	13	10	35	96	16	14	44	4	6	128	23	56	1	28	83	77	72	31	16	32	7	172	128	169	4	17	30	158	339	106	4	7	49	50	25	127	8	40	24	7	212	15	4
ATP11B	2948	35	32	145	273	20	23	41	128	18	14	30	4	2	130	21	53	1	33	68	148	136	30	16	30	8	255	177	112	2	14	41	176	251	146	18	20	32	64	36	97	18	36	42	3	166	8	7
ATP11C	179	15	24	164	243	11	21	100	155	11	9	22	1	2	240	9	64	4	32	77	109	171	34	9	79	5	257	168	173	6	20	52	79	136	111	17	50	28	153	40	191	7	29	59	5	172	7	9
ATP12A	69	29	17	39	63	11	8	9	40	7	6	17	1	1	51	12	35	2	18	19	43	39	15	6	15	7	47	30	33	1	10	21	45	77	49	5	9	36	26	12	72	3	13	35	7	60	6	9
ATP13A1	695	63	56	274	499	32	34	106	315	32	19	25	14	1	325	32	139	1	77	204	298	121	86	18	85	25	409	298	331	7	21	78	357	643	277	31	47	56	178	87	197	30	84	69	5	351	20	15
ATP13A2	270	35	22	150	179	20	20	47	152	19	19	20	6	5	157	23	63	1	48	119	93	97	45	10	43	9	527	340	97	1	6	33	114	274	104	16	13	50	43	24	110	6	26	47	6	151	5	7
ATP13A3	664	66	40	299	568	18	20	83	592	39	28	42	19	3	268	53	66	2	117	294	191	273	71	15	91	12	670	502	209	9	18	77	294	487	153	22	32	41	167	57	150	29	110	55	3	270	16	13
ATP13A4	84	39	32	106	148	17	10	17	98	14	14	19	5	4	74	22	63	3	36	50	63	114	32	13	13	3	74	55	45	3	17	37	84	122	113	3	9	64	43	26	130	11	29	56	6	97	9	6
ATP13A5	115	23	26	74	131	16	15	17	84	11	27	26	1	1	68	15	40	4	27	45	44	68	24	15	19	2	108	74	32	4	5	32	83	137	80	9	13	55	43	16	113	6	31	49	9	72	2	4
ATP1A1	726	181	32	312	540	17	33	99	227	38	191	39	40	1	329	80	53	1	185	505	157	115	39	14	58	8	1834	1143	312	2	15	62	200	334	145	49	82	41	146	44	116	28	203	43	8	294	22	10
ATP1A2	78	8	19	58	164	18	14	16	43	11	9	19	4	2	57	21	44	1	21	43	51	56	17	15	13	2	79	46	39	7	10	21	65	104	63	6	10	39	44	32	100	7	11	34	5	66	5	1
ATP1A3	193	15	44	76	110	20	14	35	67	15	14	28	3	2	100	10	273	7	23	46	85	85	31	24	13	6	101	68	58	7	13	45	98	350	122	4	9	46	66	29	159	7	19	58	7	122	9	5
ATP1A4	64	9	18	63	99	13	9	23	51	8	11	14	3	2	72	6	49	1	19	37	48	61	26	10	13	1	93	35	50	3	10	24	57	101	77	5	4	40	38	13	115	9	23	40	5	93	5	6
ATP1B1	835	606	103	578	725	72	133	364	788	71	444	180	89	4	1414	270	705	21	566	842	528	662	142	97	277	58	706	545	1112	16	70	228	550	916	528	139	172	99	270	92	536	103	115	223	25	698	49	29
ATP1B2	108	16	32	100	131	14	5	18	53	6	8	16	6	2	59	12	52	2	16	28	47	59	19	11	4	5	62	26	47	3	10	28	238	267	78	5	6	56	40	19	95	6	22	34	5	58	4	5
ATP1B3	2637	91	35	336	495	44	156	427	424	51	42	57	12	6	2128	53	68	2	77	186	225	237	85	24	118	19	1553	792	278	7	21	102	627	1328	184	28	60	96	176	53	217	81	77	90	9	261	13	19
ATP1B4	64	9	15	39	56	8	10	14	41	6	6	12	1	5	46	7	24	1	13	26	37	37	13	10	12	3	49	26	33	1	9	18	45	68	55	1	12	24	28	14	94	2	15	31	3	52	4	1
ATP23	131	9	20	50	94	10	9	24	71	8	10	18	1	3	78	6	59	1	22	45	73	63	19	7	14	4	113	57	67	2	16	28	112	146	74	23	31	44	52	23	69	2	18	19	7	93	7	6
ATP2A1	210	29	29	107	183	17	24	41	118	18	20	23	4	1	126	16	117	4	37	81	105	90	36	19	36	9	141	93	112	6	24	39	127	201	121	16	17	52	72	22	162	8	28	44	7	135	13	7
ATP2A2	1011	214	44	234	374	30	50	186	515	43	46	66	36	6	464	80	77	3	301	259	214	382	53	23	152	21	650	411	426	6	17	103	711	927	144	45	110	39	293	57	170	30	112	60	7	370	11	16
ATP2A3	154	54	71	72	109	13	15	40	73	19	69	76	2	3	131	23	388	1	53	68	330	72	140	15	159	25	224	132	76	1	10	59	72	121	423	13	20	50	96	94	126	30	19	47	6	173	20	12
ATP2B1	2127	48	77	437	434	21	32	145	276	24	15	34	4	1	368	43	117	1	64	165	351	146	111	23	129	20	180	94	108	4	12	69	362	662	293	24	46	46	310	83	314	18	47	93	7	285	16	14
ATP2B2	84	10	16	70	136	21	2	19	64	14	16	19	1	3	51	13	50	1	23	26	44	44	22	10	9	2	63	55	80	1	7	22	57	105	60	1	7	42	43	21	102	8	22	36	1	156	5	4
ATP2B3	76	17	14	50	72	18	17	9	46	7	11	21	5	3	59	7	62	1	52	40	54	77	23	13	14	5	64	41	50	2	11	21	52	74	64	3	3	36	28	19	106	1	13	37	5	74	5	9
ATP2B4	949	123	72	671	908	52	129	473	328	50	35	44	9	4	1634	73	249	4	87	396	376	434	133	40	141	34	1736	1103	364	14	33	145	701	750	311	34	43	95	201	73	355	20	140	114	11	681	34	26
ATP2C1	821	69	66	370	644	34	67	326	1298	61	41	48	11	5	778	63	107	1	107	213	240	566	83	18	384	29	926	724	498	6	43	159	418	692	247	41	70	74	362	79	346	22	125	111	9	843	25	22
ATP2C2	88	145	25	68	139	23	14	57	83	6	7	31	17	1	137	50	57	4	166	101	53	50	28	11	30	6	212	136	46	5	14	25	82	143	79	3	9	51	45	19	111	10	54	28	8	92	2	5
ATP4A	135	22	35	118	188	29	12	23	101	18	17	26	2	4	92	18	102	1	31	35	68	88	45	20	16	2	101	89	75	8	22	41	113	173	115	8	10	78	73	40	132	4	36	64	9	103	4	4
ATP4B	58	1	14	21	36	11	9	18	26	5	8	7	1	3	55	4	40	1	15	21	36	29	15	17	13	3	35	30	24	3	8	21	48	62	61	4	7	22	28	13	69	4	7	23	3	57	4	8
ATP5F1A	3074	138	87	464	802	30	87	467	404	57	122	42	27	4	1401	73	118	2	223	599	492	587	87	20	567	32	1625	1215	401	4	15	132	1137	1969	376	110	181	58	344	99	283	63	194	102	11	894	35	16
ATP5F1B	2576	181	66	602	922	37	112	529	1120	92	180	47	27	2	1567	117	229	2	288	763	646	750	138	17	592	38	1473	1020	953	5	16	225	1056	2200	355	214	337	45	913	202	423	68	321	133	7	1338	58	25
ATP5F1C	1743	69	89	536	745	30	54	321	405	51	93	56	23	3	766	71	92	1	188	467	351	344	133	28	201	24	1246	866	599	5	17	129	767	1360	345	95	144	82	301	132	282	31	203	102	18	481	29	27
ATP5F1D	1546	83	55	254	372	27	41	168	334	33	82	46	11	1	561	52	217	2	92	350	351	169	89	18	212	20	476	398	317	6	12	90	340	639	312	71	123	54	333	112	234	46	149	85	7	449	20	10
ATP5F1E	369	25	21	42	79	17	19	58	54	4	13	12	2	3	230	8	127	1	15	61	128	76	31	12	34	10	190	145	69	4	11	35	93	193	102	14	29	33	72	27	74	8	41	24	1	129	9	6
ATP5IF1	2184	245	88	400	632	31	42	171	711	79	75	60	36	3	453	206	253	1	658	669	559	486	124	23	523	45	301	193	639	7	26	77	929	1463	411	158	228	53	327	128	347	53	66	97	9	812	35	29
ATP5MC1	434	38	40	145	202	32	24	69	149	19	25	33	5	4	232	29	189	4	39	113	152	206	54	17	102	11	226	119	174	10	22	44	197	339	140	30	62	70	108	42	193	19	66	75	3	220	12	10
ATP5MC2	5494	880	368	1226	1877	656	777	2397	2754	187	1991	562	117	15	7169	840	2172	27	736	2214	3487	3002	506	140	1407	269	5527	3136	2962	105	1578	345	2495	4696	2357	896	1194	108	2249	498	998	253	636	354	18	4669	200	71
ATP5MC3	1277	119	86	490	677	43	101	318	1215	101	126	46	27	8	1283	98	182	2	154	713	544	730	134	30	416	31	1281	841	324	8	32	146	846	1632	345	157	212	102	555	164	342	67	172	120	11	1113	29	20
ATP5ME	2112	160	72	400	593	42	106	481	917	78	96	67	25	7	1207	113	337	3	247	828	523	347	115	40	456	35	709	499	1073	8	43	178	724	1383	331	188	249	51	418	121	445	57	187	150	9	942	31	26
ATP5MF	3033	139	119	643	835	41	78	363	929	90	88	85	27	6	1048	83	235	3	195	707	586	811	157	46	480	44	2199	1485	831	10	38	181	859	1731	396	195	307	100	559	194	750	63	214	239	9	873	32	23
ATP5MG	2279	165	182	511	836	254	108	413	640	90	137	219	34	13	1210	117	3180	108	223	666	1750	747	281	316	524	72	1388	940	577	47	137	314	1256	1905	832	241	350	138	561	184	978	116	207	357	30	1745	77	75
ATP5MGL	148	38	34	72	106	26	14	52	73	8	17	14	4	1	116	15	97	5	39	57	95	100	40	12	18	6	119	73	78	5	12	34	104	157	115	10	16	43	63	30	107	4	20	43	9	126	8	8
ATP5MJ	1436	79	67	276	432	40	62	165	290	41	61	37	14	4	513	63	142	2	97	404	403	171	87	22	163	22	711	437	280	4	21	74	619	997	325	55	102	83	225	101	179	47	158	69	12	416	17	24
ATP5MK	2553	85	56	499	665	32	85	419	923	72	85	38	20	3	1161	70	93	1	155	624	370	253	104	19	295	18	1642	1181	1141	2	19	154	770	1309	331	158	244	48	581	164	222	56	205	68	8	724	31	19
ATP5PB	258	15	22	61	98	9	11	40	118	12	18	17	8	1	120	19	37	1	39	94	82	61	23	4	93	9	314	211	88	2	6	21	144	256	80	19	13	23	65	26	52	6	29	26	2	115	5	2
ATP5PD	1864	92	94	513	677	33	64	304	932	80	90	69	17	9	789	65	73	1	201	471	279	557	123	16	242	17	688	500	431	9	29	140	560	985	310	60	94	80	475	171	401	26	212	135	15	552	33	22
ATP5PF	999	47	53	273	382	30	34	109	435	32	44	35	8	4	278	44	62	1	108	281	214	176	83	24	139	12	717	509	507	4	17	73	447	782	206	56	86	61	167	77	199	27	99	78	6	404	15	14
ATP5PO	2250	126	73	516	795	32	51	229	764	73	116	58	17	4	690	66	182	1	159	649	500	321	116	24	418	38	1384	1051	505	8	22	156	1106	1803	408	173	249	78	411	145	401	49	218	135	9	690	32	17
ATP6AP1	652	74	37	150	233	24	37	115	218	32	32	40	10	6	369	45	101	1	101	205	221	321	65	18	101	26	531	392	194	4	17	51	401	553	181	34	70	29	124	48	170	43	87	60	13	350	12	16
ATP6AP1L	170	23	34	132	198	26	29	52	119	11	17	25	3	3	149	23	124	3	47	64	66	91	42	17	24	6	145	90	54	4	25	33	173	273	123	5	5	77	63	32	136	11	32	59	12	157	4	9
ATP6AP2	796	95	66	253	329	26	58	152	300	58	38	36	16	7	486	47	122	1	107	150	219	260	65	26	94	15	753	565	285	3	21	95	440	577	249	36	56	78	161	71	263	29	105	87	8	392	18	16
ATP6V0A1	766	39	53	265	434	38	32	98	223	28	31	54	6	2	368	33	234	6	59	178	174	218	57	30	59	15	278	202	156	6	24	60	354	520	227	18	27	46	144	36	183	20	106	82	8	231	11	10
ATP6V0A2	184	21	23	73	138	19	12	57	94	18	8	20	3	2	196	19	61	2	28	55	90	103	32	11	24	8	131	84	85	5	18	57	103	188	105	7	17	51	72	28	133	9	40	52	5	120	2	5
ATP6V0A4	85	24	6	34	47	9	5	20	112	10	29	13	6	2	57	15	35	2	55	40	50	28	16	17	13	2	65	37	42	1	9	22	51	73	39	5	5	21	38	8	62	3	8	18	4	63	4	5
ATP6V0B	552	67	51	223	296	45	45	148	350	43	45	63	8	4	499	68	696	18	66	208	310	293	71	49	180	34	652	416	289	11	35	116	319	507	253	39	98	71	175	63	321	42	90	115	16	490	16	20
ATP6V0C	1159	134	62	274	377	24	34	141	426	57	49	54	28	1	486	51	119	6	169	272	299	324	82	15	127	27	415	255	312	4	27	102	406	725	250	38	42	67	175	69	182	36	126	62	8	485	23	19
ATP6V0D1	416	56	38	184	201	20	30	64	203	46	34	19	6	2	188	31	114	1	81	141	158	89	54	17	52	17	215	171	121	5	8	54	221	374	184	20	30	37	88	52	132	20	57	47	5	201	13	14
ATP6V0D2	112	17	25	73	113	22	7	19	56	9	13	28	2	3	60	18	66	1	14	34	53	62	32	9	11	4	74	52	47	4	13	34	82	106	83	2	10	52	46	34	100	4	29	44	8	74	5	8
ATP6V0E1	467	53	54	156	237	18	29	148	149	51	28	35	10	2	326	40	68	2	95	120	205	162	79	13	60	21	310	252	107	3	9	48	284	319	209	15	19	50	130	76	148	16	40	34	5	299	21	13
ATP6V0E2	438	20	52	178	173	22	24	79	220	15	34	38	4	1	183	33	104	1	37	124	130	91	57	8	19	8	426	241	79	7	14	69	177	366	197	16	21	58	53	47	162	7	48	71	12	185	6	11
ATP6V1A	476	42	33	200	264	20	26	119	271	39	32	24	9	3	332	33	56	3	84	146	166	158	49	13	50	13	365	252	177	2	11	58	318	460	138	39	55	57	120	39	127	11	77	48	3	264	11	11
ATP6V1B1	158	16	24	113	273	13	10	18	120	6	104	19	13	2	73	13	46	2	54	40	61	54	25	14	10	1	295	196	38	4	12	30	113	179	74	3	6	52	32	24	90	2	54	42	2	63	4	7
ATP6V1B2	719	60	67	418	598	39	72	170	312	112	35	36	7	5	506	48	131	2	71	299	382	226	78	22	136	35	700	660	295	7	29	99	595	791	264	57	87	79	282	94	242	39	93	96	11	655	34	19
ATP6V1C1	261	16	31	147	189	16	13	69	114	11	13	17	5	2	191	14	54	4	29	85	111	88	35	9	32	6	187	141	101	4	19	38	133	190	96	13	26	53	73	44	125	9	42	50	7	125	7	10
ATP6V1C2	136	40	35	91	135	23	15	19	151	11	134	28	6	3	84	29	62	2	36	48	71	165	35	18	75	3	178	132	88	5	17	31	86	143	91	4	9	67	78	30	169	6	51	55	12	86	7	6
ATP6V1D	576	49	18	144	170	12	16	45	91	17	23	13	10	1	159	20	48	1	129	140	110	121	31	12	33	5	281	205	105	4	8	28	214	406	105	12	11	29	72	23	55	13	58	26	3	130	5	9
ATP6V1E1	518	127	39	130	173	23	43	168	208	16	28	22	9	3	368	30	93	2	50	107	135	174	33	25	73	12	305	181	253	6	14	46	214	308	155	28	43	57	129	51	157	17	59	56	6	258	15	8
ATP6V1E2	176	9	18	43	63	13	5	25	64	9	11	14	2	2	71	6	48	1	13	25	41	46	26	6	9	5	106	67	44	3	7	20	55	92	62	7	13	27	45	21	86	4	12	31	3	64	4	1
ATP6V1F	906	44	65	203	312	35	52	137	316	56	39	25	7	4	456	33	147	4	75	221	260	258	76	25	140	23	587	450	234	4	19	84	398	490	221	53	127	70	170	74	200	21	67	71	8	411	21	14
ATP6V1FNB	100	12	25	68	120	33	9	28	69	12	3	20	2	2	62	11	65	2	20	42	44	65	17	19	20	1	120	72	48	5	18	28	79	130	79	6	15	56	44	26	113	4	18	38	7	55	3	3
ATP6V1G1	2063	154	109	661	784	43	85	321	1433	132	63	68	37	4	986	113	185	5	258	530	446	372	129	28	226	19	1386	1040	411	5	31	120	1134	1618	511	81	127	63	250	140	290	46	185	84	8	554	20	25
ATP6V1G2	72	12	30	59	67	16	7	19	40	8	14	9	2	1	63	9	61	2	18	24	42	58	18	9	4	1	59	41	38	3	13	18	57	120	55	1	5	28	16	13	57	4	14	38	6	50	1	3
ATP6V1G3	101	16	27	82	113	15	6	27	57	6	9	34	2	5	74	12	76	2	22	36	64	89	28	18	21	3	94	59	50	6	10	34	72	115	100	7	6	48	51	24	152	6	19	65	9	83	4	8
ATP6V1H	447	32	35	124	151	23	20	72	156	29	34	22	5	4	186	27	73	2	39	170	154	142	45	9	62	9	279	218	134	4	10	48	212	369	162	25	44	59	88	48	103	11	37	42	9	187	9	6
ATP7A	142	23	24	83	114	10	16	34	88	7	16	21	2	2	91	7	77	3	23	47	73	62	27	11	28	6	135	83	58	6	8	16	107	129	90	5	7	32	44	20	123	11	28	41	4	93	6	3
ATP7B	160	40	25	81	132	10	5	16	54	2	18	29	13	1	59	32	51	1	108	70	43	38	27	17	11	3	103	80	37	9	18	29	109	178	60	7	11	47	36	22	106	7	23	41	6	46	4	7
ATP8A1	76	14	37	104	131	7	8	36	45	17	10	21	3	4	81	7	128	1	32	47	253	39	80	7	38	12	55	37	37	1	5	43	40	112	242	5	10	23	56	52	94	5	12	45	4	102	9	6
ATP8A2	96	17	26	515	417	15	8	11	60	7	10	22	1	5	80	21	43	1	29	86	46	58	32	9	15	10	77	45	34	7	11	33	79	155	69	3	6	67	36	21	133	4	18	54	10	94	6	4
ATP8B1	109	59	39	108	177	18	13	64	313	23	34	39	11	4	143	39	90	3	78	120	79	150	39	22	75	9	259	168	85	9	16	62	171	170	138	14	26	54	92	28	152	9	32	53	10	144	7	10
ATP8B2	302	22	20	133	246	16	34	112	60	13	10	16	2	3	328	19	106	1	29	98	159	75	53	15	18	14	125	56	46	10	21	42	255	313	157	8	9	43	68	31	171	12	27	50	6	216	10	9
ATP8B3	201	16	20	35	70	15	15	29	66	9	11	14	1	2	67	9	62	1	16	45	68	54	23	19	20	6	68	41	49	2	10	38	99	121	79	5	6	49	40	16	108	6	12	43	3	67	3	3
ATP8B4	80	19	31	55	90	12	34	158	66	12	7	23	1	2	329	17	51	1	22	105	79	96	33	11	39	9	67	39	39	3	15	21	83	104	98	8	9	47	79	38	122	9	15	48	4	131	4	2
ATP9A	2516	68	30	233	304	16	15	50	142	14	51	22	11	1	167	45	49	1	102	194	92	193	32	15	12	7	1046	595	52	3	7	42	272	472	94	6	6	70	55	33	133	11	158	43	9	165	11	10
ATP9B	192	25	17	93	133	16	14	54	122	8	15	15	2	1	150	12	39	1	43	58	67	94	31	10	13	5	171	111	85	2	14	43	126	205	126	6	11	32	48	32	96	4	35	35	3	104	4	6
ATPAF1	446	30	39	152	260	24	22	81	189	20	47	39	8	1	199	35	94	2	64	150	172	208	56	19	125	9	415	332	205	3	15	60	223	449	151	26	37	62	115	60	176	20	43	48	6	283	21	14
ATPAF2	291	18	26	106	152	18	19	78	105	13	5	35	5	3	199	20	65	2	29	109	95	72	36	15	37	5	99	78	72	7	9	37	169	247	128	5	14	45	68	34	112	10	26	31	3	126	9	7
ATPSCKMT	296	29	36	225	359	26	36	103	519	22	15	21	4	5	298	21	89	2	64	124	99	143	40	16	55	8	228	156	215	3	16	54	226	323	125	14	22	47	84	41	150	22	43	62	6	197	9	8
ATR	416	49	65	258	459	28	46	145	330	28	33	34	12	3	344	41	90	1	66	151	254	254	72	12	119	14	662	456	235	5	26	84	210	380	263	23	42	85	164	85	204	17	79	67	5	297	15	15
ATRAID	1017	36	33	166	222	13	38	99	180	18	41	28	6	4	385	34	67	3	78	128	167	146	44	18	80	9	472	349	177	2	11	57	320	488	142	20	25	39	120	39	112	19	50	42	3	189	15	13
ATRN	598	23	17	134	148	13	30	69	237	10	16	15	11	5	256	22	48	1	41	126	59	126	33	8	38	4	607	412	167	2	16	52	240	312	114	9	18	46	101	38	108	10	61	39	4	179	5	11
ATRNL1	313	7	24	424	404	12	23	24	43	3	11	9	3	1	231	8	56	1	16	30	41	44	21	13	10	1	67	45	25	1	7	47	331	591	55	4	8	43	28	18	65	6	59	33	4	51	3	7
ATRX	1813	195	199	846	1473	165	222	537	824	80	105	317	23	15	1775	283	5935	188	185	569	1074	885	277	400	427	91	1432	951	985	86	456	378	1091	1732	951	142	193	99	633	220	1895	88	387	638	59	1496	109	59
ATXN1	221	39	45	77	142	29	101	267	379	37	45	32	7	4	708	53	92	1	83	108	266	187	71	20	68	28	512	324	189	8	29	90	171	206	254	12	40	52	182	63	165	20	223	52	6	458	19	23
ATXN10	937	49	21	230	310	16	37	169	228	26	19	19	8	3	524	38	63	5	93	195	144	240	42	14	104	9	469	293	220	3	9	57	450	794	151	25	60	29	129	44	118	15	81	39	6	267	14	12
ATXN1L	396	41	58	270	384	28	16	65	280	24	20	36	11	5	154	33	84	6	86	101	140	123	61	18	46	10	343	228	110	7	28	83	263	378	211	7	19	109	99	67	233	8	85	96	16	221	13	13
ATXN2	911	72	40	292	420	40	55	161	343	30	36	33	10	5	403	43	130	1	133	220	191	272	66	21	92	19	517	317	263	8	30	91	609	836	233	42	46	86	157	52	193	21	112	65	6	296	18	14
ATXN2L	2934	98	92	521	925	29	110	387	977	88	37	41	12	3	1137	74	136	4	138	535	476	357	119	15	234	30	1214	731	942	5	16	153	1004	1595	423	49	97	53	381	132	290	38	263	94	8	896	38	27
ATXN3	374	40	42	163	370	18	14	48	136	13	26	32	7	2	149	33	41	1	33	118	145	87	43	17	37	10	330	206	89	6	15	45	253	396	128	9	25	56	78	60	110	12	70	30	7	120	9	11
ATXN3L	60	4	16	41	75	9	7	12	46	7	6	10	3	1	57	8	47	1	12	39	48	54	20	10	14	3	60	48	27	3	16	19	43	91	43	4	8	38	31	12	96	4	16	30	3	65	3	5
ATXN7	712	54	56	359	481	31	33	123	233	43	31	37	4	4	246	34	126	1	104	166	356	215	116	16	113	20	586	427	190	5	22	61	230	489	329	20	37	101	120	81	169	14	76	75	11	232	18	15
ATXN7L1	185	36	36	108	117	23	27	74	138	19	23	23	9	3	193	30	75	1	67	62	121	121	52	19	31	9	378	223	103	9	11	62	155	233	148	3	15	53	87	48	178	5	39	49	8	163	4	10
ATXN7L2	182	14	38	83	122	23	13	27	88	8	10	23	2	3	79	19	63	1	18	73	64	69	32	11	12	3	209	132	84	4	15	39	124	189	97	6	9	48	48	33	127	5	32	51	7	112	6	2
ATXN7L3	644	38	44	218	333	18	24	147	371	34	22	27	10	4	364	36	49	1	69	148	168	187	69	16	60	12	358	233	281	5	20	74	281	460	158	25	44	42	171	71	185	10	107	62	5	241	12	12
ATXN7L3B	559	47	53	227	358	29	36	188	271	17	57	24	5	2	609	25	98	2	110	203	244	191	67	10	105	13	646	447	247	7	8	67	369	633	210	26	45	67	102	43	131	18	126	54	9	330	18	7
AUH	291	47	42	204	335	23	35	81	263	25	33	33	7	4	221	43	71	1	73	123	150	220	53	21	31	9	358	275	120	4	17	40	237	378	165	18	14	58	74	43	146	19	56	44	6	245	10	9
AUNIP	132	10	20	62	84	13	8	19	64	10	14	17	1	3	78	13	42	1	14	45	56	78	25	17	16	8	64	53	40	2	5	31	65	118	56	5	12	43	48	32	108	6	15	43	1	86	5	3
AUP1	1723	71	65	332	542	34	49	160	568	42	35	47	8	2	486	48	152	6	79	210	284	347	104	15	125	21	795	566	335	6	19	96	508	793	350	53	63	56	204	81	191	42	88	66	4	477	30	22
AURKA	663	35	78	249	467	34	63	141	384	29	19	37	4	4	436	30	180	1	75	221	241	388	99	23	106	17	492	332	209	9	36	97	327	713	231	36	48	172	219	75	318	22	97	101	11	335	18	11
AURKAIP1	787	89	89	351	494	107	38	99	434	41	46	63	11	6	348	80	419	6	96	245	373	366	128	42	128	30	803	510	348	12	57	133	466	902	449	44	75	229	251	108	406	33	133	147	34	500	25	29
AURKB	788	16	37	221	601	20	45	89	348	28	17	27	1	5	378	18	87	1	25	234	160	450	72	7	120	11	395	255	256	5	8	86	318	824	83	17	42	51	104	61	212	14	42	84	6	294	11	6
AURKC	128	11	24	70	115	12	11	24	77	16	8	30	4	1	87	13	53	1	23	42	66	81	31	13	21	7	80	73	44	3	24	34	81	130	73	3	9	47	51	26	107	8	22	47	7	83	4	9
AUTS2	625	27	44	735	986	22	36	124	230	13	10	21	3	2	358	25	104	1	31	364	132	188	52	11	7	6	679	454	159	8	30	93	658	1361	173	29	35	59	189	57	160	4	94	69	9	188	24	7
AVEN	408	33	35	119	198	20	15	31	146	16	17	22	2	3	133	23	59	2	23	113	121	139	29	15	49	7	288	198	78	2	19	44	133	243	113	24	46	60	68	29	157	12	39	55	8	136	7	7
AVIL	97	14	21	82	96	13	10	39	78	15	13	22	4	3	78	24	37	1	20	101	56	65	23	13	13	6	66	48	52	1	14	35	151	206	80	4	7	30	45	24	85	8	19	40	3	90	2	9
AVL9	273	17	17	98	129	4	17	39	127	19	14	9	1	3	168	15	46	1	23	74	76	69	16	10	42	7	332	271	92	1	6	20	109	174	99	10	7	23	62	25	60	8	24	25	4	133	6	8
AVP	95	20	16	36	83	12	4	11	81	10	9	10	2	3	48	3	45	1	26	74	50	60	19	15	6	2	62	50	30	6	9	20	60	82	79	4	7	54	33	15	80	9	16	32	5	63	6	6
AVPI1	282	107	23	72	147	29	13	19	107	12	10	32	14	1	98	27	91	1	62	50	61	74	23	15	32	3	122	111	111	8	11	49	145	159	100	11	14	47	64	30	99	17	31	41	6	109	3	7
AVPR1A	122	16	26	68	132	20	11	36	96	10	13	23	5	3	70	15	81	1	25	38	70	82	20	15	17	8	94	50	41	3	23	43	89	146	99	4	6	66	43	23	127	5	21	46	6	87	4	6
AVPR1B	139	25	32	94	167	27	21	43	74	12	18	31	1	2	172	20	353	11	31	70	105	113	38	17	43	5	131	102	92	2	17	35	129	188	126	16	14	43	53	36	150	11	27	55	8	130	13	8
AVPR2	109	11	38	73	104	11	9	21	59	10	8	27	2	1	62	14	67	2	18	41	78	75	22	17	22	5	119	70	48	4	11	33	75	124	82	6	8	48	41	27	142	8	23	43	5	68	6	5
AWAT1	80	11	19	57	92	16	10	13	45	6	11	25	1	2	62	15	59	1	18	31	58	75	26	16	16	3	73	47	36	6	19	28	64	104	71	3	5	44	46	19	140	6	15	51	10	79	2	10
AWAT2	59	7	8	22	39	5	9	11	27	3	5	6	1	1	44	4	26	1	10	22	24	29	13	7	3	2	42	32	31	2	6	11	44	54	29	2	2	17	14	11	60	5	15	25	1	32	2	1
AXDND1	105	21	26	103	155	12	7	28	92	8	10	30	5	3	89	22	66	1	52	51	77	54	37	16	20	4	121	68	38	6	16	33	82	161	111	3	10	69	53	32	181	2	21	67	9	112	5	10
AXIN1	456	34	35	164	243	29	42	97	204	21	22	33	7	4	241	27	69	1	47	115	122	148	55	10	54	5	385	216	135	2	20	48	169	340	159	9	20	47	86	35	156	7	85	65	10	209	12	9
AXIN2	127	23	23	105	183	12	11	29	91	8	11	27	8	2	98	38	47	1	68	73	48	52	26	12	6	5	75	55	34	4	13	22	214	289	78	6	4	43	40	28	100	6	43	37	3	62	6	3
AXL	303	47	26	84	164	25	24	62	80	16	11	27	5	4	185	31	84	2	42	84	116	98	56	32	34	27	130	84	95	3	15	60	293	333	127	4	12	56	115	35	167	30	55	56	2	245	13	29
AZGP1	74	13	19	33	80	13	10	10	1009	23	190	205	2	1	55	11	42	1	21	32	34	38	14	10	18	7	4106	2899	36	3	18	21	66	116	56	3	10	37	30	25	144	6	376	44	3	54	1	2
AZI2	491	45	37	249	359	16	17	44	132	15	17	32	6	5	147	25	43	3	62	93	119	102	43	20	52	6	461	254	146	5	11	40	240	355	112	11	17	50	71	57	155	6	43	53	5	158	8	7
AZIN1	1163	150	56	514	685	37	96	380	805	57	55	41	24	6	864	93	139	3	373	387	339	372	102	23	347	26	1438	894	762	5	19	128	566	882	306	90	168	69	393	118	189	52	239	82	9	490	26	17
AZIN2	93	13	21	62	93	15	20	54	57	6	11	17	3	1	186	14	32	2	23	28	47	50	28	11	13	4	295	235	49	5	5	36	63	120	70	5	11	29	43	19	88	5	19	38	8	105	6	9
AZU1	67	13	10	35	50	9	8	14	39	4	6	13	1	2	39	3	28	1	14	38	32	22	10	6	11	1	43	30	21	3	6	15	37	55	46	3	8	26	17	6	51	3	15	26	1	39	4	2
B2M	2284	517	535	203	426	35	227	901	2530	1349	282	325	58	17	2019	306	291	4	518	370	3241	936	1026	51	751	261	361	709	2278	3	14	545	699	1113	4396	244	394	28	1864	1008	802	316	83	247	2	4340	219	168
B3GALNT1	181	13	30	146	223	18	8	33	99	8	25	14	6	1	93	16	48	1	20	59	60	115	34	10	7	9	144	84	87	4	14	32	161	261	74	19	18	49	42	20	82	8	20	41	5	102	3	8
B3GALNT2	151	17	13	99	137	8	24	57	142	6	19	17	4	1	200	13	47	1	15	108	49	92	19	11	54	2	379	196	88	3	12	27	84	172	58	11	15	21	64	15	93	6	45	28	5	142	8	5
B3GALT1	194	16	30	84	127	17	7	23	92	13	8	25	1	3	73	14	70	2	24	59	63	68	30	17	18	3	82	56	42	7	15	29	113	194	92	7	9	70	57	29	89	3	19	53	5	83	2	6
B3GALT2	100	18	36	62	130	15	18	36	66	8	7	22	2	3	79	14	58	1	19	48	73	78	38	17	19	2	100	63	120	5	13	44	67	123	104	5	5	74	36	33	127	2	25	49	10	151	12	10
B3GALT4	112	19	23	78	118	13	12	22	60	12	15	22	6	3	75	14	57	2	38	45	79	86	45	11	15	6	101	61	52	6	5	23	67	188	129	4	9	40	39	36	107	9	33	41	5	110	11	9
B3GALT5	95	18	26	78	107	31	10	15	83	6	18	17	6	2	62	13	59	2	24	36	59	57	19	14	12	1	188	97	47	5	12	33	74	90	76	5	6	60	37	28	96	9	22	46	3	155	7	9
B3GALT6	253	18	29	180	264	26	19	43	178	16	9	40	4	4	143	18	121	1	30	119	127	192	51	22	65	8	406	293	133	14	18	46	183	297	150	21	33	74	96	45	245	9	26	72	2	210	9	12
B3GAT1	195	31	47	120	222	48	17	27	136	12	15	40	5	3	115	30	171	2	40	54	98	90	43	17	26	8	178	114	63	4	24	53	160	249	175	7	7	102	71	32	205	12	39	94	18	183	10	4
B3GAT2	68	8	9	41	44	11	9	18	29	5	2	7	1	1	52	6	52	2	9	26	45	43	19	9	19	1	42	31	30	1	6	16	41	89	55	4	5	31	15	14	62	2	9	30	4	73	4	5
B3GAT3	495	34	74	224	369	58	36	90	285	31	21	56	11	7	300	34	185	3	59	140	192	226	80	27	58	18	359	215	151	10	42	78	259	416	248	23	35	104	105	70	282	9	73	95	8	345	19	14
B3GLCT	230	32	44	172	264	37	15	45	144	22	24	38	8	5	152	23	97	3	41	90	101	119	55	16	16	13	185	106	84	8	21	41	282	394	169	7	12	74	51	36	199	10	35	64	8	136	11	9
B3GNT2	318	63	37	121	265	16	14	37	344	35	13	23	6	3	107	43	57	1	68	176	102	92	36	9	64	13	517	300	97	3	9	43	118	145	98	18	18	67	115	55	109	8	41	35	6	183	6	14
B3GNT3	108	53	29	101	161	24	14	15	83	10	32	35	3	3	68	30	70	1	27	34	72	55	39	15	98	6	123	75	79	5	16	34	94	133	98	3	10	71	67	41	131	14	17	55	11	107	9	14
B3GNT4	98	7	16	67	80	12	6	11	47	11	7	21	2	3	49	12	37	2	20	61	34	56	20	6	7	2	60	33	48	1	7	26	92	99	63	2	2	42	35	17	80	4	8	50	6	79	5	5
B3GNT5	157	96	21	320	449	20	18	40	335	17	16	49	16	3	88	42	50	3	226	74	58	202	23	12	15	2	524	339	115	3	12	35	153	224	70	4	13	46	92	32	108	8	71	42	3	95	2	6
B3GNT6	128	25	43	94	135	27	11	23	130	22	9	39	3	3	82	16	108	2	35	61	72	79	57	16	14	7	129	80	44	11	21	39	89	161	122	9	15	93	44	43	167	6	38	59	14	100	8	8
B3GNT7	100	69	26	44	78	12	11	23	59	7	12	23	2	3	75	24	71	1	65	58	52	60	22	16	10	4	76	46	50	6	8	23	62	98	73	5	4	39	37	18	82	7	17	30	3	73	5	1
B3GNT8	113	17	38	75	108	26	12	14	91	8	18	18	3	1	83	13	91	2	18	37	61	75	20	17	11	4	120	82	61	5	15	36	64	129	78	4	11	45	61	26	125	7	17	60	3	138	4	4
B3GNT9	175	17	26	72	122	18	5	19	114	16	13	27	6	1	74	16	87	2	41	37	65	75	30	16	17	7	86	56	35	4	13	26	108	162	86	1	14	42	36	22	111	9	23	54	7	112	6	7
B3GNTL1	124	14	12	38	68	17	13	24	54	12	19	10	1	2	66	9	54	1	21	42	44	58	19	14	15	3	70	65	44	5	11	27	79	142	73	5	9	29	41	19	77	10	20	37	4	87	6	2
B4GALNT1	208	16	29	72	140	19	15	19	74	9	4	21	6	2	81	9	69	2	16	41	49	78	32	12	20	2	97	61	52	5	17	20	144	189	81	4	10	59	42	21	98	7	21	39	7	98	4	7
B4GALNT2	99	15	28	70	98	18	10	17	55	9	13	15	1	2	61	9	61	4	26	45	65	68	22	12	9	4	58	39	85	5	7	63	79	129	76	5	3	44	54	21	124	4	35	40	6	104	10	8
B4GALNT3	107	40	22	96	149	16	6	35	76	15	10	15	7	1	107	26	71	1	49	214	57	46	19	6	15	1	347	211	66	1	10	27	91	142	77	16	29	41	55	21	104	10	110	42	8	89	6	5
B4GALNT4	1393	24	28	452	746	20	37	73	730	27	13	13	7	1	217	20	89	2	18	399	74	77	27	19	120	9	563	392	106	6	29	115	448	987	77	26	51	43	125	32	212	8	79	86	6	141	8	13
B4GALT1	380	128	38	71	125	18	34	74	182	31	25	32	29	3	220	46	36	3	88	126	186	245	57	14	100	19	792	600	123	1	5	52	217	228	156	14	16	39	103	46	112	29	117	41	4	197	11	24
B4GALT2	735	32	52	331	456	27	36	105	335	22	32	43	12	11	320	39	98	4	63	274	155	225	57	24	157	19	1343	912	294	7	20	67	252	453	129	42	75	57	158	50	220	22	120	72	11	190	14	20
B4GALT3	479	32	48	173	257	18	41	169	249	20	31	15	10	1	506	29	99	2	54	141	175	169	74	12	77	16	849	542	110	2	11	40	223	361	196	12	24	61	82	49	177	19	65	70	4	243	17	14
B4GALT4	225	29	22	106	148	12	19	23	149	9	6	14	2	1	73	6	27	1	55	86	74	78	22	7	27	2	154	101	59	6	12	34	106	174	91	5	11	25	40	26	89	5	31	22	5	107	4	3
B4GALT5	885	103	30	204	285	21	44	120	426	46	34	34	16	4	365	45	84	1	86	462	141	140	40	18	106	13	1081	590	155	4	18	59	381	584	97	35	60	58	130	38	186	15	132	64	5	229	5	9
B4GALT6	181	15	30	95	121	17	14	44	121	12	9	20	4	4	138	17	58	1	25	51	61	117	31	11	25	7	134	82	152	5	13	64	112	209	95	9	25	59	59	27	128	6	22	63	3	131	10	7
B4GALT7	346	51	83	215	343	61	28	67	207	32	22	44	10	6	205	44	230	1	61	120	140	181	63	28	44	12	265	177	115	9	37	69	281	438	245	11	18	146	104	75	238	16	71	90	15	233	12	19
B4GAT1	483	15	38	106	143	18	20	50	93	8	18	21	9	5	142	12	91	1	29	60	97	100	33	12	34	9	161	109	122	1	9	40	190	316	105	10	32	45	78	31	128	7	41	41	9	133	5	10
B9D1	364	47	26	169	220	13	15	43	100	11	12	21	5	3	144	39	40	4	129	53	62	74	17	7	25	4	165	126	54	3	10	35	172	275	69	3	6	37	56	17	78	8	49	37	4	98	1	4
B9D2	192	45	57	146	239	23	16	35	168	17	12	33	7	2	130	18	119	2	74	80	111	135	49	22	31	6	169	102	93	7	21	63	139	225	162	9	9	65	99	53	209	10	33	75	13	176	9	5
BAALC	124	18	29	237	190	21	13	25	73	19	10	17	2	3	86	21	61	1	22	68	65	70	29	15	17	3	92	71	65	5	14	33	79	214	72	7	17	72	58	24	115	10	38	60	10	83	7	6
BAAT	91	14	20	47	64	10	3	17	34	5	7	9	1	1	62	9	44	2	11	18	38	45	16	10	12	3	51	32	19	1	11	20	47	77	55	2	8	30	25	18	72	1	17	35	3	58	2	1
BABAM1	736	42	29	220	314	16	25	114	293	21	23	25	6	2	350	19	96	1	54	193	218	141	56	17	95	15	441	321	255	5	13	45	291	460	170	24	48	55	153	64	196	18	79	68	2	267	19	10
BABAM2	770	44	71	226	391	20	58	130	258	38	27	31	11	2	345	38	77	2	65	117	249	144	69	14	73	17	524	309	222	10	18	69	321	549	250	26	42	66	113	52	149	14	69	48	1	193	8	19
BACE1	118	14	26	64	97	18	8	19	41	10	15	13	4	4	71	14	50	2	35	52	66	56	22	9	10	3	139	73	54	1	9	28	131	181	68	3	8	27	38	15	74	6	25	37	5	82	4	9
BACE2	345	138	29	99	229	28	23	60	539	13	48	39	18	5	130	57	92	4	60	80	108	137	45	22	64	9	139	155	192	5	11	54	76	120	187	7	11	44	54	34	114	18	83	36	6	176	6	13
BACH1	342	32	41	213	383	17	39	90	371	45	41	39	6	2	222	33	117	1	40	179	231	127	67	18	44	18	365	297	282	5	13	49	333	477	177	22	23	64	96	49	123	40	60	55	6	271	17	14
BACH2	61	10	21	65	117	6	5	20	30	3	10	9	2	1	46	6	85	5	17	48	66	55	18	7	13	5	65	34	20	7	5	19	106	199	86	4	4	31	23	12	59	5	15	17	2	63	5	3
BAD	291	29	36	109	142	23	29	78	133	18	25	27	4	5	262	24	164	2	49	88	131	168	53	21	48	6	204	113	124	8	13	70	123	241	137	16	27	58	73	37	159	12	36	63	7	259	13	8
BAG1	93	30	17	48	87	4	6	20	125	6	10	14	5	1	71	10	40	1	29	57	45	71	9	11	30	7	125	93	39	2	6	14	61	162	42	6	15	28	31	19	62	6	17	26	4	66	3	4
BAG2	190	27	27	125	232	14	13	28	164	12	14	17	5	3	119	18	64	3	34	66	98	122	38	18	34	6	106	68	57	7	21	28	177	239	117	1	12	51	90	36	123	8	21	48	10	113	4	6
BAG3	153	38	12	39	83	10	7	16	60	4	14	19	10	3	65	17	55	4	61	65	44	47	18	12	22	7	85	71	74	3	3	35	102	143	53	3	4	26	46	22	51	8	22	14	2	79	2	5
BAG4	411	40	48	184	342	44	28	90	181	17	19	31	7	4	300	31	116	3	45	147	170	194	53	16	78	7	282	202	201	7	22	69	228	397	206	36	49	88	117	50	231	15	71	76	21	219	7	8
BAG5	367	56	23	150	265	15	15	49	187	15	18	35	13	2	152	32	69	2	80	158	143	122	33	13	95	5	296	206	125	4	14	50	193	306	171	20	32	40	97	52	111	17	71	43	2	155	14	9
BAGE3	1083	109	237	866	1237	146	55	146	728	88	47	134	27	19	471	106	393	2	180	285	405	629	243	48	115	31	1366	979	376	35	101	229	706	1085	733	34	48	514	319	234	1037	20	229	390	52	517	41	32
BAGE5	502	56	162	514	869	99	47	78	360	71	34	97	13	18	199	72	327	3	103	247	253	531	149	44	48	12	471	274	174	36	91	152	486	774	504	15	17	389	207	181	873	18	113	353	41	333	22	19
BAHCC1	262	22	24	348	370	22	21	48	83	6	10	18	9	2	165	22	63	4	39	152	58	141	33	13	34	5	143	117	80	3	14	39	167	325	82	3	6	53	42	22	118	18	43	47	8	114	7	3
BAHD1	310	34	47	198	253	29	38	112	218	26	22	25	6	1	275	27	72	3	65	111	138	204	59	16	129	11	332	212	241	5	17	70	354	390	149	34	54	83	141	70	181	12	56	66	12	420	26	17
BAIAP2	154	99	27	77	135	26	5	26	79	9	12	32	9	4	147	32	103	1	49	65	59	139	35	16	42	3	134	114	141	4	13	41	97	193	87	11	27	55	81	18	130	7	53	41	10	146	3	7
BAIAP2L1	659	129	33	132	207	22	41	116	393	22	20	27	5	5	387	70	80	1	96	166	64	212	27	14	46	7	524	343	132	6	15	68	137	200	80	22	30	43	121	31	172	6	92	65	5	245	15	13
BAIAP2L2	107	14	16	66	68	9	9	25	60	6	6	14	4	2	79	10	62	2	23	40	57	63	23	13	18	1	78	61	49	4	8	25	63	122	75	4	11	54	40	30	85	4	22	36	7	81	4	3
BAIAP3	151	135	26	75	127	18	12	19	66	7	20	24	7	4	71	58	89	1	238	68	76	63	30	14	10	4	82	50	59	7	14	32	90	180	102	4	10	48	50	22	119	5	26	45	10	82	7	10
BAK1	582	47	92	286	472	43	27	127	327	49	20	55	10	7	327	48	130	6	89	128	232	225	93	16	53	20	488	320	253	9	31	109	261	428	304	20	18	181	162	87	350	16	114	112	15	355	14	19
BAMBI	102	52	36	107	230	21	37	110	135	11	13	40	7	3	270	39	84	1	63	90	75	81	35	16	71	4	1979	1516	62	4	20	57	767	676	95	9	12	62	69	35	175	12	276	51	9	214	8	11
BANF1	1509	93	53	347	488	21	52	184	717	54	34	48	9	2	521	60	213	3	169	354	297	305	67	23	145	10	795	440	999	4	22	104	502	1163	227	40	76	46	300	98	251	24	128	114	4	437	13	19
BANF2	78	4	22	58	92	15	16	15	103	7	14	16	2	5	68	11	51	1	14	35	56	70	20	10	12	2	85	51	46	4	15	33	57	102	74	3	8	46	37	18	87	1	17	39	5	57	7	5
BANK1	219	38	166	179	232	21	19	43	149	23	19	46	6	1	130	35	433	2	60	83	840	129	135	18	15	6	119	109	83	5	21	67	139	225	861	30	53	90	159	225	169	11	29	70	6	174	42	8
BANP	180	19	31	135	214	20	19	52	106	20	23	26	1	3	139	17	99	1	42	69	123	90	47	19	49	7	259	163	113	2	13	50	148	253	129	18	15	41	74	32	134	7	41	52	9	141	7	7
BAP1	839	73	35	401	691	28	36	102	252	33	40	42	7	4	293	30	160	1	77	205	205	174	65	11	121	19	724	507	139	5	18	70	437	696	227	18	44	60	136	63	144	23	146	61	7	343	18	15
BARD1	232	16	23	73	118	15	18	28	147	12	9	15	6	2	77	18	62	1	19	52	79	134	25	13	21	2	161	106	51	3	10	30	121	184	96	10	12	55	61	28	91	8	25	32	4	116	8	6
BARHL1	71	12	12	52	87	14	10	19	47	5	6	22	1	1	51	10	51	2	12	33	40	52	16	8	9	6	57	43	25	3	9	19	67	82	59	1	5	49	42	15	83	11	15	37	3	45	6	4
BARHL2	451	118	78	208	296	63	51	126	166	25	36	62	22	8	456	62	1651	54	101	183	432	275	75	91	108	27	310	191	196	16	51	105	346	707	249	52	81	89	134	63	359	32	70	122	20	404	20	18
BARX1	535	10	18	289	347	14	8	15	44	9	16	17	5	1	53	13	46	3	21	30	47	45	24	7	9	2	61	35	19	2	9	18	83	110	56	4	6	38	28	14	87	6	75	33	4	55	3	8
BARX2	112	15	25	73	93	6	17	20	52	10	93	24	3	3	106	15	60	4	26	37	62	48	30	11	11	1	460	407	28	7	18	29	73	107	79	5	9	60	19	12	117	5	57	45	12	85	7	7
BASP1	1871	272	197	411	728	214	151	310	675	100	114	250	25	13	1272	205	2804	87	248	646	1178	664	300	271	273	67	885	644	650	42	152	376	812	1341	864	106	141	155	512	230	1413	102	186	494	33	1180	78	68
BATF	69	18	19	37	42	8	8	21	46	9	6	15	4	1	81	8	52	1	20	20	113	50	28	11	12	1	45	40	41	3	6	27	58	66	63	5	8	40	53	22	63	2	13	23	1	116	6	4
BATF2	71	14	23	40	65	12	7	12	56	12	10	22	1	1	39	4	38	2	17	26	47	35	12	5	12	4	46	23	28	2	12	19	38	85	59	4	4	37	28	16	72	6	13	21	3	50	2	2
BATF3	142	11	25	79	117	17	15	22	100	23	13	15	5	1	101	17	70	2	26	46	105	71	43	14	15	6	95	65	49	3	14	47	68	137	97	5	6	57	55	26	185	10	23	62	7	144	10	14
BAX	1237	36	41	117	209	14	32	105	156	21	11	27	4	2	272	24	118	2	31	153	221	157	59	15	66	8	439	325	254	5	8	61	365	739	196	34	35	36	108	50	146	10	57	47	4	274	17	8
BAZ1A	205	38	34	136	218	18	26	73	145	25	19	18	2	4	176	18	77	2	50	79	200	159	64	18	82	10	293	198	128	7	11	43	136	257	168	20	47	58	142	48	113	10	52	46	5	178	13	7
BAZ1B	761	32	41	356	445	16	39	118	496	28	23	22	2	3	414	33	68	4	74	229	204	285	84	10	109	8	909	601	229	2	14	88	360	803	202	27	41	42	202	57	167	20	87	39	7	355	12	13
BAZ2A	632	36	39	206	211	19	40	127	190	21	20	17	5	4	348	14	64	1	75	149	199	124	70	18	67	6	341	180	156	3	9	71	231	397	194	34	47	51	139	51	131	28	75	47	5	240	15	6
BAZ2B	467	42	31	277	487	18	26	59	473	24	33	28	7	2	208	38	66	1	88	161	85	126	34	10	39	10	575	355	142	2	14	63	220	577	119	24	19	60	101	46	107	10	57	39	5	239	7	8
BBC3	223	8	14	30	46	12	8	26	36	4	16	16	1	2	90	7	34	1	16	71	37	66	10	3	11	4	93	76	70	4	9	18	128	210	40	12	13	25	28	14	94	3	34	31	2	85	7	3
BBIP1	437	36	33	230	294	17	26	65	106	20	17	23	8	3	137	32	51	5	91	115	136	66	56	17	18	9	133	109	130	5	11	43	197	306	165	11	10	47	72	44	121	14	30	37	4	157	5	7
BBLN	700	35	20	83	146	18	16	69	186	14	22	37	3	1	279	21	113	2	50	107	139	85	41	17	52	11	197	143	99	5	14	39	142	210	123	22	37	34	79	35	139	12	55	38	4	130	6	15
BBOF1	127	46	31	112	154	25	11	33	72	14	5	33	3	3	101	35	53	1	101	62	60	83	25	10	13	7	112	79	41	2	6	29	93	161	101	7	12	65	53	23	109	4	24	43	4	93	2	10
BBOX1	70	4	20	49	48	11	5	28	277	13	4	12	2	1	74	14	23	4	23	25	30	51	8	9	7	1	34	63	35	2	9	23	44	64	51	1	3	31	56	30	68	1	10	26	1	187	3	4
BBS1	114	16	14	57	82	5	5	24	66	8	11	11	2	1	100	16	49	3	17	42	58	62	11	6	17	4	105	81	70	1	3	19	75	134	37	2	9	28	52	15	62	6	22	26	2	89	4	4
BBS10	101	9	11	52	60	7	15	50	58	9	9	10	1	1	102	10	40	2	24	29	52	58	17	10	20	3	96	62	70	5	8	24	71	117	62	6	13	28	41	19	60	2	15	31	7	79	8	3
BBS12	123	13	34	59	101	21	12	28	82	9	10	26	1	3	95	14	62	3	27	43	60	66	34	10	13	1	94	48	59	3	15	40	72	167	110	3	6	51	53	25	103	2	25	57	5	78	2	14
BBS2	386	39	21	170	226	5	18	58	154	19	24	18	6	2	132	21	56	1	76	91	97	71	41	15	39	8	221	153	77	2	10	41	186	313	112	12	22	32	52	37	123	7	34	40	3	137	6	17
BBS4	403	38	27	114	189	20	14	51	170	16	24	20	3	1	132	23	68	5	82	83	98	82	34	9	16	7	170	104	119	4	15	38	196	347	125	7	12	50	47	37	120	7	31	42	10	188	10	10
BBS5	244	33	20	91	146	17	18	40	86	9	6	22	5	2	147	18	42	1	50	200	34	88	17	14	10	4	171	112	59	3	14	35	146	173	82	6	7	50	55	21	108	2	16	40	2	92	3	6
BBS7	203	25	14	68	132	13	14	33	100	6	10	13	2	2	107	18	40	1	33	59	62	78	24	10	17	3	120	89	54	1	9	26	153	231	81	11	9	43	65	28	107	9	24	48	3	125	6	5
BBS9	132	24	12	142	162	11	16	56	59	11	9	12	1	1	147	11	12	1	70	49	48	57	17	7	5	4	243	193	30	2	7	24	142	166	71	3	4	21	26	18	48	6	14	23	4	71	5	7
BBX	782	42	39	245	352	20	30	94	202	20	14	20	7	2	249	23	74	3	68	111	146	147	60	17	33	9	366	251	118	7	16	63	146	287	185	20	36	34	78	44	178	7	51	49	4	177	12	5
BCAM	1409	303	16	81	223	24	51	216	127	11	42	41	49	1	565	101	58	1	271	285	57	186	35	11	318	12	362	209	439	4	14	77	232	385	100	49	67	59	194	36	135	30	47	46	3	291	11	7
BCAN	67	10	12	30	55	4	29	37	32	7	14	21	1	3	251	7	49	3	8	25	53	38	11	13	10	4	67	48	28	2	5	14	47	77	53	6	6	31	32	15	57	9	13	33	4	70	7	3
BCAP29	513	34	31	114	131	13	15	40	224	23	11	18	4	5	143	18	45	3	39	64	98	151	29	16	28	3	386	220	83	4	5	30	165	263	99	8	19	27	82	25	120	17	36	51	3	112	4	8
BCAP31	1101	97	54	248	427	9	46	173	467	87	50	30	20	3	468	61	106	1	130	257	226	476	96	21	151	24	905	614	460	3	20	93	379	625	256	49	97	29	186	73	230	28	115	78	4	411	18	9
BCAR1	410	64	36	198	281	24	22	51	263	14	26	28	7	1	130	31	64	1	43	126	70	81	35	24	52	8	215	118	78	7	13	31	374	594	91	16	25	50	70	21	155	14	51	43	4	93	8	17
BCAR3	133	53	47	71	145	35	10	54	109	11	31	32	7	2	101	24	107	4	63	76	126	108	41	17	30	6	227	191	152	7	14	74	164	547	133	7	18	52	68	49	143	13	52	54	14	192	15	16
BCAS1	87	34	20	54	87	15	13	20	76	6	4	18	1	4	62	16	45	1	72	37	56	61	25	16	12	1	64	48	34	1	10	24	52	94	61	8	9	60	50	29	84	2	18	37	7	74	5	4
BCAS2	401	35	63	254	360	30	28	56	349	38	21	35	4	4	199	30	84	1	57	174	148	146	75	25	95	7	651	401	228	2	17	63	259	479	187	24	29	97	135	55	216	11	74	83	12	223	5	12
BCAS3	381	27	43	314	450	26	52	132	252	19	21	27	5	3	453	33	143	3	58	118	162	253	55	30	57	17	273	193	179	6	16	76	171	315	163	17	41	50	162	54	166	11	96	53	8	248	13	12
BCAS4	851	23	52	96	176	22	3	26	115	19	13	27	4	4	83	20	115	2	44	56	244	113	49	13	14	8	225	139	72	4	16	47	307	343	238	12	25	72	89	104	137	13	15	58	9	120	16	6
BCAT1	140	14	20	94	146	26	15	15	79	20	11	24	1	1	84	10	69	4	19	21	122	56	30	9	15	5	78	64	86	5	16	44	335	408	98	28	42	58	113	39	119	6	17	40	10	89	8	8
BCAT2	765	23	31	111	193	22	16	83	120	13	14	24	4	2	194	23	50	1	38	112	91	187	40	11	111	9	181	135	137	7	7	46	174	257	108	21	34	48	144	47	129	3	26	51	2	231	13	7
BCCIP	870	52	46	264	458	21	47	120	380	29	27	45	11	7	411	39	94	1	87	182	195	162	63	21	106	24	589	371	275	4	14	72	426	703	180	29	44	77	238	81	174	23	110	44	11	320	15	5
BCDIN3D	74	10	16	59	71	11	11	25	42	6	4	24	2	1	70	12	48	3	13	36	35	62	16	6	9	1	94	45	45	2	10	26	53	93	52	6	6	29	40	13	70	7	22	27	4	73	5	2
BCHE	83	11	13	80	112	15	13	13	66	9	7	8	2	2	74	17	36	4	17	48	51	76	16	16	8	8	61	31	46	3	13	38	125	248	82	3	7	46	40	16	107	6	16	42	6	84	2	7
BCKDHA	405	31	35	157	270	26	23	71	276	20	18	30	6	5	246	27	88	2	54	115	111	208	41	14	45	12	335	249	139	4	25	60	218	352	143	23	22	63	104	44	170	13	74	70	13	270	11	10
BCKDHB	1684	28	41	265	386	18	24	107	173	20	28	30	6	2	265	28	77	1	43	145	125	148	42	12	46	7	719	486	109	1	20	37	438	749	177	20	21	44	91	52	163	5	56	60	12	213	16	10
BCKDK	520	25	16	114	197	11	20	61	183	12	19	18	3	3	171	15	72	2	30	97	105	64	28	12	37	10	160	117	118	3	6	32	186	282	89	10	21	36	68	35	85	16	56	40	9	108	9	4
BCL10	419	67	40	141	271	37	34	83	226	32	21	30	9	4	222	32	106	3	37	142	194	184	57	23	91	9	682	482	210	3	11	60	247	353	216	9	35	66	112	65	160	17	65	50	6	218	18	15
BCL11A	81	22	49	352	482	11	38	152	216	19	20	25	7	1	542	20	58	1	30	147	143	329	57	9	69	4	776	484	393	2	4	111	128	194	228	32	30	73	156	63	128	6	70	40	6	399	14	9
BCL11B	113	33	54	98	113	22	23	54	59	21	6	22	2	3	139	26	231	4	23	60	382	212	110	25	28	25	213	118	80	5	11	64	97	125	298	10	14	67	75	63	145	12	41	48	7	290	14	7
BCL2	76	21	49	75	100	14	71	217	347	23	11	12	6	3	651	25	93	1	24	48	219	221	59	10	25	12	1005	733	189	1	18	105	201	292	268	14	36	40	165	69	172	14	134	54	1	312	11	12
BCL2A1	266	27	45	75	101	29	122	555	171	84	8	34	2	3	1585	23	100	3	28	28	185	76	47	25	125	9	88	55	270	6	14	156	85	121	181	23	45	62	733	153	396	16	19	117	6	858	46	17
BCL2L1	721	78	44	231	256	22	25	80	426	28	28	42	15	3	250	25	144	3	148	301	176	106	33	23	46	25	337	259	174	6	23	66	197	301	108	14	30	59	124	62	151	31	56	45	10	235	13	10
BCL2L10	76	18	30	73	97	18	9	19	70	4	14	20	4	2	57	20	42	2	24	27	56	66	33	19	14	3	90	66	44	5	12	32	76	105	94	7	5	62	54	24	96	8	24	53	6	96	6	6
BCL2L11	174	78	44	534	815	15	56	202	871	45	19	35	9	7	563	34	66	4	102	133	203	285	64	21	121	19	891	762	432	6	20	121	169	306	205	36	48	75	422	83	201	18	186	68	6	653	23	10
BCL2L12	345	22	36	77	189	17	30	59	64	9	11	10	3	5	177	17	102	3	29	72	98	137	33	7	44	4	252	148	83	4	9	43	153	222	97	10	16	52	116	35	111	6	39	41	4	149	7	9
BCL2L13	416	38	33	150	241	23	39	148	229	27	17	26	3	2	394	33	49	2	59	140	126	169	55	19	80	12	383	253	214	3	11	63	231	374	169	24	27	46	117	37	163	13	57	56	3	285	17	8
BCL2L14	322	54	46	147	247	22	70	237	191	14	24	41	8	4	1075	33	126	2	69	125	178	225	86	21	50	19	248	160	186	8	32	114	190	313	177	13	25	88	168	73	197	10	61	84	10	291	18	11
BCL2L15	63	10	19	37	91	13	8	20	53	7	7	27	4	1	52	11	56	1	24	24	44	40	25	13	15	7	82	35	50	3	8	24	69	85	66	4	8	36	37	23	85	5	19	40	1	80	5	5
BCL2L2	1184	96	68	323	559	49	89	193	341	47	70	75	8	9	654	80	509	6	153	296	344	484	98	76	253	27	627	386	471	11	31	112	549	939	339	65	131	58	209	89	362	57	135	128	15	541	23	19
BCL3	280	96	35	54	82	13	34	179	151	41	6	39	18	7	451	43	79	2	109	51	173	852	83	12	490	22	100	155	401	3	8	79	117	158	107	20	28	31	410	72	172	28	23	65	6	519	28	9
BCL6	205	98	30	61	137	20	26	73	139	11	15	81	31	5	197	76	103	2	150	86	120	112	34	10	42	4	324	189	84	8	13	76	151	214	106	10	14	47	48	34	88	15	60	25	2	122	10	6
BCL6B	97	12	21	91	145	20	14	26	59	6	14	29	1	2	92	8	73	2	23	45	56	86	36	18	53	9	75	56	40	6	7	25	78	131	94	7	7	52	41	29	131	6	11	59	8	75	2	6
BCL7A	166	16	10	100	208	7	29	104	90	10	11	14	2	1	328	12	91	1	27	134	53	66	24	7	33	3	254	149	111	2	10	40	112	212	64	13	17	34	88	21	92	7	47	42	33	131	8	7
BCL7B	372	37	33	128	170	13	30	88	192	19	21	28	3	3	237	23	55	1	52	121	113	140	42	17	59	11	356	212	133	5	13	60	174	290	135	16	36	43	100	45	150	11	54	52	3	212	11	7
BCL7C	2277	56	63	280	493	27	36	102	339	24	36	40	6	3	407	42	242	2	73	256	259	214	81	25	106	21	624	327	377	5	20	108	647	840	231	22	34	63	112	58	246	19	111	106	16	408	22	20
BCL9	374	28	35	246	370	24	50	170	175	14	11	23	4	2	501	25	76	2	57	153	82	126	29	14	26	3	392	284	105	3	14	40	297	537	93	10	10	49	60	31	170	10	47	61	7	223	18	6
BCL9L	616	66	52	78	129	25	19	118	191	26	19	30	6	4	318	34	68	4	87	140	213	198	80	18	220	14	857	583	187	7	11	195	457	405	219	38	68	45	126	70	267	14	157	83	5	346	16	18
BCLAF1	929	70	60	387	588	29	48	187	267	35	17	43	13	8	490	39	75	3	159	275	267	246	69	17	102	10	481	268	310	8	20	66	450	892	324	29	30	92	171	84	219	21	118	82	11	364	19	13
BCLAF3	177	22	19	118	183	19	14	49	87	4	11	20	4	1	140	21	61	1	33	73	76	95	35	16	26	5	240	143	119	4	11	35	105	184	99	12	14	14	45	28	96	6	27	35	3	124	7	6
BCO1	108	7	25	161	178	18	9	22	56	9	6	12	10	2	47	11	61	1	19	298	54	61	26	15	15	5	72	46	38	4	9	29	74	117	78	4	5	52	33	20	103	1	25	39	4	61	4	7
BCO2	107	40	32	76	125	15	16	17	56	8	12	30	2	1	67	31	55	1	80	30	60	50	36	14	15	3	87	68	53	2	11	37	98	126	75	7	6	44	37	26	130	5	22	40	3	110	5	3
BCOR	185	9	18	209	308	10	18	33	101	13	6	15	4	1	111	15	41	1	21	47	63	76	26	12	28	1	112	86	52	5	12	16	105	231	74	9	9	25	42	18	74	5	23	26	1	116	6	4
BCORL1	484	21	27	102	158	20	13	36	106	14	21	17	3	3	117	9	74	1	33	96	78	88	26	12	25	10	199	127	64	4	14	27	201	361	87	4	11	45	35	16	106	11	43	62	4	98	10	9
BCR	417	98	35	153	199	22	34	137	227	9	13	42	15	2	426	27	82	1	61	203	112	176	38	13	115	17	310	207	260	5	19	53	209	423	113	27	34	47	137	44	141	17	76	49	5	344	10	11
BCS1L	533	34	54	197	308	19	32	88	318	21	23	24	5	2	257	28	89	1	54	67	150	188	42	10	60	9	410	288	131	3	14	68	189	247	147	18	37	73	145	46	149	14	72	56	13	220	12	6
BDH1	102	64	26	119	189	10	20	52	198	9	20	24	3	1	143	31	45	1	101	101	56	163	19	6	44	4	266	161	55	6	6	26	72	110	81	8	10	33	66	23	104	6	43	35	2	108	4	8
BDH2	428	37	36	197	295	30	20	60	216	21	23	19	5	2	175	40	88	5	41	113	93	95	41	20	33	6	218	127	110	3	18	46	273	498	158	11	18	45	64	42	155	9	61	51	6	149	12	11
BDKRB1	84	16	24	56	108	23	10	17	60	13	6	11	1	3	65	17	62	1	28	35	45	47	22	9	13	1	62	41	55	3	8	24	61	107	57	8	11	51	41	16	87	2	16	39	6	79	4	6
BDKRB2	98	22	12	45	97	13	14	21	43	4	13	16	4	1	94	16	49	1	23	54	50	59	21	12	8	6	58	41	50	1	6	22	55	94	67	6	9	40	48	17	66	3	19	28	6	85	4	5
BDNF	172	13	29	57	84	22	15	16	57	8	7	11	1	1	50	15	42	1	19	42	53	83	19	8	7	1	80	38	46	4	12	25	120	144	74	6	5	53	46	19	117	6	16	42	6	67	2	9
BDP1	1384	22	35	128	206	15	21	66	123	10	19	21	3	2	154	14	47	2	38	74	127	153	50	16	40	8	226	157	58	7	8	62	197	277	120	14	11	38	74	36	103	7	39	42	4	157	3	9
BEAN1	139	14	28	94	147	30	14	31	94	14	12	21	4	3	81	22	74	1	30	47	83	73	34	19	43	7	89	72	38	8	19	35	112	187	117	5	7	55	58	35	159	3	36	54	6	125	5	3
BECN1	580	40	57	262	375	12	29	100	382	31	29	32	8	4	307	36	90	1	95	153	200	177	81	17	97	9	363	283	265	6	17	72	230	370	204	35	38	47	137	67	161	12	113	60	4	275	13	21
BECN2	109	9	34	88	136	18	9	31	69	9	19	18	1	1	76	20	44	3	19	42	50	61	32	17	17	4	97	73	49	5	17	33	74	103	70	6	10	81	45	24	136	3	18	42	8	104	2	9
BEGAIN	205	18	43	135	204	37	22	22	145	23	10	41	4	7	100	35	164	4	36	72	99	100	44	15	20	4	138	119	58	15	17	59	154	234	171	4	9	118	86	36	204	9	44	79	17	147	6	7
BEND2	43	6	9	13	29	6	4	9	20	3	5	11	1	1	45	5	47	1	7	20	32	16	6	10	7	1	30	28	31	1	4	13	19	40	25	4	8	15	13	8	41	4	7	13	1	46	4	5
BEND3	182	21	21	131	203	24	14	29	85	10	10	17	2	7	117	14	68	1	24	95	55	97	27	16	37	1	266	162	72	5	10	20	128	322	84	8	8	57	55	26	131	3	32	51	6	110	6	6
BEND4	115	20	33	96	128	25	14	24	78	14	11	27	3	4	53	18	73	1	25	33	80	53	35	18	16	6	58	49	63	8	11	39	75	167	101	7	9	65	52	24	117	6	12	52	5	86	7	9
BEND5	84	21	19	74	122	13	14	31	63	4	8	18	2	2	73	22	39	1	26	68	60	53	26	15	9	3	122	68	37	2	12	22	110	131	71	6	10	33	37	20	77	2	15	20	4	65	5	3
BEND6	122	10	31	76	135	16	21	33	65	9	10	24	2	1	114	16	82	1	27	44	80	97	31	20	13	6	101	53	61	3	13	26	87	129	86	7	9	67	49	20	100	6	20	50	8	105	6	10
BEND7	153	24	21	199	360	24	11	31	66	7	17	21	1	5	90	18	70	1	43	90	81	67	23	17	12	3	258	187	67	4	20	39	129	187	111	4	8	57	46	28	149	1	35	51	4	97	8	3
BEST1	134	23	25	76	113	15	11	17	95	17	10	14	2	1	85	15	54	2	30	37	58	68	30	17	18	3	72	70	42	2	17	44	83	131	75	3	11	63	52	25	106	6	28	48	9	82	3	6
BEST2	75	17	16	49	86	21	9	22	55	9	9	18	1	1	63	16	84	1	13	26	41	84	17	20	11	1	56	37	37	6	9	25	43	79	73	6	5	36	43	27	76	1	13	42	4	82	4	5
BEST3	84	11	29	83	105	29	7	11	65	4	8	17	2	1	54	14	49	1	23	33	40	79	24	9	15	1	71	40	41	3	10	25	83	111	84	5	10	48	51	26	123	5	14	40	8	76	2	11
BEST4	110	39	22	47	76	10	11	15	48	6	12	14	5	2	70	22	61	1	100	41	51	64	27	11	11	6	86	63	41	1	6	23	58	87	76	5	7	46	38	22	86	4	18	25	1	63	1	3
BET1	197	17	31	86	125	16	11	37	121	13	9	18	4	1	100	11	57	2	28	74	90	88	36	17	21	2	265	151	91	3	6	39	130	175	104	3	15	46	63	33	134	9	24	65	3	122	6	4
BET1L	533	29	45	99	155	15	24	75	239	25	40	25	6	2	202	37	80	1	59	137	188	158	90	17	84	12	364	238	153	4	9	78	302	400	207	21	52	45	154	82	185	22	37	59	11	290	9	13
BEX1	532	11	13	511	462	8	4	12	33	6	6	21	1	1	45	11	41	1	9	201	51	33	9	15	14	1	44	29	20	4	8	20	338	967	52	1	8	28	28	12	109	6	10	36	5	59	1	4
BEX2	980	23	29	495	614	15	17	57	53	6	27	24	11	3	174	34	58	6	37	267	98	76	26	10	48	3	477	273	144	3	11	35	234	508	104	5	12	38	59	46	121	6	66	36	5	171	9	5
BEX3	869	17	23	206	327	16	28	59	77	13	18	19	7	7	233	21	59	1	25	197	63	93	27	20	51	8	329	211	191	7	18	33	540	1055	71	6	10	42	68	44	145	14	69	50	4	125	3	6
BEX4	526	25	29	260	357	12	10	38	60	8	24	23	6	2	103	25	59	3	41	126	84	70	37	26	24	7	406	253	66	3	13	33	243	444	98	9	12	41	43	23	106	10	47	49	4	89	6	10
BEX5	58	8	8	60	65	11	6	33	32	5	14	11	1	1	85	14	33	3	21	39	43	58	10	10	10	4	67	44	26	2	12	22	76	100	45	7	6	25	23	14	74	8	13	29	6	56	1	2
BFAR	314	25	29	107	153	15	13	52	101	16	8	16	4	4	161	8	36	2	29	76	60	98	28	9	23	7	195	122	119	5	8	28	152	236	93	8	13	33	57	30	89	7	45	30	5	109	6	8
BFSP1	205	9	30	80	141	12	13	23	120	9	14	13	1	2	79	14	60	2	29	43	49	72	26	11	13	2	215	113	48	3	8	34	85	119	97	6	11	56	64	28	99	2	28	38	9	60	11	5
BFSP2	74	6	17	32	77	15	6	12	43	5	7	14	1	1	60	9	42	1	16	29	45	46	22	12	5	2	67	53	22	3	12	25	57	79	69	6	5	28	34	12	58	1	13	32	2	73	5	6
BGLAP	208	34	26	151	258	19	32	83	147	21	22	36	5	7	205	24	99	2	51	109	89	121	46	13	28	7	241	180	101	2	21	52	206	303	128	11	12	71	77	44	202	6	39	76	4	185	9	8
BGN	357	20	95	251	1001	149	17	101	77	35	24	31	5	9	312	31	111	2	29	92	359	176	158	112	44	78	1034	647	110	4	39	194	284	524	172	34	24	41	100	73	314	43	267	118	9	97	3	291
BHLHA15	117	15	26	66	101	19	12	22	82	21	24	31	2	1	74	14	78	1	21	41	58	71	41	16	14	8	130	69	57	4	6	28	82	142	101	7	5	56	57	39	118	12	32	54	7	79	5	5
BHLHA9	66	5	9	23	55	7	6	17	28	6	4	7	3	1	36	7	37	1	7	19	28	38	9	5	5	1	44	28	24	3	3	11	50	62	41	1	4	19	22	16	66	2	14	25	2	40	1	4
BHLHB9	104	5	7	34	44	8	14	11	29	3	8	12	1	2	38	6	24	1	5	27	40	35	9	7	7	2	62	46	19	6	4	14	55	78	42	3	4	24	17	12	48	6	15	34	1	37	3	3
BHLHE22	62	15	17	46	76	18	5	17	41	1	7	13	3	1	45	11	44	1	19	37	39	45	18	13	15	1	44	42	26	2	9	15	70	140	70	2	7	47	25	13	69	1	19	31	4	68	2	5
BHLHE23	110	17	22	45	68	17	12	30	50	4	8	16	2	3	84	10	92	1	13	33	52	65	16	12	14	4	68	45	37	3	7	29	52	104	80	9	7	56	39	21	71	4	21	44	3	80	5	6
BHLHE40	1423	206	26	74	132	17	56	256	147	36	10	81	59	5	765	48	47	1	298	124	186	252	54	17	99	16	181	182	570	5	11	108	130	148	124	26	44	49	84	66	126	13	80	44	3	396	22	11
BHLHE41	104	23	34	43	78	11	14	30	55	22	20	30	3	5	81	13	104	1	58	43	108	112	37	14	36	8	79	73	66	2	11	33	95	165	150	7	17	33	66	46	73	18	22	33	11	89	12	9
BHMT	110	14	20	48	99	28	13	19	81	9	3	12	4	1	68	10	81	1	16	36	57	58	22	9	14	4	80	52	37	3	13	29	83	130	88	2	4	56	24	28	104	6	18	49	6	68	8	6
BHMT2	90	7	29	69	92	16	5	11	55	6	13	15	3	1	59	11	38	1	22	27	53	55	27	21	5	3	56	40	28	5	8	30	71	111	75	4	7	55	49	16	139	2	19	42	11	87	2	10
BICC1	45	6	9	26	39	4	4	11	17	4	6	7	1	1	32	8	35	3	16	22	32	22	7	6	5	3	199	102	22	2	6	13	121	98	32	6	3	18	18	11	32	5	55	17	2	38	3	6
BICD1	438	39	44	265	318	21	34	108	153	14	12	29	3	1	325	30	111	2	36	121	166	182	49	22	38	15	477	302	138	4	20	76	396	651	181	16	31	57	127	40	173	22	122	60	7	159	12	20
BICD2	239	30	71	143	228	45	20	51	171	28	15	36	5	3	199	24	133	4	47	92	149	226	58	17	41	6	259	200	115	9	30	72	200	357	224	15	40	125	116	56	213	15	54	82	16	195	17	12
BICDL1	182	44	37	88	109	21	15	66	193	18	9	19	6	2	147	30	66	1	26	38	129	123	72	11	38	12	135	73	81	5	8	39	73	129	150	15	10	40	110	37	117	5	19	29	5	146	9	6
BICDL2	113	159	40	118	148	29	23	28	303	21	31	40	23	2	104	46	95	2	209	99	82	177	30	17	16	7	795	547	97	5	19	48	90	146	103	7	4	60	46	38	167	7	119	85	9	104	6	6
BICRA	526	51	58	207	277	14	23	67	150	19	17	22	6	1	213	31	87	1	47	122	132	182	72	15	50	7	302	220	106	3	14	56	314	495	160	13	15	40	91	54	129	12	81	51	7	203	11	10
BICRAL	279	20	28	119	165	16	20	64	78	8	22	25	2	1	198	19	69	1	32	55	102	104	42	12	35	10	323	220	122	1	6	35	111	158	149	12	16	44	49	35	125	12	32	47	2	159	13	7
BID	302	21	23	75	139	9	48	288	226	29	5	20	5	3	696	24	63	1	25	67	116	158	38	10	30	4	230	211	249	1	12	66	81	156	99	15	28	45	107	43	78	18	47	35	9	263	19	5
BIK	96	54	30	73	103	15	18	35	334	12	9	26	6	2	127	30	84	1	68	63	53	77	27	16	66	8	112	97	190	5	11	67	73	118	84	26	59	46	255	53	106	4	26	43	3	216	14	8
BIN1	182	23	32	137	212	19	35	97	172	14	9	19	2	3	403	18	155	1	38	57	202	105	71	10	65	24	90	53	124	4	15	42	92	124	216	20	38	44	77	43	181	10	17	61	10	145	10	8
BIN2	165	24	64	70	168	33	24	31	133	31	15	15	8	8	114	24	117	2	38	39	306	123	119	18	25	26	146	127	78	7	22	58	135	182	344	10	21	72	113	72	182	13	26	94	7	211	15	17
BIN3	186	41	16	137	196	18	21	56	75	14	17	20	3	1	209	26	60	2	72	83	89	63	31	14	52	5	267	171	87	3	9	36	113	239	112	9	19	34	76	30	127	8	29	37	5	157	7	10
BIRC2	493	49	55	170	198	18	28	100	127	30	25	23	14	2	264	20	66	1	46	137	212	148	87	18	81	22	431	317	243	4	11	174	245	331	218	20	45	44	98	63	148	17	73	69	6	765	26	18
BIRC3	416	37	61	60	78	12	28	137	36	6	8	14	2	2	254	15	63	1	24	19	240	377	109	12	343	17	57	70	579	1	9	205	54	92	343	12	29	56	350	110	276	14	20	73	3	848	45	17
BIRC5	1790	114	104	762	1064	58	97	283	673	54	44	68	21	3	927	85	201	7	208	573	383	1053	157	27	253	22	851	593	573	8	40	178	816	1647	315	56	63	129	445	139	440	44	186	140	9	694	34	24
BIRC6	866	48	53	192	348	13	40	120	274	21	26	16	7	4	425	45	71	1	59	77	237	187	65	8	91	16	545	351	285	2	14	92	306	489	288	29	48	44	142	56	124	18	73	49	2	225	16	4
BIRC7	92	14	13	57	71	11	6	17	44	4	14	14	2	1	50	14	47	6	11	30	47	49	29	22	14	4	69	43	53	3	7	16	66	69	66	4	5	54	29	24	79	2	18	40	3	60	6	7
BIRC8	78	14	17	54	74	15	4	9	61	4	9	13	5	3	37	10	57	1	16	27	54	46	21	9	12	2	61	37	33	1	7	16	51	95	64	5	7	45	38	18	93	4	19	41	6	56	6	5
BIVM	217	15	27	122	203	22	14	32	47	10	18	18	4	2	102	15	78	3	22	72	85	84	38	9	30	9	143	88	139	6	13	28	147	231	89	12	12	54	47	35	111	7	30	40	4	145	8	5
BLCAP	534	80	55	203	285	16	38	153	118	17	36	32	26	2	449	47	68	1	148	202	210	194	62	19	95	11	568	416	332	3	12	84	288	522	192	55	91	53	161	59	148	19	56	55	9	373	17	15
BLID	80	14	17	44	52	10	7	10	35	6	6	13	1	2	43	13	36	1	12	38	23	26	6	15	8	2	49	42	28	1	10	15	67	78	51	4	5	33	22	16	52	8	7	28	3	57	1	4
BLK	82	17	56	53	113	15	3	15	31	6	12	13	1	3	66	11	133	3	21	31	180	50	71	16	16	4	72	40	29	6	12	40	56	96	452	4	10	46	64	65	97	5	8	24	6	79	13	4
BLM	207	13	43	125	250	36	19	43	158	23	28	24	3	1	138	23	107	3	33	83	87	155	49	12	37	8	184	156	114	4	16	47	126	297	138	8	16	67	79	43	196	7	38	65	5	186	7	12
BLMH	438	28	41	222	285	13	21	94	136	14	14	29	4	2	301	15	48	2	33	110	160	183	53	17	54	9	245	179	130	2	18	53	272	506	136	20	27	39	110	33	153	22	74	52	7	167	11	9
BLNK	77	18	53	54	99	9	15	101	261	24	11	14	8	1	199	24	111	1	60	52	269	75	73	18	28	6	97	114	134	2	13	44	70	79	349	15	28	31	114	91	68	18	24	29	4	200	16	9
BLOC1S1	565	40	27	126	201	14	30	108	160	26	21	25	5	1	398	31	87	3	77	158	180	164	65	11	77	14	233	129	200	4	12	70	180	342	164	13	30	30	82	31	126	13	65	50	6	236	7	5
BLOC1S2	419	25	38	92	154	30	22	57	104	8	25	26	3	2	148	22	75	3	32	89	127	85	31	17	24	7	170	112	102	3	12	38	198	278	121	12	32	40	81	30	115	12	34	48	9	175	10	4
BLOC1S3	138	14	28	68	96	16	7	29	46	9	7	19	1	3	76	9	40	1	24	40	53	91	29	11	28	4	111	94	66	2	4	35	67	120	98	11	6	35	64	31	105	6	12	42	4	83	12	3
BLOC1S4	243	18	26	61	85	9	16	42	96	7	8	13	1	2	85	19	51	1	25	56	83	56	36	14	28	4	99	66	70	3	8	29	138	135	104	9	5	36	44	22	80	7	33	32	5	91	3	3
BLOC1S5	99	9	29	62	109	15	12	25	56	14	11	27	2	2	75	12	44	4	22	50	71	63	17	10	19	2	103	69	34	6	13	25	61	105	71	7	14	43	48	38	96	5	30	37	7	88	3	10
BLOC1S6	561	20	40	205	284	19	37	105	315	27	30	35	10	3	246	20	76	2	58	148	218	225	59	21	64	17	365	269	313	4	12	57	344	494	163	18	38	70	174	59	177	16	48	79	6	319	17	15
BLVRA	365	45	58	201	277	38	69	402	219	34	23	41	8	5	976	36	139	4	68	109	226	203	67	26	280	20	280	142	239	6	24	91	220	292	192	61	79	73	240	73	263	20	50	118	11	687	35	12
BLVRB	509	41	24	58	98	23	16	25	149	25	17	23	9	5	115	21	74	3	50	81	83	143	31	14	76	6	106	81	76	3	8	34	199	211	95	7	12	59	101	37	120	10	38	45	4	151	9	9
BLZF1	272	20	33	137	266	21	21	130	167	19	12	30	4	5	332	22	51	1	36	165	125	165	54	18	70	10	593	404	249	5	10	51	206	279	138	18	27	46	85	41	170	8	51	58	10	270	9	11
BMERB1	1690	134	385	1706	2713	364	99	254	1361	169	81	268	28	40	501	213	926	9	419	757	469	962	383	75	126	75	1394	907	577	62	214	388	1193	1899	1288	28	44	846	472	332	1679	33	224	583	94	732	45	59
BMF	129	19	42	216	290	24	25	161	411	26	21	28	1	4	299	23	73	3	28	156	157	180	60	29	35	8	519	308	108	5	12	48	189	226	185	7	22	56	133	61	243	15	62	60	5	284	11	12
BMI1	849	28	44	528	850	20	19	105	296	26	22	22	5	5	249	26	45	1	77	221	192	142	55	16	66	11	952	589	201	2	9	54	368	745	173	26	33	43	96	55	137	25	77	62	9	176	12	9
BMP1	183	13	15	85	177	20	13	55	83	8	14	11	3	1	183	17	44	4	14	56	66	46	29	18	15	8	138	91	93	5	6	46	190	224	59	17	16	35	38	21	106	19	24	42	5	105	8	19
BMP10	91	17	36	72	118	19	12	18	76	9	11	21	3	1	67	14	56	1	15	32	52	63	19	8	12	7	95	58	43	1	14	26	70	103	83	4	3	58	38	23	103	6	21	34	7	93	7	6
BMP15	111	20	23	78	116	19	12	10	87	13	12	20	2	1	57	21	64	3	21	40	60	50	18	18	12	2	84	62	49	7	14	30	93	129	74	2	7	70	38	22	120	9	26	46	6	78	2	3
BMP2	205	11	29	68	128	20	10	40	123	10	11	25	3	1	147	21	62	1	24	38	57	104	32	9	20	6	110	55	241	1	15	43	81	115	91	14	20	70	74	20	126	12	17	55	7	168	7	9
BMP2K	202	23	40	85	121	6	23	102	118	20	16	15	1	3	289	20	63	2	40	61	179	159	54	6	44	9	134	114	146	5	15	66	166	238	200	13	35	51	172	58	123	15	52	41	1	474	21	6
BMP3	63	17	26	95	237	27	9	28	176	8	17	24	3	2	71	7	42	1	35	31	35	48	28	13	13	6	70	35	29	2	9	25	92	120	88	5	4	61	30	19	119	2	17	44	11	77	5	7
BMP4	1621	18	27	78	135	23	7	28	65	12	19	19	6	5	55	20	86	2	32	49	71	77	31	19	14	8	92	65	41	7	15	37	658	806	130	6	6	73	43	27	137	10	25	48	14	123	8	13
BMP5	123	11	37	105	117	22	12	15	61	14	10	22	7	1	92	16	74	3	19	42	65	73	30	11	11	3	88	54	39	7	17	21	184	486	88	3	7	71	59	21	131	6	28	39	10	80	7	6
BMP6	83	11	26	70	104	21	9	25	60	6	11	24	2	1	63	12	35	1	20	27	62	58	23	11	11	2	313	364	38	5	10	29	99	133	87	4	9	45	41	27	124	12	95	40	4	75	3	10
BMP7	362	28	23	399	1217	13	36	97	46	4	7	21	10	1	346	21	53	1	52	144	39	191	31	17	7	3	98	52	28	5	12	40	960	1619	61	2	13	34	44	15	78	9	18	42	1	54	4	15
BMP8A	123	18	29	111	167	29	7	32	96	10	15	21	3	3	79	17	84	1	44	42	79	100	34	17	15	7	141	82	51	6	17	37	111	134	104	8	12	68	37	29	147	9	19	51	5	113	7	7
BMP8B	166	20	40	117	234	38	7	32	102	17	19	29	4	3	86	22	126	2	31	49	88	122	41	17	28	9	197	114	82	5	17	301	120	191	141	7	9	76	77	36	190	11	50	67	8	122	6	21
BMPER	109	9	27	73	108	21	18	40	69	8	10	16	2	4	99	22	66	3	21	72	42	84	29	13	21	3	109	66	44	2	11	30	197	191	83	7	12	61	44	18	119	5	18	54	4	836	11	5
BMPR1A	416	20	32	100	122	15	15	38	120	11	22	23	3	2	154	21	54	1	37	74	65	56	25	7	26	3	184	112	61	3	17	30	157	224	103	2	17	47	54	25	93	8	37	30	5	90	3	6
BMPR1B	78	36	27	74	119	21	10	19	131	13	14	22	7	2	57	23	39	1	34	58	53	50	19	16	10	3	177	94	41	2	16	29	99	205	83	4	11	53	28	15	82	4	24	45	8	79	4	2
BMPR2	1869	47	28	269	368	22	32	100	324	27	20	28	9	2	338	30	52	2	45	174	116	162	46	22	54	12	578	362	95	3	10	77	629	642	132	17	29	44	105	38	120	20	84	51	7	232	7	20
BMS1	425	39	73	215	387	38	27	99	278	13	24	34	6	8	302	17	100	1	64	103	128	207	71	10	61	10	384	256	169	5	20	75	262	419	209	23	36	104	129	68	167	15	95	74	10	192	11	8
BMT2	286	26	41	149	215	22	22	39	140	18	15	20	2	4	177	24	67	1	45	83	87	129	42	14	22	11	224	175	109	2	30	47	249	415	131	9	20	59	70	43	147	4	56	60	2	156	8	7
BMX	77	9	10	32	38	8	11	15	34	4	6	9	1	1	52	12	48	3	10	49	44	37	10	13	10	4	48	48	30	1	7	18	38	54	43	1	5	29	16	15	48	6	16	25	4	57	4	7
BNC1	106	11	18	65	125	23	12	17	69	11	8	20	3	1	81	19	50	1	25	48	62	92	19	18	10	1	99	62	41	4	9	24	79	112	90	4	10	62	41	17	117	7	15	46	10	226	6	5
BNC2	755	11	13	125	169	15	15	56	40	9	13	21	3	4	158	11	34	1	18	44	59	63	16	9	13	4	60	43	34	5	16	24	195	181	87	6	8	36	47	25	77	14	20	32	3	77	2	5
BNIP1	281	33	32	71	146	29	15	38	96	8	22	25	5	5	157	23	93	4	42	58	105	135	42	16	33	8	143	101	61	3	11	52	135	237	120	5	11	76	67	49	167	6	32	65	10	179	11	8
BNIP2	341	42	36	122	189	17	23	110	249	24	20	31	8	1	277	25	74	1	68	125	162	174	50	14	45	10	345	237	248	3	14	60	183	270	182	32	38	39	128	49	161	13	51	50	3	348	16	11
BNIP3	1334	24	14	283	392	12	24	48	167	26	24	22	1	1	103	16	49	2	40	191	54	69	28	10	26	3	115	97	41	4	9	30	765	709	64	5	17	31	160	29	67	8	40	29	5	93	8	2
BNIP3L	1853	110	76	610	916	39	94	208	411	66	42	65	23	3	624	61	157	2	144	590	298	326	83	33	88	17	674	442	545	7	38	88	1262	1480	259	19	48	70	291	87	200	28	149	83	7	601	40	17
BNIP5	83	11	19	80	95	17	10	21	59	11	9	15	2	4	66	13	49	3	16	30	48	54	18	12	15	2	68	55	51	8	12	26	63	106	66	6	12	37	59	20	113	3	17	33	6	77	10	4
BNIPL	99	20	12	47	77	9	13	24	44	8	15	14	1	1	67	8	34	3	21	53	42	74	23	12	14	1	151	105	49	3	5	23	63	109	63	4	5	26	38	17	109	5	16	41	2	65	3	5
BOC	75	18	13	88	172	15	18	22	91	9	15	22	3	1	102	32	46	1	34	108	62	38	23	15	12	1	72	36	41	3	10	20	1127	1157	58	9	9	37	26	14	86	10	33	27	3	94	2	7
BOD1	599	39	38	225	348	19	49	157	163	16	19	34	5	4	448	21	56	1	47	214	132	196	68	18	75	6	343	243	171	4	14	71	376	664	133	23	26	67	141	40	184	9	95	72	8	296	11	12
BOD1L1	443	24	56	161	268	25	35	87	229	17	28	37	6	3	326	28	75	5	62	206	211	104	53	18	47	6	262	175	213	2	12	50	258	371	235	22	30	36	99	70	134	17	85	57	4	299	16	4
BOD1L2	68	7	15	29	62	13	6	16	38	10	10	16	3	1	63	5	39	2	11	28	31	36	13	8	9	4	52	43	35	2	2	20	52	53	44	2	3	24	25	8	70	4	11	17	3	59	3	7
BOK	502	25	22	86	157	14	26	35	140	10	24	18	1	2	134	23	66	2	29	49	68	105	33	22	28	3	315	250	46	3	10	37	129	175	89	6	5	58	50	28	112	7	41	52	6	81	4	6
BOLA1	126	17	23	117	133	23	33	73	115	7	21	10	2	4	219	22	59	1	29	103	89	94	29	17	39	4	264	185	78	1	10	28	78	106	103	7	13	30	50	30	111	4	33	52	8	150	8	5
BOLA2B	1049	45	80	275	420	42	37	160	525	43	23	40	9	9	456	31	180	2	54	218	300	191	108	22	115	20	428	290	380	7	29	85	255	476	244	43	56	119	198	108	326	29	151	100	13	300	18	14
BOLA3	549	41	59	168	283	37	26	64	284	29	27	31	10	2	173	28	85	1	77	128	117	192	54	14	90	11	218	136	233	7	17	66	192	296	125	21	34	97	158	66	218	14	33	94	8	216	15	13
BOLL	139	16	38	90	157	38	11	26	119	8	8	17	1	1	104	17	93	2	21	55	102	89	32	14	21	13	125	71	59	9	21	37	96	151	146	10	12	77	48	26	134	15	28	64	6	113	8	7
BOP1	139	15	15	43	70	14	12	32	59	8	9	10	1	2	80	10	68	10	14	56	55	41	24	8	29	2	144	77	56	3	14	19	78	122	58	8	13	38	46	23	87	9	40	30	9	84	4	8
BORA	137	7	18	47	98	7	8	31	55	9	4	6	1	1	69	9	39	3	17	40	52	54	26	7	28	2	79	44	53	4	10	30	73	147	76	4	9	38	26	19	70	6	14	31	5	64	8	4
BORCS5	207	19	35	114	149	24	24	72	81	19	8	39	4	6	188	26	79	2	37	80	163	153	51	11	32	7	250	147	135	2	15	46	142	242	145	12	24	64	123	52	163	6	57	48	5	159	8	9
BORCS6	184	21	32	73	118	20	11	28	93	16	9	24	3	5	97	9	94	1	29	39	108	93	41	14	21	2	79	71	75	2	8	51	97	138	143	9	15	44	46	37	119	10	15	48	8	100	10	9
BORCS7	167	21	28	94	132	14	13	40	122	11	28	11	3	1	110	17	37	1	50	59	94	70	27	14	25	10	194	139	81	5	11	30	147	223	111	12	14	50	51	38	84	6	45	26	10	111	22	12
BORCS8	187	24	43	133	220	26	21	43	133	15	24	23	5	4	134	21	93	4	33	80	98	102	53	16	24	6	170	116	106	12	20	39	115	216	138	7	19	81	86	37	170	4	33	68	11	128	9	11
BPGM	492	22	34	152	184	29	24	99	175	17	19	26	3	1	207	21	56	2	30	78	122	159	53	32	32	7	424	310	113	4	11	57	240	332	123	10	22	64	95	44	162	18	48	62	9	173	12	18
BPHL	200	16	16	110	153	9	16	41	84	11	16	16	3	2	108	10	48	1	45	69	52	77	19	7	21	3	203	129	43	1	6	18	82	158	60	4	11	36	31	27	87	3	43	32	4	71	6	4
BPI	82	10	19	59	71	15	8	21	30	9	12	18	2	1	59	13	44	3	15	30	38	54	20	12	4	2	162	101	25	4	6	21	49	68	56	3	4	49	20	14	74	6	17	35	8	60	5	5
BPIFA1	116	5898	29	63	90	17	14	25	106	13	8	4253	701	55	97	3525	66	2	2897	42	67	59	21	18	16	5	107	82	60	7	15	35	86	124	95	9	7	63	67	24	114	5	23	59	6	106	4	4
BPIFA2	125	10	25	66	97	26	3	21	117	8	269	17	3	4	72	15	88	1	21	44	72	68	34	14	16	1	107	83	60	3	16	33	73	118	98	3	5	96	48	22	113	5	23	41	8	97	10	5
BPIFA3	146	20	31	69	135	22	13	16	149	7	18	25	2	3	72	17	49	1	34	46	60	82	40	21	14	3	122	79	62	5	17	43	80	143	103	6	4	94	58	23	139	9	26	52	6	103	8	6
BPIFB1	98	2357	28	67	81	11	13	19	76	5	12	4005	233	47	57	954	52	2	769	30	40	47	23	11	11	5	94	67	32	5	11	26	57	88	65	5	11	53	44	20	82	9	20	32	6	64	6	4
BPIFB2	145	24	30	64	136	17	10	29	120	7	15	59	1	5	102	15	82	1	22	49	80	99	24	16	31	3	129	79	61	3	10	42	82	161	106	11	10	82	55	23	115	5	29	48	11	97	8	9
BPIFB3	99	10	18	50	73	16	14	23	74	11	11	187	1	6	72	7	28	1	23	32	59	46	24	8	15	3	77	45	30	3	14	35	62	97	75	7	7	50	44	20	89	4	19	34	5	54	4	3
BPIFB4	50	2	4	27	22	6	7	10	20	2	8	25	1	1	47	6	28	2	11	24	48	35	15	17	14	1	31	16	32	1	1	12	53	53	28	4	4	16	22	6	50	3	8	15	2	34	3	6
BPIFB6	120	11	23	43	104	15	18	21	110	8	9	20	4	4	58	11	47	3	14	36	48	72	24	12	10	1	105	59	51	1	10	19	62	96	75	2	7	60	34	20	118	2	13	38	9	94	2	6
BPIFC	76	10	26	63	94	22	9	16	60	17	11	13	2	1	74	9	57	2	20	33	48	61	23	22	12	6	67	50	26	4	9	24	82	90	82	4	5	46	41	23	101	6	26	28	8	76	5	5
BPNT1	258	27	26	143	197	15	23	104	172	22	19	17	5	3	267	23	75	1	34	114	109	137	38	19	45	8	353	238	89	4	11	57	134	253	123	15	18	50	72	52	139	12	46	49	3	167	11	8
BPNT2	606	39	40	259	311	24	21	74	143	22	35	37	7	6	153	19	79	1	69	170	150	213	69	23	94	14	502	340	368	2	19	64	333	481	137	25	36	44	159	46	167	17	66	62	9	278	17	11
BPTF	1126	68	60	595	953	31	78	240	614	43	45	44	9	3	770	56	170	1	105	282	393	359	118	14	124	21	732	461	378	7	29	122	646	1198	414	39	69	52	230	102	196	23	210	63	12	479	16	20
BPY2	127	28	39	38	67	36	10	23	55	10	10	13	2	1	48	13	86	2	30	24	66	97	34	17	6	2	55	39	31	4	8	44	64	110	122	2	8	92	45	35	67	7	16	39	10	135	9	8
BRAF	548	52	68	380	555	21	44	136	273	23	31	50	10	2	404	40	106	3	85	177	219	276	78	22	72	20	726	469	209	10	25	94	388	624	277	18	33	79	130	86	224	21	91	97	6	281	21	14
BRAP	253	31	37	160	256	20	34	91	217	18	14	34	5	3	258	22	75	1	44	97	106	147	43	13	57	14	258	156	150	5	13	58	192	276	141	17	25	45	124	36	148	10	66	42	4	197	9	16
BRAT1	405	40	35	155	217	22	48	141	224	22	23	34	8	3	423	22	200	2	44	110	172	186	53	29	55	9	371	262	152	3	11	79	233	351	173	16	25	72	91	46	167	15	105	66	14	250	15	5
BRCA1	315	27	43	185	343	20	22	64	185	17	12	17	3	4	250	17	70	1	32	111	121	187	34	22	88	9	233	118	160	2	16	71	130	361	98	9	25	55	121	30	175	14	75	81	6	172	8	9
BRCA2	260	25	31	91	179	19	22	36	100	8	11	28	1	1	166	13	145	1	34	83	120	126	46	11	49	7	161	98	126	5	16	46	134	249	155	3	18	52	76	38	217	7	40	45	11	130	8	6
BRCC3	275	31	35	124	226	22	17	61	170	14	10	18	6	3	170	28	70	1	30	90	87	236	42	14	49	12	279	156	110	6	14	36	161	297	133	6	21	41	94	47	134	8	47	49	6	164	4	6
BRD1	277	24	29	116	177	22	27	69	135	14	12	20	3	4	271	21	77	3	37	105	108	122	35	16	26	6	214	137	84	5	7	54	161	282	136	9	16	58	68	30	125	8	62	50	5	150	4	5
BRD2	1908	170	116	682	993	28	90	412	982	88	59	74	20	6	1165	79	141	2	218	422	490	811	181	23	295	39	1499	964	811	3	24	173	845	1544	509	53	93	53	334	167	310	53	301	107	6	1143	58	32
BRD3	705	36	33	486	620	17	47	200	430	21	27	26	9	4	521	28	96	1	56	300	149	229	48	21	62	12	636	426	124	5	16	70	394	778	151	14	28	47	84	37	166	12	87	69	5	204	16	14
BRD3OS	170	25	26	80	100	12	17	55	71	10	14	26	3	3	166	17	48	2	38	82	72	54	30	5	22	3	126	83	48	2	16	26	134	188	77	14	11	36	46	31	98	10	16	42	3	75	3	6
BRD4	2415	110	98	670	1013	33	97	388	913	79	67	50	17	7	935	84	148	1	155	484	456	386	154	27	192	32	1360	927	628	8	27	168	1034	1600	452	63	89	72	429	138	289	37	310	96	19	702	43	27
BRD7	614	38	59	360	486	31	23	65	376	34	26	44	7	5	156	37	55	1	102	170	182	172	66	16	77	12	532	318	121	5	18	66	268	582	180	18	22	76	124	69	265	14	101	83	10	262	13	17
BRD8	599	32	31	290	492	20	30	113	158	17	32	23	5	2	365	32	84	5	41	254	140	374	58	18	85	12	316	175	157	5	21	60	352	682	166	18	35	53	143	43	161	14	69	53	10	295	13	12
BRD9	341	36	24	100	197	8	19	63	285	17	17	13	1	1	189	17	45	1	29	96	95	120	34	13	40	10	159	114	200	5	11	36	168	359	107	9	13	30	82	29	91	8	29	30	1	155	6	5
BRDT	67	14	16	47	74	17	7	15	42	5	10	24	5	5	52	12	54	1	13	29	48	50	24	11	8	4	83	48	34	1	13	23	69	138	62	2	10	45	43	14	117	2	17	44	7	78	6	3
BRF1	312	25	35	99	162	16	15	24	96	9	8	19	4	2	81	21	59	1	38	72	71	67	45	5	28	3	168	109	62	5	7	18	164	282	113	9	16	50	58	31	107	2	64	50	6	87	7	4
BRF2	175	20	20	82	136	11	9	43	99	17	13	20	3	3	171	9	59	1	31	89	64	102	33	12	39	6	176	120	89	5	14	23	134	222	82	10	19	33	67	28	100	3	28	47	2	128	7	8
BRI3	1418	79	52	320	343	33	43	242	386	85	84	35	20	2	603	38	108	3	174	375	258	232	81	28	173	28	1307	997	322	1	8	70	618	798	198	44	88	35	237	64	210	30	123	70	6	524	18	21
BRI3BP	526	40	54	145	225	33	31	69	512	30	16	47	2	6	275	28	170	3	57	110	194	380	74	23	172	21	207	121	223	9	25	86	160	313	241	47	77	98	269	62	265	15	52	105	9	309	16	17
BRICD5	169	18	23	148	232	15	19	25	91	7	17	18	3	1	96	19	78	2	10	71	87	102	27	9	25	1	111	70	58	3	12	35	99	164	96	6	17	32	61	30	101	7	30	37	4	106	6	5
BRINP1	159	16	52	70	158	22	14	26	106	12	14	26	1	5	62	11	97	4	28	42	59	113	32	10	15	2	114	67	45	6	23	39	113	166	121	3	6	73	58	30	147	6	22	55	7	109	5	12
BRINP2	124	16	25	75	152	20	10	21	71	13	8	20	4	3	82	13	67	1	28	64	52	85	26	11	18	1	221	121	42	9	26	35	93	140	92	3	8	66	48	23	150	4	61	56	5	99	7	6
BRINP3	117	16	28	58	90	12	15	28	64	8	10	15	2	2	96	17	69	1	22	47	70	54	23	15	25	9	119	66	77	2	9	34	79	247	112	8	8	44	41	29	120	8	26	65	8	104	3	7
BRIP1	234	15	25	88	192	12	17	25	156	12	12	14	1	1	126	10	47	2	20	79	59	174	29	13	30	3	145	74	83	3	10	45	108	200	80	7	7	37	84	25	122	5	43	44	8	112	9	7
BRIX1	571	23	43	191	406	23	24	79	728	32	26	17	6	2	252	17	53	2	55	140	121	242	48	19	113	6	378	245	362	6	15	49	235	422	132	24	29	61	141	83	167	21	89	53	4	235	12	7
BRK1	1267	88	71	457	635	36	43	207	316	34	52	45	15	3	468	47	180	4	120	349	394	211	99	24	181	29	1347	817	344	1	15	105	673	917	304	56	87	65	141	92	213	29	151	79	5	706	26	13
BRME1	275	34	36	166	289	30	18	41	287	22	11	36	6	3	141	44	64	1	54	82	78	152	42	22	42	2	365	188	79	12	16	52	180	292	104	14	9	60	85	44	200	14	41	74	10	193	6	13
BRMS1	451	31	49	215	301	20	30	129	283	39	21	36	6	7	304	29	72	1	56	120	175	178	64	14	73	8	419	295	385	4	15	73	226	407	187	23	38	70	269	72	189	15	66	77	5	249	10	10
BRMS1L	160	14	21	72	136	16	12	30	82	14	10	13	4	4	91	21	54	1	21	52	63	157	37	16	24	2	114	70	61	4	21	22	123	224	90	7	12	39	52	33	91	8	27	32	7	92	6	6
BROX	368	32	48	197	317	21	51	183	286	16	27	30	7	1	523	29	103	2	75	181	185	164	67	22	123	18	790	539	188	8	15	47	204	335	187	27	33	50	111	67	158	11	76	57	6	319	10	11
BRPF1	195	18	27	135	245	26	7	33	101	13	15	19	2	2	90	20	85	1	30	68	94	80	34	19	52	7	225	130	105	5	8	54	159	265	102	8	11	46	59	30	118	5	49	46	4	163	10	10
BRPF3	392	38	42	344	522	19	35	134	211	16	38	25	9	1	358	28	45	4	62	204	115	234	63	15	64	11	547	351	83	6	14	61	315	632	162	15	31	52	85	39	165	19	79	51	9	227	8	7
BRS3	88	14	30	83	146	19	12	19	71	10	9	20	1	7	54	18	66	2	27	36	62	63	32	7	17	5	95	56	54	3	18	37	71	138	71	2	6	49	36	29	141	4	20	40	6	73	2	5
BRSK1	209	7	12	95	140	8	6	15	53	10	7	12	1	1	68	4	58	1	15	71	40	35	31	10	8	6	77	64	45	2	3	30	72	160	53	4	6	27	23	14	64	6	18	35	3	65	1	3
BRSK2	339	24	44	92	143	26	14	25	116	18	14	28	2	3	76	19	117	2	36	77	74	112	24	17	19	6	126	75	53	8	15	47	127	250	122	7	6	85	67	32	133	5	26	63	9	107	7	14
BRWD1	573	39	72	261	456	38	30	87	345	36	21	39	9	6	187	49	135	2	70	195	263	162	91	18	68	16	560	383	343	8	25	120	384	643	246	27	39	90	112	82	297	12	112	97	9	425	21	16
BRWD3	464	19	30	271	383	15	24	123	221	23	22	34	8	2	277	26	60	2	39	156	153	139	64	15	30	7	601	346	194	5	15	59	260	456	172	18	36	46	149	48	156	14	81	77	5	198	10	8
BSCL2	512	63	23	190	220	19	21	123	290	10	25	23	9	1	311	33	63	8	156	169	89	175	40	8	38	10	345	261	106	5	8	56	199	436	130	10	21	42	109	32	119	13	43	38	6	207	9	6
BSDC1	441	67	50	335	438	10	39	98	404	37	23	41	10	4	286	51	95	2	75	178	146	239	66	17	113	14	942	616	121	7	20	50	306	538	180	27	45	36	168	48	176	18	41	63	10	323	14	7
BSG	3825	212	62	815	1234	41	124	443	1109	84	107	59	24	3	1118	105	219	1	247	901	368	245	111	32	314	32	2768	1599	560	7	23	112	1044	2063	276	77	137	58	447	94	452	79	317	137	10	638	28	23
BSN	151	28	32	254	289	25	12	22	79	16	11	30	2	4	72	22	127	2	23	66	68	67	51	17	23	5	158	86	42	5	24	43	140	201	123	9	6	77	66	31	156	5	38	66	9	91	6	7
BSND	90	20	30	57	79	17	12	14	54	11	10	16	1	2	57	19	68	2	21	31	45	54	29	11	13	1	83	55	29	1	13	19	81	124	87	5	12	54	38	18	102	1	20	35	4	68	2	5
BSPH1	89	14	25	57	108	14	11	15	48	8	16	23	1	4	59	11	43	1	21	45	55	74	22	12	22	3	87	36	43	4	3	27	78	108	78	4	6	48	46	16	126	5	32	38	9	71	3	7
BSPRY	81	27	27	94	129	23	11	28	226	8	31	20	6	1	76	15	88	1	35	81	65	104	33	16	36	6	431	293	43	3	20	26	75	114	80	8	33	68	70	27	130	8	56	45	1	63	5	3
BST1	145	19	24	63	115	11	20	22	82	24	12	25	4	5	97	17	58	1	25	35	75	52	37	16	15	4	92	73	62	3	10	43	86	134	88	2	9	63	53	33	129	4	32	50	11	129	2	9
BST2	142	96	55	72	133	13	27	66	434	44	56	34	7	5	139	59	140	3	47	73	356	183	65	23	465	68	116	90	626	6	16	107	470	935	245	102	146	45	381	121	207	55	37	69	5	776	40	34
BSX	89	11	20	53	99	25	3	11	47	3	6	19	3	1	45	9	58	2	22	29	60	42	30	12	12	4	68	47	22	3	12	39	80	102	85	5	6	53	29	19	94	4	24	39	5	63	6	3
BTAF1	1174	65	56	358	596	26	55	124	510	46	19	51	10	1	348	44	72	1	84	214	262	163	76	22	81	20	738	478	336	11	19	108	369	608	289	28	40	64	188	69	133	18	128	56	8	352	20	11
BTBD1	819	51	45	160	276	26	27	84	289	33	30	27	12	6	233	39	130	2	63	181	260	207	62	22	97	20	502	311	255	4	22	53	323	452	182	46	67	68	160	75	164	17	48	62	9	447	23	7
BTBD10	278	31	29	138	159	25	17	58	183	9	12	34	6	2	192	21	77	3	41	90	99	150	41	17	28	7	209	183	118	5	11	48	202	300	149	17	29	73	112	43	156	11	27	71	4	210	9	11
BTBD11	99	18	28	68	95	18	15	31	65	10	18	30	6	1	89	20	56	3	32	70	85	64	27	13	13	6	91	67	54	4	21	30	236	190	86	8	4	66	41	20	116	4	22	44	7	86	8	7
BTBD16	105	18	14	63	112	18	7	19	63	5	5	21	1	1	50	10	42	1	17	49	45	50	25	8	14	1	69	59	44	4	10	23	68	98	63	2	14	35	36	22	90	5	17	33	1	64	8	8
BTBD17	80	9	20	58	97	12	11	21	45	8	10	18	1	3	55	12	87	1	23	29	72	55	24	17	11	5	62	32	46	5	12	24	119	246	85	3	4	45	48	16	105	5	26	37	3	62	3	6
BTBD18	82	15	30	60	85	26	5	23	65	7	10	17	1	3	51	8	52	1	13	30	65	63	27	16	14	3	71	45	28	1	6	19	60	103	79	4	12	52	41	25	113	10	15	48	8	70	5	4
BTBD19	117	51	25	76	145	16	9	27	69	17	11	14	4	2	96	20	72	3	52	30	82	85	28	16	19	5	105	62	57	2	15	31	135	170	90	11	15	46	37	32	100	9	22	45	12	117	23	10
BTBD2	1075	45	42	354	492	26	50	175	381	28	37	38	20	1	540	40	104	3	102	247	204	184	62	17	149	17	897	650	308	6	27	71	470	795	233	55	44	56	238	61	189	15	129	61	5	355	15	13
BTBD3	799	35	34	247	319	21	40	124	265	17	20	34	6	3	386	21	59	2	71	149	63	142	32	12	102	5	659	421	127	3	17	50	261	467	107	15	21	78	83	29	188	9	83	64	9	122	6	6
BTBD6	1182	131	155	488	756	119	124	324	578	64	78	141	23	13	1116	122	1171	28	165	417	631	607	193	110	270	45	866	534	587	24	101	209	717	927	768	73	125	210	340	165	703	57	199	294	34	1020	57	35
BTBD7	336	38	39	130	194	18	23	59	98	13	17	19	2	1	183	21	88	3	46	112	119	138	48	9	45	11	249	155	90	5	10	33	250	320	150	9	20	57	83	51	103	7	76	38	7	143	9	6
BTBD8	140	14	24	75	105	12	9	14	107	10	9	25	2	1	64	14	37	2	24	49	58	75	23	6	9	2	216	138	51	4	7	33	77	123	73	2	9	39	40	20	114	4	23	35	4	82	2	7
BTBD9	278	60	45	220	325	15	30	98	140	12	27	28	8	4	237	39	64	3	116	105	151	142	51	5	27	7	354	281	111	5	15	50	199	353	204	11	13	47	80	51	137	7	54	48	4	196	16	14
BTC	168	28	38	74	138	31	16	52	114	8	8	25	3	3	130	35	201	5	36	49	91	107	31	20	20	9	127	79	54	6	20	48	128	209	159	13	12	84	77	31	199	11	42	98	11	126	12	6
BTD	190	15	11	118	169	10	9	26	53	11	10	15	2	1	67	23	38	1	37	40	74	52	24	15	14	1	134	93	53	1	7	26	68	110	87	7	12	32	44	25	74	2	22	34	4	97	4	8
BTF3	5644	210	299	1474	2186	125	243	1138	1235	139	222	138	69	10	2775	213	308	4	477	1938	1176	1412	419	47	869	57	3255	2199	1430	26	83	441	2366	3754	1274	269	412	341	1361	472	1099	88	571	385	24	1751	94	52
BTF3L4	352	19	32	189	230	20	22	81	234	17	17	19	4	3	196	15	44	1	47	135	101	157	43	14	121	4	759	437	266	2	13	49	233	351	131	17	20	53	122	51	147	12	62	66	4	164	6	5
BTG1	2657	118	224	463	625	31	207	835	842	133	113	92	16	17	2322	71	162	1	223	337	1534	890	414	29	423	61	1320	899	1455	2	21	473	976	1820	1334	978	1100	53	1248	416	238	68	396	114	7	2025	88	35
BTG2	742	352	91	370	646	26	64	178	314	61	17	123	50	11	621	53	315	4	384	204	332	315	172	16	69	57	654	484	584	5	47	93	367	353	530	20	30	44	171	113	184	72	58	63	5	473	23	18
BTG3	1163	43	48	166	298	16	20	83	341	33	42	35	3	1	247	21	68	1	50	171	106	165	45	9	90	8	415	333	221	1	6	84	418	647	108	40	55	38	95	34	146	18	87	54	8	443	18	14
BTG4	74	16	27	39	85	16	4	10	49	7	9	21	3	3	47	21	47	1	60	92	55	45	24	13	8	3	52	37	20	1	12	28	68	89	63	4	8	50	38	18	89	6	9	43	4	62	4	4
BTK	107	18	55	52	93	16	26	30	58	19	9	23	2	1	77	6	166	1	20	34	243	63	71	18	29	9	78	76	68	4	13	40	86	96	351	13	21	37	72	77	143	21	21	48	2	113	15	13
BTLA	88	15	50	75	154	12	12	24	75	14	9	12	1	2	64	12	85	3	21	46	216	67	62	17	17	7	72	43	47	5	17	42	59	108	274	7	12	51	61	60	115	11	14	27	10	113	7	4
BTN1A1	89	11	29	65	119	9	9	16	66	2	15	13	4	2	56	14	63	4	23	41	73	58	27	14	12	4	85	50	41	3	5	31	79	134	77	5	8	49	45	27	113	3	22	64	5	72	2	9
BTN2A1	399	19	42	233	334	18	34	102	182	29	9	20	4	3	286	50	70	2	65	110	190	153	67	19	52	16	421	241	203	6	21	72	253	343	198	10	27	57	93	57	178	16	66	55	1	290	13	16
BTN2A2	242	10	28	107	82	8	13	92	55	12	11	8	1	2	228	15	40	1	21	56	110	98	41	11	30	8	94	76	130	3	9	36	93	129	96	13	23	27	74	31	124	6	20	37	1	241	10	8
BTN3A1	343	29	92	172	276	24	45	126	161	42	26	40	2	4	458	28	123	1	61	91	434	190	127	16	36	39	298	203	248	2	29	75	149	235	460	20	30	49	197	136	231	25	44	71	4	336	24	31
BTN3A2	51	13	19	17	56	5	9	19	44	18	9	12	1	1	50	3	56	1	14	31	160	61	51	14	24	6	37	27	78	1	4	21	44	71	155	8	14	27	45	18	53	10	16	25	1	162	9	9
BTN3A3	140	16	46	81	125	13	15	107	102	24	22	19	4	5	226	23	53	5	30	49	192	110	76	18	30	10	97	92	197	2	14	46	100	124	191	12	24	56	138	77	114	14	27	54	5	294	25	11
BTNL2	92	21	29	87	120	24	12	20	50	9	11	19	1	2	68	16	72	2	24	32	56	59	26	15	11	7	85	43	64	7	10	38	72	104	90	4	10	50	34	24	113	10	22	44	4	74	6	5
BTNL3	125	25	26	75	121	35	20	31	62	6	13	30	1	3	88	23	256	8	25	44	93	127	41	23	30	9	113	90	78	6	12	56	114	199	151	11	12	48	60	29	159	7	16	51	7	136	8	7
BTNL8	90	14	18	54	70	12	11	14	37	8	14	22	2	5	54	13	40	1	24	39	56	64	34	21	10	3	66	53	37	4	2	22	86	108	80	8	7	38	45	15	118	4	16	50	3	93	7	3
BTNL9	115	13	22	65	107	15	7	29	62	8	5	15	2	1	70	14	70	1	37	42	47	63	21	16	14	2	76	50	44	3	6	17	78	143	86	4	3	48	46	25	103	6	18	40	8	76	2	6
BTRC	347	38	30	162	244	19	28	80	115	15	16	26	6	5	206	21	47	1	67	83	91	82	55	22	29	5	259	193	127	1	13	65	177	323	166	14	25	59	84	49	109	8	36	39	4	167	2	9
BUB1	638	19	19	120	290	10	20	52	250	13	11	12	1	2	175	11	54	1	23	140	110	213	41	19	42	2	309	181	106	2	7	49	153	361	85	6	10	57	69	39	109	5	34	31	4	126	4	3
BUB1B	709	22	30	169	401	12	24	55	410	34	7	14	1	2	189	11	69	2	27	212	107	310	40	11	63	4	426	240	138	2	16	52	239	639	95	9	16	57	165	45	193	7	61	59	4	267	12	6
BUB3	867	47	56	280	520	27	70	259	605	52	31	34	8	4	722	43	141	2	68	292	403	313	106	23	240	25	781	492	387	5	12	128	444	1065	353	51	97	52	247	87	181	33	134	58	4	503	22	21
BUD13	294	27	45	136	221	15	15	57	139	12	14	21	2	5	130	20	49	1	47	94	122	106	44	11	57	6	323	204	80	3	11	44	199	326	111	13	15	39	75	37	118	7	49	68	8	148	8	12
BUD23	455	46	21	116	188	20	29	100	222	13	19	26	2	1	270	14	77	1	52	113	99	114	27	12	55	7	412	279	127	5	6	28	151	320	112	22	31	54	89	40	113	8	51	48	1	188	11	5
BUD31	691	46	41	226	319	19	34	88	324	24	15	20	6	2	255	35	69	3	71	148	118	176	47	13	47	6	625	390	251	5	11	60	251	367	127	21	40	52	178	58	166	9	58	58	7	220	9	7
BVES	108	7	22	112	213	20	14	20	45	6	11	14	2	3	83	18	59	4	23	34	61	75	20	15	18	4	66	53	51	6	10	29	307	406	82	9	14	54	61	28	147	9	14	40	8	78	4	4
BYSL	346	19	34	137	247	23	21	78	129	15	18	18	4	1	234	14	48	2	25	89	91	103	41	7	67	9	473	350	125	2	11	32	164	313	104	21	24	51	82	40	121	6	66	47	3	135	4	10
BZW1	1307	81	73	368	475	24	39	202	460	44	26	37	10	4	560	40	66	1	87	375	242	247	81	20	148	16	1018	640	225	2	14	98	415	648	176	30	51	79	183	93	222	34	83	86	11	393	16	18
BZW2	267	53	48	280	389	22	61	259	436	28	20	28	5	3	689	42	71	1	54	182	183	162	46	13	170	7	1471	956	324	7	13	87	382	912	157	76	112	58	329	85	267	17	116	94	8	329	7	11
C10orf105	104	19	29	91	157	18	12	28	99	13	11	27	1	5	85	14	78	1	32	34	83	60	32	18	14	2	107	66	58	6	11	56	90	120	118	4	10	58	47	24	123	5	21	37	11	69	10	5
C10orf120	99	11	25	75	109	12	12	20	55	6	10	18	2	2	67	13	55	2	17	42	42	46	21	13	22	3	86	45	40	5	16	20	73	96	63	5	8	62	39	19	67	4	23	33	7	63	5	4
C10orf126	93	8	29	57	106	9	7	20	60	7	11	21	1	4	56	16	41	1	14	33	59	38	19	11	12	4	86	51	33	6	10	32	88	129	94	5	6	53	35	19	119	7	19	51	6	81	7	10
C10orf143	61	12	17	41	51	8	3	14	50	8	10	8	2	2	57	11	37	1	19	27	37	54	20	12	13	3	64	41	47	2	4	22	51	79	59	10	4	27	33	17	65	4	7	18	3	70	1	1
C10orf53	66	17	26	46	86	12	7	16	49	8	12	23	1	2	37	12	32	1	16	25	40	47	25	13	17	1	61	37	28	4	5	31	60	101	75	3	8	47	34	25	99	4	16	29	3	58	2	1
C10orf62	103	18	31	89	170	25	13	33	97	7	15	34	3	4	72	26	94	5	32	48	75	67	36	15	23	1	92	56	77	7	13	41	95	163	123	4	15	75	37	28	108	6	36	50	12	98	9	5
C10orf67	99	21	28	66	102	10	9	10	48	6	7	17	4	1	53	25	43	1	77	35	68	48	20	12	13	2	49	43	47	2	3	31	65	116	69	5	6	42	35	16	92	6	14	39	7	63	7	5
C10orf71	83	15	25	58	145	22	12	24	63	8	6	19	2	1	58	13	64	5	26	38	60	61	40	12	8	5	88	49	53	4	16	31	77	100	113	2	7	43	47	24	59	8	23	36	9	73	1	6
C10orf82	121	22	35	160	255	31	12	23	68	9	12	27	2	3	65	16	67	2	16	45	84	53	25	13	17	1	106	61	41	3	12	37	76	126	90	5	13	55	55	24	110	9	24	45	7	98	2	8
C10orf88	241	17	32	107	151	8	9	57	119	12	12	17	2	5	161	15	57	2	27	67	101	69	37	17	37	9	177	147	75	3	12	40	151	208	108	11	22	31	67	20	99	6	28	37	3	158	7	10
C10orf90	106	10	26	53	86	14	7	16	61	8	16	8	7	1	68	15	46	6	20	35	41	42	24	8	13	4	81	57	37	1	10	40	61	115	68	4	9	42	44	13	63	5	19	41	5	53	6	3
C10orf95	168	67	43	137	185	29	16	30	115	11	19	32	10	4	77	31	208	7	206	55	96	118	37	26	29	8	124	85	117	7	17	52	118	181	152	4	10	96	82	45	163	7	42	74	9	123	10	10
C10orf99	138	7	25	72	132	24	3	20	70	7	9	29	1	2	67	14	85	3	18	47	64	60	30	14	12	2	86	48	46	3	14	37	97	120	95	3	5	73	52	34	122	7	36	41	8	68	5	5
C11orf1	243	20	32	119	150	16	8	57	81	16	24	24	1	3	132	15	35	1	53	114	81	53	30	15	57	5	220	138	58	3	12	56	127	197	109	15	27	34	58	35	136	9	61	46	1	191	4	6
C11orf16	107	49	35	59	75	16	8	20	83	9	13	16	6	5	74	30	79	1	99	54	67	73	27	13	24	6	86	52	43	4	9	30	76	134	108	7	7	59	40	38	132	6	22	58	9	101	4	10
C11orf21	198	25	57	129	233	48	16	35	166	31	12	29	1	7	93	31	160	1	29	62	137	152	81	16	18	10	182	88	80	15	42	52	138	218	239	6	5	116	81	55	222	6	29	82	12	153	12	7
C11orf24	269	26	36	81	123	29	21	50	129	11	16	25	4	1	159	13	44	2	26	62	88	103	41	10	54	4	220	182	215	3	11	42	198	239	106	17	20	44	125	52	126	15	32	45	1	130	3	11
C11orf42	86	11	24	55	67	8	11	18	53	8	15	13	1	2	59	13	57	3	21	25	45	46	24	19	8	4	58	63	40	3	8	21	71	111	75	4	5	33	41	21	96	3	10	38	5	74	5	7
C11orf45	97	7	16	38	66	12	5	15	34	5	7	13	1	4	51	8	39	1	26	32	40	40	10	13	10	4	51	41	31	4	8	23	46	92	64	9	6	38	25	14	77	4	22	31	7	52	4	6
C11orf49	425	38	36	115	174	18	26	86	138	9	8	24	8	3	309	38	81	3	90	144	83	98	35	15	19	4	229	142	49	6	18	56	172	415	137	8	20	49	76	32	123	7	30	46	4	129	6	3
C11orf52	52	13	20	56	81	11	7	20	30	4	6	14	1	1	43	13	48	1	39	63	55	42	23	5	13	1	210	132	30	7	9	37	35	67	72	4	2	36	26	17	76	2	20	25	4	69	3	5
C11orf53	68	5	16	25	38	8	12	22	42	5	13	13	2	1	72	7	32	1	4	23	48	36	15	8	12	2	67	43	30	1	6	11	51	72	44	11	21	25	19	10	41	3	10	24	6	54	1	2
C11orf54	370	21	8	102	160	8	23	20	149	12	17	18	2	1	112	12	42	1	31	92	85	65	26	13	30	6	320	249	61	1	8	24	120	237	72	12	25	15	52	20	61	14	33	28	1	130	5	6
C11orf58	2430	131	89	533	847	49	131	445	1263	112	105	71	37	7	1508	101	379	2	174	665	765	1215	183	31	487	41	1817	1187	418	10	47	245	1452	2740	539	104	170	95	394	170	519	66	129	198	11	1177	50	34
C11orf65	161	34	42	76	140	19	9	25	101	14	13	24	4	3	61	28	65	2	50	43	78	53	18	13	23	3	110	75	59	5	16	54	84	156	95	6	9	76	55	23	130	6	27	55	10	113	9	9
C11orf68	196	23	33	72	144	23	15	43	66	10	8	19	3	2	132	17	57	1	17	64	96	122	41	14	23	7	176	112	147	4	11	45	119	160	109	12	13	45	73	40	123	10	34	38	4	162	9	17
C11orf71	307	24	20	119	145	19	13	17	95	14	18	19	10	1	91	21	81	1	53	90	120	59	36	12	40	3	148	85	59	5	11	29	162	213	102	9	8	38	48	41	98	9	40	57	7	126	8	5
C11orf80	622	38	45	320	441	24	26	90	271	16	16	31	7	4	246	23	97	3	50	180	135	392	67	13	60	7	531	376	228	11	12	62	206	346	197	22	43	74	131	47	125	27	67	58	4	156	15	15
C11orf86	74	11	20	52	56	7	8	11	51	5	11	17	1	3	62	11	37	1	18	43	48	54	26	12	13	3	58	25	53	1	9	24	57	87	49	6	8	40	48	10	101	4	28	55	6	62	4	8
C11orf87	119	19	22	81	112	18	10	35	72	9	10	16	3	3	64	13	60	3	30	33	67	71	27	20	21	2	86	67	39	6	13	39	77	177	103	4	6	56	48	28	108	4	28	49	5	79	5	4
C11orf91	84	21	25	38	57	12	4	21	51	4	8	16	2	3	57	19	44	5	35	26	34	62	15	12	16	3	74	44	30	4	10	36	60	95	56	3	8	24	37	20	78	5	14	33	1	69	4	5
C11orf94	91	14	29	52	88	21	12	19	71	8	9	25	2	5	59	14	55	1	23	34	63	77	18	10	14	1	64	44	27	4	9	29	77	133	82	4	7	34	31	29	103	4	15	44	5	61	3	8
C11orf96	93	27	20	57	230	35	5	25	45	10	9	20	2	4	74	9	56	1	20	35	59	67	34	18	11	4	183	81	44	2	11	50	96	261	75	6	5	53	52	25	168	8	15	35	11	69	2	15
C11orf97	100	44	28	60	94	20	12	11	55	4	12	15	8	3	50	34	38	1	203	34	55	57	27	11	8	2	71	62	41	5	7	32	62	103	81	5	6	71	46	23	116	3	30	37	5	73	4	7
C12orf29	153	9	18	82	137	12	16	57	146	11	8	17	2	1	176	20	37	1	25	54	69	127	34	8	44	2	170	99	143	1	6	40	125	160	80	8	32	38	80	34	123	5	26	40	7	119	6	3
C12orf4	142	10	11	40	68	7	20	44	70	7	9	8	2	1	136	16	42	1	15	66	96	96	28	15	14	4	153	105	77	1	6	27	97	151	78	9	12	18	75	33	57	17	27	17	6	144	6	6
C12orf40	78	12	12	43	69	10	8	17	51	11	7	15	1	2	55	8	47	1	14	27	66	48	24	11	11	4	61	35	43	1	4	32	63	100	57	2	9	53	39	20	103	6	12	35	2	58	4	7
C12orf42	84	10	36	71	93	17	12	21	56	6	6	14	1	3	83	5	63	1	14	62	119	80	32	8	19	1	60	40	62	7	14	44	53	118	154	6	5	56	59	30	107	4	16	52	9	78	11	3
C12orf43	262	16	22	103	189	15	19	45	157	12	17	21	2	1	154	18	59	1	43	64	90	107	36	17	37	5	166	104	67	5	10	52	166	239	119	7	11	77	81	38	149	10	31	63	10	121	7	6
C12orf50	84	8	16	30	53	9	8	24	35	6	8	15	2	3	61	7	45	3	14	22	49	43	12	11	10	6	53	32	36	3	8	24	46	82	66	4	7	41	35	17	99	5	20	40	3	68	4	5
C12orf54	49	12	9	22	31	3	10	12	32	11	9	9	1	1	35	12	40	1	7	23	31	26	7	9	12	1	39	20	33	3	2	19	47	54	32	6	6	30	19	8	47	4	8	17	2	42	2	4
C12orf56	148	10	23	187	469	9	12	16	52	7	8	21	1	1	59	16	47	1	18	217	43	200	25	6	25	5	132	77	53	2	8	33	82	131	71	3	9	49	49	28	96	1	10	36	1	66	4	7
C12orf57	3378	113	82	472	760	24	91	374	384	40	64	69	26	12	978	81	193	4	181	883	425	538	139	35	178	27	1448	723	968	9	19	124	1229	1923	444	111	169	51	253	124	320	45	127	127	24	915	38	21
C12orf60	88	16	16	29	59	4	19	19	77	3	8	14	1	3	63	10	58	2	21	33	54	50	21	13	13	2	55	44	35	1	12	19	66	123	61	4	4	32	45	19	65	4	19	28	6	57	3	7
C12orf66	139	19	19	73	88	14	14	43	66	7	10	16	5	4	108	15	51	3	28	45	77	66	27	16	33	5	144	70	82	2	6	28	92	123	85	10	9	40	56	23	81	5	24	33	7	90	7	8
C12orf71	76	13	22	45	82	13	9	14	42	4	7	20	1	1	27	6	36	1	7	24	38	35	23	8	7	1	32	39	35	3	7	14	57	73	46	1	2	28	41	23	77	4	13	48	5	61	3	2
C12orf73	70	11	19	53	69	4	15	27	18	4	9	12	2	1	66	10	54	1	12	25	50	41	16	15	15	7	47	32	49	2	8	27	55	81	60	5	6	35	33	14	79	3	14	28	3	64	1	3
C12orf75	338	72	7	89	98	7	20	77	60	17	10	7	3	3	217	23	51	2	233	78	141	102	31	13	116	12	200	101	213	3	4	39	68	97	79	14	39	11	84	34	50	9	16	21	2	136	5	8
C12orf76	302	27	30	158	201	15	19	78	149	17	13	24	6	4	159	17	58	1	38	95	79	109	34	18	31	6	162	96	130	8	7	53	168	292	127	16	19	38	86	32	141	12	27	53	4	122	5	3
C13orf42	90	23	23	37	108	16	6	13	48	11	7	21	4	4	64	15	69	3	24	32	69	45	19	12	15	4	65	36	45	2	6	29	62	95	79	8	8	54	47	30	99	4	21	48	7	80	3	5
C13orf46	105	12	23	59	103	16	10	26	71	11	8	20	4	4	65	15	57	1	50	42	72	52	27	11	16	6	63	38	51	4	9	40	99	161	101	4	4	38	51	27	122	4	25	53	6	96	9	4
C14orf119	509	24	49	155	234	27	12	63	151	22	30	29	10	4	182	28	76	2	38	133	149	205	68	21	87	15	328	216	140	7	14	44	238	340	199	15	32	53	108	60	155	13	74	57	8	202	11	11
C14orf132	145	13	17	167	140	15	17	57	43	8	11	14	1	2	188	10	38	1	25	88	35	53	12	8	25	2	55	35	38	3	10	19	83	200	50	10	10	31	48	21	56	3	16	32	4	160	6	5
C14orf177	96	14	20	65	100	20	9	13	47	7	9	20	1	5	65	12	36	1	11	21	57	49	19	18	12	5	59	60	35	5	20	26	79	120	71	1	6	44	42	26	111	9	14	27	1	69	7	6
C14orf178	110	5	25	71	97	21	7	17	60	4	14	26	3	4	56	12	59	1	25	42	51	70	24	19	13	4	91	51	32	4	10	22	87	121	81	5	4	36	39	32	102	4	24	32	4	85	6	6
C14orf180	49	9	11	19	43	8	7	8	14	8	5	10	1	2	42	4	35	2	7	19	28	25	12	7	4	1	32	23	22	1	3	13	25	57	24	3	2	23	22	8	33	2	6	19	6	25	3	4
C14orf28	154	15	28	68	120	13	10	17	59	14	9	21	4	2	74	17	90	1	24	52	81	85	35	18	17	8	96	63	55	5	8	31	110	158	122	14	9	58	48	39	98	12	28	37	6	93	2	9
C14orf39	69	9	20	138	187	4	3	11	44	4	13	18	3	1	42	17	35	1	29	44	37	55	14	7	8	5	82	70	34	1	13	19	72	90	60	1	7	32	40	22	77	2	14	33	6	53	3	5
C14orf93	88	5	11	50	53	6	6	17	56	3	5	12	4	1	65	10	36	1	16	40	44	52	12	9	19	2	79	33	43	3	2	14	58	88	47	8	8	21	39	19	67	6	18	25	3	71	1	5
C15orf39	142	15	34	61	103	18	17	40	159	21	10	12	5	2	119	18	105	4	30	77	84	107	40	13	56	15	141	151	92	8	15	33	150	200	138	17	27	38	119	40	103	7	45	45	4	175	12	10
C15orf40	252	13	35	132	191	13	23	59	174	22	17	21	6	5	186	20	65	1	35	97	133	121	46	8	66	7	178	129	168	3	13	36	178	309	171	10	14	49	109	37	102	10	34	48	3	250	15	10
C15orf48	454	56	88	217	373	77	84	116	446	220	41	87	9	12	399	85	1205	40	61	189	331	279	121	121	120	33	273	352	279	21	57	159	332	442	316	35	49	99	168	75	407	45	69	152	29	533	41	22
C15orf61	260	20	27	88	146	28	13	38	142	10	21	30	4	6	107	26	113	2	32	88	108	106	44	19	45	3	200	158	96	6	16	49	127	201	116	5	17	59	82	39	144	3	30	54	5	134	9	5
C15orf62	167	24	49	140	243	32	15	37	147	11	18	48	2	4	93	21	161	3	52	60	93	156	46	13	18	6	170	108	89	9	32	47	129	214	168	10	8	94	81	34	191	8	45	58	16	133	7	7
C15orf65	94	13	17	43	83	15	11	17	55	6	11	13	2	1	52	11	53	1	39	25	39	65	21	10	18	2	77	27	39	1	13	11	53	92	58	5	8	29	31	18	67	4	12	23	6	69	3	8
C16orf46	130	15	24	84	128	14	13	35	51	7	12	22	1	2	92	17	57	3	39	36	41	52	22	11	11	5	85	67	34	10	13	37	96	146	77	5	10	34	41	20	98	4	21	37	8	83	3	4
C16orf54	84	12	25	58	87	13	14	15	67	15	5	12	1	2	34	11	54	1	13	27	157	33	57	5	16	17	65	44	94	3	8	33	53	73	215	5	8	36	39	47	97	11	14	34	7	187	5	4
C16orf70	309	34	37	170	275	19	23	37	225	18	17	23	3	3	110	29	67	4	51	108	117	73	40	15	48	8	264	156	75	7	15	57	198	297	151	10	23	60	75	44	164	7	56	57	1	195	13	13
C16orf72	372	26	18	165	190	11	18	74	140	11	13	15	7	1	202	14	43	1	44	113	106	94	39	13	32	8	220	140	129	1	6	24	230	357	116	12	14	22	52	33	72	9	64	31	4	171	10	8
C16orf74	153	18	37	65	109	25	10	20	59	11	10	20	3	3	79	19	115	1	30	34	81	61	30	15	15	2	94	59	59	4	11	48	78	116	79	6	11	57	54	33	119	15	13	37	5	92	5	11
C16orf78	162	20	29	98	147	19	16	43	84	16	15	28	4	4	144	17	86	3	20	61	83	94	42	18	30	7	150	79	76	4	11	43	100	133	67	9	14	53	64	30	140	4	20	52	8	127	10	8
C16orf82	95	13	17	44	88	14	10	20	62	9	5	17	1	3	62	9	52	1	22	30	45	51	17	10	11	1	60	42	36	5	11	14	59	94	66	6	6	43	39	18	74	2	19	21	5	55	7	4
C16orf86	184	18	29	95	118	15	14	21	69	10	13	31	4	2	56	18	83	1	26	27	72	56	40	11	15	2	84	47	78	4	14	31	92	146	89	4	10	53	41	29	130	8	21	52	9	98	3	7
C16orf87	383	19	20	139	264	20	15	38	142	16	13	19	2	1	107	14	107	2	22	84	129	68	21	8	34	5	196	123	39	6	14	36	195	288	107	18	13	45	61	27	93	9	44	55	5	122	10	9
C16orf89	62	17	6	34	62	10	11	19	38	4	16	11	4	1	50	11	55	2	45	34	45	37	27	8	8	1	43	25	30	5	5	18	40	74	54	6	4	39	20	8	61	2	14	20	4	65	1	6
C16orf90	96	15	7	53	78	12	10	20	44	4	6	10	3	3	62	6	50	3	13	33	39	48	22	12	12	1	50	42	39	1	7	25	48	96	61	5	8	34	38	16	87	4	11	31	3	59	5	6
C16orf91	256	26	30	101	139	21	11	52	103	8	17	22	3	5	121	20	132	1	46	54	102	122	48	19	41	4	155	64	112	4	16	43	123	212	120	12	14	51	77	31	140	7	43	47	6	134	12	8
C16orf92	58	10	15	35	50	5	9	19	30	7	12	19	1	5	56	8	53	1	15	25	53	31	9	8	13	1	51	32	26	1	5	15	50	78	44	1	9	34	31	17	80	2	14	30	5	51	5	5
C16orf95	156	10	27	63	166	15	11	26	64	9	11	21	1	1	69	17	62	6	19	53	67	67	28	13	31	3	151	110	77	2	12	47	91	184	87	5	8	50	46	25	115	10	27	38	9	253	16	8
C16orf96	101	10	20	67	109	18	9	15	53	7	9	21	2	1	52	11	83	2	26	32	55	72	31	9	6	4	80	45	51	4	12	26	66	104	78	3	6	55	39	19	79	4	18	45	8	70	4	3
C17orf100	103	14	14	69	89	9	10	29	43	12	12	13	4	4	72	10	51	1	17	47	49	52	15	8	18	4	62	43	41	5	2	26	76	108	58	5	4	34	24	17	72	5	12	23	3	89	5	7
C17orf107	101	23	24	67	124	8	11	17	79	5	14	21	5	6	70	6	31	2	33	40	35	66	23	9	9	1	82	52	39	2	6	14	64	117	59	5	10	45	25	24	122	6	8	29	3	69	4	4
C17orf113	111	10	26	83	126	10	12	19	59	5	11	22	1	1	80	14	49	1	16	32	46	64	23	3	12	2	88	56	46	3	18	23	85	123	66	1	9	40	52	23	111	7	32	41	2	64	2	5
C17orf49	749	57	50	206	273	14	53	254	206	33	20	24	10	3	663	30	104	5	50	148	275	224	67	20	237	16	221	170	632	7	4	98	292	488	183	57	68	50	105	49	219	21	44	63	4	663	27	13
C17orf50	77	12	20	44	65	13	11	16	43	8	11	14	4	1	64	11	96	2	12	28	49	53	26	11	7	3	58	38	55	6	13	26	54	70	61	10	10	44	33	21	80	3	15	34	6	72	11	5
C17orf58	320	28	40	114	182	26	16	33	145	13	16	26	4	5	118	20	82	1	33	127	85	107	37	12	20	7	161	106	146	4	12	31	189	269	101	7	28	78	64	27	169	9	40	60	11	128	11	7
C17orf64	61	11	7	41	79	13	8	7	45	2	4	12	4	1	43	6	36	1	6	14	36	49	7	10	7	4	40	32	14	2	8	23	44	90	50	3	4	24	23	16	76	5	23	28	6	65	1	5
C17orf67	64	17	17	44	64	18	11	14	43	7	9	14	1	1	57	13	43	2	17	22	34	47	11	10	19	1	48	34	41	2	11	13	56	72	63	4	4	32	33	12	79	5	17	29	3	60	4	5
C17orf75	421	25	31	232	402	17	25	100	258	17	18	28	8	4	269	26	92	4	32	132	137	201	37	14	39	7	192	145	200	10	19	69	210	430	146	17	23	49	115	41	167	12	73	58	7	223	8	15
C17orf78	74	8	26	50	81	17	7	15	50	4	7	17	2	3	62	9	60	1	13	39	36	46	19	10	11	4	52	36	36	3	12	24	72	86	81	6	8	46	42	15	96	4	24	44	7	54	4	2
C17orf80	213	24	30	153	260	12	25	60	128	15	23	20	3	2	167	15	51	1	36	97	89	127	38	12	31	4	197	120	98	6	15	27	143	257	88	14	24	48	94	39	98	7	47	37	5	156	8	7
C17orf97	272	64	39	176	197	25	29	81	121	12	14	23	12	3	217	40	95	2	151	126	101	113	46	19	36	5	153	98	64	3	17	55	180	334	128	9	14	72	74	41	123	7	22	65	5	132	10	6
C17orf98	78	18	26	65	113	23	8	14	63	6	11	19	2	3	56	10	46	1	19	36	48	60	27	18	14	5	70	36	48	3	19	36	64	99	88	5	4	42	44	21	125	5	24	32	8	81	5	4
C17orf99	99	12	23	91	131	15	22	31	75	12	19	21	4	1	97	19	74	2	19	35	68	148	32	13	24	3	71	49	77	2	14	24	82	139	93	8	7	60	56	26	125	9	26	36	5	101	6	5
C18orf21	309	18	54	109	191	21	29	96	245	17	18	29	7	4	300	25	80	2	37	133	136	149	35	13	48	10	431	287	144	9	10	64	208	348	158	18	31	49	102	45	124	13	65	61	6	257	15	13
C18orf25	321	28	60	127	214	22	30	110	104	15	17	33	4	1	293	16	82	2	55	116	189	147	55	14	55	12	376	221	148	3	11	70	155	249	167	10	27	68	82	55	155	10	58	55	13	209	16	6
C18orf32	185	14	14	93	122	16	11	74	113	18	15	19	1	3	142	13	44	1	41	86	86	75	32	11	29	5	155	129	80	2	9	33	125	186	66	12	6	22	38	18	57	5	29	16	3	106	6	7
C18orf54	225	20	41	90	182	21	13	42	162	14	76	15	1	1	114	16	57	2	21	56	101	125	37	23	34	8	247	141	62	7	12	48	131	229	115	9	11	65	39	39	137	9	36	53	9	128	3	8
C18orf63	56	7	20	26	51	13	6	14	43	4	6	7	1	1	46	14	29	1	11	30	48	42	27	13	8	5	48	25	27	5	3	18	56	74	64	3	7	51	29	13	81	4	16	34	6	46	8	5
C19orf12	203	22	36	122	205	20	21	43	100	20	13	24	3	4	132	12	80	1	21	60	105	95	50	15	21	7	226	137	136	4	16	48	155	238	136	8	11	62	98	43	133	10	43	52	9	165	9	7
C19orf18	138	16	33	131	224	15	10	14	109	15	9	25	4	1	66	21	45	1	58	68	48	45	26	10	12	6	93	56	41	2	7	29	140	195	77	7	4	59	62	38	144	2	36	48	6	66	7	4
C19orf25	269	22	52	121	174	23	23	69	149	15	21	24	3	2	214	25	110	1	34	61	139	92	60	19	36	3	210	149	144	3	12	58	142	259	136	12	32	48	96	45	165	14	47	52	8	215	15	7
C19orf33	443	105	25	79	111	25	16	19	80	6	30	26	18	1	75	39	61	2	117	90	42	84	25	9	26	1	108	81	139	4	14	35	76	124	74	8	5	41	47	24	109	23	28	42	7	95	4	6
C19orf38	161	18	32	97	160	27	19	21	99	8	16	20	5	1	90	23	78	2	18	31	56	88	32	9	11	7	109	70	46	6	23	36	111	163	99	8	3	94	65	38	172	6	29	65	9	111	12	5
C19orf44	153	20	30	128	183	16	33	43	98	7	19	17	1	3	149	22	62	3	40	65	69	64	27	20	21	9	144	110	69	3	6	41	93	172	78	11	13	49	65	20	95	7	19	36	4	109	7	6
C19orf47	303	20	34	156	238	22	20	65	206	17	12	21	6	1	177	24	55	4	37	103	98	185	41	15	44	4	292	202	150	1	18	61	170	283	114	16	20	58	106	37	146	8	59	50	10	170	10	12
C19orf48	1054	39	47	194	361	26	47	108	289	23	29	26	6	5	468	22	85	3	28	177	176	475	60	11	153	10	814	558	335	3	16	99	366	788	151	62	81	50	533	89	256	11	168	80	9	352	15	13
C19orf53	973	43	45	168	299	14	26	99	388	29	44	24	10	2	280	32	80	3	76	140	278	93	62	9	137	17	488	355	230	2	9	64	492	747	207	69	101	29	273	69	134	27	126	74	5	339	18	9
C19orf54	159	26	20	91	138	27	13	25	101	16	11	17	2	3	80	17	65	1	26	37	59	78	32	16	10	4	101	71	64	6	11	33	85	175	102	8	7	54	62	32	120	2	26	45	6	83	5	6
C19orf67	76	8	12	34	57	10	9	23	37	5	4	9	2	2	52	8	54	3	13	23	41	36	16	12	10	6	57	38	30	1	10	16	57	89	66	3	6	28	37	13	68	3	14	25	3	64	1	4
C19orf71	66	11	10	46	70	5	6	16	28	5	8	12	3	1	45	10	52	1	22	50	41	47	14	9	9	5	68	46	31	5	10	15	43	97	73	6	3	18	21	19	54	2	13	24	4	54	4	4
C19orf73	155	17	33	103	154	25	14	27	65	3	16	27	2	5	78	20	100	1	22	60	80	94	24	6	20	9	109	89	62	2	13	30	91	107	144	3	6	64	62	27	132	5	26	60	5	92	5	11
C19orf81	82	18	21	41	73	11	15	25	43	5	5	14	2	3	51	6	71	1	17	44	63	49	24	17	11	3	56	49	40	4	10	19	60	88	71	5	5	36	31	17	82	3	17	46	11	69	4	8
C19orf84	182	25	49	112	194	22	27	29	118	17	16	24	3	1	110	18	81	1	40	51	89	87	45	11	17	4	112	82	82	6	20	50	120	198	101	6	10	63	67	25	150	8	32	55	10	117	4	6
C1D	846	70	95	373	584	67	40	80	427	41	34	62	14	11	276	58	111	1	100	150	211	236	121	18	70	16	606	366	208	14	42	121	432	621	332	18	35	211	183	109	377	10	85	135	22	312	19	32
C1GALT1	328	32	50	137	201	18	20	44	209	21	17	25	5	3	167	31	73	6	49	99	152	103	62	16	22	16	269	169	87	2	11	72	308	422	188	7	16	55	123	65	161	7	95	46	3	474	22	4
C1GALT1C1	324	33	25	120	171	18	21	60	219	30	22	27	3	2	159	19	64	1	54	87	133	93	40	19	55	8	381	250	110	5	15	47	121	203	138	14	20	42	85	43	127	8	51	44	7	142	7	9
C1GALT1C1L	134	11	19	51	64	9	7	13	53	4	7	18	3	1	50	9	41	1	15	30	42	37	13	17	4	6	82	47	35	1	17	24	58	74	49	2	10	45	36	21	78	4	8	34	5	47	2	3
C1orf100	96	20	23	70	130	19	13	18	34	10	8	18	3	2	65	16	32	1	19	42	57	58	28	11	19	5	91	57	45	2	14	30	70	105	75	6	7	63	52	25	146	4	17	54	7	98	5	5
C1orf105	80	9	18	63	77	8	8	11	67	6	11	13	1	1	51	13	51	1	20	30	36	61	16	12	12	3	77	66	34	3	8	18	62	80	57	6	4	38	43	16	94	3	13	37	4	56	7	8
C1orf109	308	26	33	146	219	24	16	56	191	12	15	24	8	3	177	20	84	1	46	100	101	125	51	26	60	9	441	303	173	10	15	45	190	314	133	15	35	49	120	55	147	15	55	46	8	204	13	9
C1orf112	221	14	37	178	295	27	43	113	185	12	11	19	3	1	400	14	62	2	25	108	109	222	41	13	54	7	367	226	163	4	14	43	142	263	122	10	17	63	90	36	170	3	36	65	9	220	11	4
C1orf115	172	22	32	290	300	33	30	91	102	8	61	47	7	2	230	31	125	4	40	144	96	134	40	21	17	7	205	150	132	1	28	56	118	202	189	6	14	99	87	39	220	12	70	64	15	220	13	14
C1orf116	174	27	60	193	327	63	14	38	211	34	30	54	8	7	114	32	136	2	81	83	83	168	85	19	39	12	492	404	89	12	33	56	169	232	211	6	12	131	93	61	196	11	48	73	19	149	8	8
C1orf122	419	36	27	101	141	26	22	50	197	11	41	27	5	2	159	12	78	2	38	88	83	102	35	10	47	3	244	143	243	2	8	34	171	331	116	18	38	46	80	33	100	7	33	45	3	178	11	6
C1orf127	61	14	12	75	84	12	8	12	64	5	5	6	1	1	44	4	46	2	19	32	36	56	20	15	9	1	40	28	30	2	4	21	54	104	60	5	6	38	29	22	71	7	13	22	7	45	1	5
C1orf131	272	21	38	103	167	11	14	81	110	7	13	18	1	1	269	13	66	1	33	104	88	91	36	11	43	7	339	212	80	3	8	34	131	224	117	15	11	51	75	37	118	9	28	36	8	174	6	10
C1orf141	87	23	17	47	79	7	8	14	48	11	15	17	2	1	59	18	46	1	39	34	48	39	26	9	19	4	111	57	38	9	11	29	59	110	79	5	4	52	32	28	79	2	14	37	6	66	8	3
C1orf146	64	9	11	45	62	7	3	9	57	6	8	20	3	2	45	13	30	2	11	27	41	38	14	7	9	2	64	44	33	2	16	22	53	87	60	3	6	40	30	15	91	1	15	22	5	45	4	3
C1orf158	71	21	15	34	80	14	7	10	41	6	5	16	6	3	42	12	56	1	76	24	33	43	13	5	13	1	56	55	30	4	6	18	50	85	44	4	5	34	29	12	67	4	7	39	3	53	4	3
C1orf159	206	31	33	121	163	19	17	26	141	16	10	28	4	1	111	20	71	3	29	73	54	107	25	20	48	6	228	124	68	10	12	41	124	193	89	4	7	79	60	26	145	7	53	41	9	119	11	4
C1orf162	83	12	21	46	65	7	9	26	36	16	9	15	1	1	52	12	57	2	26	32	139	43	33	11	20	5	66	44	34	2	6	23	56	99	98	3	10	33	47	29	53	5	8	25	3	105	7	3
C1orf167	96	9	24	38	83	13	6	9	55	4	11	13	1	3	57	7	40	1	16	24	50	47	25	17	11	4	78	45	41	5	9	20	46	85	58	5	8	56	36	27	89	3	7	47	6	56	4	5
C1orf174	656	52	62	246	348	43	40	89	320	29	35	45	14	7	271	30	135	3	59	200	215	286	93	22	89	20	827	557	286	9	25	93	333	522	267	23	42	110	178	92	222	18	74	77	11	342	13	15
C1orf185	98	10	25	52	82	18	17	19	97	5	10	18	4	1	54	14	56	1	25	38	62	94	35	15	18	3	110	78	60	3	12	39	87	122	95	7	5	50	47	37	129	5	27	53	8	86	6	8
C1orf189	103	38	35	70	132	22	17	20	86	8	4	16	3	3	55	17	62	1	58	39	50	63	30	9	20	4	107	59	62	3	19	30	76	125	78	5	7	57	37	21	103	2	20	63	12	87	7	5
C1orf194	148	108	40	81	113	18	12	21	90	11	8	17	11	2	68	44	72	4	304	41	58	80	27	11	19	4	136	107	76	8	16	42	102	183	116	9	11	60	55	34	134	6	24	58	12	88	5	7
C1orf198	243	24	37	197	312	15	29	142	173	13	22	30	3	4	400	21	63	1	37	204	92	182	46	24	69	13	438	332	116	4	10	49	276	354	111	13	21	47	83	26	152	13	66	62	9	166	6	12
C1orf21	96	12	13	65	107	14	14	28	66	11	12	7	1	2	101	14	42	2	24	65	61	41	11	12	11	1	160	93	42	1	4	12	60	87	46	22	12	21	44	18	81	2	21	25	3	90	6	6
C1orf210	83	15	31	51	101	16	6	26	115	6	30	21	2	2	83	18	53	1	28	73	52	105	23	12	24	1	145	114	44	1	6	37	71	115	83	3	5	39	45	24	101	3	22	41	7	81	4	7
C1orf216	263	17	29	128	227	24	16	29	139	20	8	18	1	3	106	16	80	1	27	72	98	129	46	16	33	6	278	154	51	6	13	49	178	248	118	13	14	71	77	49	132	10	26	58	8	138	8	12
C1orf226	56	17	15	48	89	11	22	31	53	3	10	11	2	1	85	14	41	3	16	41	38	44	18	14	25	7	67	32	31	1	10	16	84	110	45	5	10	31	38	10	65	3	22	28	4	66	5	2
C1orf232	70	20	19	41	69	13	6	16	50	6	11	12	1	1	55	15	47	3	21	39	40	49	18	15	14	2	43	30	32	1	5	17	54	98	57	3	11	30	30	17	91	6	14	27	1	62	4	6
C1orf35	163	20	26	84	150	22	17	70	105	9	12	28	1	3	217	11	79	1	26	81	66	105	37	12	22	6	168	97	64	3	11	45	111	173	94	8	6	61	61	28	144	3	43	49	7	163	8	8
C1orf43	1437	62	53	381	651	23	115	537	729	63	31	36	18	7	1127	56	58	6	147	534	269	314	93	13	327	11	1809	1238	500	3	15	91	555	867	212	72	102	35	421	112	251	22	125	88	4	661	36	20
C1orf50	130	18	29	81	130	16	16	36	114	10	11	11	2	3	114	12	35	1	20	60	91	74	25	9	37	3	212	141	62	2	9	24	100	166	97	7	4	38	52	24	96	4	27	41	7	122	10	4
C1orf52	1391	51	43	223	355	17	38	91	343	18	23	34	9	11	254	43	95	2	58	122	154	179	66	22	87	12	792	490	269	1	16	94	546	587	203	18	31	57	177	56	166	21	101	69	10	237	10	14
C1orf53	151	11	25	62	123	14	7	33	90	12	14	16	1	3	70	10	45	3	32	65	62	70	20	12	27	2	123	79	52	1	9	33	103	147	86	4	14	39	42	28	101	3	17	28	2	82	1	11
C1orf54	121	16	15	58	125	14	16	44	72	10	7	15	3	4	70	13	45	1	16	89	83	51	45	10	13	8	106	82	47	2	5	22	165	211	90	7	8	47	42	27	98	7	10	39	4	119	9	6
C1orf56	104	13	12	35	58	8	12	23	22	3	12	9	3	2	65	15	39	1	14	37	40	30	12	14	18	4	68	59	16	1	7	9	59	80	37	3	12	19	20	10	56	7	12	11	2	59	1	5
C1orf68	92	10	15	55	75	19	14	20	51	7	8	9	2	4	71	6	50	2	15	37	33	54	21	11	14	3	83	49	47	6	8	18	73	93	54	4	4	41	32	18	98	7	21	32	10	49	5	2
C1orf74	98	41	25	72	105	9	22	46	66	8	10	19	12	3	145	13	61	1	58	53	62	85	22	13	12	5	152	134	79	1	6	26	52	105	56	9	17	39	39	23	112	7	21	40	2	121	5	4
C1orf87	105	33	15	39	79	16	10	11	46	6	14	16	1	1	35	18	45	1	91	29	43	44	16	8	14	2	84	44	43	5	16	21	62	101	71	7	6	51	40	15	104	11	15	33	4	69	3	5
C1orf94	87	14	21	57	95	9	9	17	54	6	8	23	1	5	53	21	46	4	19	22	47	67	28	14	17	2	98	71	35	3	6	33	82	127	64	1	5	57	42	29	109	5	21	28	8	61	6	6
C1QA	229	20	31	64	136	21	23	84	129	83	10	25	1	3	201	21	75	1	27	33	386	148	52	11	53	93	80	118	57	6	11	67	108	280	149	10	19	49	192	74	150	26	15	58	13	876	50	3
C1QB	752	36	56	185	263	25	70	291	262	252	21	30	8	5	588	53	147	5	50	93	777	313	109	30	162	237	268	335	154	3	19	83	263	749	242	28	26	79	443	124	292	79	32	124	11	2256	78	28
C1QBP	1589	66	57	317	520	50	72	326	549	36	33	35	10	5	890	41	292	9	84	329	496	387	85	21	499	34	875	554	879	7	13	118	436	841	246	187	250	60	295	101	406	37	69	122	4	641	24	17
C1QC	647	23	59	100	149	24	57	263	189	176	11	20	2	5	427	22	74	2	32	44	443	206	103	21	96	136	181	299	102	2	9	62	224	605	191	17	25	65	466	106	176	51	18	78	4	1323	67	17
C1QL1	254	20	20	59	102	16	15	17	79	10	5	13	2	4	81	21	118	1	26	53	85	85	18	12	18	2	83	51	60	1	21	30	88	162	106	7	11	54	53	19	104	6	32	38	6	98	5	6
C1QL2	233	29	61	191	281	31	22	51	186	32	12	34	1	2	126	25	77	3	65	74	90	100	44	18	18	2	183	118	109	13	27	105	163	261	139	3	12	154	87	49	215	6	53	89	10	157	11	9
C1QL3	733	15	40	76	130	18	15	40	63	7	16	31	3	4	98	13	124	4	22	49	105	118	26	27	44	4	111	71	54	3	13	46	121	194	97	12	17	46	52	24	143	12	26	50	11	110	7	8
C1QL4	214	12	29	61	114	11	9	13	128	11	15	26	4	2	82	11	61	1	28	37	51	67	30	21	13	3	65	64	48	6	10	23	178	254	74	11	5	44	51	25	117	7	22	66	5	78	7	8
C1QTNF1	109	16	38	59	105	23	53	238	61	11	16	22	2	5	926	16	84	4	21	51	87	104	30	19	36	4	105	72	289	1	9	113	81	121	88	8	15	42	93	24	159	12	34	65	5	259	13	7
C1QTNF12	157	17	30	93	148	17	18	25	100	14	3	26	4	1	81	9	66	6	27	35	50	78	22	9	13	1	106	73	56	3	15	34	95	125	70	6	4	44	52	22	121	4	23	40	5	79	4	6
C1QTNF2	95	15	20	58	88	21	9	15	41	3	8	16	3	1	61	17	55	1	11	31	47	53	27	11	10	1	72	33	31	2	15	23	66	102	84	2	10	39	29	16	90	5	14	40	8	64	5	8
C1QTNF3	110	17	23	106	156	9	15	25	96	6	20	15	3	1	96	16	54	2	11	41	51	69	20	10	12	3	85	51	46	2	7	16	142	186	59	4	3	38	36	24	97	3	27	35	3	82	4	5
C1QTNF4	158	20	39	136	153	22	12	34	115	11	11	25	5	2	82	22	72	1	45	63	69	104	45	15	18	4	92	66	49	9	18	43	159	285	75	5	10	65	46	31	134	3	42	47	7	89	8	7
C1QTNF5	115	21	33	68	150	20	11	27	50	9	11	14	2	4	38	16	81	2	39	43	63	78	26	33	15	3	122	58	22	5	20	32	160	257	95	9	4	59	34	31	104	9	25	36	10	74	7	19
C1QTNF6	206	21	31	57	105	15	15	45	99	10	13	19	1	1	141	17	105	3	23	55	87	84	37	20	33	15	125	61	84	6	10	53	96	129	119	5	17	36	63	31	102	13	28	29	10	134	7	10
C1QTNF7	102	9	43	78	118	19	8	31	73	8	10	19	3	5	81	17	69	5	26	53	58	61	34	18	10	7	75	51	54	6	13	44	93	106	102	11	7	62	60	28	132	2	22	49	9	87	11	6
C1QTNF8	57	5	8	42	56	5	11	12	37	4	3	9	1	3	39	5	34	1	10	18	26	31	13	9	7	2	35	30	22	1	4	17	46	66	39	1	3	14	19	13	60	3	7	22	2	32	1	4
C1QTNF9	93	15	27	60	91	23	2	20	55	11	5	22	3	1	53	10	49	1	26	33	47	44	21	5	7	5	57	44	53	7	14	30	69	101	100	4	1	51	40	37	139	8	26	55	4	77	5	6
C1QTNF9B	134	19	46	84	174	43	14	26	73	14	17	34	3	4	77	25	65	3	35	46	73	81	40	8	19	5	105	76	997	8	23	45	117	208	150	4	7	76	65	42	223	9	26	72	6	101	11	7
C1R	138	23	27	38	67	16	23	46	76	20	9	17	4	5	221	21	50	1	26	44	114	71	47	18	14	21	148	130	171	5	5	49	216	199	207	9	7	40	69	36	83	30	23	30	4	180	7	28
C1RL	418	47	30	63	136	17	32	73	136	13	26	36	6	3	315	23	87	1	29	72	100	90	41	19	34	14	204	119	116	7	14	58	174	264	146	7	19	40	113	42	133	15	51	55	6	211	12	9
C1S	174	34	66	83	120	24	59	179	63	45	14	27	1	3	688	34	66	2	33	51	322	82	100	37	22	20	145	192	204	2	19	75	236	299	483	7	14	48	119	79	140	90	28	46	13	299	9	77
C2	113	9	33	75	100	18	12	24	65	17	5	27	4	3	101	20	81	2	30	35	103	79	32	12	20	7	97	70	54	3	15	26	87	143	103	3	5	54	61	31	148	10	31	55	4	160	5	8
C20orf141	119	13	30	49	114	15	14	14	109	3	12	24	1	4	68	15	59	1	19	26	39	61	31	18	12	2	101	66	47	4	16	34	68	123	96	4	9	71	46	27	114	5	17	52	8	78	8	10
C20orf144	129	15	27	65	101	20	6	21	119	14	14	27	4	1	77	14	79	1	20	38	70	63	39	13	16	5	104	72	52	3	12	37	74	108	87	3	7	58	37	23	130	8	15	55	9	93	3	8
C20orf173	155	20	38	83	123	28	14	24	227	11	13	29	5	2	82	17	77	3	25	32	78	92	35	20	22	2	136	75	56	5	13	25	83	141	88	9	13	66	52	24	168	7	28	59	7	97	5	8
C20orf202	128	19	19	74	134	30	23	25	130	12	14	29	3	6	71	16	83	1	24	45	84	97	32	21	25	4	95	78	59	7	20	32	104	176	112	3	4	79	53	28	154	11	29	52	8	99	8	15
C20orf203	158	21	26	87	131	24	13	19	153	8	6	20	3	4	80	20	86	1	33	31	45	69	35	18	16	5	123	60	61	7	13	34	98	141	115	5	8	80	49	28	156	3	31	51	10	95	4	7
C20orf204	93	12	19	76	96	14	14	24	67	7	8	20	3	1	86	7	39	3	21	34	56	61	23	14	13	6	92	60	60	2	13	30	60	101	62	3	9	41	38	23	88	3	23	43	4	69	3	17
C20orf27	582	19	20	66	146	16	13	35	250	10	6	13	1	1	142	11	51	1	21	77	84	71	25	18	55	9	288	229	53	1	4	27	158	259	71	13	14	43	89	28	92	8	44	40	4	95	2	10
C20orf85	80	396	20	49	78	18	26	20	61	7	9	18	22	2	56	189	49	1	797	49	47	52	19	10	17	4	72	45	40	6	11	37	50	118	75	5	11	63	43	38	91	1	11	32	2	88	3	4
C20orf96	967	83	31	234	360	22	41	103	884	34	22	29	8	2	229	38	68	1	193	173	88	184	32	19	37	14	583	392	56	8	40	44	489	1001	109	3	17	63	70	42	148	10	42	59	10	157	12	11
C21orf58	296	91	31	123	255	23	17	29	123	10	24	23	7	3	122	62	108	2	220	126	105	153	40	25	41	8	201	127	98	1	15	49	95	169	108	9	22	41	73	30	132	8	33	46	6	149	8	7
C21orf62	114	20	32	93	118	23	7	11	86	14	12	21	3	3	55	14	53	2	27	42	78	61	34	11	19	7	103	49	53	1	9	40	65	139	107	5	8	59	52	27	141	6	21	47	9	99	5	7
C21orf91	135	12	29	69	121	12	19	48	151	11	10	30	1	3	151	17	56	2	22	59	124	82	36	15	31	11	242	173	80	2	10	44	96	151	99	21	25	43	48	29	96	6	43	32	6	179	6	9
C22orf15	178	38	38	148	201	33	11	20	132	14	8	31	5	4	64	42	64	1	99	47	39	62	31	7	16	4	154	86	60	11	22	31	94	184	111	6	7	115	49	43	194	6	43	69	10	88	6	7
C22orf23	120	22	23	58	81	20	8	29	71	6	14	24	6	2	86	21	66	2	45	46	67	71	26	15	26	6	79	42	46	4	14	38	70	125	71	9	11	36	42	22	96	4	20	43	7	97	7	4
C22orf31	118	12	21	66	109	18	7	23	58	15	11	22	3	2	86	19	60	2	33	35	75	71	25	5	18	8	85	52	64	5	17	36	83	148	75	11	9	46	40	23	102	5	21	44	5	109	8	5
C22orf39	190	28	31	69	111	11	31	52	99	10	19	27	5	2	176	23	224	9	27	83	113	133	32	15	40	5	141	104	94	2	10	37	107	222	111	15	16	35	55	26	106	19	48	54	4	153	6	10
C22orf42	83	6	19	59	97	12	12	7	57	8	14	19	1	4	51	13	43	1	18	29	52	50	26	7	19	5	64	41	37	2	13	28	69	120	59	3	4	46	37	22	70	4	13	46	5	72	4	8
C2CD2	302	35	45	103	229	28	21	73	156	19	15	28	8	1	185	35	52	4	67	87	106	281	32	29	101	7	239	167	186	3	26	84	126	210	169	33	52	65	114	40	204	11	34	70	9	229	8	9
C2CD2L	302	45	23	84	105	18	9	15	82	8	13	11	5	1	74	20	74	2	82	72	81	63	30	12	48	8	146	99	47	4	9	50	207	227	109	17	19	42	43	25	110	6	35	47	4	119	6	9
C2CD3	123	24	21	93	107	12	19	33	157	8	11	7	2	1	149	16	42	1	43	94	58	55	28	14	24	2	150	109	42	4	7	34	83	147	81	7	5	38	54	20	86	5	34	30	1	106	7	4
C2CD4A	70	15	21	51	77	21	10	13	41	4	5	14	3	4	49	9	42	1	27	95	39	58	12	11	10	2	56	37	44	4	8	27	41	88	76	4	5	45	40	24	109	7	7	38	9	76	5	8
C2CD4B	96	24	34	46	85	16	6	14	52	7	11	21	1	1	53	21	46	1	32	73	53	95	21	14	17	4	61	49	43	3	9	23	62	107	89	2	8	35	42	25	87	8	23	46	6	89	2	3
C2CD4C	277	13	22	63	120	10	10	12	59	6	12	16	4	1	71	14	47	1	22	113	61	44	23	15	11	6	70	44	43	5	15	25	85	129	79	6	10	47	49	25	113	6	16	47	7	77	8	5
C2CD4D	111	18	38	90	172	14	21	34	96	13	14	25	4	9	117	17	95	1	32	50	95	85	37	16	19	8	180	105	52	4	23	41	87	159	110	5	12	74	57	34	160	5	31	65	7	125	7	9
C2CD5	355	21	37	181	270	20	26	60	161	12	15	90	4	4	173	11	68	2	67	106	119	146	42	13	36	7	238	166	129	1	21	56	212	377	166	18	29	38	150	52	143	9	44	47	14	205	10	7
C2CD6	77	10	16	85	121	11	8	17	73	8	6	10	1	1	46	8	43	3	19	31	51	56	20	9	15	1	142	83	34	4	10	28	71	108	74	8	5	51	45	29	91	1	15	34	7	68	3	1
C2orf15	109	9	24	87	119	18	10	18	109	6	7	8	3	1	61	12	37	1	20	50	42	57	25	12	15	5	108	71	41	3	9	25	48	103	72	3	7	32	45	16	82	2	15	29	1	56	3	5
C2orf16	106	9	20	60	103	14	8	20	46	3	16	21	2	3	55	11	54	3	14	27	44	65	18	16	19	8	85	36	30	3	5	31	62	91	75	2	8	55	35	28	82	6	13	31	6	74	5	3
C2orf42	213	22	33	106	167	21	30	51	128	13	12	22	2	4	126	16	105	2	28	57	100	91	31	18	32	12	197	107	99	5	22	35	100	195	132	11	13	71	65	47	119	8	39	43	4	128	5	10
C2orf49	425	26	35	114	259	14	10	48	222	17	10	16	10	1	103	10	38	2	55	102	86	133	54	16	45	9	317	201	127	3	12	44	193	247	123	3	21	44	91	39	105	13	58	31	2	129	6	7
C2orf50	70	26	8	51	90	11	5	10	27	4	4	18	5	2	40	9	44	1	96	21	38	44	15	4	8	1	58	34	19	2	2	19	60	89	41	5	3	25	28	14	61	4	13	32	2	42	3	3
C2orf66	117	14	41	93	192	20	20	29	103	10	12	27	1	8	86	21	84	1	40	65	68	106	25	16	13	3	105	54	46	6	13	38	101	176	121	7	11	99	77	31	136	6	19	59	12	114	4	5
C2orf68	127	6	14	70	88	9	8	20	78	5	11	14	2	3	84	14	45	1	10	40	57	53	23	14	29	3	98	77	72	7	6	30	56	116	60	6	7	29	32	10	61	2	19	26	2	84	3	4
C2orf69	366	29	34	149	262	19	24	56	218	21	17	29	2	3	183	15	53	2	53	135	116	149	40	14	85	7	363	179	96	3	13	44	137	254	134	14	23	65	74	46	145	7	50	65	4	148	9	13
C2orf72	113	8	14	49	81	11	6	8	58	8	9	20	3	2	48	9	43	1	21	21	61	56	18	11	5	7	66	35	34	3	15	29	63	88	63	4	3	40	30	22	91	5	11	38	4	66	2	6
C2orf73	106	26	23	53	98	17	11	21	77	9	14	22	2	2	64	18	55	4	61	36	58	77	17	13	9	3	76	43	51	2	9	36	71	99	76	5	6	67	36	22	98	5	15	28	11	68	5	5
C2orf74	131	31	45	144	199	23	16	61	119	9	13	24	4	1	156	20	41	1	56	35	94	65	25	11	43	5	75	51	105	5	12	56	159	290	103	8	12	70	96	47	126	7	18	51	8	213	11	8
C2orf76	120	11	6	28	51	6	16	18	53	1	8	8	1	2	71	4	41	2	26	36	49	37	13	9	8	1	92	56	47	1	1	12	53	75	41	5	9	18	25	10	35	10	16	14	1	59	6	5
C2orf78	151	18	24	74	128	29	12	26	88	15	12	18	3	4	71	14	76	1	27	40	72	84	37	9	15	6	104	74	51	8	19	24	77	123	108	5	10	83	50	31	99	3	21	36	6	87	2	6
C2orf80	93	13	19	62	88	12	6	25	60	7	5	14	4	1	75	10	53	5	15	25	54	47	19	13	11	1	72	39	40	3	18	34	61	95	88	5	5	61	33	23	74	5	11	33	5	52	6	1
C2orf81	146	26	27	82	138	27	16	26	65	9	9	33	3	3	65	23	97	5	31	58	75	85	37	13	20	1	115	74	65	3	16	38	91	142	109	5	11	61	54	27	132	7	17	55	10	72	3	6
C2orf83	79	10	16	46	69	15	10	19	52	4	7	16	1	2	40	10	39	1	15	19	39	59	11	8	17	4	54	39	32	5	2	28	66	78	51	3	6	26	46	19	90	3	10	28	5	52	5	6
C2orf88	94	17	26	63	74	11	7	18	87	12	19	24	3	2	63	10	54	3	32	31	57	66	29	12	15	3	82	62	44	3	6	27	64	99	75	4	8	39	34	19	98	2	43	36	8	68	3	6
C2orf91	100	6	27	65	108	14	10	18	45	7	13	19	1	5	62	9	47	2	13	30	43	63	24	5	10	1	72	51	35	5	10	34	66	103	58	3	9	58	50	12	108	5	15	32	5	76	7	2
C2orf92	126	16	16	59	115	10	12	14	88	10	13	12	1	1	54	14	47	1	17	19	47	45	22	8	7	5	83	69	47	2	9	23	68	102	77	6	8	34	50	13	78	6	13	31	4	81	4	4
C3	90	445	89	69	94	19	30	74	407	20	36	65	38	6	224	140	197	1	286	60	866	111	75	26	23	25	460	2028	171	5	12	117	69	111	569	16	24	37	97	93	113	35	20	41	3	948	34	57
C3AR1	105	10	22	38	83	12	13	28	54	13	12	21	2	1	84	10	64	5	20	31	74	62	26	13	11	7	61	54	37	3	17	23	87	116	90	11	6	50	49	17	91	10	16	42	9	105	8	9
C3orf14	198	16	23	140	174	12	7	13	52	8	9	20	2	1	62	23	56	1	23	50	68	95	30	10	43	5	263	182	100	4	11	30	100	233	70	3	9	54	88	25	112	2	20	34	8	97	10	2
C3orf18	200	15	32	99	126	16	9	19	63	6	5	15	3	2	56	13	73	2	19	55	54	47	29	15	16	3	66	59	31	3	8	26	84	109	79	3	4	44	33	23	74	4	21	47	5	80	4	4
C3orf20	83	6	9	26	51	6	7	15	24	7	7	5	2	1	46	4	42	3	15	13	44	36	10	4	10	2	34	37	26	1	4	14	51	53	36	4	11	19	23	12	61	7	6	21	1	59	3	4
C3orf22	148	18	40	93	185	20	23	24	82	11	15	25	5	1	90	20	86	3	29	50	51	90	25	13	21	3	114	87	58	3	14	39	110	196	109	1	6	72	66	33	130	3	27	49	9	96	5	9
C3orf33	179	13	24	108	138	16	7	10	96	12	14	17	6	1	48	15	40	2	33	34	62	60	30	11	12	3	163	101	31	6	9	27	121	184	77	5	5	50	39	41	124	2	21	51	5	69	4	12
C3orf35	87	16	11	60	121	7	9	18	24	8	8	16	1	5	43	8	44	1	26	30	55	30	12	21	12	3	105	72	48	2	7	21	70	95	58	4	3	24	44	18	76	7	23	30	3	52	3	3
C3orf36	107	20	24	69	104	24	23	51	67	8	5	14	4	1	126	11	54	4	24	35	63	65	30	15	11	6	92	56	50	2	16	39	70	121	69	3	5	44	45	26	100	4	14	51	4	75	2	6
C3orf38	338	34	48	249	382	27	35	85	223	22	18	29	3	2	259	30	117	2	66	114	165	178	81	17	79	16	330	212	195	7	17	64	275	417	195	15	22	76	96	51	167	10	45	45	10	166	12	5
C3orf49	66	8	14	39	56	9	7	12	29	7	6	12	1	1	44	7	43	2	20	23	44	34	8	10	5	5	61	39	26	2	5	23	47	63	48	1	9	25	23	15	68	10	16	25	2	66	1	2
C3orf52	121	31	41	128	218	20	22	56	166	19	14	28	4	4	143	18	123	3	40	48	86	117	38	18	41	4	158	107	128	4	13	43	131	175	119	17	12	95	86	29	160	6	32	74	7	146	7	5
C3orf56	112	16	26	91	147	24	10	32	79	12	9	20	3	4	63	14	62	2	24	46	66	71	26	15	9	4	104	67	48	5	16	30	93	143	91	10	11	57	53	25	129	9	18	55	8	74	2	8
C3orf62	130	18	31	83	159	14	22	28	47	8	10	20	2	1	84	21	56	1	34	42	73	50	27	16	17	1	83	69	71	3	10	15	102	148	83	7	10	47	48	21	128	6	23	39	3	83	6	8
C3orf70	57	12	24	87	122	9	15	16	36	7	6	14	3	1	46	12	24	1	12	31	38	84	12	14	11	6	56	33	28	3	7	23	56	80	64	7	2	30	41	15	72	7	24	35	2	62	7	3
C3orf80	120	19	42	107	177	15	11	22	108	10	12	22	1	3	75	7	90	6	17	33	55	82	25	18	20	8	94	74	53	4	18	40	93	152	87	4	13	71	45	29	140	7	27	45	2	107	7	13
C3orf84	92	17	31	95	171	24	12	20	56	16	7	19	6	2	64	14	75	3	18	33	63	44	32	14	12	2	86	58	41	7	16	27	83	118	104	9	10	63	42	28	125	2	23	50	11	70	4	8
C3orf85	74	12	21	52	98	21	12	11	51	9	4	8	1	4	52	13	54	2	16	23	38	66	26	12	7	2	73	37	40	1	12	21	52	101	70	4	7	47	37	17	83	3	9	44	6	63	5	3
C4B	124	165	28	76	105	14	10	29	654	28	26	25	15	3	116	94	114	3	120	44	128	78	36	18	32	28	130	80	81	6	10	25	99	131	183	7	10	33	53	27	114	30	20	50	6	68	2	17
C4BPA	98	11	22	43	69	14	10	14	60	6	13	16	2	1	54	9	54	1	15	29	54	63	17	7	14	1	57	45	43	3	7	22	43	90	56	2	2	40	40	22	91	7	16	33	1	69	6	2
C4BPB	124	13	23	46	85	14	14	16	55	10	11	16	1	1	69	14	79	4	24	32	74	48	26	11	20	11	96	62	49	1	10	26	59	84	92	2	10	26	32	22	86	4	14	44	1	68	5	4
C4orf17	101	17	26	47	102	23	18	32	56	8	15	26	3	4	92	14	67	3	29	45	89	77	30	20	17	4	92	57	62	2	14	30	85	127	91	2	11	51	48	34	110	6	16	44	6	118	6	10
C4orf19	80	22	26	53	79	16	12	21	104	8	28	31	3	6	68	18	47	2	21	36	56	45	19	11	7	2	92	72	43	1	12	20	55	93	69	5	8	38	46	21	93	2	26	42	6	73	5	1
C4orf3	2547	117	46	184	333	30	46	99	539	55	40	42	11	8	329	74	192	2	170	300	318	265	94	35	120	32	430	326	238	6	19	71	886	1351	300	52	51	54	113	69	193	32	168	84	8	362	21	21
C4orf33	116	20	27	47	97	11	12	47	70	12	7	15	1	3	133	24	48	3	29	47	67	93	32	7	15	2	74	56	34	3	12	33	92	141	82	8	10	48	33	22	98	7	25	46	1	124	8	7
C4orf36	139	16	38	38	62	15	11	14	67	15	14	34	1	1	69	16	52	2	30	47	43	54	20	12	18	3	97	82	53	2	11	30	70	112	73	7	9	55	40	16	123	6	15	30	2	94	7	7
C4orf45	72	10	24	55	94	21	7	13	56	9	5	20	4	3	50	13	59	2	20	28	46	53	27	8	8	7	51	23	33	1	11	24	54	101	83	1	5	52	26	26	61	6	21	23	8	78	6	6
C4orf46	1717	155	534	1785	2930	438	103	196	1922	233	78	348	31	40	518	252	432	11	448	626	445	1157	493	72	111	36	1727	1115	579	82	279	511	1566	2379	1373	30	46	1218	671	420	1810	23	363	661	95	887	44	70
C4orf47	81	43	18	42	65	17	12	10	58	10	6	13	4	3	43	24	40	1	99	49	51	49	24	11	12	1	56	59	40	4	11	17	77	96	61	4	5	44	32	17	68	3	19	28	3	48	2	6
C4orf48	334	27	29	122	175	12	13	45	64	12	9	13	3	3	174	9	62	1	39	106	77	54	29	12	44	7	123	91	67	6	7	38	124	306	78	4	5	42	52	23	114	8	46	28	7	86	6	6
C4orf50	111	9	16	49	67	15	7	14	45	7	5	19	1	7	71	14	73	3	22	41	59	61	20	9	21	2	41	31	47	2	10	25	64	174	69	5	7	51	37	22	92	6	22	24	7	79	8	9
C4orf51	280	34	27	114	158	25	24	61	114	7	20	21	3	3	244	20	118	3	42	108	142	153	47	14	33	8	159	132	131	6	23	44	119	266	153	15	22	39	93	38	120	7	54	42	2	210	12	9
C4orf54	66	13	29	32	59	12	10	12	47	5	5	12	2	5	55	7	42	3	14	29	31	41	19	11	6	3	51	39	19	1	7	19	62	92	70	9	5	52	36	22	87	2	18	36	5	61	6	7
C5	95	5	17	54	101	11	11	25	73	14	7	16	3	1	76	14	32	1	20	24	39	63	20	14	24	3	87	53	69	2	9	21	59	113	54	5	7	38	27	17	106	6	8	34	6	49	4	4
C5AR1	141	47	24	63	104	24	10	24	75	21	7	17	4	1	86	37	62	3	82	169	89	77	22	14	32	8	82	71	65	9	23	28	142	225	102	41	37	61	167	35	329	16	25	101	4	119	12	4
C5AR2	82	15	25	59	103	11	14	27	47	7	4	16	2	1	49	13	56	2	32	32	46	61	32	8	9	3	76	40	41	6	11	22	78	102	85	2	6	49	54	26	127	8	25	24	6	93	4	2
C5orf15	1591	101	52	254	412	30	63	259	318	49	25	32	15	6	821	54	129	4	170	230	254	333	90	27	132	25	409	290	253	5	24	135	556	917	283	29	51	67	182	63	220	22	114	70	7	543	26	32
C5orf22	208	22	29	99	181	6	15	51	218	19	15	14	4	3	169	9	36	2	35	63	79	93	31	5	52	5	142	75	122	3	10	32	113	202	87	13	14	43	60	36	105	12	32	39	3	142	4	14
C5orf24	584	29	40	195	307	14	33	117	259	19	28	34	11	1	330	26	58	1	38	157	170	315	59	23	75	13	256	174	163	4	21	77	324	424	138	24	35	41	107	52	176	11	54	58	7	327	13	8
C5orf34	151	22	39	91	172	20	16	25	163	11	10	19	2	4	74	18	45	1	26	62	71	91	24	14	17	2	92	77	47	4	8	42	102	161	79	6	6	51	60	35	122	2	29	45	8	87	1	4
C5orf38	406	34	84	135	253	36	31	95	203	17	26	73	5	5	330	89	1113	18	50	113	258	275	79	131	71	14	231	191	209	14	99	156	205	297	324	22	37	61	165	84	560	15	62	220	10	393	16	26
C5orf46	69	12	16	31	70	11	6	12	20	3	13	15	1	1	39	9	62	2	7	24	45	44	18	12	6	1	387	335	29	4	5	20	34	75	62	5	5	54	31	9	65	4	72	30	7	45	3	2
C5orf47	129	20	34	66	127	20	14	22	60	13	9	22	2	3	75	9	68	3	22	33	63	86	24	13	17	2	80	54	39	8	10	37	103	127	95	6	8	61	34	16	131	2	20	40	10	81	8	11
C5orf49	94	36	20	61	115	18	10	18	89	11	6	16	2	1	59	26	66	1	64	43	50	46	38	11	20	12	70	41	37	3	17	30	81	126	95	6	7	50	39	20	89	6	18	44	7	74	3	4
C5orf51	198	23	31	108	155	19	13	53	163	15	9	20	2	3	148	27	88	5	20	77	119	108	29	18	32	7	114	79	126	4	12	32	115	214	79	12	13	47	62	28	120	7	30	38	5	157	4	4
C5orf52	104	13	36	78	110	23	7	12	57	12	9	17	2	2	61	12	52	1	17	30	52	77	29	17	16	6	50	39	32	4	7	32	68	103	79	6	6	61	44	34	119	1	16	46	7	95	1	2
C5orf58	45	7	12	18	37	13	10	11	24	5	12	11	1	1	29	9	40	1	5	22	39	25	11	10	4	1	31	21	16	1	4	15	29	43	27	10	5	15	24	8	53	6	8	14	2	42	1	3
C5orf60	98	6	31	67	89	13	6	17	46	7	6	23	1	2	46	12	52	2	29	25	46	65	26	17	15	1	72	42	39	3	8	32	69	125	74	5	9	49	44	22	112	3	17	47	6	61	5	4
C5orf63	177	21	43	96	200	21	15	20	68	5	14	23	7	3	124	37	72	2	40	41	76	97	50	15	15	6	133	106	102	5	12	57	92	135	138	8	10	56	59	37	145	10	27	59	9	151	6	3
C5orf67	66	8	9	20	53	7	11	16	35	3	8	12	1	1	47	6	35	2	6	23	27	27	13	6	8	3	36	34	22	2	2	16	37	56	24	3	7	22	16	8	33	2	6	16	2	44	4	3
C6	170	31	38	97	182	18	14	30	112	11	15	22	6	2	138	37	71	2	133	48	81	97	33	22	20	10	117	72	84	5	12	39	129	196	111	9	14	59	71	34	115	8	25	40	4	136	5	4
C6orf118	58	103	21	33	39	12	16	22	28	5	12	18	7	1	91	96	46	4	338	48	49	39	20	12	9	4	51	24	29	1	10	20	74	218	42	4	7	31	30	7	76	7	14	25	3	61	4	7
C6orf120	235	18	22	70	109	16	22	41	98	12	14	16	7	1	115	8	70	2	29	51	99	69	27	17	21	5	184	333	108	1	8	30	128	205	109	7	15	38	62	28	88	4	20	31	2	93	8	5
C6orf132	88	49	32	100	154	16	21	56	80	5	21	43	5	2	160	31	57	3	106	55	47	91	16	12	42	7	252	184	59	5	16	27	57	101	64	2	12	41	45	21	93	13	42	53	6	79	4	2
C6orf136	208	19	21	74	98	13	24	58	144	10	20	20	6	1	148	28	51	1	40	69	73	87	27	10	41	1	169	141	71	1	8	26	108	140	90	14	20	26	66	15	69	9	43	36	1	152	5	1
C6orf141	74	15	22	79	182	15	38	165	160	6	7	20	2	1	510	9	52	1	15	58	46	189	16	15	24	5	122	78	81	4	21	67	77	100	54	18	20	34	257	38	212	2	64	105	9	190	6	13
C6orf15	115	12	21	76	127	22	14	29	82	13	12	23	3	3	65	19	58	1	25	367	70	86	29	12	14	7	249	232	32	5	10	28	87	134	89	7	5	40	54	30	115	4	35	55	6	79	2	8
C6orf163	108	11	18	45	93	14	10	34	35	9	7	9	2	1	99	10	43	1	17	33	52	56	27	16	12	4	79	61	41	4	8	28	85	145	55	5	7	40	37	14	82	2	15	40	3	78	5	6
C6orf201	71	20	12	52	83	11	7	14	65	9	6	17	2	1	57	8	23	1	20	21	52	58	28	6	6	4	58	44	25	1	10	21	46	91	47	1	9	33	36	21	104	3	14	33	4	65	5	5
C6orf223	85	12	19	77	107	9	9	16	55	9	12	22	9	2	65	11	52	1	38	59	41	97	26	10	68	2	83	56	169	7	8	30	78	123	69	5	7	39	35	22	124	10	19	44	12	85	4	6
C6orf226	162	24	25	61	111	13	11	28	60	10	9	11	4	1	78	12	52	2	29	45	65	57	21	10	21	7	75	52	63	5	10	27	71	107	98	4	7	16	27	17	76	4	29	24	4	83	4	2
C6orf47	217	22	36	126	147	16	28	80	142	21	14	15	3	2	227	17	83	1	39	76	108	126	46	5	44	7	199	166	122	5	13	31	136	229	161	12	17	26	77	42	107	17	60	30	3	167	7	10
C6orf52	114	17	23	101	139	18	7	20	99	6	13	19	1	1	79	21	59	2	34	57	59	86	36	11	12	4	114	69	67	7	9	23	105	133	100	5	5	67	42	23	137	4	43	50	11	95	5	6
C6orf58	131	15	34	92	159	24	12	29	77	12	7	503	1	9	94	12	91	5	33	38	79	85	36	17	25	4	127	85	55	6	14	30	101	129	124	7	8	82	69	36	147	8	27	41	8	85	9	4
C6orf62	680	58	69	349	541	20	110	352	555	55	57	38	10	5	860	50	170	3	72	306	472	448	123	20	125	54	1106	752	331	6	11	106	495	750	434	39	69	36	218	118	180	36	201	64	9	632	30	16
C6orf89	94	14	24	54	79	6	7	35	44	5	14	20	3	1	94	14	36	1	23	38	45	52	24	3	17	4	132	91	56	1	5	23	75	77	64	5	7	22	30	18	46	5	21	27	2	82	3	9
C7	115	22	41	135	151	27	9	26	117	17	8	30	3	6	79	30	72	2	29	37	205	86	29	19	17	7	108	73	51	3	15	39	106	150	438	10	11	63	52	28	141	10	32	41	8	121	4	8
C7orf25	134	20	21	66	96	15	28	62	94	3	11	14	4	4	144	13	62	1	27	43	74	78	22	13	23	6	184	154	86	5	7	39	92	144	65	7	12	31	44	30	99	4	20	41	4	120	1	7
C7orf26	306	29	37	152	215	25	44	125	180	18	15	29	4	2	401	15	67	1	43	98	129	121	50	15	54	8	533	393	176	5	4	59	179	321	159	17	24	41	100	43	149	10	62	45	2	241	16	12
C7orf31	227	15	45	136	168	32	22	78	123	17	26	33	4	4	207	21	82	4	35	49	123	99	46	20	30	3	197	142	81	3	13	69	229	256	151	9	9	58	72	50	142	9	27	52	8	146	5	7
C7orf33	105	19	21	59	104	18	8	19	80	12	12	25	1	3	65	14	56	6	23	42	73	57	29	16	23	9	106	70	42	7	12	35	87	133	95	1	10	54	54	23	135	10	22	49	5	85	3	7
C7orf50	581	55	39	153	263	32	62	145	341	27	31	48	8	3	530	40	169	2	91	160	193	237	72	19	95	14	642	426	189	5	37	90	473	761	204	22	54	80	122	73	214	16	99	72	10	246	12	14
C7orf57	81	55	25	85	118	20	10	15	68	4	9	17	3	2	67	18	48	2	161	29	55	52	25	15	10	5	98	58	38	5	9	35	81	72	75	7	7	45	50	16	92	4	13	40	4	75	7	6
C7orf61	134	12	26	62	121	17	17	29	94	15	9	22	1	1	79	15	56	1	22	33	71	68	24	8	14	3	108	69	56	1	16	30	108	160	95	2	7	58	51	27	125	9	23	65	9	93	5	8
C7orf77	84	15	18	61	84	23	18	13	56	10	15	12	1	4	61	6	46	3	18	26	46	62	21	5	10	6	87	51	43	5	18	27	58	98	71	10	16	63	30	26	111	3	22	61	3	74	5	5
C8A	97	14	19	46	70	5	5	18	45	6	10	20	2	1	46	10	50	2	17	27	45	46	26	15	8	3	90	45	28	7	10	26	61	102	68	2	6	40	32	9	98	2	14	29	1	66	6	4
C8B	84	11	21	46	88	15	7	12	68	7	8	12	1	1	47	13	46	3	17	20	56	53	17	17	13	81	66	73	31	5	10	30	65	115	72	5	5	56	43	17	99	7	16	35	4	75	5	4
C8G	99	22	29	41	70	19	4	22	56	3	7	21	2	4	84	23	85	1	26	32	57	620	36	11	22	5	65	36	70	2	7	30	73	91	76	7	6	34	30	26	109	6	17	37	5	73	3	9
C8orf33	224	12	25	83	161	21	19	45	113	12	20	20	2	1	161	18	59	2	24	76	67	96	33	7	56	4	224	181	127	10	12	36	145	215	109	14	22	29	58	25	122	6	51	44	7	140	6	6
C8orf34	401	41	11	63	109	17	7	18	46	6	3	14	1	2	42	23	48	2	114	32	34	37	25	10	14	3	47	36	40	3	10	21	71	98	70	4	5	39	25	18	92	3	15	27	4	60	3	1
[truncated: 16,678 more rows]
