# Supplementary material for: Epigenetic and Immune Profile Characteristics in Sinonasal Undifferentiated Carcinoma
Source: Cancer Med. 2024 Nov 20;13(22):e70413. doi: 10.1002/cam4.70413 (PMC11577451; doi:10.1002/cam4.70413)
Supplement: Supplementary file 2 — Table S1. Comprehensive data from the Whole Transcriptome Atlas (Human RNA) utilizing multiplex digital spatial profiling (DSP) analysis for sinonasal undifferentiated carcinoma. [file CAM4-13-e70413-s006.zip › SupTab 1_04 All Data WTA_Area Norm.xlsx]

## Sheet: Sheet1
TargetName	TMA|001|CK+	TMA|002|CK+	TMA|003|CD45+	TMA|004|CK+	TMA|005|CK+	TMA|006|CK+	TMA|007|CK+	TMA|008|CK+	TMA|009|CK+	TMA|010|CD45+	TMA|011|CK+	TMA|012|CK+	TMA|013|CK+	TMA|014|CD45+	TMA|015|CK+	TMA|016|CK+	TMA|017|CD45+	TMA|018|CK+	TMA|019|CK+	TMA|020|CK+	TMA|021|CD45+	TMA|022|CK+	TMA|023|CD45+	TMA|024|SMA+	TMA|025|CK+	TMA|026|CD45+	TMA|027|CK+	TMA|028|CK+	TMA|029|CK+	TMA|030|CK+	TMA|031|CK+	TMA|032|CK+	TMA|033|CK+	TMA|034|CK+	TMA|035|CD45+	TMA|036|CK+	TMA|037|CK+	TMA|038|CK+	TMA|039|CK+	TMA|040|CD45+	TMA|041|CK+	TMA|042|CK+	TMA|043|CK+	TMA|044|CK+	TMA|045|CK+	TMA|046|CK+	TMA|047|CD45+	TMA|048|SMA+
A1BG	21.76	52.26	50.52	43.1	44.58	21.38	6.58	8.11	45.97	30.16	16.95	26.22	4.58	26.3	27.99	15.3	19.07	3.4	43.07	40.77	26.22	25.77	48.86	9.77	12.09	14.21	49.97	22.79	20.11	59.56	31.49	44.72	30.43	28.53	37.22	41.11	38.49	10.1	34.5	47.82	27.99	21.73	51.12	18.29	15.2	38.19	32.42	13.98
A2M	80.29	33.45	72.18	66.15	140.37	69.24	17.36	58.82	30.81	120.63	77.2	28.4	18.3	43.83	99.65	21.42	24.74	6.8	46.47	42.46	105.64	40.54	163.44	43.11	24.99	251.1	149.92	51.45	26.17	52.12	49.48	83.48	65.1	137.66	69.88	73.08	72.16	10.3	89.71	71.73	29.65	309.6	104.29	46.36	36.91	80.92	84.28	61.9
A2ML1	18.28	39.72	41.5	17.92	27.19	18.33	4.79	7.71	19.56	17.23	13.18	10.92	18.3	8.77	20.9	8.42	10.56	6.8	15.87	32.27	15.42	60.47	47.18	4.6	23.38	28.43	22.08	16.92	58.04	44.67	22.49	58.14	22.64	19.88	25.45	9.14	48.11	8.68	51.07	37.19	19.45	48.88	28.63	14.03	6.51	26.47	25.93	7.99
A4GALT	61.14	549.8	66.76	32.44	38.57	35.64	10.17	12.58	43.04	60.31	33.89	25.13	91.51	8.77	50.76	58.91	23.19	3.4	98.61	187.69	42.02	33.33	50.55	14.95	26.6	42.64	42.61	34.53	69.8	29.78	31.49	62.61	38.92	35.22	42.92	132.46	149.13	9.69	42.09	55.79	27.51	86.91	57.26	22.97	15.2	117.97	45.38	9.98
A4GNT	19.15	25.09	45.11	42.25	52.48	11.2	5.99	6.49	39.61	25.85	20.71	22.94	13.73	26.3	30.6	7.65	10.31	6.8	26.07	27.18	18.89	25.77	47.18	7.47	8.87	23.69	30.6	19.34	12.52	37.23	35.99	59.63	24.77	22.47	34.94	27.41	43.3	11.11	36.57	39.85	34.63	10.86	44.99	22.12	19.54	31.01	12.97	15.97
AAAS	100.09	79.44	88.42	71.27	87.89	37.67	21.55	42.6	110.04	86.16	47.08	28.4	18.3	35.06	102.26	30.6	47.15	6.8	75.94	107.86	53.2	53.6	101.1	9.2	40.31	37.9	122.41	75.28	70.94	81.9	62.98	92.42	82.08	91.63	61.14	41.11	67.35	20.19	86.26	57.12	46.01	54.32	155.41	33.17	36.91	108.14	97.25	21.96
AACS	129.03	77.35	77.59	74.26	94.21	33.6	13.17	32.45	167.75	73.24	62.14	42.61	36.6	26.3	74.27	26.78	28.09	3.4	70.27	92.57	35.86	156.34	104.47	8.62	38.7	56.85	96.07	58.36	75.49	59.56	47.24	113.29	76.42	59.86	50.51	127.89	259.78	14.34	108.34	85.02	41.03	76.04	96.11	32.75	26.06	73.35	71.32	21.96
AADAC	15.01	31.36	66.76	27.74	43.31	17.31	3.59	7.3	30.81	30.16	18.83	13.11	13.73	8.77	22.77	15.3	13.66	3.4	32.87	27.18	18.12	30.24	48.86	6.32	18.54	18.95	33.32	12.78	17.45	29.78	35.99	46.21	26.53	18.58	33.04	4.57	33.67	9.9	27.6	25.24	19.45	27.16	32.72	15.74	10.86	22.69	19.45	13.98
AADACL2	17.19	29.27	28.87	26.03	28.14	11.2	5.39	6.09	27.39	51.7	24.48	10.92	27.45	35.06	25.01	7.65	15.2	3.4	20.4	31.42	23.9	23.36	26.96	8.05	11.29	23.69	24.79	15.54	17.45	29.78	20.24	34.29	23.7	23.77	28.1	59.38	76.97	8.68	23.46	49.15	26.09	48.88	22.49	22.12	13.03	24.58	6.48	11.98
AADACL3	46.35	43.9	52.33	43.1	45.21	21.38	5.99	13.79	37.17	64.62	16.95	28.4	4.58	17.53	41.05	16.83	16.23	16.99	28.33	38.22	28.92	34.36	52.23	10.92	29.02	18.95	73.22	33.84	28.83	44.67	33.74	58.14	36.79	33.06	36.08	59.38	48.11	14.94	42.78	51.81	40.56	21.73	49.08	28.07	13.03	49.15	6.48	19.97
AADACL4	28.29	25.09	59.55	36.28	42.36	23.42	7.78	10.95	40.59	43.08	26.36	28.4	18.3	8.77	29.86	19.13	18.04	13.59	28.33	39.92	30.46	31.61	50.55	13.22	13.7	28.43	46.49	27.63	20.48	22.34	24.74	53.66	31.84	29.61	35.32	31.97	67.35	12.92	37.95	45.16	31.54	32.59	28.63	22.12	10.86	27.98	64.83	13.98
AADAT	47.22	31.36	14.44	34.57	49.64	10.18	5.99	18.26	13.2	34.46	16.95	12.02	18.3	17.53	39.19	9.18	10.82	3.4	45.34	163.06	11.95	21.99	15.16	5.17	7.26	28.43	65.47	36.95	7.97	7.45	20.24	19.38	42.81	51	16.33	36.54	14.43	4.04	15.18	17.27	13.28	10.86	130.87	13.18	4.34	17.02	6.48	11.98
AAGAB	129.69	98.25	66.76	84.08	98.96	18.33	14.36	53.14	152.1	103.39	64.02	27.31	32.03	26.3	125.4	19.13	33.24	3.4	64.6	122.3	69.01	67.34	107.84	9.2	97.55	99.49	124.35	78.73	84.21	14.89	26.99	83.48	89.51	105.24	58.11	141.6	230.91	9.49	85.57	63.76	40.08	108.63	81.8	32.32	4.34	78.65	97.25	15.97
AAK1	92.26	73.17	72.18	67.43	77.77	21.38	22.15	39.76	91.45	94.78	45.19	17.48	18.3	52.59	114.95	18.36	16.23	3.4	49.87	149.48	89.44	72.84	139.85	4.6	28.22	71.06	102.27	54.22	61.45	22.34	42.74	192.3	101.19	74.77	83.17	95.92	211.67	11.51	64.87	53.13	29.17	48.88	83.84	20.84	17.37	105.87	84.28	23.96
AAMDC	92.91	66.9	66.76	67	82.2	26.47	7.78	10.95	117.37	77.55	39.54	25.13	13.73	17.53	52.62	14.54	14.17	3.4	71.4	79.83	26.99	25.43	47.18	8.62	20.96	33.16	98.01	64.23	26.55	81.9	26.99	99.88	89.51	70.23	36.84	41.11	86.59	10.7	42.78	53.13	33.68	59.75	112.47	18.71	19.54	56.34	58.35	21.96
AAMP	303.32	194.42	97.44	176.26	175.47	32.58	46.09	93.71	289.04	211.1	94.15	51.34	86.93	17.53	305.67	55.08	64.16	20.39	166.61	174.95	166.55	126.79	176.92	16.67	145.91	132.65	415.66	240.35	124.42	111.68	53.98	199.75	210.51	199.68	105.96	324.3	481.07	11.51	204.95	115.57	66.65	135.79	284.24	46.36	17.37	201.91	162.09	31.95
AAR2	44.82	43.9	46.92	37.56	43.95	14.25	9.58	15.82	127.16	73.24	20.71	24.03	32.03	17.53	52.25	8.42	15.98	3.4	34	50.11	28.53	37.11	62.34	8.62	22.57	28.43	107.69	53.87	33	14.89	24.74	26.83	45.99	43.87	37.98	41.11	43.3	11.51	35.88	30.55	25.14	16.29	73.62	17.86	13.03	46.89	45.38	23.96
AARD	17.84	16.72	28.87	19.21	21.5	16.29	4.79	5.27	25.92	17.23	11.3	9.83	9.15	26.3	20.9	8.42	7.99	3.4	17	29.73	12.72	16.15	21.9	5.17	9.67	23.69	158.83	109.12	12.14	29.78	20.24	32.8	35.38	42.14	22.41	9.14	33.67	7.27	22.77	18.6	16.13	32.59	65.44	10.21	4.34	19.28	25.93	9.98
AARS1	162.98	77.35	63.16	86.21	99.27	25.45	14.96	28.8	108.57	129.24	43.31	20.76	32.03	17.53	81.74	20.66	16.75	3.4	74.8	185.15	44.72	47.76	67.4	10.92	94.32	90.02	164.64	74.59	116.46	7.45	24.74	81.99	132.67	121.02	50.51	82.22	158.75	8.08	80.74	66.42	38.42	81.47	169.73	25.09	10.86	89.99	38.9	15.97
AARS2	36.77	35.54	63.16	38.41	53.11	6.11	11.37	23.12	31.3	34.46	24.48	13.11	13.73	8.77	67.93	11.48	18.04	10.19	26.07	53.51	21.98	35.05	43.81	8.62	21.77	4.74	61.59	32.81	35.66	29.78	17.99	23.85	45.29	45.38	28.86	36.54	33.67	8.68	33.12	31.88	23.95	65.18	63.39	13.18	10.86	55.96	32.42	15.97
AARSD1	94.22	91.98	79.4	91.33	114.45	31.56	14.36	30.83	95.86	86.16	41.43	53.53	41.18	43.83	99.28	21.42	35.56	10.19	51	83.23	63.61	67.34	121.32	10.92	46.76	61.59	91.04	66.65	68.66	52.12	35.99	116.27	85.62	98.76	61.14	95.92	149.13	12.92	86.26	69.08	45.3	86.91	216.76	37	26.06	91.5	103.73	27.95
AASDH	26.55	20.91	43.31	28.59	26.87	16.29	8.98	14.2	43.04	25.85	16.95	14.2	9.15	35.06	51.13	9.95	12.63	3.4	20.4	37.37	25.45	24.4	38.75	5.75	18.54	4.74	31.38	20.37	25.04	37.23	26.99	52.17	35.38	28.09	27.34	31.97	33.67	7.07	44.16	38.52	23.72	21.73	73.62	14.46	4.34	43.86	6.48	17.97
AASDHPPT	69.41	29.27	32.48	45.67	44.26	17.31	11.37	16.63	36.68	21.54	22.6	40.42	18.3	8.77	34.71	9.95	10.82	6.8	35.14	59.45	33.16	20.96	38.75	4.6	30.63	42.64	79.03	52.83	22.76	7.45	15.75	58.14	67.57	66.13	37.98	82.22	110.65	6.26	33.12	19.93	17.55	48.88	69.53	13.61	10.86	49.15	38.9	13.98
AASS	32.42	56.44	28.87	104.13	125.2	17.31	13.77	25.15	29.34	25.85	20.71	26.22	4.58	35.06	59.72	9.95	14.94	10.19	27.2	73.04	17.73	24.74	35.38	7.47	16.12	14.21	36.03	24.86	15.17	37.23	31.49	38.76	66.87	78.45	37.98	13.7	9.62	8.28	23.46	26.57	28.7	32.59	26.58	14.89	10.86	52.56	38.9	15.97
AATF	103.79	68.99	63.16	87.06	105.6	17.31	13.77	38.94	171.17	107.7	35.78	30.59	18.3	26.3	113.83	19.89	14.17	3.4	83.87	113.8	62.07	68.03	96.04	10.92	93.51	56.85	134.81	99.8	95.59	22.34	24.74	93.91	68.28	78.45	77.1	91.35	202.05	9.29	151.82	78.37	43.88	81.47	216.76	27.22	10.86	106.63	110.22	5.99
ABAT	35.9	35.54	55.94	69.56	67.97	24.44	10.77	15.42	42.06	47.39	11.3	21.85	9.15	26.3	31.72	16.83	20.61	3.4	57.8	44.16	26.6	23.02	77.51	6.32	9.67	23.69	43.77	27.97	29.21	29.78	29.24	73.04	80.67	229.93	43.67	41.11	67.35	14.94	34.5	39.85	33.44	32.59	49.08	19.99	8.69	31.76	25.93	9.98
ABCA1	50.05	31.36	37.89	24.33	29.72	13.24	14.36	27.59	41.57	142.17	18.83	26.22	18.3	8.77	60.09	14.54	11.85	10.19	15.87	71.34	33.54	19.58	55.6	7.47	19.35	52.11	36.41	34.88	14.04	14.89	17.99	34.29	146.47	80.82	29.24	36.54	43.3	7.27	49	43.84	22.29	146.65	44.99	15.74	8.69	46.89	38.9	9.98
ABCA10	23.5	79.44	46.92	43.53	50.58	20.36	8.38	12.58	39.12	47.39	28.25	19.66	27.45	8.77	30.98	16.07	12.37	10.19	28.33	68.79	20.82	24.4	35.38	8.62	11.29	14.21	29.05	17.27	22	37.23	35.99	37.27	40.69	36.95	41.78	18.27	24.05	10.91	35.88	29.22	23.24	27.16	59.3	21.69	6.51	26.09	38.9	9.98
ABCA12	28.72	20.91	43.31	27.31	37.94	15.27	11.97	10.14	144.76	38.77	24.48	28.4	13.73	8.77	27.99	16.83	15.72	6.8	23.8	34.82	25.06	27.14	48.86	13.8	10.48	14.21	33.32	24.17	25.04	22.34	26.99	74.53	25.83	27.01	34.56	50.24	72.16	13.73	41.4	35.87	30.36	21.73	34.76	23.82	32.57	34.79	19.45	3.99
ABCA13	18.5	735.86	37.89	25.61	26.56	20.36	22.15	17.85	23.47	4.31	26.36	41.51	86.93	17.53	63.82	107.11	14.69	6.8	434.09	574.12	25.45	84.18	45.49	8.05	16.93	23.69	513.67	250.36	124.04	59.56	9	49.19	25.47	22.69	28.86	54.81	404.1	6.26	31.05	26.57	28.94	65.18	284.24	21.69	10.86	39.32	32.42	5.99
ABCA2	49.18	41.81	46.92	15.79	16.44	10.18	8.98	19.47	42.55	47.39	22.6	20.76	13.73	17.53	66.06	12.24	10.31	6.8	46.47	69.64	30.07	35.39	72.45	9.2	11.29	14.21	24.41	19.34	14.04	29.78	26.99	26.83	26.53	24.64	27.72	36.54	48.11	5.45	25.53	26.57	19.21	32.59	22.49	14.89	10.86	23.06	25.93	9.98
ABCA3	66.8	29.27	34.28	31.58	34.78	19.35	14.36	67.75	22.99	8.62	11.3	17.48	9.15	26.3	138.46	4.59	6.96	3.4	23.8	35.67	17.35	216.12	55.6	6.9	60.46	18.95	69.73	36.95	212.05	14.89	38.24	183.36	53.07	48.41	31.14	137.03	125.08	8.28	135.25	61.11	28.46	27.16	73.62	20.41	10.86	234.43	149.12	21.96
ABCA5	33.94	142.15	54.13	130.17	114.76	13.24	7.78	15.01	69.94	43.08	35.78	27.31	45.75	26.3	53.37	25.25	10.56	6.8	66.87	205.53	28.53	56.01	33.7	5.75	8.06	23.69	43.77	19.34	27.69	14.89	31.49	32.8	89.51	84.5	38.36	31.97	33.67	6.46	35.19	53.13	19.92	65.18	92.02	18.71	4.34	43.86	45.38	11.98
ABCA7	35.47	142.15	55.94	22.19	28.77	9.16	8.98	13.79	76.78	56.01	20.71	26.22	68.63	26.3	46.28	22.19	18.29	6.8	80.47	45.86	43.18	21.65	67.4	6.9	16.12	14.21	32.54	16.23	20.11	29.78	17.99	49.19	22.64	28.96	64.18	36.54	67.35	9.29	45.54	50.48	29.41	32.59	53.17	22.54	10.86	82.05	38.9	11.98
ABCB1	29.59	27.18	54.13	37.98	40.15	28.51	8.98	6.9	35.21	30.16	15.06	16.39	9.15	35.06	27.25	13.77	24.48	3.4	24.93	32.27	47.81	28.52	82.56	9.77	12.09	28.43	44.16	26.59	18.59	22.34	35.99	55.16	27.95	37.39	52.03	31.97	38.49	15.75	39.33	58.45	33.92	38.02	40.9	23.39	13.03	35.16	58.35	17.97
ABCB10	106.62	79.44	117.29	116.08	143.85	47.85	26.33	46.65	128.62	159.4	39.54	34.96	41.18	96.42	105.25	30.6	19.84	6.8	71.4	244.6	74.02	70.09	133.11	13.22	74.17	66.33	178.97	105.32	65.25	22.34	42.74	113.29	97.65	94	97.6	45.68	139.51	23.83	120.76	114.24	93.45	92.34	67.48	57.41	17.37	139.15	90.77	17.97
ABCB5	17.62	29.27	41.5	25.61	32.88	23.42	2.99	7.71	37.17	56.01	16.95	38.24	9.15	8.77	22.77	13.77	17.26	6.8	27.2	30.57	18.51	14.43	40.44	4.6	7.26	28.43	34.48	22.1	13.28	44.67	24.74	38.76	20.87	20.1	25.83	18.27	43.3	13.53	40.02	31.88	22.29	5.43	44.99	16.59	17.37	32.9	25.93	7.99
ABCB6	144.05	54.35	41.5	38.41	42.68	14.25	13.17	17.85	104.66	38.77	33.89	26.22	4.58	8.77	73.52	16.07	18.81	6.8	55.54	79.83	30.07	68.38	72.45	12.65	20.96	14.21	97.23	50.76	25.8	44.67	51.73	61.12	64.74	50.78	39.5	41.11	120.27	10.1	56.59	47.82	32.02	59.75	73.62	19.99	15.2	60.88	38.9	15.97
ABCB7	75.29	66.9	41.5	59.75	76.83	17.31	16.76	36.51	62.11	43.08	24.48	31.68	22.88	43.83	94.42	12.24	13.4	10.19	41.94	82.38	50.51	45.35	67.4	5.17	33.86	33.16	120.48	66.65	46.66	22.34	20.24	52.17	65.81	77.58	51.65	77.65	120.27	7.07	62.11	50.48	33.68	59.75	89.98	24.67	6.51	77.14	51.87	23.96
ABCB8	46.78	29.27	41.5	23.05	30.03	11.2	8.38	12.98	46.95	30.16	15.06	9.83	4.58	17.53	51.13	9.18	14.43	3.4	37.4	40.77	24.29	27.14	38.75	6.32	14.51	9.48	60.82	34.88	18.97	22.34	15.75	44.72	37.5	35.22	28.1	54.81	62.54	6.06	28.98	21.25	22.06	21.73	49.08	12.33	2.17	35.92	38.9	7.99
ABCB9	60.93	50.17	73.98	58.04	72.08	33.6	29.33	75.05	126.18	73.24	45.19	40.42	22.88	35.06	139.96	16.83	69.06	30.58	52.14	72.19	79.04	59.1	128.05	19.54	42.73	37.9	59.27	34.53	66.76	22.34	49.48	105.84	59.79	56.62	58.87	123.33	240.54	13.13	65.56	70.4	57.4	54.32	96.11	36.58	26.06	110.41	97.25	27.95
ABCC1	83.99	146.34	75.79	71.7	84.41	17.31	43.09	90.87	100.75	99.09	47.08	33.87	27.45	52.59	335.9	25.25	34.01	10.19	46.47	140.13	64.77	98.96	82.56	5.17	57.24	56.85	71.67	50.07	117.98	29.78	53.98	140.12	63.33	53.38	69.5	109.62	245.35	9.69	123.52	61.11	54.79	86.91	116.56	33.17	13.03	227.25	142.64	29.95
ABCC10	54.62	77.35	43.31	60.18	59.44	20.36	13.17	29.21	45.48	86.16	37.66	16.39	13.73	17.53	60.09	13.77	8.25	3.4	47.6	43.31	34.31	40.89	75.82	8.62	31.44	47.38	94.13	60.09	32.62	37.23	26.99	70.06	51.3	48.62	46.71	68.51	72.16	8.68	51.76	42.51	21.82	54.32	63.39	18.71	13.03	52.18	77.8	5.99
ABCC3	29.37	110.8	73.98	47.8	60.07	35.64	13.77	18.26	50.86	64.62	32.01	21.85	45.75	26.3	44.79	22.95	28.34	3.4	47.6	423.8	49.35	33.67	77.51	10.35	17.74	52.11	33.7	23.48	27.31	37.23	51.73	67.08	41.04	39.76	65.32	41.11	33.67	14.74	51.07	43.84	31.31	81.47	114.51	25.52	17.37	57.85	38.9	11.98
ABCC4	67.67	58.53	30.68	46.95	60.07	17.31	11.97	30.43	41.08	51.7	13.18	22.94	27.45	17.53	47.03	19.89	14.43	3.4	37.4	81.53	25.83	28.52	48.86	9.2	47.56	23.69	26.34	14.16	71.7	29.78	24.74	81.99	27.6	26.58	36.46	31.97	62.54	6.66	72.46	26.57	33.44	21.73	26.58	14.89	4.34	85.83	45.38	17.97
ABCC5	52.66	121.25	48.72	142.54	134.37	20.36	19.15	35.7	53.8	51.7	62.14	19.66	32.03	8.77	85.84	34.43	23.45	13.59	73.67	102.76	30.46	126.79	37.07	5.75	33.05	71.06	191.76	128.12	45.52	22.34	35.99	71.55	60.5	77.15	39.5	77.65	120.27	9.9	44.16	42.51	27.99	65.18	71.57	19.14	13.03	46.51	58.35	11.98
ABCC6	27.63	87.8	55.94	37.13	56.91	19.35	5.99	6.09	39.12	64.62	13.18	26.22	9.15	17.53	22.39	22.95	16.49	6.8	55.54	36.52	25.45	16.49	35.38	6.32	12.9	28.43	35.25	15.19	20.11	37.23	29.24	44.72	38.92	31.33	39.88	18.27	48.11	12.52	31.74	38.52	27.99	27.16	57.26	18.71	19.54	29.87	51.87	17.97
ABCC8	29.59	41.81	59.55	23.47	31.62	22.4	11.37	8.52	41.08	47.39	26.36	27.31	9.15	26.3	29.11	8.42	29.12	3.4	27.2	43.31	27.37	30.58	52.23	12.07	9.67	28.43	43.77	20.72	18.21	29.78	26.99	59.63	41.04	35.44	43.3	9.14	43.3	12.12	38.64	41.18	36.52	16.29	34.76	16.16	28.23	40.46	12.97	9.98
ABCC9	20.02	52.26	41.5	31.15	45.21	18.33	4.19	5.68	16.14	30.16	11.3	21.85	22.88	17.53	18.29	21.42	12.63	6.8	14.73	21.23	16.19	17.52	40.44	8.05	5.64	4.74	25.57	14.85	16.69	29.78	20.24	43.23	32.55	48.41	22.41	31.97	28.86	8.68	24.84	18.6	18.26	21.73	24.54	13.18	4.34	29.87	25.93	11.98
ABCD1	54.62	39.72	72.18	29.87	41.1	15.27	6.58	20.28	67	86.16	30.13	21.85	27.45	35.06	45.91	16.83	17.26	16.99	28.33	51.81	31.23	44.32	52.23	8.05	20.96	42.64	40.29	26.94	33.38	14.89	38.24	47.7	43.16	44.09	39.12	41.11	67.35	7.67	34.5	46.49	34.39	59.75	85.89	28.49	10.86	52.94	45.38	15.97
ABCD2	20.89	39.72	68.57	23.47	30.03	17.31	13.17	8.52	38.15	73.24	26.36	17.48	9.15	8.77	25.01	6.89	18.81	3.4	28.33	33.97	43.95	19.58	90.99	10.92	14.51	56.85	30.99	16.23	20.48	7.45	17.99	53.66	27.6	27.45	47.85	13.7	48.11	9.49	33.12	50.48	21.11	32.59	32.72	16.59	23.88	39.32	12.97	13.98
ABCD3	106.4	135.88	37.89	53.77	59.12	7.13	13.77	36.92	80.21	73.24	50.84	36.05	41.18	26.3	94.8	26.01	15.46	3.4	137.14	101.07	37.4	41.92	52.23	4.6	132.21	37.9	327.73	183.37	48.56	29.78	13.5	35.78	78.9	54.03	28.1	45.68	86.59	4.64	53.83	46.49	23.24	27.16	110.43	15.74	13.03	81.29	58.35	13.98
ABCD4	96.83	81.53	68.57	69.14	84.41	14.25	8.38	15.01	77.27	86.16	9.42	30.59	13.73	8.77	53	22.95	14.94	3.4	52.14	62	43.57	53.26	74.14	10.92	25.8	47.38	51.91	38.33	31.86	29.78	13.5	68.57	63.68	81.47	42.54	50.24	72.16	11.11	68.32	47.82	24.19	38.02	106.34	14.03	10.86	50.67	45.38	21.96
ABCE1	130.99	48.08	64.96	43.53	54.06	14.25	8.38	30.02	105.64	77.55	22.6	22.94	22.88	8.77	86.59	11.48	12.11	3.4	34	137.58	37.78	49.13	69.08	8.05	53.21	33.16	135.58	69.07	73.97	7.45	15.75	83.48	96.59	89.47	60.39	141.6	96.21	9.9	94.54	62.43	23.48	54.32	132.92	14.03	13.03	65.41	71.32	17.97
ABCF1	162.11	89.89	45.11	71.7	88.21	21.38	28.13	55.17	138.4	133.55	37.66	37.14	22.88	17.53	150.78	13.01	23.96	3.4	44.2	140.13	64.38	70.78	75.82	10.35	66.1	52.11	187.11	120.52	52.73	22.34	20.24	74.53	91.99	117.56	60.39	109.62	129.89	12.32	88.33	73.06	38.42	130.36	290.38	25.94	15.2	110.79	103.73	19.97
ABCF2	141.22	73.17	102.85	94.74	113.82	27.49	20.95	51.52	142.32	81.85	35.78	26.22	41.18	8.77	168.32	35.96	33.24	3.4	80.47	157.97	70.17	72.84	123	10.35	92.71	71.06	403.27	218.59	82.32	29.78	22.49	129.69	118.87	131.17	75.2	237.52	312.7	12.32	141.46	100.96	62.38	54.32	216.76	43.38	26.06	124.78	64.83	25.96
ABCF3	77.46	58.53	72.18	83.22	104.65	24.44	17.96	31.64	102.7	81.85	32.01	27.31	36.6	17.53	91.81	19.13	25.51	6.8	56.67	94.27	45.88	81.43	87.62	6.32	49.18	71.06	122.03	80.46	48.18	37.23	49.48	95.4	74.65	62.89	56.59	73.08	105.84	6.87	66.25	83.69	31.07	114.06	130.87	19.14	17.37	86.21	84.28	17.97
ABCG1	42.43	196.51	99.24	81.94	91.37	20.36	13.17	18.66	60.15	168.02	22.6	33.87	54.91	35.06	67.18	42.08	17.52	6.8	95.2	385.58	57.45	27.83	84.25	17.24	24.18	90.02	194.08	94.96	92.56	7.45	40.49	92.42	41.75	39.76	73.3	54.81	115.46	10.91	102.13	98.3	44.83	86.91	190.18	26.37	6.51	78.27	58.35	27.95
ABCG4	26.11	52.26	45.11	27.31	30.35	23.42	5.99	7.3	30.32	56.01	15.06	19.66	4.58	35.06	15.3	11.48	27.57	3.4	26.07	33.12	28.53	13.4	37.07	9.77	15.32	14.21	44.55	26.59	20.11	37.23	35.99	70.06	25.83	23.56	28.48	22.84	33.67	12.72	39.33	30.55	32.02	43.45	61.35	23.82	15.2	36.3	25.93	9.98
ABCG5	30.68	45.99	54.13	33.29	50.9	27.49	7.18	6.49	33.75	64.62	18.83	26.22	4.58	26.3	30.98	13.77	17.26	10.19	23.8	35.67	30.46	27.14	40.44	8.05	16.12	18.95	31.38	23.14	15.93	22.34	31.49	49.19	29.72	24.85	35.7	27.41	48.11	14.74	24.84	42.51	25.14	10.86	34.76	16.59	10.86	32.9	51.87	13.98
ABCG8	34.38	41.81	57.74	37.98	53.11	29.53	4.19	10.14	45.97	68.93	28.25	33.87	13.73	35.06	37.32	11.48	22.16	3.4	46.47	32.27	27.76	32.64	58.97	6.32	19.35	23.69	46.87	28.32	22	44.67	47.24	83.48	38.56	33.28	37.22	27.41	19.24	15.95	24.15	35.87	28.7	32.59	59.3	23.82	19.54	40.84	32.42	23.96
ABHD1	34.6	33.45	55.94	34.14	45.53	19.35	2.39	7.71	35.21	51.7	26.36	19.66	13.73	17.53	23.89	9.18	13.66	3.4	34	21.23	23.52	24.74	48.86	10.92	8.87	23.69	37.96	16.92	20.11	22.34	29.24	46.21	32.9	27.01	37.6	13.7	43.3	12.92	26.22	41.18	29.17	27.16	38.85	19.56	10.86	25.71	45.38	15.97
ABHD10	39.82	27.18	55.94	33.72	39.52	17.31	9.58	14.6	37.17	17.23	18.83	10.92	22.88	8.77	51.13	8.42	12.88	3.4	39.67	61.15	25.45	21.99	48.86	1.72	21.77	9.48	60.82	31.08	23.52	29.78	17.99	37.27	42.1	41.71	32.66	18.27	57.73	6.06	37.26	26.57	22.29	27.16	38.85	8.93	6.51	33.65	32.42	13.98
ABHD11	33.51	94.07	41.5	55.48	52.8	19.35	20.95	89.65	88.52	68.93	48.96	33.87	18.3	17.53	130.63	20.66	20.36	6.8	99.74	107.01	30.46	56.01	72.45	7.47	116.89	33.16	173.55	125.7	45.14	37.23	20.24	83.48	38.92	35.44	41.02	86.78	149.13	6.87	149.75	51.81	32.02	21.73	147.23	21.26	8.69	140.28	38.9	15.97
ABHD12	71.37	56.44	64.96	40.97	45.21	28.51	8.98	24.34	101.24	107.7	35.78	17.48	4.58	43.83	63.45	17.6	26.8	13.59	27.2	73.89	42.02	40.2	58.97	8.05	43.53	47.38	117.76	64.58	29.97	52.12	38.24	71.55	45.29	38.47	38.36	54.81	139.51	10.1	60.73	51.81	31.07	76.04	89.98	21.26	19.54	80.54	110.22	7.99
ABHD13	24.15	25.09	46.92	26.89	41.42	12.22	8.98	21.91	32.28	56.01	18.83	17.48	9.15	8.77	43.67	6.89	10.31	13.59	29.47	35.67	35.08	20.96	58.97	8.05	23.38	52.11	38.74	28.66	24.66	22.34	22.49	44.72	32.9	29.82	41.02	36.54	38.49	10.3	35.19	34.54	23.72	48.88	34.76	13.61	10.86	51.42	64.83	17.97
ABHD14B	104.44	79.44	115.48	77.25	67.34	18.33	5.99	11.36	50.37	73.24	80.97	40.42	50.33	35.06	39.19	24.48	20.61	10.19	107.67	129.09	69.4	32.3	90.99	5.75	77.39	47.38	159.6	89.09	44.38	29.78	29.24	38.76	47.76	33.28	78.23	86.78	158.75	9.49	57.28	67.75	24.9	32.59	169.73	17.44	4.34	51.42	71.32	15.97
ABHD15	28.07	23	41.5	42.25	41.73	11.2	5.39	7.71	40.1	56.01	11.3	14.2	22.88	8.77	26.87	13.77	11.34	6.8	23.8	40.77	28.53	27.49	62.34	10.92	13.7	28.43	28.67	16.23	26.55	7.45	42.74	29.81	30.78	43	34.94	18.27	24.05	9.09	35.19	49.15	21.11	54.32	49.08	17.44	8.69	30.63	25.93	11.98
ABHD16A	90.3	133.79	120.9	132.3	147.01	96.73	55.66	101.01	126.18	107.7	107.33	60.08	27.45	52.59	332.54	61.21	249.42	64.57	66.87	201.28	284.91	130.22	165.12	55.76	212.83	222.67	216.55	128.81	114.18	134.02	269.92	155.03	105.08	109.35	138.24	324.3	702.36	11.91	113.17	119.55	72.58	298.74	206.54	40.83	28.23	253.71	239.89	37.94
ABHD16B	30.25	43.9	59.55	33.29	42.05	27.49	5.39	10.14	40.59	43.08	20.71	22.94	4.58	17.53	29.11	9.95	21.39	6.8	35.14	28.03	28.53	28.52	64.03	8.05	18.54	33.16	44.16	26.24	16.69	29.78	38.24	38.76	33.26	30.69	37.22	13.7	43.3	13.73	37.95	22.58	34.39	5.43	38.85	17.86	17.37	37.81	25.93	9.98
ABHD17A	188.65	173.51	211.12	150.23	183.37	40.73	31.12	58.01	182.42	215.41	50.84	48.07	68.63	87.65	163.84	42.08	64.93	33.98	122.41	182.6	148.43	83.84	237.58	12.07	74.17	165.82	271.56	149.87	127.46	74.45	76.48	162.49	151.07	155.38	170.9	141.6	283.83	29.69	167	171.36	99.85	146.65	335.37	73.15	23.88	171.66	194.5	47.92
ABHD17B	101.4	81.53	59.55	72.98	70.5	13.24	7.78	11.76	80.21	60.31	33.89	41.51	32.03	17.53	42.55	21.42	20.1	3.4	58.94	122.3	50.51	39.17	97.73	9.77	32.25	28.43	79.8	48.69	26.17	14.89	33.74	70.06	67.93	81.69	45.19	45.68	81.78	9.9	40.71	63.76	27.28	48.88	89.98	16.16	4.34	48.02	32.42	7.99
ABHD17C	47.44	135.88	72.18	43.96	61.65	27.49	19.15	79.51	81.67	73.24	67.79	33.87	41.18	26.3	148.17	19.13	18.55	3.4	55.54	117.2	44.72	62.19	70.77	5.75	165.26	52.11	83.29	52.83	150.22	52.12	33.74	73.04	49.18	55.11	44.43	173.57	288.64	13.73	99.37	71.73	52.42	70.61	83.84	32.32	13.03	194.35	123.18	11.98
ABHD18	73.98	96.16	84.81	57.19	67.97	30.55	13.17	26.77	118.84	107.7	32.01	33.87	27.45	8.77	72.4	29.07	29.12	3.4	78.2	110.41	77.49	61.16	84.25	13.8	44.34	71.06	97.23	47.31	62.97	29.78	44.99	77.52	69.7	77.8	66.08	54.81	134.7	13.33	73.15	62.43	38.66	81.47	102.25	25.94	19.54	86.97	116.7	35.94
ABHD2	68.76	248.77	70.37	116.08	102.43	33.6	14.96	32.45	110.04	202.48	30.13	41.51	50.33	26.3	83.23	35.19	25.77	16.99	141.67	160.52	73.64	94.49	107.84	12.65	66.1	71.06	168.51	88.75	105.84	44.67	44.99	89.44	86.68	73.04	83.55	137.03	288.64	11.71	135.94	75.72	45.3	103.2	104.29	28.92	26.06	204.94	142.64	21.96
ABHD3	22.41	20.91	23.46	19.21	26.24	10.18	6.58	14.6	38.64	56.01	22.6	7.65	9.15	17.53	36.2	10.71	8.5	3.4	27.2	39.92	35.08	21.99	43.81	3.45	20.96	37.9	41.06	28.66	17.83	14.89	20.24	32.8	19.46	23.56	28.86	13.7	33.67	5.45	33.81	27.9	17.55	38.02	32.72	12.33	13.03	41.59	25.93	13.98
ABHD5	35.25	58.53	45.11	58.04	70.82	18.33	8.38	15.42	55.75	68.93	47.08	26.22	13.73	17.53	41.43	20.66	19.33	6.8	65.74	73.89	32.39	31.95	48.86	9.2	26.6	42.64	129.39	87.02	44	37.23	26.99	53.66	36.09	39.55	39.88	50.24	67.35	12.12	50.38	41.18	28.22	81.47	124.74	23.39	23.88	37.81	19.45	23.96
ABHD8	129.9	64.81	93.83	77.67	83.78	23.42	21.55	40.57	130.09	103.39	41.43	32.77	22.88	52.59	97.41	24.48	32.72	20.39	51	95.12	41.25	32.99	82.56	11.5	25.8	28.43	63.92	48.69	35.66	52.12	53.98	96.89	69.34	78.01	61.14	41.11	38.49	12.32	89.02	77.05	38.66	59.75	96.11	23.39	17.37	81.67	97.25	29.95
ABI1	140.56	213.23	126.31	87.92	104.96	26.47	25.74	56.79	145.74	146.48	75.32	48.07	41.18	52.59	161.23	42.08	63.13	3.4	133.74	192.79	154.99	63.22	146.59	17.82	99.16	108.97	240.18	171.28	129.73	7.45	38.24	141.62	99.06	86.66	129.51	150.73	303.07	12.72	111.79	136.82	38.42	146.65	210.63	26.79	23.88	134.23	188.02	21.96
ABI2	376.65	94.07	32.48	93.04	124.25	14.25	11.97	32.05	128.62	47.39	35.78	20.76	36.6	8.77	103.01	17.6	19.07	10.19	96.34	202.13	35.86	44.32	57.29	8.62	27.41	18.95	204.54	117.07	24.28	44.67	40.49	83.48	114.98	148.25	54.31	109.62	178	9.69	49	37.19	27.51	38.02	89.98	14.46	15.2	54.07	58.35	13.98
ABI3	20.45	16.72	61.35	15.36	18.65	12.22	8.98	12.98	21.52	38.77	18.83	17.48	4.58	8.77	35.08	8.42	25.25	16.99	22.67	39.07	40.1	29.21	72.45	9.2	19.35	37.9	22.47	18.3	33	22.34	31.49	64.1	20.87	20.96	35.32	63.95	91.4	5.65	33.12	47.82	31.78	43.45	24.54	18.71	4.34	41.59	45.38	17.97
ABITRAM	68.11	100.34	70.37	62.31	81.57	32.58	23.94	51.93	88.03	73.24	56.49	40.42	32.03	26.3	131	26.78	27.31	13.59	106.54	84.93	47.04	67	80.88	10.35	46.76	71.06	109.63	74.59	56.52	44.67	29.24	96.89	66.87	62.89	54.31	50.24	110.65	16.36	64.18	45.16	45.77	124.93	73.62	27.64	19.54	89.23	45.38	23.96
ABL1	155.8	98.25	72.18	131.45	152.39	22.4	25.74	47.06	182.42	107.7	52.72	46.98	50.33	17.53	167.2	22.95	16.49	10.19	70.27	220.82	47.81	64.6	75.82	5.17	73.36	33.16	187.49	112.23	35.66	37.23	35.99	87.95	170.88	126.2	57.73	36.54	76.97	9.29	74.53	62.43	38.19	124.93	206.54	28.92	13.03	67.3	64.83	17.97
ABL2	60.27	31.36	43.31	46.52	47.42	12.22	12.57	30.83	46.46	94.78	26.36	16.39	13.73	17.53	91.81	6.89	11.6	3.4	34	64.55	31.23	29.89	52.23	7.47	32.25	37.9	102.66	58.36	28.83	7.45	17.99	55.16	51.65	51.43	31.9	41.11	43.3	7.07	40.02	33.21	29.17	48.88	94.07	17.44	13.03	49.53	45.38	11.98
ABLIM1	38.95	94.07	66.76	89.2	111.6	8.15	7.18	14.6	147.7	81.85	131.81	31.68	54.91	35.06	38.44	22.19	13.14	6.8	120.14	87.48	57.83	19.24	114.58	8.05	41.11	28.43	70.12	71.48	36.42	29.78	29.24	43.23	68.99	50.57	77.1	45.68	110.65	8.28	57.97	50.48	22.06	59.75	47.03	9.78	6.51	29.49	84.28	17.97
ABLIM3	25.02	20.91	30.68	52.07	35.41	14.25	10.17	20.28	22.99	43.08	15.06	22.94	13.73	17.53	46.65	6.12	14.17	3.4	22.67	39.07	28.14	20.96	32.01	6.9	11.29	9.48	32.15	15.54	33.38	14.89	40.49	56.65	32.2	25.28	30.38	4.57	28.86	9.09	31.05	27.9	17.31	21.73	22.49	19.56	10.86	34.79	45.38	15.97
ABO	15.67	37.63	39.7	65.72	59.12	20.36	5.99	11.76	30.32	30.16	15.06	24.03	36.6	52.59	32.1	22.19	12.88	3.4	39.67	36.52	21.2	18.21	43.81	9.2	41.11	33.16	44.16	24.52	45.14	29.78	29.24	29.81	26.53	23.77	26.58	27.41	38.49	12.32	28.29	27.9	23.72	27.16	44.99	12.33	13.03	29.11	12.97	13.98
ABR	106.62	96.16	59.55	107.97	135	23.42	29.33	49.49	133.02	168.02	56.49	41.51	59.48	43.83	135.11	25.25	27.06	10.19	95.2	298.1	75.95	84.52	106.15	7.47	67.72	37.9	129	68.72	106.97	14.89	22.49	83.48	90.57	81.04	65.32	146.16	283.83	8.68	66.25	58.45	42.22	76.04	75.66	27.22	4.34	106.63	129.67	15.97
ABRACL	520.48	94.07	90.22	135.72	165.67	23.42	43.69	165.51	221.06	193.87	62.14	32.77	36.6	17.53	383.67	29.84	46.38	3.4	73.67	143.53	131.47	105.14	136.48	13.8	154.78	118.44	267.3	150.56	141.49	37.23	40.49	140.12	66.51	86.66	111.66	260.35	346.37	14.94	179.42	119.55	61.9	157.52	175.86	37.85	19.54	161.45	136.15	29.95
ABRAXAS1	41.34	48.08	59.55	34.57	40.47	15.27	3.59	13.79	45.97	30.16	7.53	24.03	27.45	8.77	37.32	16.83	13.66	3.4	38.54	56.05	30.46	32.3	60.66	8.05	23.38	14.21	55.4	33.15	23.52	37.23	6.75	34.29	38.92	44.52	41.78	41.11	67.35	11.11	39.33	43.84	24.67	16.29	42.94	17.01	8.69	34.79	25.93	13.98
ABRAXAS2	54.4	71.08	52.33	64.87	83.78	22.4	11.97	26.77	89.99	77.55	50.84	24.03	4.58	8.77	63.07	16.83	20.87	6.8	53.27	72.19	41.25	37.11	69.08	17.24	37.89	37.9	116.22	70.45	68.66	29.78	35.99	92.42	53.42	52.73	57.73	63.95	62.54	8.68	76.6	79.7	26.8	65.18	126.78	15.74	13.03	56.72	64.83	13.98
ABT1	26.33	29.27	50.52	35	43	21.38	8.98	13.39	42.55	47.39	18.83	25.13	9.15	8.77	49.64	10.71	15.72	3.4	23.8	35.67	27.37	30.58	47.18	9.2	18.54	23.69	51.52	29.7	26.93	22.34	33.74	37.27	31.13	27.01	37.22	36.54	33.67	8.48	39.33	45.16	28.94	48.88	94.07	17.01	17.37	39.7	25.93	7.99
ABTB1	41.78	50.17	83	129.31	85.68	21.38	13.77	23.53	58.2	81.85	41.43	29.5	32.03	17.53	57.85	25.25	28.34	10.19	52.14	90.87	62.84	31.27	96.04	6.9	12.09	42.64	100.33	57.67	26.17	52.12	71.98	77.52	37.86	38.9	72.16	68.51	43.3	14.74	43.47	58.45	32.49	70.61	69.53	22.97	15.2	68.44	90.77	17.97
ABTB2	27.2	37.63	50.52	20.91	31.62	18.33	32.32	58.01	42.06	43.08	28.25	25.13	9.15	17.53	226.17	14.54	18.29	3.4	27.2	50.96	26.99	40.2	52.23	5.17	15.32	18.95	41.84	36.26	29.59	37.23	29.24	53.66	51.3	36.31	43.3	45.68	67.35	10.91	69.01	57.12	23.24	21.73	51.12	19.14	8.69	67.68	97.25	9.98
ACAA1	68.98	85.71	55.94	72.55	76.83	16.29	13.17	20.28	58.2	107.7	45.19	29.5	32.03	52.59	77.63	27.54	36.85	3.4	61.2	83.23	77.49	38.83	75.82	10.92	56.43	99.49	132.87	76.66	51.21	22.34	35.99	62.61	59.08	50.78	61.14	118.76	178	7.47	69.01	69.08	37.71	130.36	106.34	31.05	19.54	66.93	84.28	17.97
ACAA2	201.06	31.36	81.2	122.91	122.04	22.4	13.17	14.2	105.64	159.4	45.19	32.77	27.45	8.77	61.58	10.71	23.45	3.4	36.27	180.05	70.94	29.89	82.56	8.62	20.96	61.59	160.76	99.11	17.83	44.67	49.48	61.12	126.66	154.3	62.28	36.54	48.11	12.72	42.09	63.76	33.92	32.59	200.4	26.37	19.54	60.88	64.83	33.95
ACACA	112.06	75.26	50.52	60.6	63.86	17.31	15.56	33.67	118.84	51.7	33.89	32.77	36.6	17.53	70.17	13.77	15.98	10.19	73.67	120.6	29.69	89.68	64.03	8.05	51.59	33.16	77.09	50.07	59.56	29.78	47.24	84.97	68.64	81.69	28.86	86.78	139.51	9.09	86.95	37.19	33.44	32.59	112.47	16.59	4.34	71.09	38.9	9.98
ACACB	68.76	43.9	45.11	24.33	40.15	12.22	4.79	8.92	100.26	47.39	26.36	20.76	18.3	8.77	27.25	19.13	17.26	3.4	65.74	51.81	25.45	26.11	48.86	8.62	9.67	47.38	75.54	37.64	24.66	37.23	47.24	65.59	59.08	51.22	39.5	22.84	14.43	10.7	45.54	37.19	30.83	65.18	47.03	20.84	13.03	27.98	19.45	21.96
ACAD10	75.94	89.89	63.16	79.81	93.9	29.53	19.15	39.35	90.48	94.78	50.84	32.77	36.6	35.06	96.29	19.13	20.87	10.19	58.94	90.02	52.82	50.85	53.92	10.92	42.73	33.16	115.05	73.55	65.63	37.23	15.75	110.31	77.13	75.42	61.9	100.49	163.56	12.72	84.88	50.48	34.63	54.32	130.87	24.67	10.86	78.27	90.77	21.96
ACAD11	109.01	71.08	59.55	85.78	92.63	20.36	6.58	20.69	57.71	47.39	26.36	30.59	4.58	43.83	49.27	9.18	15.46	6.8	72.54	78.98	35.08	47.42	53.92	7.47	11.29	33.16	74.38	47.65	47.04	74.45	31.49	68.57	140.1	185.42	48.23	36.54	96.21	10.5	57.28	39.85	29.65	54.32	67.48	19.14	21.71	63.9	90.77	19.97
ACAD8	67.45	127.52	102.85	90.05	92.32	26.47	8.38	27.99	82.16	120.63	54.61	42.61	36.6	35.06	48.52	38.25	36.59	3.4	75.94	91.72	50.51	40.2	104.47	15.52	41.11	33.16	122.41	62.16	33	81.9	60.73	111.8	81.73	79.74	64.94	63.95	86.59	22.21	60.73	74.39	47.67	103.2	126.78	30.2	34.74	77.14	64.83	23.96
ACAD9	116.41	106.62	68.57	148.95	180.84	29.53	36.51	68.56	210.3	133.55	64.02	32.77	36.6	52.59	211.24	27.54	40.71	27.19	66.87	162.21	81.35	119.57	99.41	7.47	86.26	56.85	437.74	209.61	76.25	37.23	76.48	132.67	126.66	134.42	71.02	164.43	259.78	12.92	89.02	66.42	46.01	114.06	259.7	31.47	15.2	135.36	116.7	19.97
ACADM	142.52	117.07	102.85	75.97	80.94	25.45	9.58	30.43	142.81	124.94	75.32	32.77	45.75	61.36	83.23	30.6	26.02	10.19	162.08	107.01	69.78	81.43	112.89	10.92	84.65	61.59	250.64	146.76	61.07	59.56	24.74	77.52	101.89	120.15	76.34	77.65	81.78	10.3	84.19	96.97	37	65.18	130.87	25.09	17.37	111.54	64.83	23.96
ACADS	36.56	58.53	66.76	46.52	49.64	17.31	11.97	14.2	74.34	81.85	50.84	28.4	22.88	26.3	37.7	8.42	26.28	3.4	49.87	50.11	40.87	50.51	62.34	7.47	35.47	28.43	39.9	30.04	26.93	29.78	20.24	92.42	43.52	34.58	44.81	31.97	96.21	9.49	58.66	38.52	27.75	32.59	63.39	22.97	21.71	53.69	71.32	15.97
ACADSB	73.11	54.35	68.57	61.46	71.13	18.33	11.37	17.44	397.12	189.56	37.66	34.96	13.73	35.06	47.4	14.54	13.66	3.4	52.14	67.94	42.41	30.92	57.29	6.32	58.04	37.9	101.88	54.91	39.07	44.67	29.24	80.5	59.08	49.92	44.81	159.87	322.32	8.89	69.01	50.48	32.49	32.59	85.89	11.48	15.2	62.39	58.35	13.98
ACADVL	925.2	679.41	142.55	243.26	273.16	28.51	144.84	305.47	575.63	516.97	372.84	152.94	260.8	8.77	790.48	125.47	27.83	13.59	394.42	591.11	234.79	274.19	257.79	16.67	207.99	180.03	294.41	218.25	572.81	52.12	40.49	198.26	406.51	380.77	139	516.14	1197.86	9.29	204.95	119.55	73.76	363.92	359.9	46.36	15.2	390.97	259.34	55.91
ACAP2	96.39	79.44	73.98	122.49	156.81	8.15	21.55	41.78	120.8	94.78	18.83	25.13	18.3	8.77	108.98	19.89	14.17	3.4	65.74	163.06	62.46	207.53	126.37	6.32	37.89	47.38	140.23	67.34	78.52	14.89	33.74	79.01	85.97	71.31	71.78	59.38	144.32	5.25	95.23	85.02	28.94	86.91	96.11	15.31	13.03	75.24	110.22	29.95
ACAP3	64.62	87.8	45.11	64.87	55.96	12.22	8.98	12.98	86.56	94.78	26.36	20.76	9.15	17.53	43.29	13.77	19.58	6.8	38.54	96.82	29.3	50.17	58.97	6.32	20.15	23.69	52.3	31.08	45.52	22.34	20.24	47.7	49.18	59.21	44.43	22.84	52.92	7.47	56.59	43.84	26.8	65.18	38.85	18.29	8.69	49.15	51.87	5.99
ACAT1	137.95	87.8	52.33	50.36	55.96	21.38	8.38	10.55	47.44	77.55	86.62	46.98	18.3	35.06	44.79	21.42	17.26	6.8	105.41	87.48	56.29	38.14	74.14	9.77	102.38	37.9	132.1	77.35	26.55	37.23	20.24	76.03	95.17	84.06	46.71	127.89	245.35	8.68	71.77	57.12	37.95	76.04	75.66	22.97	13.03	60.5	38.9	11.98
ACAT2	220.86	35.54	90.22	67.43	79.04	17.31	22.74	32.86	165.3	120.63	28.25	38.24	4.58	43.83	109.73	14.54	12.37	3.4	52.14	146.93	41.25	80.75	84.25	11.5	60.46	37.9	113.12	62.16	47.42	29.78	42.74	64.1	60.85	87.95	44.05	45.68	86.59	6.87	58.66	55.79	38.42	21.73	36.81	21.69	19.54	64.66	77.8	11.98
ACBD3	119.68	100.34	66.76	78.53	104.65	26.47	16.76	65.72	123.24	176.63	47.08	30.59	41.18	26.3	139.58	25.25	17.78	6.8	95.2	180.9	53.2	59.1	121.32	12.07	104.8	66.33	301	181.64	99.77	7.45	26.99	92.42	121.71	89.25	51.27	82.22	129.89	7.07	69.7	54.46	38.9	103.2	192.22	24.24	8.69	104.74	103.73	21.96
ACBD4	53.31	20.91	41.5	27.31	33.51	11.2	12.57	6.09	31.79	38.77	24.48	15.29	9.15	17.53	40.68	7.65	9.79	3.4	20.4	39.92	17.73	23.02	67.4	4.02	10.48	18.95	32.54	22.79	18.97	14.89	29.24	47.7	22.29	22.47	31.9	27.41	62.54	5.45	22.77	31.88	15.89	21.73	57.26	14.03	13.03	29.49	38.9	13.98
ACBD5	109.67	45.99	59.55	87.06	97.69	18.33	9.58	15.42	147.21	133.55	32.01	42.61	27.45	8.77	52.62	20.66	20.36	3.4	92.94	112.96	56.67	33.33	97.73	10.92	32.25	56.85	125.13	82.88	64.11	52.12	26.99	80.5	88.45	83.2	60.01	77.65	105.84	11.71	70.39	65.09	31.54	59.75	108.38	20.41	10.86	62.77	97.25	33.95
ACBD6	53.31	20.91	18.04	42.68	47.11	9.16	13.17	28.8	42.55	51.7	9.42	9.83	9.15	17.53	66.81	8.42	8.25	3.4	23.8	73.89	22.36	26.46	26.96	5.75	24.18	28.43	109.24	58.71	34.9	7.45	22.49	35.78	48.82	38.47	27.34	54.81	76.97	5.45	32.43	27.9	18.03	27.16	47.03	14.03	6.51	44.24	45.38	7.99
ACBD7	21.32	37.63	48.72	52.92	57.22	15.27	5.99	9.74	44.02	38.77	30.13	19.66	13.73	8.77	23.14	14.54	14.17	3.4	44.2	95.97	22.75	24.05	32.01	4.6	12.09	4.74	43.77	18.65	14.79	22.34	13.5	49.19	33.61	33.06	25.07	4.57	43.3	9.49	24.84	39.85	25.61	27.16	61.35	17.01	8.69	25.33	19.45	9.98
ACCS	64.41	66.9	54.13	20.49	19.29	13.24	7.78	13.39	48.91	25.85	28.25	22.94	4.58	8.77	44.79	23.72	12.63	3.4	48.74	55.2	23.9	22.33	52.23	6.32	21.77	37.9	61.98	39.71	16.69	14.89	15.75	46.21	45.29	48.41	45.57	36.54	86.59	8.08	36.57	55.79	21.82	65.18	34.76	11.91	6.51	56.72	71.32	19.97
ACD	60.49	25.09	43.31	71.7	81.25	16.29	8.98	15.01	92.92	60.31	26.36	17.48	22.88	61.36	38.07	17.6	15.98	3.4	47.6	59.45	28.92	20.96	53.92	6.9	25.8	14.21	63.14	33.84	47.04	7.45	26.99	71.55	45.99	45.81	46.71	27.41	57.73	8.28	40.71	35.87	31.07	43.45	63.39	15.74	10.86	60.12	45.38	13.98
ACER2	47.87	56.44	77.59	65.72	87.57	37.67	11.37	10.95	80.21	112.01	28.25	40.42	36.6	17.53	41.43	17.6	27.06	3.4	57.8	56.05	37.01	53.6	72.45	10.92	14.51	23.69	65.86	41.44	28.07	89.34	53.98	79.01	57.67	67.64	59.63	22.84	38.49	23.83	43.47	65.09	53.84	32.59	89.98	33.6	30.4	51.42	38.9	21.96
ACER3	33.94	25.09	52.33	26.46	25.61	5.09	7.78	12.98	29.83	38.77	9.42	16.39	9.15	8.77	32.47	9.95	10.82	6.8	26.07	41.62	21.59	18.21	37.07	8.05	23.38	14.21	46.49	22.45	18.97	44.67	15.75	49.19	27.95	28.96	27.34	50.24	52.92	9.09	20.7	31.88	20.4	32.59	36.81	12.33	6.51	46.89	51.87	17.97
ACHE	28.94	37.63	66.76	39.69	38.25	24.44	11.37	30.43	40.1	68.93	33.89	21.85	13.73	8.77	67.18	18.36	22.93	16.99	30.6	38.22	53.59	26.8	62.34	10.35	12.09	14.21	41.84	22.45	53.49	22.34	35.99	53.66	42.46	42.36	45.95	22.84	48.11	11.91	64.18	55.79	48.15	54.32	47.03	34.45	17.37	70.33	71.32	15.97
ACIN1	239.13	119.16	72.18	147.24	192.22	7.13	23.94	48.68	157.48	116.32	43.31	28.4	27.45	17.53	139.96	31.37	12.37	3.4	106.54	259.03	74.02	104.11	94.36	10.92	78.2	56.85	223.13	139.86	59.94	14.89	13.5	87.95	205.55	221.29	79.75	132.46	202.05	2.83	112.48	103.61	22.77	108.63	249.48	15.74	2.17	103.98	90.77	35.94
ACKR2	28.72	33.45	61.35	51.21	58.17	33.6	5.99	5.68	40.1	30.16	24.48	28.4	32.03	35.06	23.51	13.77	15.72	3.4	40.8	32.27	28.53	24.4	65.71	8.62	15.32	33.16	148.76	109.12	19.35	52.12	40.49	62.61	32.9	30.47	44.05	27.41	28.86	14.54	33.81	47.82	32.49	21.73	71.57	27.64	13.03	28.36	58.35	19.97
ACKR3	27.2	60.62	43.31	38.84	54.06	22.4	22.74	58.82	30.81	51.7	20.71	19.66	45.75	26.3	217.21	17.6	15.72	3.4	30.6	72.19	21.59	27.14	47.18	8.62	9.67	23.69	29.05	16.58	14.41	29.78	29.24	81.99	20.87	32.2	28.86	22.84	28.86	13.73	37.95	23.91	30.12	70.61	34.76	21.26	28.23	60.5	51.87	9.98
ACLY	149.27	54.35	36.09	78.53	66.71	8.15	10.17	25.96	99.28	51.7	13.18	16.39	18.3	8.77	78.38	9.18	20.61	3.4	45.34	130.79	40.87	29.21	53.92	9.77	50.79	37.9	107.69	65.61	36.04	29.78	29.24	46.21	48.82	57.05	31.9	82.22	81.78	6.26	53.14	46.49	26.33	38.02	149.28	7.66	8.69	55.96	71.32	9.98
ACO1	76.37	39.72	59.55	43.96	55.33	32.58	3.59	10.55	56.24	116.32	22.6	30.59	13.73	43.83	45.53	22.19	18.55	6.8	46.47	63.7	32.39	41.23	58.97	6.9	11.29	23.69	34.86	29.7	18.97	44.67	31.49	41.74	56.61	45.38	47.85	36.54	62.54	12.52	33.81	49.15	37.47	43.45	65.44	16.59	15.2	38.19	32.42	23.96
ACO2	88.78	79.44	64.96	51.21	52.8	19.35	16.76	33.27	142.32	94.78	73.44	20.76	59.48	8.77	94.42	23.72	15.98	13.59	79.34	104.46	35.47	56.35	72.45	9.2	32.25	23.69	82.51	60.09	53.49	22.34	29.24	79.01	68.64	59	53.55	73.08	158.75	8.48	84.88	57.12	42.22	76.04	122.69	29.35	15.2	80.54	84.28	17.97
ACOD1	22.41	20.91	66.76	23.47	32.56	24.44	4.19	7.3	31.3	129.24	22.6	21.85	18.3	52.59	20.9	13.77	16.23	3.4	22.67	22.93	28.14	19.93	35.38	4.02	19.35	9.48	25.18	10.71	17.45	29.78	29.24	62.61	25.83	24.85	30	31.97	38.49	9.49	31.05	67.75	24.67	21.73	20.45	20.41	15.2	32.9	45.38	9.98
ACOT1	78.33	52.26	37.89	48.65	55.64	18.33	6.58	19.47	42.55	60.31	35.78	32.77	22.88	8.77	38.07	16.07	15.46	6.8	47.6	63.7	35.47	42.26	43.81	10.92	27.41	37.9	58.88	31.77	25.04	14.89	24.74	68.57	75	62.89	34.18	63.95	86.59	10.5	56.59	39.85	20.63	48.88	89.98	15.31	6.51	52.18	45.38	7.99
ACOT11	44.39	75.26	45.11	29.45	35.73	14.25	9.58	16.63	58.2	38.77	60.26	41.51	13.73	26.3	48.52	20.66	40.97	13.59	68	70.49	40.1	31.61	50.55	11.5	20.96	37.9	47.26	24.52	89.15	29.78	26.99	102.86	59.79	47.33	33.8	36.54	76.97	7.88	84.88	38.52	31.54	43.45	40.9	20.84	13.03	71.09	64.83	19.97
ACOT13	70.28	43.9	48.72	48.23	56.91	15.27	11.37	48.28	84.61	77.55	26.36	29.5	13.73	8.77	94.42	16.83	14.94	3.4	39.67	108.71	38.94	36.42	62.34	6.32	43.53	37.9	108.08	60.78	45.9	14.89	29.24	47.7	71.47	86.01	40.26	59.38	86.59	7.47	64.18	45.16	26.56	48.88	100.2	19.56	2.17	62.39	58.35	5.99
ACOT2	63.75	43.9	54.13	46.09	58.8	23.42	13.17	13.79	50.37	68.93	43.31	32.77	22.88	52.59	46.28	26.01	36.33	10.19	53.27	60.3	51.66	44.32	94.36	12.65	24.99	71.06	58.88	39.02	27.31	14.89	44.99	65.59	83.5	69.15	54.69	77.65	67.35	15.35	62.8	59.78	34.15	32.59	126.78	20.41	6.51	51.8	51.87	13.98
ACOT4	41.12	43.9	68.57	41.4	50.58	16.29	8.98	13.39	35.21	64.62	18.83	28.4	18.3	43.83	34.71	18.36	28.86	3.4	45.34	49.26	29.69	43.64	70.77	13.8	24.18	47.38	55.78	33.84	26.17	29.78	35.99	47.7	41.75	40.2	49.37	13.7	48.11	13.73	42.78	46.49	37.71	16.29	75.66	27.22	17.37	59.36	51.87	21.96
ACOT7	192.35	37.63	39.7	25.61	30.67	13.24	8.98	12.98	59.67	60.31	18.83	18.57	9.15	8.77	35.08	9.18	18.55	13.59	28.33	49.26	45.49	55.32	60.66	5.17	49.18	33.16	23.63	14.16	41.73	37.23	20.24	47.7	44.22	51.43	36.84	95.92	192.43	8.48	62.11	49.15	37.71	48.88	38.85	18.29	10.86	86.21	71.32	9.98
ACOT8	60.49	50.17	61.35	47.37	54.69	10.18	8.98	34.08	67.49	25.85	33.89	14.2	18.3	8.77	62.33	16.07	20.87	13.59	56.67	71.34	48.19	51.88	72.45	8.05	32.25	33.16	115.83	79.42	41.35	37.23	33.74	68.57	55.19	51	47.85	36.54	62.54	11.31	48.3	58.45	32.02	32.59	75.66	15.74	17.37	62.01	45.38	13.98
ACOT9	71.81	81.53	23.46	28.17	37.62	9.16	8.98	20.28	54.77	107.7	30.13	26.22	9.15	17.53	50.38	13.01	13.14	3.4	26.07	62.85	41.64	24.4	40.44	5.75	24.99	52.11	84.45	49.73	30.73	14.89	13.5	41.74	64.04	50.14	39.88	45.68	81.78	4.44	42.09	29.22	30.6	59.75	83.84	17.44	2.17	49.91	6.48	19.97
ACOX1	85.95	58.53	34.28	63.59	47.74	18.33	10.17	32.05	53.31	51.7	39.54	25.13	27.45	17.53	89.2	20.66	9.79	3.4	54.4	112.96	33.54	41.92	35.38	5.75	37.89	33.16	59.66	38.33	62.59	14.89	29.24	81.99	64.74	52.51	37.6	91.35	202.05	6.26	62.8	54.46	21.58	86.91	92.02	18.29	13.03	88.48	71.32	15.97
ACOX2	29.59	60.62	70.37	42.25	63.23	16.29	7.18	8.52	34.72	47.39	26.36	31.68	36.6	35.06	23.51	22.95	17.26	6.8	41.94	43.31	21.59	19.58	69.08	6.9	12.09	23.69	46.1	19.68	16.31	37.23	35.99	37.27	37.5	31.12	42.92	27.41	28.86	13.93	25.53	54.46	29.17	27.16	47.03	16.59	15.2	24.58	32.42	3.99
ACOX3	32.2	39.72	46.92	32.44	36.04	13.24	11.37	25.56	44.02	60.31	24.48	17.48	9.15	8.77	70.54	16.07	17.26	3.4	48.74	62.85	25.83	21.65	38.75	6.9	19.35	14.21	50.75	29.01	19.73	7.45	22.49	38.76	30.43	36.95	32.28	13.7	57.73	6.87	32.43	25.24	20.63	43.45	85.89	18.29	13.03	38.57	25.93	11.98
ACP1	168.42	81.53	66.76	86.64	94.53	23.42	26.33	38.54	145.74	124.94	35.78	27.31	32.03	8.77	126.52	18.36	26.8	3.4	51	74.74	64.38	98.27	84.25	12.07	65.3	18.95	194.08	113.27	74.73	37.23	33.74	99.88	87.74	113.67	64.18	146.16	182.81	13.33	85.57	43.84	32.73	32.59	106.34	23.39	8.69	52.18	58.35	13.98
ACP2	59.19	60.62	54.13	37.13	48.37	9.16	19.15	24.34	81.67	185.25	48.96	25.13	27.45	35.06	77.26	16.07	23.71	3.4	39.67	73.04	49.35	43.98	82.56	12.07	18.54	61.59	62.37	45.93	26.93	52.12	26.99	84.97	61.56	60.72	40.64	27.41	52.92	12.72	57.28	61.11	38.42	38.02	51.12	25.09	13.03	82.43	123.18	17.97
ACP3	22.19	43.9	45.11	35	53.43	24.44	8.98	11.76	51.84	77.55	43.31	22.94	9.15	17.53	25.75	14.54	18.29	10.19	30.6	40.77	32	37.45	45.49	12.07	10.48	23.69	33.7	21.06	18.59	29.78	35.99	52.17	27.95	24.42	41.4	31.97	72.16	11.51	33.81	39.85	27.04	27.16	49.08	22.54	10.86	36.3	25.93	7.99
ACP5	93.56	37.63	110.07	25.61	40.15	28.51	16.16	16.63	55.75	370.5	13.18	21.85	22.88	43.83	53.74	16.07	33.24	3.4	23.8	45.01	146.89	42.95	121.32	10.92	38.7	80.54	49.2	81.5	24.28	37.23	40.49	77.52	102.25	45.6	93.05	77.65	101.02	9.09	119.38	144.79	31.31	309.6	40.9	25.09	10.86	251.45	233.4	19.97
ACP6	71.81	48.08	54.13	83.22	111.92	18.33	27.53	41.38	65.05	51.7	39.54	28.4	4.58	43.83	123.91	23.72	24.74	3.4	46.47	129.09	40.1	41.92	75.82	9.77	33.05	42.64	213.06	124.66	41.35	44.67	38.24	77.52	66.16	70.45	54.31	63.95	110.65	9.69	33.12	39.85	38.42	38.02	85.89	30.2	13.03	74.11	90.77	15.97
ACR	41.34	45.99	68.57	83.22	112.55	39.71	19.75	10.95	61.13	73.24	26.36	29.5	22.88	17.53	40.31	14.54	14.94	10.19	31.73	104.46	28.53	37.8	82.56	5.17	8.87	28.43	71.28	32.46	25.04	52.12	33.74	79.01	36.44	36.52	48.61	31.97	57.73	20.6	46.23	59.78	45.54	43.45	67.48	31.9	28.23	37.43	25.93	13.98
ACRBP	49.39	10.45	32.48	40.54	44.89	13.24	6.58	7.3	30.32	43.08	16.95	24.03	4.58	43.83	18.29	16.83	20.61	6.8	17	30.57	23.13	23.36	55.6	7.47	13.7	9.48	27.89	15.88	17.45	29.78	38.24	76.03	38.21	31.12	42.54	22.84	19.24	12.32	37.95	46.49	26.33	32.59	57.26	19.56	15.2	38.57	12.97	3.99
ACRV1	20.89	27.18	75.79	30.73	43	18.33	2.99	7.3	31.79	34.46	13.18	15.29	13.73	43.83	24.26	4.59	20.87	3.4	22.67	39.07	26.6	23.36	48.86	11.5	12.09	9.48	33.32	25.55	14.79	74.45	26.99	68.57	36.79	34.79	36.46	18.27	38.49	13.93	22.77	34.54	31.31	21.73	59.3	20.41	17.37	41.21	25.93	23.96
ACSBG2	24.81	41.81	54.13	25.18	27.82	20.36	9.58	12.98	41.08	43.08	18.83	18.57	4.58	17.53	25.38	8.42	18.29	3.4	28.33	23.78	23.13	26.8	38.75	4.02	12.9	23.69	39.51	21.76	15.17	44.67	49.48	53.66	28.3	27.23	25.45	18.27	57.73	10.3	42.78	33.21	32.97	5.43	34.76	17.44	2.17	39.32	25.93	17.97
ACSF2	141.87	188.15	120.9	75.11	96.11	31.56	24.54	45.84	136.94	107.7	99.8	39.33	105.24	35.06	188.48	52.79	75.75	13.59	124.67	152.02	144.96	65.63	107.84	33.91	100.77	94.75	158.05	107.74	83.08	74.45	121.46	110.31	118.52	99.62	170.52	228.38	355.99	14.34	82.81	89	60.95	228.13	192.22	44.66	28.23	150.49	149.12	31.95
ACSF3	81.6	106.62	83	65.3	95.16	35.64	21.55	17.04	87.05	99.09	47.08	33.87	41.18	26.3	60.09	23.72	22.42	3.4	81.6	83.23	66.7	35.05	99.41	15.52	44.34	47.38	86.39	53.87	56.52	29.78	31.49	102.86	66.51	66.13	74.82	59.38	101.02	11.51	66.25	87.67	43.4	70.61	96.11	34.02	13.03	90.37	58.35	31.95
ACSL1	77.9	89.89	77.59	38.84	50.27	19.35	14.36	25.15	243.55	344.65	67.79	93.95	22.88	17.53	47.03	13.77	24.22	6.8	39.67	124.85	69.01	76.97	97.73	5.75	97.55	90.02	74.38	69.41	102.8	29.78	38.24	71.55	45.99	44.73	58.11	114.19	288.64	13.93	98.68	62.43	31.07	130.36	120.65	22.54	21.71	82.43	77.8	43.93
ACSL3	107.93	71.08	34.28	46.52	48.69	10.18	6.58	28.4	139.87	64.62	30.13	31.68	32.03	8.77	89.95	13.77	10.82	3.4	62.34	67.94	26.22	29.89	47.18	4.6	27.41	18.95	368.4	190.27	18.97	14.89	13.5	53.66	49.53	49.7	31.9	27.41	48.11	7.88	51.76	37.19	26.56	27.16	255.61	19.56	8.69	43.86	32.42	13.98
ACSL4	66.8	106.62	77.59	71.27	69.24	31.56	20.95	34.89	249.91	163.71	35.78	38.24	36.6	8.77	97.78	26.78	26.54	16.99	53.27	91.72	91.76	35.73	106.15	12.65	43.53	118.44	84.06	42.13	57.66	59.56	44.99	84.97	48.47	44.09	63.8	114.19	153.94	7.67	77.98	69.08	36.52	152.09	75.66	22.97	17.37	116.46	84.28	37.94
ACSL5	16.54	33.45	34.28	11.52	17.7	11.2	5.39	8.11	29.83	34.46	18.83	18.57	27.45	8.77	32.47	6.89	8.76	10.19	17	16.99	32.39	15.81	58.97	4.6	8.06	14.21	22.47	13.12	27.69	14.89	11.25	38.76	18.4	11.89	33.04	18.27	38.49	6.66	33.12	27.9	13.04	10.86	20.45	9.78	8.69	24.2	51.87	13.98
ACSM2B	20.24	39.72	63.16	37.13	52.8	22.4	8.98	4.87	45.97	64.62	1.88	25.13	9.15	43.83	16.79	12.24	16.49	13.59	20.4	23.78	19.28	24.05	65.71	9.77	14.51	23.69	29.05	17.61	13.66	52.12	42.74	56.65	25.83	25.93	35.32	9.14	38.49	16.96	31.05	45.16	29.65	16.29	53.17	25.09	21.71	26.47	19.45	23.96
ACSM3	31.33	35.54	72.18	49.51	63.86	28.51	23.94	70.18	107.59	64.62	18.83	28.4	22.88	8.77	154.89	15.3	22.42	6.8	40.8	38.22	35.47	33.67	72.45	10.35	19.35	37.9	45.32	33.84	19.73	37.23	53.98	71.55	37.86	39.76	44.81	31.97	81.78	15.75	40.02	61.11	45.06	32.59	85.89	24.24	10.86	48.78	38.9	17.97
ACSM5	52.87	73.17	117.29	103.71	117.29	51.93	11.37	13.39	89.01	137.86	52.72	44.79	32.03	43.83	41.8	26.78	34.79	3.4	53.27	58.6	44.34	61.5	89.3	13.22	23.38	28.43	72.83	41.44	35.28	89.34	74.23	120.75	67.93	60.94	76.72	45.68	33.67	35.95	60.73	82.36	71.86	70.61	114.51	48.06	56.45	65.79	97.25	15.97
ACSS1	42.43	85.71	72.18	31.15	58.49	11.2	32.92	105.88	227.9	129.24	67.79	24.03	45.75	8.77	219.83	23.72	14.17	6.8	183.61	99.37	74.79	129.88	134.79	4.02	9.67	33.16	213.06	122.59	67.9	22.34	40.49	62.61	38.56	25.28	89.25	123.33	120.27	12.32	77.98	89	35.81	54.32	106.34	25.09	8.69	75.24	51.87	15.97
ACSS2	71.81	50.17	43.31	32.44	35.73	11.2	7.18	15.01	97.32	43.08	48.96	22.94	13.73	26.3	37.7	23.72	14.94	6.8	52.14	60.3	22.75	29.89	47.18	4.6	20.96	56.85	91.42	45.58	24.66	22.34	29.24	46.21	53.78	30.25	30.38	41.11	33.67	9.49	33.81	33.21	27.28	32.59	69.53	14.03	17.37	35.16	45.38	9.98
ACSS3	20.89	81.53	41.5	55.48	62.91	26.47	6.58	18.66	65.05	38.77	54.61	28.4	22.88	17.53	56.36	19.13	18.04	6.8	46.47	90.87	23.13	20.62	45.49	9.2	13.7	23.69	59.27	27.97	42.11	37.23	33.74	53.66	65.45	68.94	33.8	22.84	43.3	13.93	62.11	42.51	22.77	32.59	126.78	20.41	17.37	24.96	25.93	25.96
ACTA2	41.78	62.72	55.94	66.15	248.18	23.42	14.36	28.4	24.94	68.93	131.81	32.77	9.15	17.53	111.59	22.19	27.31	3.4	55.54	45.86	56.67	39.17	77.51	109.79	24.99	90.02	156.12	48.35	47.8	29.78	51.73	92.42	284.8	334.53	56.59	68.51	81.78	10.5	47.61	51.81	31.78	54.32	208.58	25.94	13.03	49.15	58.35	163.74
ACTBL2	27.85	18.81	59.55	35.42	38.57	17.31	8.38	10.95	33.75	38.77	11.3	22.94	9.15	26.3	33.96	18.36	21.13	3.4	40.8	37.37	22.36	22.33	35.38	6.9	9.67	18.95	32.93	15.19	19.35	29.78	40.49	62.61	32.55	28.31	40.26	9.14	19.24	12.72	31.05	37.19	31.07	38.02	59.3	28.49	13.03	29.87	38.9	5.99
ACTC1	38.51	33.45	54.13	37.98	35.41	14.25	8.38	10.55	33.26	25.85	24.48	21.85	18.3	17.53	33.59	11.48	14.43	6.8	15.87	64.55	26.6	31.27	65.71	6.32	15.32	4.74	32.54	23.14	28.83	14.89	24.74	44.72	26.18	31.77	33.8	27.41	38.49	10.1	38.64	38.52	25.61	21.73	57.26	14.03	15.2	35.54	77.8	7.99
ACTG2	28.07	33.45	52.33	41.82	63.86	27.49	13.17	15.01	47.44	38.77	67.79	30.59	13.73	17.53	48.52	9.95	18.29	3.4	20.4	44.16	20.82	24.74	58.97	22.42	11.29	37.9	279.69	192	19.73	29.78	44.99	68.57	100.48	85.79	36.08	31.97	33.67	14.74	35.88	35.87	30.6	27.16	128.83	26.37	8.69	40.84	25.93	23.96
ACTL10	23.28	29.27	52.33	22.19	34.46	27.49	8.38	9.74	58.2	34.46	15.06	18.57	4.58	43.83	25.01	8.42	25.51	10.19	26.07	27.18	26.6	27.83	48.86	7.47	8.87	14.21	42.61	29.35	15.17	44.67	29.24	32.8	20.52	27.23	37.22	22.84	48.11	9.69	30.36	17.27	23.48	27.16	44.99	18.71	17.37	35.16	25.93	13.98
ACTL6A	95.09	45.99	93.83	182.23	196.33	32.58	17.96	46.25	219.59	99.09	47.08	30.59	13.73	17.53	112.34	22.95	26.28	3.4	48.74	166.46	65.16	134.69	107.84	6.32	51.59	28.43	325.4	170.94	57.28	37.23	44.99	93.91	109.32	131.39	58.49	77.65	163.56	9.49	74.53	62.43	38.19	32.59	153.37	21.69	8.69	76	38.9	15.97
ACTL9	37.64	39.72	92.03	47.37	63.86	25.45	7.18	9.33	50.86	38.77	26.36	25.13	13.73	17.53	45.53	16.07	33.75	10.19	20.4	61.15	38.17	38.83	72.45	9.2	22.57	42.64	57.33	36.26	29.97	37.23	53.98	59.63	41.39	47.11	49.37	31.97	28.86	13.93	49.69	50.48	44.11	38.02	92.02	25.52	21.71	49.15	64.83	7.99
ACTN1	265.03	91.98	45.11	45.24	61.65	14.25	15.56	24.75	69.94	150.78	80.97	37.14	27.45	8.77	75.02	22.19	12.11	6.8	97.47	191.09	60.14	44.67	75.82	20.69	47.56	66.33	217.32	125.01	26.93	37.23	20.24	44.72	133.73	96.6	53.17	109.62	96.21	3.43	49	33.21	12.1	190.11	652.33	12.76	8.69	55.2	58.35	57.91
ACTN2	21.32	20.91	70.37	32.01	48.69	22.4	7.78	16.63	39.12	47.39	22.6	22.94	9.15	26.3	30.6	12.24	13.14	3.4	30.6	35.67	26.6	31.27	55.6	6.9	11.29	9.48	42.22	28.32	18.21	37.23	29.24	52.17	32.9	36.09	29.62	18.27	57.73	10.1	35.88	47.82	36.29	27.16	47.03	28.49	10.86	35.92	51.87	9.98
ACTN4	222.38	355.39	122.7	151.93	207.71	51.93	54.47	159.83	500.8	280.03	94.15	65.55	96.09	52.59	351.57	60.44	32.21	27.19	315.08	312.54	86.75	183.14	200.51	12.65	171.71	61.59	621.36	375.37	251.5	37.23	74.23	198.26	191.05	165.97	110.52	255.79	365.61	21.61	233.93	136.82	78.27	228.13	772.98	35.3	28.23	193.22	129.67	39.94
ACTR10	137.74	131.7	70.37	106.27	102.12	24.44	23.94	46.65	104.66	116.32	67.79	50.25	32.03	17.53	136.23	45.14	43.29	6.8	114.47	184.3	90.6	106.17	107.84	19.54	87.07	94.75	185.56	106.36	93.7	44.67	58.48	111.8	148.95	142.41	70.64	123.33	173.19	12.72	100.06	81.03	52.18	124.93	175.86	29.77	15.2	142.55	90.77	35.94
ACTR1A	133.6	75.26	45.11	116.08	96.11	18.33	14.96	41.78	141.34	86.16	45.19	28.4	41.18	17.53	115.7	8.42	15.46	3.4	55.54	114.65	47.04	35.05	79.19	8.05	41.11	56.85	141.4	97.38	71.32	37.23	22.49	86.46	114.98	117.56	63.42	54.81	153.94	8.48	89.71	57.12	20.16	103.2	132.92	12.76	15.2	111.54	123.18	25.96
ACTR1B	91.82	81.53	72.18	61.46	72.72	9.16	5.39	13.79	85.1	73.24	41.43	27.31	13.73	17.53	36.58	19.89	16.23	3.4	48.74	78.13	35.86	49.82	57.29	6.9	31.44	56.85	89.49	70.79	55.76	29.78	24.74	70.06	47.41	45.6	47.09	68.51	125.08	8.68	42.78	31.88	22.77	43.45	51.12	16.16	6.51	60.88	71.32	27.95
ACTR2	573.14	183.96	207.51	175.41	198.23	36.65	72.42	221.09	302.24	331.73	122.4	40.42	77.78	43.83	561.7	38.25	50.5	10.19	137.14	259.88	460.33	164.24	318.45	13.8	249.91	217.93	550.86	322.53	289.44	29.78	33.74	293.67	250.13	219.78	214.96	475.03	986.19	14.54	289.83	261.69	98.19	325.9	280.15	59.12	21.71	407.23	414.94	75.88
ACTR3	478.27	315.67	252.62	189.49	233.64	46.84	62.25	186.61	407.88	590.21	97.92	93.95	109.81	52.59	430.32	57.38	110.54	3.4	251.61	287.91	462.65	184.51	401.01	24.14	328.91	284.26	632.21	382.62	307.65	22.34	49.48	274.29	265.35	283.31	321.67	401.95	885.17	14.14	297.42	281.61	93.21	407.37	333.32	65.5	15.2	359.59	330.65	65.89
ACTR3B	71.37	123.34	92.03	81.09	80.94	22.4	29.33	81.13	168.24	163.71	41.43	29.5	64.06	17.53	151.53	32.9	17.01	10.19	111.07	101.07	62.46	95.18	123	10.92	87.07	47.38	317.27	194.42	97.87	22.34	20.24	153.54	76.07	74.12	65.7	164.43	312.7	15.55	120.07	73.06	61.43	48.88	134.96	41.68	17.37	138.77	77.8	17.97
ACTR5	71.59	52.26	72.18	40.12	57.22	20.36	13.77	21.09	49.88	38.77	13.18	21.85	13.73	26.3	55.61	22.19	13.14	3.4	44.2	56.05	34.7	42.61	77.51	6.32	25.8	28.43	113.89	63.54	32.24	29.78	35.99	56.65	42.46	52.3	52.41	50.24	57.73	13.73	42.78	63.76	37	48.88	96.11	19.56	15.2	51.8	32.42	15.97
ACTR6	82.9	83.62	72.18	55.05	75.88	17.31	14.96	42.19	97.81	86.16	30.13	27.31	22.88	8.77	78.75	20.66	11.6	3.4	57.8	87.48	38.55	47.07	82.56	6.32	25.8	52.11	110.79	73.9	75.87	14.89	33.74	89.44	56.61	53.16	47.47	68.51	197.24	8.28	51.76	59.78	28.94	54.32	108.38	21.26	13.03	69.57	71.32	21.96
ACTR8	37.64	27.18	61.35	72.55	81.25	12.22	6.58	12.58	47.44	30.16	32.01	16.39	18.3	35.06	36.2	7.65	11.34	3.4	21.53	56.9	28.92	18.55	62.34	4.02	31.44	18.95	89.49	52.49	28.83	7.45	20.24	40.25	38.92	48.84	39.12	36.54	48.11	4.85	33.81	49.15	17.79	38.02	79.75	11.91	4.34	36.68	38.9	11.98
ACTRT2	34.38	31.36	79.4	49.51	61.97	43.78	10.77	10.95	62.11	47.39	24.48	30.59	4.58	43.83	33.96	16.07	27.57	6.8	45.34	50.11	35.86	36.76	80.88	7.47	15.32	18.95	56.95	42.13	30.73	67.01	47.24	81.99	46.7	39.98	50.13	18.27	24.05	18.38	46.92	63.76	47.2	10.86	53.17	30.62	30.4	43.48	71.32	11.98
ACTRT3	37.64	18.81	32.48	30.3	29.4	13.24	4.19	9.33	25.43	34.46	18.83	33.87	4.58	17.53	19.78	10.71	13.66	16.99	26.07	16.14	23.52	36.08	40.44	8.05	15.32	14.21	28.67	17.27	15.55	14.89	22.49	55.16	27.6	22.04	22.79	13.7	19.24	10.1	22.77	19.93	19.69	32.59	40.9	17.44	13.03	29.11	51.87	7.99
ACVR1	97.05	104.53	66.76	58.47	69.55	23.42	12.57	25.96	198.56	120.63	50.84	33.87	45.75	17.53	71.28	27.54	12.63	3.4	69.14	132.49	39.32	35.39	70.77	9.2	24.99	52.11	97.62	61.12	84.59	29.78	44.99	64.1	82.79	63.97	46.33	63.95	125.08	8.28	57.97	34.54	33.2	92.34	102.25	18.71	19.54	120.24	64.83	27.95
ACVR1B	47.22	71.08	54.13	66.58	66.71	20.36	14.36	27.18	173.62	107.7	60.26	36.05	32.03	17.53	79.12	29.07	19.07	3.4	58.94	62	33.93	33.67	53.92	8.05	30.63	42.64	85.61	52.83	59.56	59.56	33.74	125.22	61.21	57.48	39.5	100.49	211.67	10.3	65.56	41.18	28.94	54.32	137.01	17.44	10.86	52.18	51.87	9.98
ACVR1C	30.03	31.36	50.52	55.48	50.58	23.42	5.39	10.14	44.02	47.39	13.18	26.22	13.73	8.77	32.1	6.12	14.69	6.8	22.67	33.12	24.67	47.76	65.71	10.35	13.7	18.95	38.74	21.06	47.04	14.89	24.74	65.59	25.12	30.9	33.04	27.41	43.3	16.76	55.9	47.82	23.01	43.45	47.03	19.56	13.03	40.84	38.9	13.98
ACVR2A	57.01	56.44	55.94	121.21	85.36	30.55	7.18	20.28	89.99	68.93	58.37	37.14	32.03	8.77	50.76	18.36	16.49	6.8	63.47	171.56	32.39	43.98	62.34	11.5	11.29	23.69	97.62	53.53	44.38	52.12	26.99	71.55	53.78	56.62	36.46	13.7	76.97	15.35	37.95	55.79	32.02	32.59	94.07	22.12	8.69	58.23	38.9	23.96
ACVR2B	63.1	33.45	39.7	162.18	191.59	16.29	9.58	15.01	43.53	68.93	13.18	24.03	22.88	8.77	41.8	13.77	13.66	3.4	29.47	92.57	23.52	21.99	33.7	9.77	28.22	14.21	132.87	65.61	39.83	37.23	20.24	50.68	70.76	154.51	29.62	36.54	52.92	8.48	42.78	31.88	30.6	59.75	116.56	17.44	15.2	34.41	19.45	7.99
ACVRL1	28.94	25.09	61.35	26.46	44.89	22.4	6.58	10.95	35.21	86.16	16.95	15.29	13.73	8.77	31.35	9.95	14.69	3.4	23.8	28.03	36.63	26.11	55.6	14.37	12.09	28.43	27.89	17.96	28.45	37.23	26.99	58.14	27.24	27.66	33.04	31.97	57.73	8.08	38.64	37.19	34.15	59.75	57.26	19.14	8.69	37.06	12.97	17.97
ACY1	74.42	94.07	64.96	53.77	56.28	28.51	11.97	14.6	53.8	73.24	47.08	20.76	27.45	35.06	51.5	28.31	24.22	10.19	44.2	90.87	42.02	36.08	65.71	13.8	46.76	66.33	114.67	67.68	38.31	37.23	47.24	65.59	48.12	52.73	43.67	91.35	173.19	14.34	42.09	57.12	42.45	27.16	69.53	30.2	17.37	50.29	77.8	17.97
ACY3	26.76	33.45	50.52	23.9	35.73	18.33	9.58	9.33	42.06	51.7	18.83	37.14	22.88	17.53	27.25	11.48	30.92	10.19	43.07	28.88	30.07	27.49	75.82	9.77	10.48	28.43	33.32	18.65	44.76	52.12	31.49	71.55	31.49	28.96	45.95	13.7	72.16	13.13	47.61	34.54	28.7	16.29	53.17	24.24	8.69	37.06	51.87	11.98
ACYP1	53.31	50.17	37.89	56.76	68.29	17.31	5.99	16.23	49.88	56.01	18.83	29.5	13.73	26.3	50.38	17.6	13.14	3.4	70.27	105.31	34.31	63.91	62.34	4.02	29.02	28.43	64.69	36.95	24.66	7.45	13.5	58.14	51.3	68.5	37.6	45.68	72.16	9.69	40.02	38.52	20.16	32.59	108.38	19.14	4.34	54.83	58.35	7.99
ACYP2	42.87	108.71	131.72	75.54	85.99	44.8	18.55	26.37	89.01	99.09	43.31	46.98	32.03	43.83	49.64	28.31	53.34	20.39	56.67	68.79	72.87	65.28	133.11	16.67	30.63	66.33	111.57	57.67	52.73	52.12	51.73	93.91	56.96	59.21	89.25	41.11	96.21	24.23	83.5	74.39	48.86	70.61	102.25	33.17	43.43	79.03	97.25	25.96
ADA	134.91	25.09	75.79	45.67	82.83	15.27	13.77	51.93	104.17	103.39	24.48	26.22	4.58	17.53	105.25	11.48	18.29	16.99	21.53	218.27	72.1	38.14	84.25	5.75	41.11	33.16	65.86	41.09	58.04	14.89	22.49	134.16	63.68	52.73	57.35	132.46	182.81	14.94	238.07	95.64	46.25	70.61	55.21	25.94	6.51	551.29	239.89	23.96
ADA2	32.86	41.81	46.92	28.59	23.71	14.25	5.99	12.98	29.83	168.02	20.71	24.03	13.73	8.77	35.08	19.13	14.43	3.4	44.2	62	39.71	20.27	90.99	6.9	9.67	47.38	53.85	33.84	22.38	7.45	13.5	59.63	23.7	29.82	61.9	13.7	57.73	8.68	46.92	43.84	18.74	76.04	30.67	14.89	15.2	55.58	51.87	7.99
ADAD1	19.8	27.18	63.16	19.63	28.14	15.27	4.19	8.11	30.32	43.08	28.25	20.76	13.73	43.83	22.77	9.18	11.6	3.4	27.2	30.57	28.92	20.27	43.81	9.77	8.87	4.74	21.31	17.61	17.83	52.12	22.49	40.25	28.3	25.72	29.62	4.57	33.67	10.1	24.84	31.88	26.09	38.02	44.99	19.56	17.37	26.47	45.38	11.98
ADAM10	251.1	123.34	122.7	127.18	153.02	19.35	17.36	61.66	245.02	116.32	52.72	39.33	41.18	17.53	174.67	25.25	17.78	13.59	102.01	615.74	104.48	63.91	124.68	13.22	58.04	80.54	182.85	121.9	77.76	44.67	31.49	87.95	123.83	137.23	101.4	169	264.59	12.12	88.33	79.7	44.59	130.36	184.04	29.77	6.51	129.69	175.05	11.98
ADAM11	49.39	41.81	81.2	43.1	58.17	21.38	13.17	10.95	51.84	25.85	33.89	26.22	13.73	17.53	35.46	16.83	24.22	10.19	40.8	59.45	31.61	33.67	79.19	8.62	15.32	18.95	44.16	27.63	25.42	52.12	26.99	70.06	45.29	46.25	45.57	31.97	48.11	10.91	51.07	42.51	33.92	27.16	79.75	25.09	17.37	42.73	58.35	9.98
ADAM12	20.02	14.63	52.33	28.17	30.67	21.38	8.38	11.36	26.9	34.46	26.36	21.85	13.73	8.77	36.2	9.95	14.43	6.8	23.8	33.12	34.31	16.15	72.45	9.2	17.74	33.16	31.38	18.3	15.93	37.23	26.99	62.61	22.29	28.96	33.8	18.27	43.3	10.5	31.74	38.52	20.87	43.45	89.98	15.74	13.03	31.01	25.93	49.92
ADAM15	2787.36	3813.08	2551.49	1121.15	2019.28	2047.58	1118.63	2146.41	2176.32	2869.21	2483.72	1707.49	896.79	1498.85	7785.36	1211.87	12628.1	3156.9	1374.8	4758.57	5938.44	1959.53	3912.41	1741.14	4994.15	5448.3	3534.5	2046.74	3955.77	2054.9	4055.49	3018.65	2295.06	2468.55	4762.83	11720.5	20589.8	25.45	2492.54	2049.67	1418.07	9483.65	4486.53	986.68	914.12	5806.31	5919.36	878.59
ADAM17	113.8	52.26	48.72	36.7	52.8	12.22	13.77	19.07	59.18	38.77	15.06	14.2	4.58	8.77	69.79	9.95	11.6	3.4	30.6	32.27	35.47	48.45	52.23	5.75	22.57	23.69	66.24	48.35	45.14	29.78	26.99	52.17	50.24	49.92	42.54	54.81	86.59	7.07	42.09	42.51	20.4	27.16	59.3	18.71	10.86	37.81	58.35	9.98
ADAM19	31.99	43.9	115.48	45.24	40.47	19.35	14.96	29.21	42.55	163.71	9.42	24.03	13.73	43.83	66.81	9.18	57.72	3.4	21.53	66.24	133.4	86.24	149.96	10.92	21.77	56.85	30.99	20.03	27.31	29.78	26.99	71.55	42.1	38.03	120.77	68.51	110.65	8.08	117.31	119.55	34.86	76.04	22.49	24.24	4.34	120.24	181.54	47.92
ADAM22	22.85	16.72	34.28	41.82	37.62	9.16	8.38	6.49	38.15	21.54	7.53	13.11	4.58	8.77	30.6	9.95	11.08	3.4	20.4	43.31	18.51	17.87	26.96	8.62	22.57	18.95	20.92	10.01	29.59	7.45	20.24	34.29	20.87	29.39	23.55	36.54	105.84	8.08	28.98	25.24	26.56	27.16	24.54	16.16	10.86	26.47	6.48	7.99
ADAM23	39.38	20.91	41.5	46.95	47.74	17.31	13.77	24.34	44.5	68.93	15.06	22.94	4.58	8.77	83.23	9.95	14.17	13.59	29.47	36.52	18.89	67.69	74.14	8.62	18.54	37.9	37.96	24.17	39.45	67.01	35.99	76.03	62.27	73.48	35.32	22.84	33.67	12.52	51.07	35.87	20.63	10.86	32.72	16.59	8.69	95.28	71.32	11.98
ADAM28	24.59	566.53	137.14	22.19	33.2	20.36	8.38	13.39	44.99	107.7	35.78	34.96	402.64	8.77	29.86	216.51	26.54	10.19	316.22	324.43	86.75	19.24	94.36	6.32	14.51	23.69	103.04	57.32	49.31	22.34	35.99	44.72	25.12	25.93	124.57	50.24	57.73	7.88	69.7	112.91	26.09	65.18	26.58	19.14	6.51	37.43	90.77	17.97
ADAM32	21.54	45.99	59.55	30.3	34.78	8.15	4.19	7.71	34.72	25.85	24.48	17.48	9.15	26.3	33.96	10.71	14.17	6.8	19.27	45.01	23.13	21.3	32.01	8.62	18.54	14.21	62.37	37.3	14.04	29.78	15.75	50.68	32.9	27.45	26.2	18.27	57.73	11.71	32.43	17.27	22.29	27.16	18.4	17.86	8.69	26.09	25.93	19.97
ADAM33	221.07	27.18	54.13	25.18	31.93	15.27	5.99	7.71	49.4	25.85	13.18	24.03	18.3	43.83	25.01	18.36	12.88	3.4	30.6	23.78	16.96	22.68	35.38	13.22	6.45	42.64	37.58	18.65	13.66	7.45	24.74	65.59	116.75	64.18	33.8	18.27	43.3	13.33	28.98	33.21	26.33	114.06	36.81	18.29	17.37	20.42	19.45	27.95
ADAM8	77.03	35.54	57.74	14.08	17.39	8.15	21.55	40.16	73.85	176.63	20.71	9.83	9.15	17.53	107.11	11.48	14.43	13.59	26.07	26.33	62.84	28.52	97.73	7.47	148.33	99.49	16.66	56.98	104.32	29.78	22.49	74.53	75	37.17	58.11	68.51	216.48	3.23	132.49	70.4	17.55	48.88	24.54	7.66	4.34	139.52	142.64	25.96
ADAM9	525.27	183.96	63.16	96.88	121.4	26.47	17.36	35.7	92.43	142.17	56.49	80.84	82.36	61.36	102.26	46.67	17.01	3.4	75.94	239.5	56.29	66.31	75.82	13.8	87.87	28.43	132.1	113.27	73.97	14.89	47.24	123.73	146.12	101.35	47.09	200.97	288.64	11.31	146.3	54.46	42.69	86.91	132.92	31.47	8.69	204.18	116.7	29.95
ADAMDEC1	13.49	20.91	25.26	15.79	18.02	15.27	9.58	6.09	21.52	124.94	7.53	4.37	4.58	43.83	24.26	6.12	10.05	10.19	9.07	31.42	34.7	11.68	28.64	3.45	13.7	37.9	18.21	12.43	14.41	7.45	6.75	22.36	14.86	18.15	18.23	18.27	33.67	5.45	34.5	21.25	13.52	43.45	12.27	10.21	2.17	68.06	110.22	9.98
ADAMTS1	32.86	37.63	48.72	25.18	50.58	31.56	25.14	65.31	31.79	43.08	32.01	33.87	4.58	43.83	153.02	13.01	18.81	13.59	20.4	29.73	25.45	19.58	45.49	16.1	15.32	28.43	39.51	22.45	17.07	22.34	22.49	37.27	195.29	122.1	31.52	27.41	24.05	11.51	31.74	41.18	32.26	76.04	42.94	10.21	15.2	31.01	71.32	13.98
ADAMTS10	55.05	25.09	37.89	28.59	38.57	16.29	10.77	25.56	32.28	38.77	16.95	20.76	13.73	17.53	40.68	5.36	17.78	3.4	23.8	35.67	29.69	18.21	69.08	8.05	13.7	23.69	34.48	17.96	31.49	7.45	38.24	58.14	151.07	95.73	42.54	45.68	48.11	10.91	26.22	51.81	24.43	38.02	63.39	12.33	17.37	66.93	45.38	11.98
ADAMTS13	77.03	43.9	54.13	47.8	54.69	18.33	12.57	10.95	60.15	43.08	24.48	29.5	13.73	35.06	45.16	18.36	24.74	3.4	27.2	64.55	30.07	39.86	58.97	8.62	13.7	23.69	54.62	35.91	25.42	37.23	17.99	73.04	41.39	47.76	41.02	27.41	62.54	10.3	46.92	45.16	37	32.59	75.66	27.22	21.71	54.07	38.9	23.96
ADAMTS16	13.27	20.91	21.65	23.05	28.14	7.13	6.58	8.92	38.15	34.46	20.71	8.74	13.73	17.53	33.96	7.65	11.08	6.8	21.53	27.18	19.66	18.21	21.9	6.9	5.64	4.74	84.84	42.82	16.69	22.34	24.74	29.81	21.23	21.18	23.55	18.27	33.67	7.07	17.94	21.25	21.58	16.29	110.43	12.33	15.2	27.22	19.45	13.98
ADAMTS17	17.84	41.81	48.72	24.75	29.4	13.24	9.58	12.98	27.88	51.7	39.54	27.31	22.88	26.3	43.67	18.36	12.63	3.4	37.4	52.66	25.06	178.33	55.6	8.05	24.99	28.43	270.01	112.23	96.35	44.67	26.99	120.75	33.26	33.71	40.64	27.41	67.35	13.13	104.2	23.91	23.72	59.75	122.69	16.16	17.37	188.3	149.12	3.99
ADAMTS18	16.75	29.27	54.13	35.42	44.58	23.42	4.19	9.33	140.85	34.46	24.48	17.48	13.73	8.77	22.77	13.77	20.1	3.4	19.27	58.6	23.13	19.93	47.18	10.35	8.87	33.16	20.53	14.85	15.93	7.45	22.49	34.29	33.96	31.12	34.18	9.14	28.86	16.76	39.33	35.87	32.73	38.02	44.99	21.26	30.4	35.92	12.97	7.99
ADAMTS20	26.11	20.91	55.94	37.56	51.53	14.25	7.78	6.09	39.61	21.54	26.36	30.59	4.58	43.83	21.27	8.42	16.23	16.99	23.8	41.62	22.36	24.05	48.86	7.47	6.45	14.21	28.67	21.76	19.73	37.23	31.49	37.27	52.72	44.52	35.32	22.84	28.86	10.91	33.81	31.88	30.83	5.43	30.67	22.97	4.34	31.76	45.38	9.98
ADAMTS3	47.22	75.26	99.24	72.13	80.94	35.64	11.37	14.2	85.59	56.01	28.25	41.51	22.88	43.83	63.45	27.54	27.31	3.4	62.34	65.4	38.17	40.2	72.45	16.1	19.35	52.11	70.5	38.33	37.93	59.56	69.73	86.46	97.29	100.92	63.8	50.24	101.02	22.82	55.21	46.49	53.36	59.75	89.98	45.93	21.71	63.14	71.32	21.96
ADAMTS4	30.03	45.99	90.22	40.97	69.87	32.58	20.35	27.99	37.66	56.01	28.25	30.59	13.73	17.53	128.39	11.48	21.64	33.98	36.27	56.05	40.87	28.52	82.56	10.35	17.74	23.69	181.3	56.63	28.83	52.12	42.74	56.65	44.58	43.44	47.09	59.38	52.92	14.34	31.05	47.82	45.06	38.02	87.93	33.17	15.2	52.56	71.32	23.96
ADAMTS6	152.31	27.18	61.35	26.46	30.03	12.22	5.39	9.74	36.19	51.7	24.48	20.76	9.15	8.77	27.62	6.89	17.52	3.4	28.33	44.16	30.46	21.3	60.66	8.05	12.9	28.43	24.02	15.19	14.04	22.34	24.74	31.3	49.53	72.18	33.04	22.84	28.86	8.28	30.36	41.18	27.51	27.16	42.94	20.41	30.4	31.01	32.42	15.97
ADAMTS7	70.94	29.27	28.87	40.97	68.92	22.4	6.58	15.42	35.7	43.08	32.01	17.48	4.58	43.83	48.52	11.48	23.71	3.4	23.8	31.42	25.06	24.4	35.38	8.05	13.7	33.16	43.39	25.9	21.24	37.23	44.99	31.3	72.17	64.4	34.56	4.57	33.67	11.51	31.05	37.19	26.33	5.43	59.3	17.01	6.51	34.41	19.45	3.99
ADAMTS9	19.15	41.81	41.5	36.7	61.65	19.35	23.94	36.1	40.1	38.77	18.83	68.82	9.15	70.12	94.05	7.65	14.69	13.59	39.67	163.06	21.2	12.71	42.12	8.05	8.06	61.59	40.29	69.76	15.55	44.67	20.24	47.7	32.9	82.77	31.14	73.08	96.21	7.67	26.91	25.24	35.34	38.02	71.57	21.26	10.86	39.7	45.38	3.99
ADAMTSL2	23.06	39.72	63.16	35.85	43.63	29.53	7.78	11.76	88.52	51.7	13.18	22.94	18.3	43.83	30.23	11.48	19.07	3.4	24.93	48.41	25.45	35.39	60.66	13.22	4.84	33.16	43	21.76	18.97	29.78	24.74	61.12	27.6	28.53	34.94	13.7	28.86	9.69	26.91	41.18	31.78	38.02	57.26	24.24	10.86	32.9	38.9	15.97
ADAMTSL4	74.85	25.09	27.07	14.08	20.87	8.15	4.79	4.06	19.56	17.23	15.06	17.48	4.58	8.77	20.9	9.18	8.76	6.8	21.53	20.38	19.66	15.12	30.33	7.47	8.87	18.95	43.77	38.68	11.76	7.45	17.99	40.25	44.93	36.74	21.65	9.14	38.49	7.88	28.98	18.6	22.29	21.73	24.54	15.74	13.03	45.37	25.93	15.97
ADAP1	34.81	60.62	43.31	28.17	31.62	16.29	9.58	16.63	64.07	60.31	35.78	25.13	13.73	35.06	50.76	12.24	15.2	13.59	52.14	50.96	40.1	29.55	60.66	5.17	37.89	28.43	43.77	25.55	25.8	29.78	31.49	50.68	42.81	38.47	37.6	18.27	33.67	13.33	36.57	34.54	32.97	43.45	26.58	15.31	23.88	38.95	71.32	11.98
ADAP2	47.65	31.36	46.92	50.79	64.5	14.25	7.78	19.88	33.75	77.55	18.83	22.94	4.58	70.12	36.58	11.48	13.14	3.4	24.93	28.03	34.7	24.4	42.12	6.9	23.38	71.06	34.48	17.61	15.17	29.78	35.99	47.7	36.44	36.52	33.8	9.14	38.49	7.27	42.09	35.87	29.17	32.59	51.12	18.71	26.06	42.35	19.45	9.98
ADAR	377.31	211.14	180.44	189.49	202.97	24.44	147.24	429.61	425.97	383.42	167.59	45.88	82.36	43.83	1123.02	34.43	53.85	6.8	150.74	436.54	311.9	235.71	340.36	10.35	427.26	426.39	635.7	379.17	323.96	44.67	42.74	220.62	251.55	251.76	157.99	283.19	610.96	8.89	387.13	336.08	114.79	537.73	550.08	59.12	6.51	700.64	706.69	97.84
ADARB1	45.48	58.53	63.16	36.7	55.01	31.56	16.76	40.16	48.91	64.62	43.31	29.5	9.15	26.3	97.04	16.83	85.29	47.57	46.47	79.83	97.93	50.17	107.84	29.89	44.34	66.33	226.62	110.5	31.49	37.23	29.24	101.37	68.64	61.16	60.76	100.49	173.19	8.89	55.21	41.18	36.05	92.34	351.72	33.17	26.06	78.27	77.8	25.96
ADARB2	24.15	31.36	45.11	32.86	43.31	19.35	14.96	40.16	25.92	38.77	37.66	27.31	22.88	8.77	86.59	16.83	14.69	6.8	28.33	26.33	25.83	29.89	64.03	8.62	16.12	37.9	32.15	21.76	31.11	59.56	20.24	86.46	29.72	29.17	34.56	18.27	24.05	10.7	33.81	43.84	25.38	38.02	32.72	17.44	15.2	49.91	38.9	17.97
ADAT1	89	50.17	66.76	65.3	94.53	28.51	10.17	22.72	150.14	103.39	30.13	20.76	13.73	26.3	61.58	26.01	14.69	3.4	55.54	93.42	63.23	31.27	85.93	8.62	57.24	47.38	101.88	53.87	50.45	29.78	51.73	83.48	65.45	81.25	67.22	45.68	105.84	11.31	60.73	54.46	37	48.88	130.87	23.82	10.86	86.97	97.25	15.97
ADAT2	41.12	18.81	57.74	29.02	43	12.22	8.38	11.36	28.85	38.77	16.95	12.02	4.58	17.53	37.7	11.48	11.6	3.4	20.4	41.62	25.45	20.96	52.23	4.02	19.35	28.43	43.77	22.45	19.35	14.89	22.49	43.23	34.32	30.9	27.72	31.97	38.49	6.66	30.36	45.16	22.53	21.73	69.53	15.31	6.51	36.3	45.38	27.95
ADAT3	65.06	117.07	113.68	83.65	101.17	58.04	12.57	23.93	107.1	116.32	37.66	30.59	45.75	35.06	50.76	19.13	38.39	10.19	75.94	86.63	46.65	40.89	107.84	12.65	34.66	23.69	90.26	53.87	51.21	22.34	47.24	93.91	76.77	78.45	66.46	41.11	129.89	23.63	74.53	79.7	50.52	92.34	145.19	31.05	23.88	69.19	64.83	27.95
ADCK2	59.4	58.53	63.16	34.57	36.99	17.31	14.36	15.42	49.88	47.39	35.78	27.31	9.15	17.53	47.03	18.36	24.74	10.19	35.14	41.62	47.04	38.83	67.4	5.75	37.89	28.43	109.24	63.54	33.76	7.45	20.24	52.17	44.58	35.01	52.03	36.54	96.21	8.28	60.04	51.81	34.63	59.75	81.8	18.29	13.03	49.91	64.83	23.96
ADCK5	34.16	29.27	39.7	31.15	35.09	16.29	11.37	10.55	43.04	38.77	7.53	9.83	18.3	17.53	30.23	18.36	14.94	3.4	23.8	30.57	20.43	26.8	58.97	2.87	16.93	37.9	41.84	23.48	17.83	52.12	17.99	49.19	33.61	30.69	30	27.41	62.54	6.06	33.12	38.52	23.48	21.73	53.17	15.74	15.2	34.03	32.42	5.99
ADCY1	20.24	27.18	37.89	24.33	30.35	22.4	11.37	21.5	27.39	43.08	7.53	13.11	4.58	8.77	41.8	10.71	13.66	3.4	13.6	51.81	21.98	29.21	26.96	8.05	8.87	18.95	63.92	34.19	19.73	37.23	29.24	56.65	27.6	22.69	25.07	18.27	28.86	8.28	25.53	27.9	28.7	27.16	26.58	17.01	8.69	32.52	32.42	11.98
ADCY2	17.19	108.71	46.92	80.66	69.55	15.27	8.38	9.33	33.75	17.23	20.71	25.13	45.75	17.53	34.34	17.6	17.52	3.4	147.34	42.46	18.51	16.15	21.9	8.62	10.48	4.74	27.89	16.23	18.21	29.78	33.74	26.83	18.04	25.28	25.07	36.54	14.43	9.9	26.91	23.91	28.7	21.73	40.9	16.16	17.37	30.63	19.45	5.99
ADCY3	125.12	64.81	75.79	61.03	76.19	18.33	19.15	17.04	133.51	94.78	18.83	19.66	18.3	17.53	67.55	16.07	24.48	6.8	37.4	44.16	64.77	52.57	85.93	6.9	46.76	66.33	98.78	59.05	118.35	29.78	35.99	81.99	49.18	48.41	44.81	77.65	125.08	11.71	69.7	49.15	26.8	114.06	71.57	20.84	17.37	48.02	77.8	27.95
ADCY4	30.03	29.27	68.57	35	49.95	29.53	7.18	13.79	31.79	51.7	35.78	29.5	22.88	17.53	27.62	15.3	28.09	10.19	35.14	63.7	35.08	34.36	89.3	8.05	14.51	33.16	42.61	24.52	20.48	44.67	42.74	50.68	39.98	44.73	49.75	54.81	24.05	17.37	45.54	43.84	24.9	54.32	79.75	24.67	13.03	40.08	38.9	25.96
ADCY5	29.59	35.54	57.74	55.05	63.23	21.38	11.97	36.1	45.48	56.01	18.83	26.22	13.73	17.53	70.54	13.77	19.33	6.8	27.2	54.35	25.06	31.95	48.86	9.2	10.48	28.43	46.49	25.55	26.55	29.78	47.24	44.72	37.15	37.17	34.94	31.97	28.86	15.35	25.53	31.88	29.88	43.45	51.12	16.59	26.06	37.43	58.35	2
ADCY6	89.21	64.81	45.11	55.05	53.75	22.4	9.58	22.72	67.98	56.01	35.78	20.76	13.73	8.77	57.85	20.66	20.61	10.19	53.27	68.79	40.87	47.42	47.18	14.37	54.01	28.43	87.94	44.89	53.49	14.89	38.24	71.55	82.79	55.97	27.34	68.51	120.27	8.08	41.4	29.22	26.09	32.59	116.56	19.99	8.69	53.69	90.77	23.96
ADCY7	64.84	41.81	120.9	26.89	37.94	9.16	19.15	18.26	62.11	219.71	37.66	19.66	4.58	52.59	57.85	9.18	26.8	3.4	24.93	50.11	109.88	33.33	166.81	11.5	29.83	113.7	110.02	57.32	45.14	22.34	31.49	114.78	53.07	33.93	126.09	36.54	86.59	10.1	65.56	106.27	32.73	92.34	96.11	24.24	15.2	113.43	129.67	39.94
ADCY9	34.16	89.89	34.28	47.8	59.12	19.35	8.38	17.44	48.42	51.7	41.43	31.68	45.75	35.06	38.07	20.66	15.2	3.4	83.87	88.33	25.45	45.35	70.77	6.9	30.63	42.64	51.52	28.66	32.24	37.23	33.74	58.14	66.51	44.3	40.64	22.84	96.21	10.91	40.02	38.52	29.41	54.32	130.87	15.74	10.86	49.15	25.93	19.97
ADCYAP1	22.63	31.36	54.13	49.93	39.52	33.6	5.99	13.39	30.81	60.31	16.95	20.76	9.15	26.3	28.36	11.48	15.72	10.19	31.73	39.07	24.67	22.68	52.23	8.62	10.48	23.69	41.84	22.79	15.93	44.67	29.24	46.21	29.01	34.58	42.16	31.97	28.86	16.16	32.43	42.51	27.04	32.59	69.53	18.71	17.37	29.11	19.45	25.96
ADCYAP1R1	20.24	37.63	55.94	36.28	44.89	31.56	6.58	12.98	44.02	60.31	24.48	22.94	13.73	26.3	33.96	17.6	19.58	13.59	30.6	52.66	20.43	34.02	64.03	9.77	33.05	4.74	48.81	27.63	22.38	37.23	24.74	49.19	33.96	31.77	45.19	50.24	48.11	14.94	34.5	30.55	31.54	27.16	32.72	19.14	13.03	32.9	25.93	13.98
ADD1	197.79	91.98	126.31	128.46	123.3	26.47	29.33	67.34	225.46	133.55	65.91	40.42	96.09	35.06	165.34	25.25	17.78	6.8	113.34	267.53	92.14	53.26	160.07	12.07	70.94	61.59	158.05	123.63	90.66	22.34	38.24	111.8	183.27	182.61	116.21	105.05	173.19	10.5	91.09	99.63	33.68	141.22	247.43	24.67	10.86	144.44	97.25	19.97
ADD2	26.33	12.54	34.28	144.25	141.32	15.27	7.78	10.14	34.72	25.85	7.53	15.29	18.3	35.06	32.84	12.24	12.88	3.4	28.33	57.75	19.66	19.93	30.33	10.35	14.51	18.95	28.28	18.3	13.66	7.45	24.74	50.68	47.76	96.17	28.86	22.84	19.24	11.71	25.53	30.55	23.24	16.29	36.81	14.89	4.34	22.31	12.97	15.97
ADD3	140.35	156.79	115.48	148.52	220.99	26.47	34.71	91.68	139.87	215.41	177.01	49.16	54.91	35.06	198.93	41.31	22.93	3.4	170.01	530.81	182.75	86.24	234.21	9.77	76.59	127.92	247.15	192.35	88.39	74.45	35.99	217.64	215.81	189.95	175.84	287.76	380.05	10.5	246.36	168.7	31.54	130.36	190.18	23.39	13.03	200.02	123.18	49.92
ADGRA2	22.85	16.72	32.48	21.77	46.79	14.25	4.79	8.52	19.56	38.77	15.06	10.92	4.58	8.77	19.41	9.18	8.25	10.19	18.13	17.84	19.28	12.37	33.7	6.32	8.06	9.48	31.77	11.74	11	7.45	9	29.81	156.73	80.82	23.93	18.27	48.11	4.04	20.7	21.25	28.94	32.59	34.76	14.46	8.69	38.95	25.93	19.97
ADGRA3	145.13	58.53	77.59	139.98	175.78	23.42	19.15	47.46	232.3	90.47	43.31	36.05	27.45	43.83	114.58	19.13	18.04	13.59	70.27	251.39	22.36	47.76	67.4	5.17	4.03	33.16	166.96	96.35	81.18	7.45	42.74	116.27	134.09	141.12	35.7	63.95	129.89	12.32	69.7	47.82	45.06	54.32	192.22	28.92	8.69	85.83	71.32	23.96
ADGRB1	66.15	16.72	43.31	29.02	31.93	17.31	3.59	9.74	20.54	25.85	3.77	21.85	18.3	17.53	21.27	11.48	15.72	3.4	18.13	77.29	19.28	21.3	38.75	6.9	8.87	23.69	29.44	13.47	17.45	44.67	26.99	46.21	31.13	35.44	33.42	4.57	9.62	9.49	20.7	29.22	23.95	21.73	38.85	16.59	19.54	28.74	51.87	11.98
ADGRB2	54.62	20.91	34.28	18.35	18.34	13.24	7.18	8.11	32.77	21.54	18.83	12.02	22.88	17.53	37.7	6.12	16.23	3.4	21.53	40.77	18.51	15.12	30.33	5.17	7.26	14.21	31.38	13.81	14.41	22.34	13.5	26.83	38.56	33.5	23.93	36.54	48.11	5.86	21.39	25.24	20.87	27.16	26.58	12.76	13.03	26.09	38.9	3.99
ADGRD1	21.54	23	32.48	21.34	27.51	22.4	7.18	15.42	29.34	43.08	26.36	16.39	9.15	8.77	29.48	11.48	20.87	6.8	23.8	34.82	17.73	20.27	43.81	11.5	3.22	4.74	26.34	20.37	16.31	59.56	22.49	55.16	19.46	26.15	35.32	4.57	33.67	10.5	49	43.84	24.9	21.73	34.76	19.14	6.51	30.63	32.42	3.99
ADGRD2	40.91	54.35	113.68	66.15	85.05	52.95	8.38	10.95	87.54	73.24	20.71	57.9	9.15	43.83	50.38	16.83	40.97	13.59	57.8	68.79	42.41	49.48	104.47	13.22	17.74	47.38	67.79	40.75	29.59	119.12	62.98	95.4	58.02	51.86	60.39	41.11	62.54	27.26	50.38	78.37	55.26	48.88	73.62	43.38	21.71	53.31	77.8	29.95
ADGRE2	29.81	37.63	63.16	40.54	47.74	21.38	5.99	13.39	54.29	107.7	9.42	32.77	18.3	17.53	39.56	16.83	17.01	6.8	30.6	57.75	37.4	30.24	53.92	7.47	24.18	47.38	58.5	40.75	22	81.9	35.99	65.59	47.05	43.65	41.02	22.84	96.21	15.95	51.76	61.11	30.12	70.61	73.62	27.64	28.23	58.23	77.8	23.96
ADGRE5	68.54	177.69	131.72	38.84	48.37	25.45	18.55	19.88	73.36	323.11	28.25	41.51	32.03	87.65	47.4	31.37	29.63	6.8	80.47	38.22	157.3	34.36	192.08	10.35	58.85	175.29	48.42	30.73	54.25	52.12	31.49	99.88	82.79	50.57	129.51	123.33	211.67	10.91	75.91	91.66	35.34	119.5	61.35	34.02	6.51	133.1	116.7	27.95
ADGRF1	21.54	102.43	30.68	25.18	39.52	13.24	3.59	6.09	123.24	43.08	15.06	22.94	32.03	8.77	22.02	31.37	12.63	3.4	52.14	56.9	20.82	26.8	32.01	10.35	6.45	9.48	46.1	23.83	11.76	44.67	35.99	35.78	25.12	22.69	31.52	13.7	48.11	10.3	33.12	27.9	31.07	43.45	83.84	17.44	10.86	30.25	38.9	9.98
ADGRF5	37.21	52.26	64.96	47.8	76.19	24.44	10.17	26.37	44.5	64.62	33.89	37.14	22.88	35.06	45.91	19.89	19.33	3.4	48.74	46.71	37.01	49.13	74.14	13.8	15.32	56.85	60.82	32.12	22.76	22.34	69.73	65.59	44.22	43	45.95	31.97	38.49	14.14	77.29	53.13	42.45	65.18	71.57	33.17	19.54	52.18	71.32	17.97
ADGRG1	18.93	108.71	25.26	88.34	58.17	16.29	11.37	19.88	120.31	60.31	41.43	29.5	27.45	17.53	47.03	25.25	17.26	3.4	68	119.75	23.13	17.87	28.64	8.62	33.86	14.21	122.41	61.81	39.07	44.67	9	76.03	29.01	33.71	23.93	50.24	96.21	8.89	24.84	25.24	19.21	38.02	190.18	15.31	13.03	50.67	71.32	13.98
ADGRG3	25.68	31.36	52.33	46.09	45.84	29.53	10.17	5.27	54.29	60.31	18.83	31.68	9.15	26.3	27.99	13.01	20.87	3.4	32.87	60.3	31.61	21.99	58.97	10.92	12.09	28.43	36.41	18.3	18.59	22.34	33.74	56.65	31.13	35.01	31.52	18.27	52.92	16.56	28.29	46.49	26.33	43.45	51.12	16.16	23.88	37.06	19.45	9.98
ADGRG6	472.18	23	46.92	20.49	27.51	14.25	10.17	9.33	27.88	25.85	37.66	30.59	9.15	17.53	28.74	9.95	12.37	6.8	17	34.82	20.05	37.8	47.18	5.75	18.54	28.43	52.3	31.77	17.45	7.45	26.99	44.72	74.3	72.83	27.72	9.14	62.54	9.29	37.95	30.55	23.48	32.59	75.66	16.59	15.2	27.98	12.97	13.98
ADGRL1	216.07	62.72	39.7	89.2	113.5	27.49	14.36	22.72	137.92	64.62	20.71	25.13	36.6	35.06	60.09	17.6	15.98	3.4	64.6	158.82	24.29	19.93	57.29	12.65	63.69	14.21	58.88	44.55	36.8	22.34	31.49	64.1	207.68	170.72	32.28	77.65	81.78	10.1	49.69	41.18	33.44	21.73	155.41	21.69	8.69	83.56	58.35	11.98
ADGRL2	33.29	91.98	59.55	57.19	83.78	17.31	14.96	61.66	47.44	51.7	144.99	34.96	32.03	17.53	145.56	26.78	13.66	6.8	69.14	155.42	21.2	36.42	77.51	12.07	11.29	52.11	46.87	29.01	41.73	22.34	29.24	89.44	216.52	193.63	50.51	13.7	105.84	11.31	78.67	47.82	37.71	76.04	42.94	23.82	13.03	80.54	51.87	29.95
ADGRL3	16.32	35.54	23.46	67.86	46.16	13.24	2.39	6.9	20.05	17.23	3.77	16.39	18.3	35.06	21.65	14.54	7.99	6.8	43.07	46.71	18.51	17.87	37.07	6.32	13.7	18.95	18.21	10.71	28.07	14.89	17.99	26.83	59.08	50.78	19.75	13.7	48.11	7.27	19.32	11.96	20.87	27.16	22.49	16.59	2.17	27.6	32.42	9.98
ADGRV1	246.97	75.26	46.92	106.27	98.96	20.36	4.79	8.11	18.58	21.54	20.71	19.66	4.58	8.77	18.66	6.89	11.34	3.4	36.27	70.49	13.88	14.09	37.07	4.6	8.06	4.74	21.31	14.16	9.48	14.89	31.49	17.89	84.91	202.92	22.03	9.14	9.62	7.27	17.94	15.94	18.5	27.16	24.54	12.33	8.69	15.5	32.42	2
ADH1A	18.06	35.54	46.92	20.06	22.76	15.27	5.39	7.71	23.47	34.46	22.6	20.76	22.88	17.53	19.78	13.77	14.69	6.8	47.6	35.67	22.75	26.8	38.75	6.32	11.29	9.48	29.83	18.99	12.52	7.45	26.99	43.23	23	23.12	33.42	18.27	28.86	8.68	24.84	38.52	28.7	27.16	36.81	13.18	17.37	25.71	25.93	9.98
ADH1B	22.63	79.44	54.13	17.92	20.55	26.47	4.19	4.87	29.83	17.23	22.6	22.94	73.21	17.53	14.18	19.13	12.88	3.4	126.94	38.22	16.96	30.58	18.53	11.5	7.26	14.21	19.76	13.47	14.41	22.34	20.24	38.76	32.55	20.53	30.76	45.68	24.05	12.52	32.43	38.52	21.82	21.73	63.39	16.16	23.88	27.98	32.42	5.99
ADH5	331.83	160.97	149.77	148.52	177.36	58.04	53.87	130.22	229.86	198.17	71.56	56.81	45.75	35.06	345.23	52.79	42.26	10.19	112.21	366.89	107.18	273.16	170.18	20.12	220.08	85.28	190.21	123.97	174.88	52.12	76.48	158.01	231.74	268.83	120.39	301.46	519.56	21.41	181.49	123.54	95.82	184.68	310.83	68.9	26.06	291.9	200.99	53.91
ADH7	18.93	83.62	25.26	23.47	22.76	15.27	6.58	8.92	29.83	47.39	18.83	30.59	36.6	8.77	17.91	17.6	15.72	13.59	40.8	40.77	19.66	16.84	38.75	8.05	16.12	14.21	24.02	15.19	11.38	14.89	20.24	34.29	16.27	20.1	25.07	13.7	62.54	9.29	38.64	30.55	27.75	76.04	30.67	13.61	8.69	31.01	51.87	9.98
ADHFE1	47.87	60.62	39.7	62.31	68.61	16.29	6.58	9.74	35.7	34.46	45.19	37.14	45.75	17.53	25.38	24.48	13.66	10.19	74.8	68.79	35.86	25.43	69.08	10.92	10.48	18.95	41.84	23.14	25.8	37.23	31.49	52.17	39.27	48.62	41.02	22.84	38.49	9.69	48.3	51.81	28.46	16.29	69.53	19.99	13.03	34.79	64.83	21.96
ADI1	95.74	56.44	52.33	41.82	58.8	15.27	22.74	51.93	117.86	94.78	77.2	26.22	36.6	35.06	163.47	20.66	12.63	3.4	74.8	88.33	51.66	117.17	60.66	6.9	65.3	33.16	174.71	102.91	66.01	44.67	13.5	87.95	84.56	72.61	48.61	114.19	245.35	9.09	96.61	58.45	24.67	168.38	83.84	25.09	6.51	72.22	64.83	19.97
ADIG	32.2	31.36	66.76	37.56	46.47	23.42	11.37	14.2	32.28	51.7	22.6	26.22	4.58	26.3	32.1	11.48	28.86	6.8	22.67	43.31	23.13	29.21	50.55	5.17	10.48	14.21	49.2	26.24	23.14	44.67	40.49	49.19	29.72	30.47	45.95	9.14	38.49	16.16	44.16	42.51	33.44	21.73	71.57	22.97	15.2	37.06	58.35	19.97
ADIPOQ	32.2	29.27	59.55	52.07	56.28	23.42	7.78	7.3	38.15	38.77	18.83	22.94	4.58	26.3	23.89	12.24	17.52	6.8	45.34	34.82	27.37	27.14	48.86	5.17	10.48	9.48	33.7	22.45	20.86	37.23	56.23	29.81	31.49	26.15	35.7	18.27	28.86	14.34	33.81	37.19	32.97	43.45	36.81	15.74	13.03	27.98	45.38	15.97
ADIPOR1	95.96	98.25	46.92	56.76	61.65	11.2	13.17	54.36	91.45	60.31	35.78	25.13	50.33	17.53	136.23	25.25	10.82	6.8	132.61	110.41	36.63	60.13	72.45	5.17	47.56	33.16	192.14	109.81	83.46	44.67	26.99	55.16	59.08	53.59	40.26	63.95	120.27	5.25	79.36	45.16	25.61	32.59	89.98	19.14	6.51	118.35	110.22	15.97
ADIPOR2	40.04	20.91	27.07	15.79	16.44	4.07	6.58	15.42	26.9	17.23	15.06	13.11	32.03	17.53	40.31	6.89	9.28	6.8	19.27	41.62	21.2	26.46	20.22	3.45	23.38	9.48	33.32	25.9	25.8	7.45	20.24	43.23	34.32	26.36	25.83	59.38	115.46	4.44	66.25	23.91	13.99	38.02	59.3	5.1	2.17	31.01	32.42	9.98
ADIRF	32.2	100.34	54.13	44.81	52.17	24.44	6.58	15.01	38.64	51.7	156.29	51.34	45.75	17.53	44.79	29.84	15.72	3.4	85	68.79	27.76	54.63	64.03	6.32	61.27	52.11	56.95	33.15	39.83	37.23	29.24	58.14	35.73	37.6	59.25	41.11	33.67	12.72	40.71	37.19	25.61	65.18	79.75	14.46	10.86	54.07	19.45	15.97
ADK	106.62	71.08	73.98	78.53	100.54	17.31	14.36	37.73	132.05	73.24	33.89	21.85	50.33	17.53	85.47	22.95	14.43	6.8	70.27	167.31	70.94	89.68	96.04	6.9	59.66	61.59	157.67	97.38	98.25	14.89	31.49	137.14	91.63	105.67	111.66	187.27	221.29	10.3	116.62	91.66	18.74	97.77	149.28	14.03	8.69	130.07	71.32	23.96
ADM	474.35	190.24	72.18	31.58	50.27	32.58	16.76	13.39	87.54	288.64	30.13	26.22	150.99	8.77	27.25	16.07	14.94	13.59	60.07	118.9	24.67	77.65	69.08	10.92	26.6	61.59	25.57	36.26	80.8	7.45	24.74	64.1	233.86	114.53	33.8	59.38	72.16	9.69	55.21	49.15	36.52	86.91	122.69	19.56	21.71	48.02	103.73	11.98
ADM2	39.17	27.18	46.92	32.44	34.46	31.56	37.11	124.54	58.2	25.85	32.01	21.85	13.73	26.3	251.55	13.01	18.04	3.4	17	41.62	21.98	35.73	62.34	6.9	36.28	14.21	52.3	25.55	77.01	37.23	42.74	128.2	25.47	21.39	31.9	36.54	62.54	7.67	33.81	31.88	51.7	43.45	67.48	32.32	13.03	103.98	71.32	11.98
ADNP	357.07	152.61	133.53	180.95	216.25	26.47	65.84	204.05	365.82	150.78	79.09	31.68	96.09	43.83	497.88	48.96	26.8	3.4	129.21	353.3	111.81	176.61	149.96	8.62	162.84	90.02	739.13	411.28	226.47	29.78	31.49	223.6	271.71	294.12	118.87	191.84	452.21	17.37	222.2	124.87	60.72	168.38	404.89	33.6	19.54	276.4	162.09	31.95
ADNP2	110.1	66.9	61.35	64.87	75.56	32.58	18.55	49.9	175.08	116.32	39.54	37.14	18.3	17.53	133.61	25.25	13.91	3.4	58.94	132.49	45.11	80.06	87.62	9.2	45.95	52.11	126.67	71.48	117.22	67.01	35.99	104.35	110.38	128.58	55.07	105.05	197.24	13.93	109.03	78.37	48.86	65.18	126.78	22.97	10.86	87.72	110.22	13.98
ADO	39.17	27.18	36.09	40.12	38.25	17.31	18.55	29.61	45.48	38.77	32.01	10.92	9.15	17.53	82.85	14.54	20.61	16.99	23.8	54.35	42.41	174.55	70.77	10.35	24.99	56.85	86.77	53.18	48.94	22.34	22.49	64.1	44.22	40.41	42.92	54.81	125.08	8.28	39.33	46.49	22.53	54.32	61.35	14.46	17.37	40.46	58.35	9.98
ADORA2A	24.81	27.18	57.74	26.89	39.84	12.22	7.78	17.04	54.77	112.01	20.71	18.57	27.45	35.06	50.38	13.77	36.07	10.19	18.13	33.12	53.98	29.21	79.19	5.17	37.89	47.38	30.22	20.03	64.11	59.56	31.49	52.17	38.92	31.12	57.73	100.49	197.24	12.72	97.3	37.19	29.17	59.75	69.53	20.41	19.54	77.51	38.9	15.97
ADORA2B	25.24	54.35	46.92	28.17	29.09	17.31	7.78	10.55	39.61	43.08	13.18	17.48	32.03	17.53	35.46	9.95	14.17	6.8	69.14	42.46	23.13	23.36	35.38	8.05	12.09	23.69	25.95	20.37	30.35	7.45	15.75	29.81	31.84	28.74	27.34	50.24	115.46	8.89	41.4	26.57	23.24	32.59	44.99	14.89	13.03	38.19	12.97	5.99
ADORA3	25.89	39.72	59.55	39.26	40.15	25.45	5.99	10.14	35.21	56.01	32.01	20.76	4.58	17.53	24.26	19.13	23.71	3.4	26.07	36.52	32	21.3	42.12	9.77	28.22	42.64	56.17	25.9	24.66	29.78	47.24	70.06	32.2	30.69	34.56	45.68	33.67	13.13	41.4	39.85	27.75	38.02	53.17	24.24	17.37	37.81	38.9	11.98
ADPGK	112.71	68.99	113.68	54.63	83.46	24.44	25.74	49.09	154.05	193.87	50.84	32.77	32.03	8.77	117.19	24.48	16.49	3.4	72.54	118.05	105.25	67.69	139.85	7.47	94.32	61.59	148.37	86.68	111.91	29.78	35.99	140.12	89.86	72.61	91.53	123.33	158.75	13.93	121.45	106.27	37.95	114.06	98.16	25.09	6.51	195.11	142.64	19.97
ADPRH	21.98	27.18	48.72	23.9	31.3	15.27	8.98	12.58	30.81	47.39	18.83	15.29	9.15	8.77	34.34	6.89	25.77	10.19	29.47	43.31	30.07	20.27	47.18	6.32	17.74	23.69	33.7	22.45	23.9	29.78	9	40.25	25.12	23.77	31.14	27.41	67.35	7.67	33.81	49.15	26.8	32.59	26.58	12.33	13.03	42.35	12.97	7.99
ADPRHL1	33.73	50.17	43.31	33.29	34.14	13.24	6.58	5.27	26.41	30.16	13.18	22.94	32.03	26.3	19.78	10.71	9.53	10.19	17	66.24	17.73	16.15	38.75	10.92	15.32	9.48	32.54	30.73	20.48	14.89	22.49	49.19	33.61	28.74	29.62	13.7	24.05	9.29	27.6	38.52	25.38	10.86	32.72	14.89	8.69	30.63	25.93	11.98
ADPRM	41.34	48.08	72.18	58.47	60.39	15.27	8.38	21.91	50.37	51.7	35.78	30.59	9.15	35.06	64.19	13.77	17.52	6.8	31.73	45.86	48.19	35.05	64.03	7.47	17.74	33.16	48.81	33.15	48.18	44.67	24.74	70.06	55.9	46.03	52.41	59.38	120.27	10.7	58.66	61.11	30.12	32.59	51.12	26.79	10.86	58.99	38.9	13.98
ADPRS	102.7	125.43	81.2	96.03	107.18	27.49	25.74	49.09	137.43	155.09	47.08	49.16	41.18	8.77	163.84	34.43	55.66	20.39	155.27	170.71	93.69	92.43	92.67	16.67	84.65	118.44	209.57	99.8	75.49	29.78	38.24	134.16	96.94	105.46	62.66	141.6	168.37	10.3	109.03	66.42	42.45	119.5	165.64	30.2	6.51	146.33	110.22	23.96
ADRA1A	21.11	25.09	50.52	23.47	43	25.45	4.79	6.9	28.85	43.08	32.01	18.57	9.15	26.3	27.99	9.95	22.42	6.8	35.14	39.92	22.75	20.27	64.03	8.05	11.29	14.21	29.83	15.54	15.93	44.67	40.49	62.61	24.77	23.56	34.18	41.11	19.24	13.93	20.01	47.82	24.43	32.59	47.03	17.01	13.03	44.62	12.97	13.98
ADRA1B	20.02	23	43.31	26.03	36.36	19.35	8.38	14.6	26.9	47.39	26.36	22.94	4.58	26.3	49.64	14.54	11.6	3.4	28.33	37.37	15.42	22.68	33.7	4.6	8.87	33.16	24.79	15.88	15.17	22.34	24.74	52.17	23	23.99	28.1	13.7	48.11	9.69	26.91	30.55	21.82	38.02	40.9	16.59	30.4	39.32	32.42	15.97
ADRA1D	33.73	35.54	63.16	39.69	43.31	24.44	10.77	15.01	66.02	30.16	22.6	29.5	32.03	26.3	38.07	14.54	23.71	13.59	31.73	41.62	37.4	30.24	52.23	10.92	24.18	18.95	58.88	33.15	24.28	37.23	33.74	41.74	35.73	34.58	45.19	45.68	38.49	18.78	34.5	43.84	33.2	32.59	59.3	26.37	15.2	47.64	32.42	15.97
ADRA2A	16.97	20.91	54.13	38.41	45.21	15.27	2.99	8.92	30.32	12.92	16.95	16.39	18.3	35.06	22.02	12.24	18.81	3.4	34	68.79	35.47	17.52	53.92	8.62	8.87	23.69	26.34	20.03	13.66	52.12	22.49	43.23	27.24	26.15	59.25	9.14	48.11	11.31	28.98	23.91	18.74	27.16	30.67	12.33	2.17	25.71	45.38	19.97
ADRA2B	34.38	58.53	57.74	123.77	213.72	29.53	7.78	5.68	41.08	56.01	18.83	57.9	18.3	52.59	28.36	14.54	22.16	3.4	44.2	52.66	23.52	46.73	55.6	9.2	14.51	28.43	60.04	30.73	32.24	44.67	44.99	65.59	32.55	29.61	44.43	13.7	33.67	17.97	41.4	41.18	29.17	38.02	47.03	25.52	23.88	31.76	12.97	19.97
ADRB1	32.42	75.26	48.72	36.7	43.95	21.38	17.36	23.12	35.21	34.46	52.72	32.77	13.73	43.83	85.84	19.13	275.96	146.12	22.67	73.04	107.95	32.3	55.6	38.51	62.07	94.75	47.26	28.32	58.04	44.67	87.72	47.7	30.78	34.58	68.36	77.65	187.62	8.48	43.47	54.46	25.14	92.34	57.26	26.79	32.57	80.16	116.7	15.97
ADRB2	18.93	98.25	61.35	17.92	26.87	14.25	17.36	28.8	22.01	30.16	20.71	30.59	18.3	17.53	109.35	19.89	20.87	3.4	34	32.27	33.16	48.1	80.88	4.6	21.77	42.64	23.63	17.27	21.62	14.89	13.5	43.23	24.06	19.02	40.26	36.54	28.86	10.7	28.29	42.51	25.38	76.04	38.85	20.84	8.69	101.71	51.87	9.98
ADRM1	219.77	106.62	81.2	69.14	79.04	19.35	19.15	61.26	206.87	155.09	32.01	24.03	22.88	26.3	157.5	25.25	17.52	6.8	79.34	119.75	55.9	83.49	92.67	4.6	90.29	47.38	351.36	188.89	158.19	14.89	29.24	89.44	102.95	97.68	50.51	173.57	245.35	7.27	137.32	86.34	43.64	108.63	128.83	24.24	10.86	131.21	84.28	21.96
ADSL	229.78	98.25	99.24	86.21	106.86	20.36	20.95	64.91	122.27	112.01	43.31	27.31	22.88	35.06	143.69	18.36	20.1	10.19	73.67	161.37	73.25	64.25	124.68	11.5	74.97	66.33	182.07	104.29	116.46	7.45	40.49	96.89	149.65	156.03	80.89	191.84	298.26	10.1	158.72	89	39.13	81.47	167.68	25.94	13.03	107.38	90.77	25.96
ADSS1	43.3	48.08	45.11	19.63	28.14	12.22	5.99	8.11	32.28	21.54	15.06	10.92	27.45	8.77	13.81	18.36	14.69	3.4	62.34	22.08	15.81	18.21	45.49	8.05	11.29	9.48	27.89	15.54	11	14.89	17.99	31.3	32.2	34.36	25.45	4.57	28.86	6.26	20.7	18.6	21.35	27.16	47.03	9.78	15.2	21.17	32.42	7.99
ADSS2	276.34	265.49	151.57	164.74	242.49	34.62	56.86	133.47	211.76	202.48	92.27	51.34	132.69	61.36	295.59	73.45	50.25	13.59	345.68	424.64	153.06	121.29	160.07	17.82	216.05	108.97	794.14	462.05	166.91	89.34	56.23	168.45	148.95	156.67	131.4	260.35	447.4	17.57	202.19	118.22	66.41	152.09	274.02	34.02	17.37	267.7	155.6	33.95
ADTRP	15.88	27.18	45.11	18.35	24.03	13.24	23.94	72.21	60.64	34.46	13.18	14.2	9.15	8.77	125.03	11.48	11.08	3.4	19.27	26.33	19.66	183.48	55.6	6.9	13.7	9.48	17.82	15.54	23.9	37.23	17.99	38.76	21.58	14.7	20.13	22.84	38.49	6.87	27.6	27.9	22.29	43.45	24.54	14.89	10.86	47.26	64.83	5.99
AEBP1	120.33	23	75.79	37.13	67.02	49.89	5.99	17.44	25.43	90.47	26.36	16.39	13.73	35.06	64.19	17.6	19.58	10.19	28.33	38.22	44.72	27.83	114.58	30.47	25.8	293.73	111.18	41.44	23.52	22.34	29.24	120.75	50.24	55.97	44.43	45.68	24.05	7.88	56.59	42.51	29.41	173.81	126.78	18.29	17.37	23.82	19.45	185.7
AEBP2	305.72	96.16	90.22	79.81	115.4	16.29	38.31	64.91	190.24	129.24	48.96	31.68	68.63	26.3	170.56	40.55	20.87	3.4	100.87	159.67	84.05	151.18	158.38	9.2	186.22	85.28	192.53	119.83	152.12	29.78	20.24	201.24	174.07	153.43	82.41	306.03	360.8	11.11	309.15	118.22	45.77	70.61	190.18	23.82	13.03	175.82	188.02	29.95
AEN	137.08	104.53	173.23	117.36	122.67	56	16.16	19.47	153.08	198.17	32.01	46.98	45.75	52.59	60.09	35.96	45.61	13.59	77.07	110.41	59.37	80.4	144.9	16.67	62.88	37.9	192.14	99.8	60.69	81.9	110.22	122.24	178.31	199.68	94.19	95.92	105.84	30.49	115.24	111.58	85.86	108.63	202.45	50.18	36.91	106.25	90.77	21.96
AFAP1	26.33	37.63	36.09	35	37.31	14.25	14.36	15.01	51.35	21.54	24.48	27.31	18.3	8.77	58.97	6.89	16.23	3.4	24.93	53.51	30.84	29.89	48.86	9.2	38.7	28.43	73.22	44.55	36.8	14.89	35.99	49.19	41.39	37.6	25.83	50.24	96.21	9.09	60.73	29.22	26.8	21.73	147.23	13.18	6.51	39.32	45.38	15.97
AFAP1L1	40.47	20.91	45.11	29.87	46.16	27.49	8.98	11.76	28.37	56.01	18.83	33.87	9.15	8.77	41.43	13.01	17.52	13.59	32.87	39.07	25.06	29.55	47.18	12.07	18.54	23.69	41.06	20.37	17.83	37.23	31.49	50.68	27.24	27.23	31.14	36.54	52.92	7.47	36.57	34.54	29.41	76.04	47.03	20.41	10.86	46.89	45.38	27.95
AFAP1L2	24.81	33.45	48.72	39.26	67.02	22.4	11.37	15.82	48.42	81.85	32.01	22.94	9.15	8.77	47.77	13.77	29.37	3.4	41.94	28.88	36.63	17.87	75.82	10.92	17.74	42.64	41.06	16.23	88.39	22.34	40.49	90.93	31.49	35.44	53.55	18.27	24.05	13.73	36.57	45.16	30.6	81.47	44.99	22.12	10.86	88.1	58.35	17.97
AFDN	112.93	232.05	57.74	97.31	124.25	16.29	25.14	77.08	229.86	77.55	96.03	43.7	36.6	43.83	169.81	49.73	12.11	6.8	216.48	177.5	36.63	154.62	77.51	9.2	102.38	33.16	349.03	265.9	88.01	14.89	38.24	105.84	82.08	118.21	37.98	86.78	110.65	8.68	110.41	53.13	41.74	108.63	411.03	22.12	19.54	76	71.32	21.96
AFF1	61.14	98.25	86.61	40.12	39.2	15.27	15.56	33.67	118.84	120.63	75.32	38.24	68.63	35.06	72.4	32.9	14.17	3.4	108.81	126.54	79.81	69.06	102.78	11.5	45.14	80.54	66.63	38.68	78.14	22.34	44.99	101.37	85.62	138.09	67.6	118.76	206.86	10.1	90.4	63.76	42.93	108.63	51.12	20.41	13.03	90.37	97.25	21.96
AFF3	27.2	27.18	68.57	71.7	56.28	22.4	46.68	8.92	37.66	38.77	20.71	9.83	22.88	17.53	29.48	11.48	20.36	3.4	31.73	77.29	42.41	25.43	69.08	10.35	9.67	23.69	50.36	23.83	17.07	29.78	42.74	40.25	61.91	37.82	78.23	22.84	38.49	17.97	57.28	61.11	26.09	59.75	44.99	19.99	8.69	36.68	58.35	17.97
AFF4	111.62	66.9	37.89	53.35	54.06	12.22	14.96	30.02	46.46	47.39	24.48	15.29	41.18	17.53	77.26	16.83	9.79	3.4	47.6	108.71	38.55	33.33	38.75	6.9	24.18	28.43	82.9	49.38	25.42	7.45	20.24	40.25	67.22	62.89	33.04	31.97	91.4	4.85	33.12	38.52	21.58	38.02	108.38	7.66	6.51	66.55	58.35	13.98
AFG1L	32.86	35.54	30.68	27.31	27.19	10.18	5.99	12.17	29.34	25.85	28.25	19.66	18.3	17.53	44.04	13.01	16.23	10.19	34	22.93	29.69	28.17	32.01	9.2	17.74	9.48	48.04	23.48	30.73	22.34	13.5	52.17	32.2	34.79	28.1	31.97	86.59	5.45	35.88	41.18	18.03	10.86	49.08	14.03	8.69	31.38	38.9	7.99
AFG3L2	178.21	81.53	104.66	95.6	97.69	30.55	19.15	51.93	141.34	163.71	82.85	34.96	54.91	35.06	125.4	30.6	23.71	6.8	107.67	124	69.01	83.49	133.11	10.35	109.64	52.11	250.64	151.25	62.21	22.34	42.74	128.2	119.23	97.89	64.56	137.03	182.81	17.57	84.88	65.09	61.43	103.2	184.04	36.58	26.06	114.57	58.35	23.96
AFTPH	38.73	35.54	50.52	45.24	40.47	4.07	14.36	32.05	61.62	47.39	18.83	13.11	32.03	8.77	67.93	9.95	8.5	3.4	41.94	54.35	56.29	39.51	45.49	6.32	45.14	18.95	116.99	62.85	49.31	14.89	11.25	38.76	32.9	26.8	41.4	63.95	115.46	4.44	46.23	50.48	15.65	65.18	61.35	11.91	2.17	63.52	64.83	3.99
AGA	68.98	56.44	79.4	47.8	37.62	21.38	13.17	23.93	86.07	99.09	33.89	34.96	9.15	43.83	55.61	15.3	13.91	10.19	51	102.76	43.18	37.8	90.99	14.95	25.8	14.21	87.94	44.89	44	22.34	33.74	65.59	50.59	40.63	55.83	22.84	72.16	16.16	56.59	67.75	27.51	43.45	69.53	16.16	10.86	49.53	45.38	21.96
AGAP1	86.82	83.62	48.72	162.6	129.94	17.31	17.36	36.1	206.87	77.55	33.89	34.96	45.75	26.3	135.85	18.36	21.39	3.4	72.54	118.05	25.06	51.54	64.03	7.47	72.55	14.21	106.92	60.43	37.18	29.78	31.49	95.4	68.64	92.28	35.32	59.38	129.89	10.3	62.8	22.58	37.24	27.16	92.02	22.97	19.54	67.68	84.28	9.98
AGAP2	83.34	37.63	110.07	55.48	51.22	25.45	5.39	15.82	60.15	120.63	33.89	25.13	9.15	43.83	51.5	14.54	35.04	10.19	34	48.41	79.04	42.26	90.99	10.35	14.51	61.59	46.87	30.39	37.93	29.78	49.48	71.55	110.74	100.92	84.69	27.41	86.59	14.74	60.73	69.08	34.63	59.75	71.57	22.54	19.54	63.9	103.73	13.98
AGAP3	141	119.16	50.52	245.4	115.08	29.53	27.53	70.18	125.2	103.39	54.61	22.94	45.75	26.3	151.15	29.84	19.33	6.8	77.07	212.32	37.78	58.41	90.99	9.77	78.2	42.64	242.89	159.89	131.25	29.78	20.24	143.11	105.08	120.8	52.79	255.79	355.99	9.69	103.51	66.42	59.77	108.63	239.25	33.6	4.34	150.11	97.25	33.95
AGAP9	162.11	209.05	225.56	210.4	232.37	59.06	48.48	88.03	250.89	198.17	52.72	80.84	45.75	87.65	238.11	52.02	46.12	10.19	139.41	191.94	112.96	152.21	202.19	19.54	70.14	80.54	265.75	143.31	145.29	119.12	74.23	295.16	157.08	170.72	138.62	118.76	211.67	43.42	165.62	139.48	109.57	141.22	413.07	66.35	30.4	146.71	168.57	39.94
AGBL2	32.2	117.07	84.81	34.57	46.47	20.36	11.37	14.2	48.42	77.55	28.25	22.94	36.6	43.83	38.44	26.01	19.07	6.8	163.21	60.3	29.69	28.86	52.23	5.75	11.29	4.74	41.84	23.83	25.42	29.78	20.24	74.53	37.5	39.11	45.95	45.68	52.92	17.37	46.92	47.82	31.54	27.16	36.81	24.67	21.71	47.26	19.45	11.98
AGBL3	29.16	25.09	34.28	32.86	43.63	14.25	8.38	8.92	42.55	51.7	11.3	12.02	13.73	26.3	36.58	7.65	7.47	3.4	28.33	44.16	21.98	27.49	43.81	6.9	17.74	18.95	46.87	27.63	26.93	22.34	20.24	55.16	48.82	33.5	28.48	18.27	52.92	7.88	50.38	27.9	27.99	21.73	32.72	18.71	4.34	29.11	77.8	7.99
AGBL4	53.96	125.43	39.7	47.8	59.75	13.24	5.39	12.17	29.34	43.08	18.83	17.48	22.88	8.77	31.35	25.25	12.63	3.4	166.61	70.49	16.96	45.01	47.18	8.05	9.67	28.43	109.24	58.71	20.86	22.34	29.24	41.74	35.03	44.09	29.24	22.84	24.05	10.7	22.08	21.25	24.19	38.02	44.99	16.59	2.17	36.3	12.97	7.99
AGBL5	170.16	129.61	84.81	62.74	94.53	37.67	19.15	36.1	105.15	112.01	64.02	48.07	45.75	17.53	126.89	24.48	81.94	16.99	82.74	82.38	72.1	68.03	94.36	17.82	34.66	47.38	163.09	86.33	52.73	29.78	60.73	119.26	98.71	123.18	74.44	82.22	173.19	11.31	81.43	91.66	47.2	103.2	139.05	31.05	23.88	257.5	337.14	25.96
AGER	19.15	20.91	27.07	42.25	52.17	4.07	9.58	11.36	45.48	25.85	9.42	18.57	9.15	8.77	38.07	8.42	15.2	3.4	20.4	43.31	30.46	21.99	64.03	5.17	14.51	28.43	39.13	24.86	25.8	14.89	11.25	53.66	42.1	33.93	35.32	45.68	38.49	5.65	37.26	47.82	15.89	10.86	51.12	14.89	6.51	35.92	45.38	9.98
AGFG1	100.31	66.9	50.52	61.88	63.55	8.15	20.95	55.17	125.2	116.32	26.36	28.4	4.58	26.3	113.83	19.13	11.08	3.4	36.27	40.77	78.65	65.63	72.45	7.47	78.2	33.16	151.85	85.64	55.38	22.34	24.74	89.44	77.13	67.64	46.33	105.05	202.05	6.66	85.57	51.81	23.72	54.32	67.48	14.46	10.86	88.48	51.87	17.97
AGFG2	31.55	48.08	72.18	48.23	39.2	11.2	7.18	8.11	76.78	107.7	111.1	38.24	4.58	26.3	34.71	13.01	15.2	3.4	49.87	42.46	53.98	35.05	67.4	6.32	8.87	33.16	62.76	29.7	22.76	44.67	15.75	70.06	70.05	44.3	62.28	22.84	38.49	5.65	35.19	43.84	33.68	59.75	47.03	20.84	2.17	42.73	25.93	17.97
AGGF1	88.78	60.62	120.9	81.09	82.52	33.6	17.96	48.28	72.38	107.7	45.19	28.4	36.6	87.65	103.01	20.66	23.96	3.4	63.47	107.86	68.24	74.22	107.84	14.95	41.11	52.11	83.29	50.07	51.21	29.78	29.24	90.93	94.46	92.28	82.79	68.51	91.4	12.92	73.15	74.39	45.06	135.79	124.74	25.52	26.06	100.96	116.7	25.96
AGK	78.55	39.72	73.98	77.67	77.77	16.29	10.17	30.83	72.38	64.62	43.31	21.85	32.03	26.3	77.26	19.89	11.6	10.19	56.67	93.42	44.34	43.98	74.14	10.35	43.53	28.43	162.31	89.09	66.38	52.12	20.24	81.99	65.81	68.5	49.37	54.81	197.24	12.12	75.22	57.12	36.76	48.88	67.48	28.49	15.2	81.67	38.9	15.97
AGL	69.63	77.35	75.79	52.07	68.29	22.4	9.58	20.28	76.78	30.16	43.31	21.85	32.03	35.06	58.22	19.13	10.82	6.8	74.8	89.18	39.71	49.82	64.03	6.32	52.4	18.95	153.02	91.17	45.14	67.01	24.74	73.04	55.9	60.51	50.89	109.62	163.56	11.11	87.64	65.09	35.81	48.88	92.02	20.84	19.54	60.88	58.35	17.97
AGMAT	32.2	54.35	64.96	23.47	48.37	21.38	5.39	5.27	29.83	43.08	24.48	31.68	4.58	17.53	23.51	13.77	22.42	3.4	29.47	32.27	48.58	29.89	62.34	9.2	66.91	37.9	22.08	14.5	21.62	7.45	29.24	46.21	25.83	25.93	60.39	22.84	43.3	10.1	38.64	55.79	31.54	27.16	26.58	17.44	19.54	34.41	45.38	25.96
AGO1	129.9	96.16	110.07	141.69	140.37	19.35	19.75	43.81	169.22	103.39	41.43	41.51	41.18	8.77	126.15	29.07	31.18	23.79	87.27	209.77	67.08	62.19	77.51	17.82	83.84	52.11	280.08	156.78	47.8	29.78	49.48	110.31	92.69	103.95	75.96	109.62	144.32	12.72	99.37	91.66	57.63	81.47	141.1	30.62	10.86	102.85	58.35	25.96
AGO2	161.45	98.25	57.74	144.25	156.5	18.33	18.55	43	160.41	77.55	32.01	29.5	18.3	17.53	90.32	21.42	11.34	10.19	55.54	247.99	59.37	68.72	67.4	4.02	126.57	56.85	278.53	173.35	101.28	7.45	24.74	80.5	134.09	106.32	64.94	182.7	235.72	7.27	131.8	61.11	34.39	48.88	347.63	20.41	10.86	70.71	90.77	19.97
AGO3	41.12	35.54	36.09	47.37	43.63	15.27	8.98	21.5	59.18	90.47	20.71	19.66	4.58	17.53	38.07	17.6	12.37	6.8	29.47	64.55	33.93	39.51	25.27	9.77	29.83	23.69	111.57	66.3	21.24	29.78	20.24	64.1	81.02	55.97	41.78	22.84	33.67	9.69	52.45	35.87	28.22	38.02	51.12	12.76	15.2	57.85	25.93	13.98
AGO4	54.83	39.72	45.11	90.05	93.9	18.33	11.37	17.44	54.77	90.47	18.83	29.5	32.03	8.77	46.28	11.48	12.37	3.4	47.6	75.59	34.7	32.3	64.03	5.75	29.83	33.16	178.2	115.34	19.35	22.34	33.74	79.01	56.25	52.73	41.78	36.54	43.3	8.89	22.08	38.52	21.35	38.02	73.62	13.18	8.69	46.89	25.93	13.98
AGPAT1	293.53	119.16	108.27	180.95	194.44	30.55	40.1	99.8	170.19	168.02	84.74	40.42	59.48	43.83	249.31	34.43	40.2	6.8	114.47	214.87	87.9	69.41	163.44	14.37	59.66	75.8	286.28	164.37	144.15	67.01	51.73	113.29	235.63	217.4	104.06	114.19	211.67	19.99	95.23	95.64	54.08	162.95	276.06	42.1	32.57	127.8	136.15	27.95
AGPAT2	163.41	144.24	88.42	34.14	62.28	26.47	17.36	43	190.73	163.71	50.84	44.79	32.03	43.83	113.46	37.49	21.39	6.8	114.47	128.24	48.96	48.79	80.88	10.35	48.37	42.64	114.28	57.67	30.35	37.23	29.24	55.16	57.67	42.36	55.45	54.81	81.78	17.77	66.94	74.39	51.47	54.32	100.2	28.49	26.06	57.85	51.87	17.97
AGPAT3	40.25	68.99	72.18	41.82	53.43	27.49	11.97	30.43	63.58	51.7	52.72	26.22	22.88	8.77	102.26	19.89	25.77	3.4	39.67	64.55	35.86	56.01	53.92	10.35	40.31	61.59	81.35	52.14	75.87	22.34	35.99	122.24	41.75	33.28	49.75	109.62	182.81	12.72	78.67	54.46	33.44	27.16	102.25	21.69	28.23	72.22	51.87	21.96
AGPAT4	17.84	20.91	28.87	46.09	40.78	7.13	4.79	7.3	18.1	25.85	13.18	8.74	13.73	8.77	32.1	6.12	15.98	10.19	23.8	62	21.59	20.62	28.64	4.02	8.87	33.16	43.77	20.03	12.9	29.78	29.24	28.32	31.13	32.42	20.89	31.97	33.67	6.06	27.6	27.9	23.01	16.29	26.58	13.18	13.03	29.87	51.87	17.97
AGPAT5	84.21	48.08	52.33	88.77	95.48	20.36	14.36	21.09	70.91	47.39	35.78	28.4	18.3	8.77	63.07	16.07	16.75	6.8	39.67	150.32	50.51	100.67	57.29	13.8	59.66	23.69	209.96	124.66	52.35	22.34	29.24	67.08	83.5	86.87	48.99	141.6	163.56	8.68	95.92	47.82	29.41	59.75	134.96	23.39	13.03	55.58	58.35	21.96
AGPS	169.72	91.98	90.22	131.87	153.33	39.71	11.37	19.47	257.25	202.48	56.49	39.33	32.03	52.59	51.13	19.89	33.75	3.4	75.94	140.98	79.81	82.81	107.84	10.92	107.22	75.8	127.45	71.14	55	74.45	62.98	125.22	83.85	124.48	63.8	159.87	245.35	18.78	106.96	82.36	50.28	146.65	79.75	30.62	21.71	81.67	129.67	39.94
AGR2	15.67	802.75	27.07	11.95	19.92	11.2	6.58	6.9	112.97	73.24	13.18	37.14	205.9	17.53	21.65	122.41	10.31	13.59	512.29	534.2	15.04	8.93	18.53	7.47	28.22	9.48	14.72	10.36	11	22.34	9	29.81	26.18	15.99	16.71	13.7	19.24	7.88	22.08	17.27	17.08	21.73	16.36	14.03	8.69	20.8	32.42	5.99
AGR3	15.67	273.86	54.13	27.31	31.62	16.29	8.98	5.27	44.99	38.77	22.6	13.11	32.03	17.53	23.14	47.43	12.88	3.4	278.81	43.31	14.65	12.03	48.86	8.05	8.06	23.69	27.12	21.76	17.45	22.34	20.24	44.72	26.18	25.72	30	4.57	24.05	7.88	32.43	27.9	28.7	38.02	51.12	17.01	10.86	26.47	45.38	9.98
AGRN	382.53	572.8	97.44	254.79	345.56	20.36	53.27	144.01	373.15	176.63	96.03	51.34	59.48	52.59	422.11	45.9	36.59	3.4	165.48	140.98	60.14	132.97	102.78	12.07	90.29	99.49	686.45	447.54	240.88	74.45	71.98	481.49	133.38	165.54	58.11	694.27	1019.87	13.33	192.53	55.79	121.67	211.83	363.99	71.45	36.91	412.52	285.27	51.92
AGTPBP1	51.35	37.63	41.5	81.94	59.44	11.2	8.98	18.26	63.09	68.93	30.13	29.5	27.45	26.3	57.48	10.71	16.49	3.4	34	75.59	39.32	51.54	55.6	3.45	45.14	28.43	74.38	43.86	25.04	7.45	20.24	46.21	53.78	82.34	36.84	68.51	86.59	6.87	39.33	27.9	21.35	32.59	61.35	16.59	15.2	44.62	45.38	13.98
AGTR2	23.06	37.63	37.89	31.58	42.36	14.25	9.58	3.65	30.32	38.77	26.36	25.13	4.58	17.53	33.59	9.95	19.33	3.4	37.4	38.22	26.22	24.74	38.75	9.77	12.9	18.95	30.22	15.88	19.73	37.23	44.99	29.81	23	19.67	31.52	27.41	28.86	11.71	29.67	34.54	33.92	27.16	59.3	24.24	8.69	30.25	32.42	13.98
AGTRAP	115.32	129.61	52.33	31.15	42.36	16.29	13.17	25.56	103.68	99.09	33.89	19.66	50.33	26.3	98.16	32.9	16.75	3.4	94.07	80.68	37.01	41.23	58.97	6.9	36.28	61.59	183.23	108.78	36.42	14.89	20.24	47.7	61.56	60.29	43.3	27.41	134.7	9.69	45.54	29.22	25.38	86.91	89.98	16.59	15.2	85.45	84.28	11.98
AGXT	26.11	27.18	46.92	35	38.89	18.33	6.58	16.23	41.57	30.16	20.71	22.94	32.03	26.3	28.36	11.48	19.33	10.19	22.67	29.73	27.76	27.49	48.86	8.05	14.51	42.64	38.35	17.61	17.07	52.12	22.49	59.63	25.12	27.88	33.42	31.97	33.67	15.35	33.12	35.87	27.28	21.73	42.94	20.84	13.03	29.11	58.35	15.97
AHCTF1	98.57	64.81	54.13	72.55	93.27	26.47	31.12	49.49	106.62	86.16	47.08	25.13	22.88	17.53	138.46	18.36	21.9	6.8	60.07	136.74	61.69	79.71	77.51	11.5	87.07	61.59	179.75	105.67	58.8	14.89	29.24	83.48	82.43	89.68	64.94	100.49	120.27	18.38	84.19	63.76	48.15	114.06	137.01	30.2	19.54	113.43	129.67	19.97
AHCY	431.7	81.53	64.96	58.04	90.1	29.53	29.93	63.69	357.5	150.78	20.71	17.48	27.45	35.06	167.58	18.36	22.42	10.19	47.6	197.88	52.05	84.18	60.66	11.5	207.99	52.11	412.18	235.51	95.97	37.23	33.74	110.31	269.59	218.7	43.67	356.27	591.72	10.7	235.31	103.61	41.03	108.63	184.04	28.07	17.37	91.13	45.38	25.96
AHCYL1	192.57	154.7	86.61	101.57	100.85	20.36	16.76	45.03	153.08	133.55	109.22	36.05	86.93	35.06	131.75	29.84	24.48	13.59	109.94	168.16	90.99	57.04	84.25	13.8	125.76	47.38	362.59	225.84	119.49	37.23	42.74	110.31	108.26	106.97	63.8	191.84	279.02	12.72	113.17	74.39	46.25	135.79	229.03	21.69	8.69	105.49	97.25	25.96
AHCYL2	88.34	100.34	68.57	68.28	70.5	29.53	14.96	44.22	46.46	56.01	48.96	46.98	50.33	43.83	91.81	24.48	22.42	13.59	61.2	62	40.48	45.7	67.4	8.05	50.79	42.64	129	65.61	36.04	59.56	29.24	64.1	64.74	82.55	54.31	50.24	81.78	15.35	57.97	53.13	45.54	38.02	71.57	31.47	26.06	44.24	45.38	19.97
AHDC1	20.24	60.62	28.87	22.19	33.51	14.25	10.17	18.66	39.12	38.77	24.48	14.2	13.73	8.77	63.45	8.42	19.07	3.4	41.94	62	22.36	64.25	33.7	2.3	22.57	18.95	29.83	18.65	40.59	22.34	15.75	50.68	41.75	43.65	24.31	50.24	57.73	5.25	29.67	31.88	16.6	48.88	49.08	13.18	8.69	54.07	6.48	5.99
AHI1	97.26	89.89	72.18	86.64	92.32	13.24	19.15	37.73	68.96	77.55	30.13	28.4	18.3	8.77	108.61	16.07	12.11	10.19	107.67	104.46	35.47	54.63	67.4	6.9	40.31	37.9	75.93	39.37	28.07	14.89	24.74	49.19	90.22	95.52	41.02	31.97	28.86	7.07	59.35	67.75	31.31	70.61	61.35	16.59	15.2	48.4	64.83	21.96
AHNAK	169.07	501.72	120.9	38.41	55.33	25.45	44.29	59.23	137.92	331.73	158.17	33.87	320.28	35.06	177.65	68.86	20.36	3.4	404.62	194.49	124.14	187.6	310.03	13.8	33.05	137.39	387.77	283.17	104.7	29.78	47.24	175.9	556.16	295.85	169	319.73	707.17	9.29	169.76	128.85	50.52	309.6	276.06	30.2	13.03	110.41	103.73	45.93
AHNAK2	30.25	129.61	55.94	22.62	33.51	11.2	5.99	8.52	24.45	38.77	20.71	31.68	45.75	17.53	23.51	24.48	14.17	3.4	60.07	86.63	23.13	20.62	60.66	5.17	7.26	18.95	30.99	18.99	39.07	14.89	15.75	25.34	50.59	35.87	35.7	27.41	62.54	9.49	30.36	26.57	20.63	43.45	89.98	19.56	10.86	27.6	32.42	9.98
AHR	24.59	135.88	46.92	17.5	23.08	10.18	34.12	79.92	75.32	129.24	39.54	30.59	59.48	17.53	210.87	29.07	11.34	10.19	90.67	42.46	65.16	27.49	149.96	5.17	53.21	75.8	244.05	227.22	50.45	7.45	13.5	89.44	49.18	29.39	46.33	169	322.32	6.46	68.32	47.82	21.82	108.63	89.98	12.76	10.86	154.27	103.73	27.95
AHRR	26.33	27.18	30.68	21.77	34.78	14.25	7.78	6.09	58.69	38.77	18.83	13.11	9.15	17.53	28.74	9.18	14.69	3.4	23.8	43.31	23.9	34.02	38.75	6.32	8.87	23.69	27.5	18.65	17.45	7.45	22.49	38.76	27.24	22.69	33.04	27.41	33.67	9.09	24.15	26.57	22.53	38.02	40.9	14.89	10.86	30.25	38.9	3.99
AHSA1	106.19	102.43	21.65	55.91	45.84	5.09	6.58	15.42	49.88	68.93	24.48	21.85	4.58	8.77	46.28	16.07	15.98	3.4	124.67	99.37	40.1	47.76	58.97	4.02	69.33	28.43	102.27	62.5	57.28	7.45	9	41.74	73.24	72.83	35.32	114.19	91.4	4.04	66.94	51.81	20.16	21.73	92.02	8.93	2.17	44.24	25.93	9.98
AHSG	22.41	18.81	48.72	26.89	38.57	8.15	5.39	7.71	30.32	25.85	22.6	22.94	4.58	43.83	24.63	6.12	15.98	3.4	21.53	26.33	28.92	26.46	47.18	7.47	10.48	9.48	30.99	19.68	15.55	14.89	49.48	46.21	17.34	22.91	33.04	45.68	48.11	10.91	31.05	34.54	24.43	21.73	47.03	13.18	8.69	25.33	32.42	11.98
AIDA	132.95	79.44	122.7	111.39	123.62	33.6	25.74	81.13	100.26	124.94	48.96	33.87	13.73	52.59	171.68	19.89	21.13	3.4	72.54	171.56	93.3	62.53	133.11	12.65	66.91	61.59	220.42	126.04	71.32	14.89	62.98	110.31	88.45	89.68	99.88	118.76	206.86	14.74	112.48	130.18	53.6	114.06	106.34	33.6	30.4	145.2	207.47	31.95
AIF1	53.96	66.9	111.88	47.37	60.07	26.47	24.54	45.03	71.89	271.41	48.96	39.33	27.45	43.83	99.65	31.37	73.95	13.59	39.67	54.35	117.97	57.72	126.37	14.37	40.31	146.87	60.82	57.67	51.21	52.12	60.73	111.8	55.55	65.05	91.15	73.08	158.75	14.74	113.17	98.3	55.97	168.38	81.8	37.85	26.06	158.43	77.8	23.96
AIF1L	38.08	41.81	52.33	69.14	82.2	20.36	8.38	6.9	94.39	73.24	60.26	27.31	4.58	8.77	42.92	14.54	21.64	13.59	22.67	88.33	26.99	29.55	62.34	6.32	13.7	4.74	171.22	125.7	18.59	74.45	31.49	59.63	32.2	46.25	36.08	18.27	19.24	10.5	31.05	34.54	32.73	27.16	345.59	17.86	10.86	21.93	58.35	21.96
AIFM1	70.5	41.81	59.55	38.84	46.79	17.31	13.17	22.72	58.69	64.62	20.71	24.03	22.88	8.77	57.48	15.3	15.46	10.19	43.07	67.94	34.31	33.33	62.34	4.6	50.79	28.43	83.29	44.2	36.42	44.67	26.99	67.08	39.62	50.14	42.54	68.51	96.21	8.68	49	39.85	32.49	65.18	63.39	23.82	6.51	57.1	19.45	13.98
AIFM2	61.58	56.44	54.13	40.54	61.33	18.33	12.57	26.37	117.37	124.94	39.54	28.4	41.18	35.06	72.78	20.66	24.48	3.4	64.6	70.49	47.42	30.58	62.34	6.9	66.91	52.11	65.47	37.64	50.83	29.78	26.99	76.03	43.52	39.55	56.21	123.33	62.54	10.5	51.76	42.51	25.61	81.47	73.62	25.94	8.69	50.29	58.35	15.97
AIG1	98.35	58.53	50.52	51.21	48.06	12.22	8.38	16.23	37.17	12.92	22.6	12.02	27.45	8.77	55.61	9.95	5.93	6.8	46.47	62.85	18.51	32.99	35.38	5.17	7.26	23.69	48.04	25.55	20.11	29.78	13.5	35.78	47.05	44.73	33.42	31.97	43.3	5.25	39.33	39.85	15.18	27.16	63.39	13.61	6.51	20.42	6.48	7.99
AIM2	15.67	18.81	111.88	26.03	21.5	11.2	7.78	7.3	29.34	68.93	18.83	18.57	4.58	8.77	26.87	10.71	14.94	3.4	17	34.82	87.13	17.18	94.36	6.32	10.48	37.9	28.28	17.96	12.14	14.89	17.99	37.27	21.94	18.37	112.04	54.81	57.73	7.07	50.38	136.82	24.9	59.75	36.81	20.84	4.34	48.78	90.77	9.98
AIMP1	124.25	73.17	63.16	58.04	59.44	16.29	25.74	44.62	205.41	180.94	45.19	34.96	50.33	17.53	106.74	27.54	15.46	3.4	70.27	137.58	64	63.22	97.73	12.65	83.03	37.9	160.76	85.64	101.66	14.89	33.74	89.44	110.03	93.36	71.78	123.33	173.19	8.68	85.57	95.64	36.52	43.45	116.56	25.94	2.17	112.3	64.83	25.96
AIMP2	68.54	50.17	50.52	46.95	53.75	18.33	11.37	23.12	83.14	77.55	32.01	20.76	22.88	35.06	63.45	12.24	23.45	6.8	32.87	61.15	33.93	37.8	50.55	4.6	53.21	28.43	125.13	80.46	33.76	37.23	44.99	62.61	59.79	61.81	37.98	73.08	129.89	9.9	62.11	35.87	33.92	54.32	65.44	20.84	19.54	52.56	45.38	15.97
AIP	134.04	52.26	101.05	39.26	56.59	13.24	16.16	27.99	85.1	64.62	24.48	29.5	18.3	17.53	86.21	14.54	31.69	3.4	35.14	73.04	75.57	41.23	96.04	7.47	45.95	94.75	116.99	64.92	86.87	44.67	24.74	81.99	87.74	69.15	86.21	109.62	115.46	9.09	113.86	79.7	37.71	43.45	92.02	25.52	6.51	80.92	90.77	27.95
AIRE	26.33	29.27	46.92	32.44	35.09	17.31	8.98	10.55	41.08	47.39	20.71	16.39	4.58	35.06	20.15	16.07	26.8	6.8	22.67	39.07	26.99	29.55	43.81	11.5	8.06	14.21	38.74	24.17	108.11	37.23	33.74	80.5	26.18	25.5	41.02	27.41	33.67	12.52	37.26	30.55	29.88	21.73	61.35	17.01	21.71	34.03	25.93	9.98
AJM1	55.27	58.53	97.44	47.8	65.76	41.75	10.77	13.79	67.49	68.93	24.48	32.77	18.3	35.06	48.15	28.31	39.17	13.59	48.74	42.46	47.04	62.88	109.52	18.39	11.29	52.11	58.88	36.95	28.83	89.34	80.97	77.52	56.96	59.86	59.25	50.24	48.11	21.61	42.09	61.11	49.1	59.75	96.11	31.9	39.08	53.31	58.35	9.98
AJUBA	127.07	108.71	72.18	62.31	68.61	39.71	16.16	21.09	73.85	99.09	47.08	39.33	50.33	35.06	61.21	24.48	33.75	10.19	73.67	90.02	40.1	89.33	101.1	9.2	40.31	42.64	78.64	51.11	90.28	67.01	62.98	105.84	77.48	60.72	67.6	118.76	158.75	16.16	95.92	61.11	48.15	76.04	104.29	37.43	17.37	117.22	64.83	19.97
AK1	114.45	190.24	97.44	69.14	76.83	25.45	9.58	35.29	138.4	107.7	84.74	38.24	41.18	61.36	100.4	35.96	27.06	3.4	368.35	144.38	67.47	78.68	124.68	9.2	37.89	71.06	98.4	66.99	23.52	59.56	29.24	70.06	84.2	89.03	70.26	13.7	125.08	13.33	39.33	79.7	41.98	70.61	75.66	25.09	19.54	62.39	90.77	15.97
AK2	365.56	221.59	166.01	171.99	220.04	51.93	59.85	158.21	397.61	374.81	101.68	64.45	109.81	52.59	357.54	68.86	61.58	16.99	156.41	346.51	151.52	192.76	198.82	17.24	353.1	208.46	1022.31	661.64	163.12	67.01	94.47	262.36	277.37	296.49	151.91	379.11	788.95	25.45	236	172.69	96.77	173.81	296.51	61.24	28.23	299.09	194.5	41.93
AK3	124.68	96.16	102.85	113.95	157.76	31.56	11.37	38.54	177.04	77.55	80.97	43.7	54.91	26.3	91.44	40.55	37.88	6.8	54.4	142.68	70.55	160.46	114.58	11.5	111.25	94.75	139.46	89.09	73.21	104.23	65.23	155.03	108.26	113.67	83.17	178.14	120.27	18.38	110.41	95.64	49.81	108.63	202.45	38.28	28.23	200.02	110.22	23.96
AK4	272.64	104.53	142.55	179.67	186.53	51.93	20.95	19.88	141.83	249.87	58.37	81.93	18.3	96.42	57.85	38.25	38.13	3.4	81.6	186.84	55.13	72.84	151.64	14.95	29.02	61.59	80.96	56.98	66.38	89.34	87.72	128.2	200.96	146.09	101.02	274.06	384.86	32.92	148.37	111.58	85.86	65.18	212.67	54.01	49.94	95.28	142.64	27.95
AK6	73.98	43.9	61.35	42.25	57.86	28.51	10.17	25.96	55.75	107.7	37.66	22.94	27.45	61.36	60.09	27.54	15.98	3.4	23.8	69.64	46.26	52.23	58.97	10.92	45.95	47.38	61.98	41.44	42.11	7.45	26.99	90.93	71.47	66.34	52.03	73.08	125.08	15.75	59.35	47.82	43.4	48.88	63.39	24.24	21.71	74.49	45.38	11.98
AK7	36.12	87.8	64.96	31.15	37.62	13.24	6.58	4.87	29.83	47.39	15.06	29.5	22.88	8.77	24.26	26.01	15.98	20.39	162.08	47.56	23.52	18.21	55.6	6.9	14.51	23.69	33.7	22.79	16.31	22.34	15.75	23.85	31.13	27.66	26.96	9.14	43.3	7.47	31.05	17.27	22.77	38.02	34.76	15.74	15.2	56.34	25.93	9.98
AK8	36.56	125.43	64.96	48.23	62.6	33.6	8.38	27.18	73.36	56.01	20.71	32.77	22.88	26.3	63.45	33.66	19.84	3.4	149.61	58.6	27.37	59.1	72.45	8.62	46.76	71.06	45.71	24.86	35.28	22.34	40.49	56.65	46.35	43.65	44.05	22.84	28.86	19.59	40.02	50.48	32.73	43.45	53.17	20.41	23.88	54.83	90.77	15.97
AK9	18.28	91.98	46.92	34.14	33.51	9.16	11.97	10.14	22.01	17.23	20.71	12.02	32.03	17.53	38.81	12.24	10.56	6.8	74.8	32.27	23.9	18.9	53.92	6.32	13.7	14.21	58.11	31.77	14.04	14.89	22.49	38.76	20.52	25.93	26.58	9.14	43.3	6.46	24.15	30.55	16.6	27.16	36.81	11.91	4.34	34.79	25.93	11.98
AKAP1	56.36	85.71	77.59	110.54	119.51	22.4	21.55	43	123.24	81.85	58.37	41.51	18.3	17.53	107.86	32.13	22.16	3.4	47.6	114.65	36.24	58.41	85.93	8.62	138.66	42.64	212.29	120.17	56.9	44.67	44.99	76.03	56.25	62.45	55.83	95.92	250.16	11.51	126.97	67.75	44.83	92.34	282.2	25.09	10.86	72.6	51.87	17.97
AKAP10	71.15	39.72	59.55	52.07	73.03	19.35	10.77	23.53	78.74	99.09	37.66	17.48	27.45	17.53	76.14	17.6	12.88	3.4	43.07	39.92	46.26	39.86	82.56	4.6	36.28	23.69	58.88	38.68	51.59	29.78	24.74	76.03	68.99	63.32	58.11	50.24	96.21	6.87	62.11	51.81	30.83	16.29	130.87	15.74	10.86	65.41	45.38	27.95
AKAP11	96.39	71.08	52.33	70.85	78.72	19.35	17.96	43.81	77.76	47.39	33.89	17.48	64.06	26.3	97.78	16.07	33.24	3.4	60.07	101.07	91.37	33.33	96.04	9.2	64.49	42.64	104.59	62.85	95.59	29.78	33.74	101.37	71.47	84.5	84.31	100.49	125.08	8.08	61.42	47.82	27.51	59.75	94.07	19.14	6.51	59.74	45.38	17.97
AKAP12	137.52	52.26	59.55	127.18	103.07	17.31	5.99	13.79	32.28	68.93	32.01	24.03	4.58	26.3	30.6	19.13	13.66	10.19	38.54	236.1	26.22	24.74	58.97	10.92	12.09	9.48	39.51	21.06	21.24	52.12	26.99	40.25	160.27	132.47	37.98	63.95	48.11	9.9	33.12	26.57	27.04	54.32	30.67	13.61	19.54	32.52	19.45	17.97
AKAP13	52.66	58.53	61.35	54.2	56.91	9.16	8.98	20.28	123.24	124.94	32.01	25.13	4.58	8.77	53.37	10.71	11.08	3.4	73.67	94.27	63.61	38.14	77.51	5.17	27.41	52.11	133.26	66.65	36.8	7.45	9	58.14	68.64	57.92	74.44	77.65	96.21	3.84	50.38	50.48	12.33	70.61	98.16	9.78	10.86	59.36	58.35	17.97
AKAP14	16.75	117.07	52.33	19.21	29.09	17.31	4.79	7.71	20.05	30.16	26.36	24.03	18.3	17.53	25.01	29.84	13.66	6.8	143.94	28.03	18.12	22.33	33.7	8.05	9.67	14.21	20.14	16.92	13.66	22.34	26.99	41.74	23.35	21.39	26.58	27.41	43.3	9.49	24.84	18.6	32.26	16.29	36.81	17.01	4.34	24.96	12.97	13.98
AKAP17A	112.71	106.62	111.88	64.44	73.98	13.24	13.17	26.37	70.91	103.39	35.78	30.59	68.63	17.53	57.48	24.48	14.43	6.8	74.8	126.54	64.77	56.35	121.32	11.5	49.98	61.59	82.13	50.76	93.32	37.23	24.74	99.88	93.76	84.71	73.3	77.65	62.54	8.89	69.7	81.03	40.56	81.47	196.31	25.94	10.86	117.97	116.7	25.96
AKAP5	28.07	39.72	59.55	29.02	36.99	23.42	4.19	8.92	40.59	68.93	15.06	22.94	22.88	8.77	27.62	6.89	10.05	6.8	29.47	36.52	36.63	27.14	55.6	12.65	14.51	42.64	26.73	14.5	19.35	29.78	13.5	59.63	50.59	37.82	41.78	22.84	67.35	12.32	30.36	47.82	21.35	10.86	53.17	15.31	21.71	42.35	38.9	25.96
AKAP6	18.71	43.9	34.28	22.62	20.87	23.42	7.18	6.09	20.05	30.16	24.48	13.11	22.88	8.77	20.9	13.77	10.31	3.4	69.14	44.16	21.98	14.77	28.64	5.17	16.93	9.48	23.63	16.58	11	29.78	20.24	23.85	26.53	30.25	23.55	36.54	48.11	6.66	18.63	31.88	17.08	21.73	38.85	17.86	6.51	18.53	45.38	11.98
AKAP7	24.37	35.54	79.4	33.72	38.89	21.38	6.58	12.58	44.99	38.77	30.13	18.57	22.88	26.3	32.84	21.42	18.55	6.8	34	23.78	27.76	51.54	62.34	7.47	11.29	14.21	54.62	32.46	74.73	14.89	20.24	28.32	38.92	32.85	39.5	22.84	24.05	11.11	35.88	45.16	30.83	32.59	53.17	22.97	8.69	35.16	6.48	9.98
AKAP8	133.17	112.89	83	111.82	132.47	23.42	20.35	45.44	174.59	137.86	58.37	51.34	41.18	35.06	107.49	28.31	30.4	10.19	106.54	135.89	79.81	49.82	111.21	10.92	60.46	99.49	164.25	93.24	92.56	44.67	24.74	111.8	123.12	132.69	87.73	63.95	153.94	13.73	114.55	106.27	47.43	54.32	184.04	25.52	10.86	101.71	64.83	29.95
AKAP8L	171.46	85.71	75.79	107.97	118.56	14.25	20.35	48.68	125.69	116.32	24.48	22.94	54.91	8.77	122.04	22.95	12.37	6.8	96.34	132.49	53.2	40.54	85.93	6.9	29.83	28.43	131.71	78.04	55.38	22.34	15.75	102.86	128.43	116.05	61.14	105.05	101.02	8.08	85.57	49.15	29.17	76.04	182	18.71	15.2	105.87	77.8	23.96
AKAP9	41.34	60.62	30.68	34.57	32.56	8.15	7.18	10.95	38.64	56.01	20.71	14.2	18.3	8.77	32.84	3.83	10.31	3.4	57.8	41.62	18.12	22.68	21.9	5.75	8.87	23.69	99.56	53.53	13.66	37.23	22.49	43.23	33.61	30.47	17.85	50.24	67.35	4.24	26.91	19.93	18.03	48.88	83.84	14.46	6.51	33.65	19.45	7.99
AKIP1	83.99	37.63	72.18	35.85	49	23.42	14.36	27.99	96.35	81.85	35.78	17.48	18.3	17.53	81.36	18.36	17.52	3.4	41.94	84.93	37.78	52.91	62.34	12.07	58.04	47.38	46.49	39.37	31.11	29.78	29.24	105.84	80.67	79.31	35.32	86.78	163.56	10.5	82.81	59.78	44.83	81.47	55.21	22.12	6.51	79.78	84.28	17.97
AKIRIN1	327.69	129.61	119.09	111.39	134.05	30.55	32.32	81.13	221.06	180.94	75.32	42.61	68.63	26.3	157.13	32.13	17.78	16.99	156.41	224.21	131.08	104.45	181.97	15.52	129.79	118.44	455.18	267.97	118.35	7.45	40.49	150.56	210.15	333.45	100.26	264.92	360.8	12.92	199.43	134.17	66.41	190.11	179.95	39.55	17.37	183.38	175.05	35.94
AKIRIN2	96.83	71.08	101.05	121.21	114.76	24.44	29.33	127.38	97.81	137.86	64.02	36.05	13.73	35.06	232.52	19.13	17.26	3.4	60.07	156.27	77.49	62.53	128.05	10.35	87.07	42.64	214.61	126.04	95.97	29.78	24.74	71.55	106.14	110.21	69.12	127.89	144.32	12.52	98.68	75.72	46.25	86.91	116.56	31.9	21.71	100.96	84.28	25.96
AKNA	48.74	146.34	207.51	37.98	48.37	29.53	23.34	37.32	101.72	211.1	13.18	25.13	27.45	70.12	108.23	25.25	50.25	3.4	163.21	59.45	233.64	64.6	330.25	8.05	55.62	208.46	46.49	36.95	67.9	37.23	24.74	113.29	54.84	38.68	275.72	86.78	163.56	9.49	93.16	213.87	46.96	157.52	57.26	32.75	28.23	142.55	200.99	33.95
AKNAD1	25.46	14.63	55.94	34.57	68.29	13.24	2.99	5.68	35.21	30.16	15.06	26.22	13.73	35.06	18.29	5.36	11.85	10.19	34	26.33	27.76	17.87	52.23	13.22	12.09	28.43	39.13	23.48	18.59	22.34	24.74	43.23	31.13	27.01	33.04	22.84	33.67	9.29	38.64	37.19	30.83	21.73	34.76	17.86	17.37	51.05	12.97	11.98
AKR1A1	250.45	200.69	137.14	204	217.51	19.35	32.92	86	362.88	370.5	75.32	51.34	36.6	26.3	219.45	71.15	33.75	3.4	204.01	556.28	154.22	99.99	149.96	12.65	216.86	198.98	444.72	311.14	137.7	14.89	44.99	180.37	181.5	176.77	109.76	205.54	471.45	9.29	211.16	136.82	51.23	287.88	276.06	35.72	19.54	271.11	246.37	41.93
AKR1B1	182.56	85.71	137.14	143.82	144.8	25.45	27.53	56.79	169.7	245.56	124.28	40.42	36.6	35.06	160.48	22.19	26.02	6.8	75.94	198.73	126.84	76.97	146.59	12.07	29.83	123.18	201.44	117.07	84.97	52.12	38.24	152.05	137.98	176.34	101.4	191.84	312.7	21.61	100.75	96.97	73.76	152.09	104.29	54.01	23.88	161.45	162.09	25.96
AKR1B15	32.2	56.44	70.37	55.91	60.39	25.45	7.18	8.11	55.26	47.39	20.71	34.96	18.3	35.06	26.87	24.48	18.04	13.59	37.4	54.35	26.99	55.66	72.45	8.62	15.32	14.21	55.4	39.02	25.8	44.67	51.73	79.01	39.98	34.58	49.75	31.97	48.11	15.55	51.07	59.78	49.33	97.77	71.57	34.02	21.71	38.19	38.9	11.98
AKR1C1	16.75	234.14	50.52	40.54	40.15	44.8	13.17	33.27	27.39	30.16	24.48	33.87	68.63	35.06	91.07	32.9	10.31	3.4	65.74	129.09	16.58	28.17	32.01	4.6	9.67	18.95	40.29	22.45	31.11	14.89	17.99	40.25	25.12	29.39	32.28	9.14	38.49	10.1	47.61	34.54	24.43	124.93	81.8	11.91	4.34	30.25	38.9	5.99
AKR1C2	15.45	123.34	37.89	19.21	29.09	14.25	11.97	13.79	22.5	21.54	15.06	25.13	50.33	8.77	38.44	19.89	12.63	3.4	56.67	79.83	16.19	18.9	26.96	6.9	11.29	9.48	28.67	13.12	20.86	37.23	24.74	46.21	19.1	18.15	29.62	27.41	43.3	8.28	24.15	15.94	18.5	97.77	34.76	12.33	4.34	18.53	25.93	17.97
AKR1C3	15.23	129.61	52.33	25.18	39.2	25.45	6.58	10.95	23.47	38.77	15.06	32.77	73.21	8.77	23.14	40.55	15.98	16.99	88.4	212.32	22.36	18.55	38.75	9.2	12.9	23.69	37.96	24.86	22.38	44.67	17.99	56.65	22.64	25.07	26.2	27.41	48.11	11.71	26.22	31.88	24.67	48.88	42.94	20.84	13.03	20.8	19.45	17.97
AKR1D1	25.89	23	64.96	27.74	39.84	18.33	5.99	8.11	38.64	43.08	11.3	16.39	4.58	26.3	27.99	8.42	14.69	13.59	29.47	36.52	18.51	26.8	53.92	5.75	12.09	18.95	51.52	27.97	18.59	7.45	26.99	53.66	27.6	26.8	35.7	13.7	38.49	11.71	28.29	33.21	31.78	16.29	51.12	19.56	17.37	36.3	45.38	13.98
AKR1E2	63.97	56.44	36.09	107.97	136.89	26.47	14.36	16.23	39.61	51.7	30.13	46.98	27.45	87.65	62.33	20.66	25.25	20.39	37.4	55.2	46.65	69.06	80.88	9.77	17.74	37.9	180.52	107.05	35.28	22.34	24.74	135.65	80.31	95.3	59.25	22.84	52.92	14.14	70.39	50.48	42.22	59.75	134.96	25.09	17.37	43.86	45.38	13.98
AKR7A3	37.43	48.08	63.16	41.82	53.11	29.53	11.37	13.79	62.6	73.24	33.89	38.24	9.15	8.77	30.23	17.6	40.97	13.59	46.47	54.35	41.64	42.26	65.71	8.05	9.67	33.16	33.32	15.19	32.62	81.9	42.74	55.16	53.78	45.17	51.27	9.14	43.3	17.77	55.9	70.4	42.69	43.45	53.17	25.52	28.23	58.99	64.83	13.98
AKR7L	32.64	27.18	61.35	41.82	58.49	22.4	6.58	9.33	52.82	68.93	22.6	19.66	4.58	8.77	31.72	17.6	15.98	3.4	52.14	49.26	21.59	29.89	55.6	6.32	14.51	28.43	39.13	22.1	20.86	14.89	31.49	49.19	41.39	36.09	42.92	22.84	9.62	16.16	44.16	38.52	32.73	16.29	53.17	23.39	13.03	42.35	38.9	11.98
AKT1	188.65	154.7	61.35	41.82	79.99	25.45	18.55	36.1	121.78	103.39	64.02	33.87	68.63	8.77	105.99	39.78	22.16	6.8	77.07	140.98	84.82	43.98	111.21	8.62	80.62	85.28	159.99	98.42	48.94	22.34	35.99	83.48	129.49	124.04	72.16	100.49	125.08	8.08	80.74	73.06	26.09	141.22	278.11	20.41	8.69	70.71	77.8	35.94
AKT1S1	115.76	58.53	72.18	77.67	78.09	32.58	16.76	48.28	76.29	137.86	35.78	32.77	45.75	52.59	120.55	10.71	31.44	3.4	40.8	101.91	48.19	58.75	87.62	16.67	71.75	37.9	102.27	74.94	66.76	37.23	24.74	104.35	74.65	60.51	61.52	109.62	192.43	7.88	129.73	103.61	44.11	92.34	104.29	27.22	13.03	109.27	64.83	27.95
AKT2	129.47	110.8	72.18	78.95	95.79	18.33	26.33	35.29	137.43	120.63	41.43	22.94	64.06	8.77	121.67	36.72	15.2	3.4	99.74	130.79	64.77	64.25	97.73	9.77	56.43	61.59	170.45	93.93	94.84	22.34	40.49	95.4	97.65	118.64	66.46	155.3	211.67	5.86	103.51	78.37	34.15	119.5	171.77	22.12	4.34	113.06	149.12	29.95
AKT3	371.65	31.36	64.96	264.18	219.1	18.33	43.69	122.51	33.26	129.24	33.89	24.03	9.15	17.53	257.15	21.42	14.94	6.8	45.34	234.4	72.48	68.72	161.75	13.8	89.48	66.33	48.81	23.83	105.08	22.34	29.24	138.63	82.43	111.73	97.98	86.78	105.84	11.51	174.59	128.85	43.4	76.04	36.81	20.41	6.51	117.22	116.7	27.95
AKTIP	82.69	39.72	54.13	53.77	66.08	21.38	7.78	12.17	63.58	38.77	24.48	28.4	22.88	17.53	32.84	14.54	9.53	3.4	36.27	54.35	34.7	29.89	60.66	6.9	58.85	37.9	84.84	51.45	18.97	14.89	26.99	53.66	62.62	51	53.17	27.41	86.59	12.32	43.47	42.51	32.73	43.45	98.16	19.14	13.03	37.06	38.9	9.98
ALAD	72.68	56.44	81.2	46.09	53.43	18.33	7.18	24.75	85.59	64.62	48.96	25.13	22.88	8.77	57.48	16.83	21.9	3.4	43.07	66.24	33.16	61.5	62.34	5.75	41.92	52.11	106.14	56.63	16.31	29.78	42.74	43.23	56.61	51.86	47.47	45.68	67.35	9.9	44.16	53.13	30.83	16.29	83.84	14.46	4.34	38.57	58.35	15.97
ALAS1	99	77.35	52.33	85.78	98.32	18.33	13.17	28.4	75.32	112.01	39.54	26.22	22.88	35.06	76.51	23.72	20.87	3.4	75.94	158.82	48.19	30.92	52.23	8.05	67.72	33.16	98.78	70.1	33.38	22.34	22.49	59.63	56.61	52.51	43.3	73.08	91.4	9.9	58.66	43.84	36.52	32.59	94.07	25.09	8.69	74.49	77.8	15.97
ALCAM	219.12	338.66	57.74	54.2	93.9	28.51	14.36	16.63	105.15	150.78	50.84	27.31	155.57	26.3	46.65	97.93	19.33	3.4	474.89	270.07	43.57	56.01	87.62	11.5	8.06	28.43	48.42	54.91	98.25	59.56	33.74	83.48	64.39	62.02	52.79	13.7	43.3	9.9	72.46	67.75	32.02	70.61	63.39	19.99	17.37	63.14	71.32	15.97
ALDH16A1	35.9	29.27	34.28	39.26	46.47	14.25	10.17	21.91	38.15	56.01	15.06	12.02	13.73	17.53	57.85	13.77	17.26	10.19	30.6	43.31	38.17	40.2	57.29	4.02	29.02	28.43	45.71	31.08	43.24	37.23	26.99	65.59	32.9	30.04	37.6	50.24	72.16	10.5	60.73	45.16	26.33	27.16	63.39	13.18	8.69	63.14	32.42	7.99
ALDH18A1	178.64	123.34	77.59	106.27	128.36	20.36	29.33	80.32	113.46	112.01	94.15	55.71	36.6	8.77	192.58	23.72	26.28	3.4	77.07	163.06	62.07	38.14	74.14	6.9	127.37	66.33	297.51	181.3	98.25	37.23	22.49	152.05	165.22	154.73	52.79	182.7	307.88	8.89	143.53	87.67	29.17	81.47	188.13	19.99	10.86	113.43	110.22	33.95
ALDH1A1	821.85	263.4	21.65	15.36	16.44	9.16	4.79	9.33	329.14	103.39	32.01	66.64	91.51	43.83	22.39	48.2	13.14	3.4	306.02	61.15	19.66	12.37	37.07	3.45	41.11	28.43	15.88	8.63	7.21	22.34	49.48	28.32	51.3	37.6	20.51	22.84	43.3	6.26	31.74	17.27	14.7	16.29	4.09	11.48	13.03	32.52	25.93	3.99
ALDH1A2	23.72	39.72	68.57	37.56	43.31	21.38	7.18	14.6	41.08	60.31	15.06	24.03	13.73	61.36	33.59	19.13	18.29	6.8	37.4	33.12	22.75	37.11	62.34	9.2	10.48	18.95	36.41	24.17	19.35	37.23	42.74	53.66	34.32	31.12	35.32	41.11	52.92	12.32	43.47	31.88	25.85	43.45	51.12	20.41	19.54	37.06	38.9	9.98
ALDH1A3	25.46	73.17	41.5	25.61	26.87	21.38	4.79	10.14	33.26	34.46	62.14	55.71	27.45	52.59	27.25	9.18	13.66	3.4	49.87	81.53	30.07	18.21	33.7	8.62	13.7	9.48	48.81	47.65	17.07	29.78	17.99	58.14	22.64	28.53	30	31.97	48.11	9.09	30.36	38.52	21.58	92.34	116.56	16.16	8.69	31.01	45.38	9.98
ALDH1B1	53.75	41.81	39.7	31.58	31.62	11.2	5.39	11.36	63.09	38.77	30.13	26.22	22.88	8.77	28.74	8.42	19.33	3.4	29.47	73.89	25.45	24.4	52.23	13.22	30.63	4.74	36.8	25.55	17.45	29.78	31.49	40.25	39.98	44.73	26.58	50.24	81.78	8.68	30.36	22.58	25.14	43.45	26.58	21.69	15.2	32.52	25.93	17.97
ALDH1L1	27.63	73.17	48.72	34.14	31.62	17.31	10.77	8.11	31.79	30.16	71.56	36.05	22.88	17.53	35.46	19.13	19.84	3.4	102.01	33.12	16.19	24.4	35.38	11.5	17.74	14.21	34.48	19.68	23.52	67.01	35.99	61.12	35.73	32.63	30	41.11	24.05	10.3	39.33	29.22	26.56	43.45	51.12	16.16	13.03	46.51	19.45	21.96
ALDH1L2	21.54	37.63	68.57	28.59	30.03	16.29	3.59	11.36	29.34	60.31	20.71	16.39	13.73	35.06	22.77	8.42	9.79	3.4	18.13	46.71	16.58	26.11	55.6	8.05	11.29	47.38	34.86	18.65	30.35	29.78	26.99	38.76	39.62	28.09	30.38	36.54	38.49	11.71	31.05	31.88	20.87	27.16	59.3	21.69	23.88	27.98	19.45	27.95
ALDH2	54.83	169.33	86.61	45.24	61.65	23.42	76.61	284.78	187.8	146.48	94.15	32.77	68.63	26.3	644.18	62.74	18.04	10.19	184.74	129.09	61.69	403.73	171.86	12.65	175.74	71.06	55.78	68.72	285.26	22.34	26.99	301.12	70.05	71.1	77.86	150.73	274.21	11.71	136.63	81.03	41.03	179.24	47.03	21.69	8.69	536.54	421.42	49.92
ALDH3A1	17.62	271.77	39.7	28.17	35.41	17.31	8.98	8.92	22.5	43.08	22.6	26.22	146.42	26.3	35.83	59.68	22.93	10.19	187.01	24.63	22.36	300.3	85.93	9.77	51.59	47.38	23.63	13.81	26.93	14.89	31.49	52.17	20.87	24.85	30	45.68	33.67	9.9	35.88	26.57	28.94	271.58	36.81	16.59	13.03	31.76	38.9	15.97
ALDH3A2	90.3	156.79	48.72	40.12	43.95	12.22	13.77	38.54	120.31	99.09	58.37	25.13	114.39	43.83	96.66	45.9	14.69	6.8	164.34	62.85	36.24	131.6	47.18	9.2	39.5	14.21	64.31	43.51	31.49	37.23	24.74	52.17	71.82	61.16	34.94	105.05	269.4	6.26	55.9	37.19	18.97	59.75	89.98	9.36	6.51	48.4	38.9	9.98
ALDH3B1	19.15	179.78	39.7	19.21	22.45	9.16	10.77	8.11	30.32	56.01	11.3	10.92	59.48	26.3	19.03	26.01	10.56	3.4	553.1	24.63	15.81	15.81	30.33	3.45	10.48	14.21	20.53	21.06	17.83	44.67	17.99	25.34	19.46	21.39	26.96	18.27	38.49	7.07	31.74	38.52	18.74	5.43	34.76	11.06	6.51	23.44	45.38	11.98
ALDH3B2	47.22	71.08	86.61	59.32	55.33	38.69	19.15	25.96	112.97	73.24	62.14	55.71	4.58	43.83	108.23	27.54	234.99	118.94	46.47	93.42	82.89	76.97	126.37	41.96	54.01	85.28	153.4	64.58	101.66	14.89	83.22	102.86	59.44	57.7	72.54	109.62	178	13.33	86.26	45.16	53.36	152.09	134.96	30.2	23.88	110.03	110.22	21.96
ALDH4A1	71.81	85.71	34.28	24.33	33.51	6.11	5.39	20.28	67.98	25.85	15.06	21.85	27.45	8.77	52.62	11.48	13.66	6.8	29.47	49.26	23.52	29.21	23.59	7.47	16.12	14.21	36.41	25.21	36.8	29.78	9	32.8	33.61	42.79	24.69	50.24	110.65	6.06	46.23	33.21	20.87	48.88	32.72	17.01	17.37	44.62	64.83	15.97
ALDH6A1	26.55	33.45	34.28	35	36.04	13.24	5.39	11.36	16.63	47.39	35.78	30.59	9.15	8.77	28.36	13.77	13.14	10.19	38.54	31.42	18.12	26.8	42.12	8.05	17.74	23.69	59.66	31.42	15.93	7.45	15.75	25.34	24.77	33.06	28.48	50.24	43.3	5.05	29.67	34.54	14.94	43.45	75.66	8.51	10.86	31.76	6.48	17.97
ALDH7A1	104.44	43.9	39.7	36.7	49.64	16.29	13.77	16.63	15.65	25.85	22.6	22.94	27.45	8.77	60.46	19.89	14.94	10.19	35.14	143.53	21.2	61.85	35.38	5.75	18.54	14.21	88.71	43.86	31.49	22.34	11.25	83.48	196	110.21	19.75	36.54	110.65	7.27	25.53	30.55	16.6	32.59	83.84	14.46	4.34	94.15	45.38	15.97
ALDH9A1	126.64	123.34	70.37	70.42	79.67	19.35	93.97	283.97	112.97	112.01	96.03	57.9	68.63	17.53	685.6	44.37	22.93	3.4	131.47	141.83	73.64	97.24	116.26	8.05	84.65	71.06	534.2	240.69	56.9	52.12	33.74	86.46	90.93	82.55	74.44	105.05	202.05	9.49	69.7	70.4	41.03	65.18	298.56	25.94	15.2	170.15	220.44	15.97
ALDOA	2406.57	1068.25	229.16	338.86	437.87	64.15	204.1	284.78	1694.6	1818.03	655.3	113.61	457.55	96.42	842.73	220.34	147.9	30.58	598.43	1677.35	470.36	285.53	352.15	40.81	844.05	426.39	607.81	480	883.49	52.12	94.47	314.54	1506.81	916.28	253.69	1237.82	1895.42	15.15	979.9	468.91	165.55	869.06	1590.94	133.54	13.03	816.72	849.33	95.85
ALDOB	24.81	29.27	64.96	22.62	32.56	13.24	5.39	5.27	41.08	43.08	24.48	15.29	18.3	35.06	26.87	16.07	18.55	3.4	28.33	38.22	23.9	27.83	48.86	7.47	13.7	23.69	30.22	16.23	11.76	22.34	31.49	43.23	28.66	33.71	36.84	31.97	24.05	10.3	37.26	25.24	24.67	32.59	42.94	17.44	10.86	32.9	51.87	9.98
ALDOC	30.25	23	37.89	32.86	56.91	23.42	6.58	12.58	97.32	107.7	15.06	19.66	4.58	17.53	48.52	9.95	34.53	10.19	27.2	59.45	39.32	35.39	72.45	11.5	20.96	23.69	31.77	22.79	42.87	44.67	49.48	59.63	48.82	36.31	46.71	27.41	48.11	11.71	62.8	42.51	26.33	48.88	137.01	23.82	17.37	42.35	45.38	11.98
ALG10	94	41.81	115.48	66.15	69.55	26.47	13.77	25.15	103.68	77.55	65.91	25.13	41.18	61.36	57.1	21.42	14.43	3.4	45.34	72.19	40.48	45.01	96.04	13.8	24.18	28.43	74.77	36.26	41.35	52.12	51.73	113.29	73.24	75.42	58.87	31.97	67.35	15.95	104.2	85.02	46.49	38.02	110.43	34.02	21.71	64.28	84.28	21.96
ALG10B	68.76	71.08	135.33	87.92	100.22	37.67	11.37	18.26	115.91	112.01	20.71	57.9	18.3	52.59	67.93	26.78	24.99	10.19	92.94	77.29	40.1	56.01	106.15	9.77	16.93	47.38	101.49	58.71	53.87	59.56	69.73	114.78	68.28	66.78	75.58	27.41	81.78	32.51	80.74	87.67	69.73	32.59	122.69	47.21	30.4	77.51	71.32	17.97
ALG12	81.38	68.99	90.22	53.77	70.5	26.47	22.15	49.09	108.08	73.24	39.54	34.96	18.3	35.06	122.42	19.89	45.61	13.59	80.47	86.63	55.9	61.5	97.73	12.07	33.05	80.54	98.78	61.47	61.07	59.56	53.98	80.5	76.07	67.21	71.78	95.92	139.51	10.5	72.46	67.75	38.19	114.06	165.64	26.37	30.4	93.77	90.77	17.97
ALG13	109.88	96.16	64.96	90.9	82.83	19.35	14.96	21.5	88.52	90.47	15.06	32.77	22.88	35.06	63.82	27.54	11.6	6.8	78.2	94.27	60.14	42.26	111.21	8.05	37.89	37.9	129.39	71.14	127.46	37.23	26.99	71.55	79.6	62.45	74.44	59.38	86.59	5.86	85.57	57.12	35.58	59.75	153.37	20.84	6.51	66.17	64.83	15.97
ALG1L	57.23	81.53	84.81	75.11	90.42	28.51	7.78	19.47	93.9	116.32	24.48	33.87	9.15	8.77	43.29	22.19	18.29	3.4	77.07	69.64	30.46	59.1	80.88	6.32	16.12	52.11	89.49	59.05	45.14	74.45	69.73	113.29	71.47	65.91	61.14	63.95	57.73	22.62	62.8	75.72	71.63	16.29	92.02	48.48	21.71	50.29	38.9	35.94
ALG1L2	42.87	91.98	133.53	77.25	101.49	42.76	10.17	15.42	82.65	77.55	20.71	44.79	18.3	70.12	38.07	21.42	21.64	6.8	52.14	49.26	43.18	38.83	84.25	4.6	16.93	66.33	65.08	35.91	36.42	74.45	60.73	90.93	52.01	55.97	62.28	41.11	57.73	26.45	70.39	81.03	66.17	32.59	122.69	53.16	36.91	55.96	45.38	29.95
ALG2	59.62	94.07	55.94	81.94	63.55	17.31	19.15	36.92	106.62	81.85	35.78	31.68	4.58	17.53	94.42	16.07	20.36	10.19	57.8	107.01	45.11	43.98	97.73	5.17	43.53	47.38	88.32	55.94	41.35	44.67	24.74	61.12	71.47	66.13	55.07	59.38	91.4	11.31	49	51.81	27.04	86.91	83.84	19.14	23.88	62.39	58.35	11.98
ALG3	73.98	50.17	57.74	68.71	93.9	19.35	19.75	33.27	148.67	90.47	28.25	20.76	45.75	17.53	72.4	16.83	19.58	3.4	40.8	91.72	37.4	62.19	75.82	7.47	58.85	56.85	207.64	123.28	61.45	52.12	29.24	58.14	60.85	62.02	40.26	77.65	115.46	10.5	75.91	49.15	36.29	65.18	147.23	22.12	21.71	77.14	71.32	13.98
ALG5	82.03	73.17	39.7	43.1	60.39	13.24	18.55	25.96	82.65	73.24	47.08	31.68	45.75	8.77	82.48	23.72	21.13	10.19	44.2	110.41	53.59	33.33	50.55	12.07	56.43	47.38	84.06	54.56	49.31	7.45	22.49	53.66	71.82	62.67	56.21	59.38	125.08	5.65	44.16	50.48	20.87	97.77	73.62	19.14	13.03	52.56	45.38	13.98
ALG6	21.54	35.54	57.74	32.01	40.15	27.49	5.99	8.52	41.57	30.16	13.18	20.76	9.15	8.77	25.38	14.54	12.88	10.19	43.07	34.82	24.67	26.8	47.18	1.72	13.7	14.21	48.42	30.73	24.28	67.01	31.49	59.63	37.5	27.66	28.86	18.27	48.11	15.35	46.92	39.85	26.33	16.29	34.76	22.97	4.34	33.27	58.35	15.97
ALG8	55.05	20.91	19.85	23.47	24.66	6.11	5.39	11.76	43.04	12.92	26.36	12.02	4.58	17.53	22.77	11.48	4.38	3.4	17	39.92	19.66	13.4	18.53	4.6	37.08	37.9	56.56	36.6	19.35	14.89	11.25	37.27	29.72	45.81	20.89	50.24	76.97	1.21	31.74	22.58	17.31	21.73	49.08	6.38	4.34	29.49	19.45	7.99
ALG9	71.37	85.71	63.16	66.58	85.99	16.29	19.15	15.01	59.67	64.62	41.43	32.77	13.73	17.53	50.01	22.19	18.81	3.4	40.8	86.63	46.26	37.11	97.73	6.9	25.8	61.59	143.72	82.19	48.56	29.78	29.24	107.33	89.16	80.61	55.83	45.68	86.59	11.11	44.85	66.42	40.32	70.61	171.77	23.82	10.86	58.61	103.73	17.97
ALKAL2	20.24	23	28.87	18.78	23.4	13.24	23.34	27.99	20.54	30.16	24.48	21.85	4.58	17.53	85.84	4.59	16.23	6.8	19.27	16.99	16.58	34.7	47.18	8.05	16.93	9.48	70.5	32.12	29.97	22.34	9	43.23	26.89	22.04	25.83	22.84	38.49	8.68	27.6	26.57	18.97	38.02	30.67	11.91	21.71	27.22	19.45	17.97
ALKBH2	87.47	39.72	52.33	54.2	66.39	24.44	22.74	41.78	101.72	68.93	24.48	15.29	22.88	17.53	122.42	11.48	15.46	3.4	45.34	90.02	34.7	54.98	60.66	6.32	62.07	23.69	153.4	84.95	80.04	37.23	15.75	107.33	72.88	76.93	38.36	73.08	168.37	9.9	97.99	55.79	29.88	54.32	173.82	22.97	13.03	64.66	64.83	11.98
ALKBH3	63.54	60.62	55.94	49.51	51.53	19.35	9.58	23.53	81.67	86.16	28.25	27.31	18.3	26.3	67.55	14.54	19.07	13.59	55.54	82.38	33.16	30.58	64.03	7.47	29.83	23.69	79.03	48.35	29.21	22.34	33.74	71.55	55.55	54.89	53.55	63.95	57.73	14.14	55.9	51.81	30.12	48.88	16.36	22.12	17.37	63.9	64.83	15.97
ALKBH4	35.25	25.09	55.94	44.38	43.63	25.45	10.17	12.58	45.97	43.08	20.71	18.57	27.45	61.36	45.53	11.48	30.15	6.8	37.4	47.56	37.4	30.58	69.08	8.05	15.32	33.16	70.89	30.73	29.59	37.23	49.48	58.14	46.35	42.57	41.78	36.54	86.59	14.94	47.61	53.13	41.27	54.32	57.26	27.22	15.2	42.73	45.38	11.98
ALKBH5	202.8	209.05	90.22	125.47	124.56	27.49	26.93	48.68	194.65	168.02	54.61	39.33	91.51	43.83	175.04	44.37	40.97	3.4	197.21	371.14	96.38	85.21	123	12.07	87.87	42.64	120.09	72.86	89.9	14.89	24.74	81.99	166.64	146.3	88.87	146.16	168.37	10.3	97.99	85.02	33.44	103.2	118.6	24.24	19.54	128.94	155.6	17.97
ALKBH6	58.53	33.45	36.09	40.12	48.06	14.25	7.78	20.69	72.87	43.08	22.6	27.31	4.58	8.77	50.76	9.18	21.9	6.8	26.07	51.81	31.61	31.61	35.38	8.05	21.77	37.9	49.59	31.77	23.9	14.89	11.25	50.68	38.56	34.36	45.57	22.84	91.4	7.07	41.4	38.52	22.53	54.32	38.85	17.01	2.17	42.73	58.35	19.97
ALKBH7	142.09	68.99	70.37	59.75	64.5	17.31	13.17	43	86.56	81.85	77.2	25.13	36.6	8.77	110.1	29.07	23.45	10.19	68	142.68	52.82	57.72	72.45	10.92	64.49	37.9	99.95	63.89	34.9	44.67	35.99	50.68	87.39	89.25	49.37	114.19	101.02	6.06	92.47	42.51	26.56	70.61	141.1	17.86	15.2	86.59	51.87	19.97
ALKBH8	34.38	18.81	61.35	28.59	41.1	11.2	7.78	9.33	34.72	12.92	22.6	17.48	9.15	8.77	29.48	9.95	15.46	6.8	26.07	43.31	26.99	17.87	60.66	7.47	19.35	28.43	68.95	39.37	20.48	29.78	15.75	49.19	37.5	38.47	38.74	36.54	72.16	7.67	32.43	53.13	26.09	32.59	71.57	17.86	15.2	40.46	38.9	7.99
ALMS1	108.36	94.07	73.98	117.36	155.23	18.33	23.34	35.7	172.15	124.94	33.89	21.85	41.18	52.59	96.66	34.43	15.2	10.19	142.81	107.86	49.73	63.22	80.88	10.92	33.05	33.16	192.53	94.62	68.28	37.23	31.49	89.44	89.51	113.45	62.66	31.97	86.59	17.77	73.15	58.45	38.42	76.04	61.35	31.9	17.37	62.01	32.42	17.97
ALOX12B	24.81	20.91	27.07	25.61	25.92	10.18	4.79	8.92	50.86	21.54	15.06	14.2	4.58	17.53	23.51	5.36	15.98	6.8	28.33	22.93	25.06	20.62	40.44	8.05	20.15	14.21	21.69	10.36	23.9	14.89	17.99	31.3	26.18	24.2	18.99	324.3	341.56	7.27	25.53	25.24	19.92	16.29	20.45	10.63	15.2	26.09	6.48	9.98
ALOX15	30.68	512.17	72.18	43.53	56.28	27.49	8.98	12.98	49.4	64.62	41.43	32.77	347.74	43.83	36.58	159.13	20.36	3.4	916.91	73.04	30.84	32.3	60.66	7.47	19.35	56.85	43.77	21.41	25.42	22.34	31.49	58.14	59.44	53.59	52.03	27.41	62.54	16.76	38.64	55.79	35.58	43.45	49.08	28.49	10.86	45	45.38	23.96
ALOX5	31.33	41.81	97.44	25.61	36.04	25.45	14.96	34.89	40.59	215.41	20.71	25.13	9.15	8.77	61.21	12.24	25.25	3.4	15.87	197.04	88.67	35.73	101.1	5.75	34.66	37.9	26.34	29.35	68.66	44.67	17.99	116.27	29.01	25.72	93.05	86.78	250.16	5.45	62.11	99.63	42.45	103.2	47.03	30.62	8.69	48.78	97.25	13.98
ALOX5AP	55.92	39.72	68.57	13.66	15.18	30.55	13.77	29.61	40.59	94.78	15.06	10.92	13.73	8.77	94.8	8.42	29.37	6.8	12.47	25.48	70.17	21.3	82.56	9.2	16.93	85.28	19.37	45.24	34.9	29.78	20.24	65.59	39.62	25.93	77.86	45.68	110.65	5.05	51.07	70.4	24.19	43.45	32.72	17.01	6.51	75.24	58.35	11.98
ALPI	21.98	33.45	50.52	28.59	44.58	15.27	2.39	8.52	44.02	47.39	26.36	18.57	13.73	17.53	20.9	10.71	21.13	20.39	15.87	24.63	21.59	28.17	35.38	6.9	8.87	14.21	27.5	18.99	12.14	44.67	26.99	47.7	23	22.69	26.58	31.97	33.67	10.91	34.5	33.21	25.38	32.59	49.08	19.56	10.86	26.47	12.97	11.98
ALPK1	11.97	39.72	39.7	14.51	18.02	8.15	18.55	15.82	58.69	56.01	13.18	15.29	9.15	17.53	39.19	19.13	16.23	3.4	17	22.93	25.83	24.4	40.44	6.9	16.93	14.21	58.11	29.35	28.07	7.45	13.5	41.74	18.4	17.07	24.69	27.41	62.54	5.86	20.7	29.22	17.79	21.73	53.17	17.01	10.86	36.3	25.93	9.98
ALPK3	23.28	43.9	55.94	47.37	52.48	22.4	7.18	10.55	38.15	43.08	11.3	18.57	9.15	43.83	24.26	13.01	19.33	3.4	27.2	28.88	25.83	25.08	35.38	8.05	13.7	14.21	36.41	16.23	25.04	59.56	35.99	43.23	29.72	28.53	31.52	27.41	48.11	14.34	40.71	41.18	23.01	27.16	32.72	11.91	8.69	35.92	51.87	19.97
ALPL	33.73	39.72	63.16	31.58	34.14	17.31	6.58	12.17	36.19	25.85	22.6	38.24	22.88	8.77	29.86	16.07	19.84	3.4	36.27	414.45	35.47	23.02	57.29	8.05	16.93	47.38	75.93	74.94	29.59	22.34	40.49	47.7	41.04	31.33	42.16	27.41	24.05	6.46	34.5	39.85	24.19	70.61	69.53	11.91	15.2	37.81	19.45	25.96
ALS2	102.49	35.54	50.52	43.96	61.97	18.33	16.16	31.64	72.87	64.62	18.83	13.11	4.58	17.53	69.05	13.77	16.49	10.19	36.27	90.87	25.06	24.74	58.97	7.47	20.15	28.43	79.03	43.17	15.93	44.67	20.24	56.65	65.1	53.16	31.9	41.11	57.73	11.11	51.07	47.82	22.06	27.16	77.71	15.74	10.86	50.67	19.45	15.97
ALS2CL	47.87	137.97	61.35	42.25	55.64	16.29	9.58	35.29	67.98	47.39	52.72	39.33	45.75	26.3	83.6	34.43	17.01	3.4	97.47	54.35	34.7	25.77	48.86	7.47	17.74	28.43	51.52	50.07	55.76	29.78	15.75	47.7	34.67	29.61	52.79	22.84	67.35	12.92	36.57	38.52	28.7	97.77	55.21	17.86	19.54	34.03	58.35	19.97
ALX3	26.33	27.18	66.76	74.26	90.1	27.49	9.58	11.76	52.33	60.31	33.89	29.5	4.58	35.06	28.74	13.01	24.48	6.8	35.14	50.96	33.93	28.17	64.03	12.07	20.96	14.21	53.85	29.01	30.35	52.12	29.24	47.7	32.2	31.77	41.78	27.41	33.67	9.69	35.19	46.49	30.6	27.16	51.12	24.67	26.06	35.54	12.97	17.97
ALYREF	271.56	125.43	86.61	175.41	213.72	43.78	35.31	65.72	378.53	211.1	48.96	50.25	45.75	35.06	236.62	30.6	70.86	16.99	111.07	301.5	111.42	204.1	129.74	16.67	141.08	66.33	267.3	134.68	199.91	37.23	60.73	177.39	170.18	243.55	88.49	105.05	380.05	15.95	207.02	118.22	70.44	130.36	413.07	45.51	13.03	188.3	90.77	21.96
AMBN	22.63	35.54	46.92	18.35	31.93	17.31	4.19	6.9	31.3	34.46	20.71	16.39	4.58	17.53	29.86	10.71	12.37	3.4	23.8	27.18	24.67	28.17	57.29	8.05	9.67	14.21	24.02	13.47	19.73	29.78	24.74	40.25	35.03	31.12	28.86	13.7	38.49	13.93	30.36	47.82	24.43	27.16	38.85	19.14	10.86	27.98	25.93	17.97
AMBRA1	65.06	52.26	37.89	35.85	46.16	18.33	19.15	35.29	86.07	64.62	18.83	29.5	13.73	8.77	104.87	17.6	21.13	10.19	37.4	67.09	42.79	48.1	75.82	4.6	28.22	42.64	84.45	55.25	29.21	22.34	31.49	70.06	56.25	52.08	54.69	68.51	62.54	8.89	71.08	38.52	28.46	59.75	69.53	17.01	8.69	68.44	38.9	27.95
AMD1	108.8	94.07	110.07	110.54	142.59	36.65	18.55	45.44	135.47	129.24	67.79	43.7	32.03	52.59	107.86	25.25	24.22	6.8	87.27	173.26	65.54	88.65	99.41	6.9	126.57	56.85	349.42	206.16	80.8	81.9	60.73	98.39	124.89	102	74.44	86.78	178	19.59	104.89	91.66	64.04	108.63	267.88	43.38	30.4	98.31	90.77	39.94
AMDHD2	72.89	73.17	86.61	57.62	64.81	12.22	14.36	22.31	68.96	73.24	30.13	13.11	13.73	35.06	67.18	19.89	16.23	3.4	41.94	90.87	40.48	33.67	85.93	6.32	24.99	37.9	71.67	42.13	40.59	37.23	42.74	46.21	65.81	52.73	48.23	18.27	62.54	7.47	40.02	45.16	27.28	43.45	75.66	19.14	6.51	54.83	45.38	7.99
AMER2	24.59	33.45	45.11	78.53	53.75	9.16	3.59	8.52	18.1	25.85	13.18	15.29	13.73	8.77	17.91	11.48	13.4	3.4	30.6	35.67	20.43	20.96	62.34	10.92	8.87	14.21	53.85	22.1	18.21	14.89	40.49	28.32	30.43	31.55	31.14	18.27	38.49	10.3	25.53	30.55	22.29	5.43	38.85	12.33	13.03	26.09	51.87	15.97
AMFR	202.36	123.34	115.48	88.77	98.64	19.35	9.58	21.91	145.25	155.09	77.2	41.51	77.78	26.3	52.62	19.13	42.26	10.19	88.4	114.65	104.48	41.23	126.37	12.65	83.84	75.8	120.48	70.45	50.07	22.34	31.49	99.88	84.91	82.12	100.64	109.62	216.48	10.1	82.81	92.99	36.29	92.34	94.07	23.39	8.69	73.35	64.83	33.95
AMH	49.61	66.9	119.09	84.5	110.97	44.8	11.37	22.31	106.13	94.78	39.54	33.87	18.3	35.06	63.07	28.31	44.83	10.19	66.87	90.02	39.71	49.48	94.36	10.92	29.83	56.85	70.89	48.69	39.45	59.56	85.47	113.29	91.28	106.54	82.41	86.78	86.59	21.61	55.9	69.08	54.31	59.75	100.2	34.87	34.74	64.28	129.67	11.98
AMHR2	26.76	48.08	81.2	38.84	55.33	26.47	12.57	6.49	38.64	64.62	15.06	33.87	4.58	8.77	25.38	11.48	29.37	6.8	32.87	43.31	36.24	28.52	45.49	12.07	17.74	14.21	41.06	21.06	22.76	59.56	40.49	71.55	36.44	33.06	42.54	22.84	48.11	12.72	32.43	38.52	37.71	21.73	71.57	30.2	10.86	38.57	25.93	15.97
AMIGO1	32.64	45.99	45.11	34.14	42.68	24.44	3.59	6.49	40.59	56.01	20.71	21.85	36.6	26.3	24.26	14.54	15.46	6.8	54.4	55.2	25.06	23.71	52.23	6.9	13.7	18.95	73.6	39.37	18.59	22.34	22.49	62.61	32.55	32.85	45.57	18.27	33.67	12.72	33.12	38.52	28.46	43.45	55.21	22.54	6.51	39.7	45.38	7.99
AMIGO2	21.11	41.81	81.2	22.62	29.72	16.29	10.17	10.14	31.79	34.46	16.95	14.2	13.73	35.06	27.99	13.01	22.67	3.4	20.4	42.46	50.51	23.02	80.88	11.5	10.48	33.16	84.06	59.4	17.83	22.34	15.75	58.14	84.2	111.29	48.61	41.11	24.05	11.71	31.05	47.82	22.77	16.29	69.53	20.41	6.51	29.87	51.87	23.96
AMIGO3	36.77	43.9	37.89	49.93	59.12	23.42	7.78	8.11	43.04	56.01	28.25	25.13	18.3	61.36	29.48	16.83	22.42	3.4	38.54	50.11	27.37	25.43	79.19	5.75	17.74	14.21	54.62	32.81	19.35	29.78	40.49	44.72	41.39	38.25	49.75	18.27	72.16	10.7	37.95	37.19	32.73	54.32	65.44	19.99	15.2	38.57	51.87	13.98
AMMECR1	28.29	41.81	32.48	34.57	30.03	6.11	5.39	13.39	32.28	56.01	15.06	25.13	9.15	17.53	37.32	12.24	9.79	6.8	34	45.86	36.63	53.26	55.6	10.92	30.63	28.43	55.78	33.5	42.11	29.78	15.75	46.21	34.67	25.93	27.34	63.95	86.59	5.86	45.54	23.91	22.53	48.88	38.85	11.91	8.69	38.95	19.45	9.98
AMMECR1L	145.57	89.89	63.16	69.99	87.57	29.53	14.36	33.67	135.96	73.24	37.66	28.4	27.45	35.06	88.83	11.48	14.43	3.4	46.47	83.23	42.02	50.17	64.03	9.2	37.08	47.38	164.25	94.96	52.73	22.34	24.74	92.42	78.19	77.8	58.87	63.95	86.59	15.75	87.64	54.46	34.39	54.32	134.96	22.97	6.51	76.76	45.38	15.97
AMN1	38.08	29.27	48.72	20.91	24.03	13.24	5.99	8.52	63.58	51.7	24.48	10.92	13.73	8.77	35.08	10.71	12.63	13.59	23.8	38.22	29.69	21.99	37.07	5.17	19.35	47.38	58.11	33.15	29.97	7.45	15.75	34.29	35.38	30.04	38.36	18.27	101.02	6.06	31.74	29.22	21.58	27.16	47.03	9.36	10.86	33.27	58.35	2
AMOT	31.55	71.08	41.5	35.85	42.36	10.18	8.38	14.6	220.08	90.47	43.31	25.13	36.6	17.53	34.71	12.24	13.14	3.4	69.14	63.7	22.75	15.46	30.33	9.77	23.38	9.48	146.82	115.34	20.11	14.89	31.49	40.25	73.59	102.22	27.72	36.54	86.59	9.69	24.84	38.52	27.75	21.73	108.38	22.12	13.03	29.87	58.35	9.98
AMOTL1	53.75	35.54	39.7	142.97	158.39	18.33	38.9	101.42	44.5	38.77	28.25	22.94	36.6	17.53	294.84	12.24	10.56	3.4	26.07	137.58	18.89	163.55	65.71	7.47	26.6	37.9	114.67	62.16	81.94	22.34	29.24	189.32	101.89	99.62	31.14	68.51	206.86	5.05	60.73	29.22	18.26	43.45	229.03	14.89	8.69	170.91	103.73	23.96
AMOTL2	127.07	66.9	84.81	61.88	67.34	31.56	10.17	15.42	83.63	73.24	35.78	31.68	27.45	8.77	40.31	13.77	19.07	13.59	73.67	67.94	25.06	30.58	80.88	8.62	19.35	33.16	130.94	110.16	32.24	44.67	42.74	83.48	151.42	99.84	46.71	50.24	105.84	18.38	45.54	35.87	31.78	16.29	210.63	18.71	15.2	30.63	51.87	23.96
AMPD2	207.37	89.89	126.31	132.73	159.97	58.04	23.34	46.65	137.43	129.24	35.78	44.79	22.88	43.83	89.57	27.54	54.11	20.39	79.34	118.9	76.72	52.23	123	18.39	146.72	71.06	299.06	180.26	90.66	67.01	85.47	150.56	207.32	162.94	102.92	95.92	240.54	33.12	165.62	107.6	88.47	124.93	204.49	42.95	39.08	113.06	129.67	37.94
AMPD3	27.63	39.72	77.59	44.38	30.03	16.29	14.96	20.28	41.08	73.24	30.13	26.22	13.73	8.77	43.67	12.24	14.94	3.4	58.94	38.22	35.08	81.78	62.34	8.62	18.54	23.69	33.7	22.79	47.04	7.45	22.49	101.37	41.04	27.01	42.16	27.41	48.11	10.5	63.49	57.12	37.71	27.16	42.94	24.67	4.34	70.33	58.35	17.97
AMT	31.77	54.35	50.52	25.18	31.62	7.13	6.58	10.95	13.69	21.54	18.83	15.29	9.15	43.83	17.91	9.95	14.43	3.4	43.07	30.57	22.36	16.49	42.12	6.32	16.93	23.69	24.41	15.88	18.59	37.23	29.24	43.23	25.12	18.15	30.76	22.84	38.49	7.07	20.01	21.25	18.26	27.16	44.99	11.48	13.03	29.11	32.42	11.98
AMY1A	55.7	286.4	232.77	141.69	170.09	62.11	28.13	63.28	190.24	185.25	21959.9	89.58	73.21	113.95	159.36	68.86	42.52	6.8	267.48	112.11	74.02	84.87	171.86	13.8	44.34	90.02	154.57	106.01	130.11	67.01	105.72	135.65	112.51	106.97	130.26	169	105.84	30.7	92.47	127.52	82.77	103.2	255.61	53.59	56.45	57.1	103.73	29.95
AMY2B	19.8	29.27	32.48	25.18	19.6	5.09	9.58	21.09	33.26	47.39	35.78	20.76	27.45	8.77	55.24	16.07	8.5	10.19	53.27	24.63	21.59	24.4	42.12	5.17	11.29	14.21	59.27	35.91	23.14	22.34	20.24	22.36	32.2	24.2	30.76	9.14	28.86	6.87	31.05	26.57	14.7	38.02	53.17	11.91	8.69	26.47	6.48	11.98
AMZ1	31.12	66.9	75.79	60.6	79.35	46.84	13.17	8.52	79.23	56.01	22.6	44.79	13.73	70.12	35.83	24.48	29.37	3.4	34	51.81	30.07	40.2	80.88	12.07	11.29	33.16	70.5	44.89	26.93	67.01	83.22	101.37	50.59	52.51	61.9	73.08	38.49	23.83	69.01	62.43	55.5	48.88	110.43	24.24	28.23	54.83	58.35	25.96
AMZ2	186.26	163.06	153.38	144.25	154.6	34.62	40.7	68.56	162.37	176.63	62.14	50.25	45.75	26.3	160.11	32.9	68.54	6.8	133.74	197.88	111.03	88.3	156.7	12.07	55.62	118.44	154.95	85.64	166.15	81.9	65.23	122.24	150.01	142.41	120.39	178.14	221.29	20.4	144.22	116.9	59.06	114.06	214.72	37.85	28.23	136.12	116.7	49.92
ANAPC1	110.54	39.72	95.64	62.74	86.31	27.49	8.38	14.6	121.29	73.24	22.6	24.03	9.15	35.06	57.1	20.66	11.6	10.19	41.94	94.27	45.11	38.48	72.45	10.92	45.95	37.9	111.57	68.72	44	59.56	29.24	101.37	60.5	74.34	52.03	73.08	134.7	17.37	74.53	59.78	41.98	48.88	87.93	38.7	17.37	55.58	25.93	19.97
ANAPC10	61.8	43.9	52.33	34.57	37.62	20.36	13.77	29.21	71.4	56.01	33.89	21.85	4.58	17.53	68.3	9.95	17.26	6.8	45.34	84.93	34.7	38.14	57.29	6.9	26.6	37.9	46.49	31.42	41.35	14.89	31.49	61.12	47.76	45.81	41.02	54.81	67.35	7.27	41.4	37.19	21.11	54.32	57.26	11.48	19.54	54.83	19.45	45.93
ANAPC11	138.17	108.71	50.52	87.06	123.93	22.4	25.14	40.16	167.26	120.63	52.72	38.24	50.33	8.77	169.07	29.07	30.4	3.4	61.2	157.12	64.77	94.83	80.88	5.75	85.45	56.85	120.86	83.57	105.08	37.23	47.24	108.82	107.55	121.67	53.17	114.19	206.86	7.67	113.17	83.69	48.38	97.77	292.42	27.64	8.69	112.68	58.35	23.96
ANAPC13	104.44	79.44	79.4	137.42	135.95	20.36	10.77	39.76	152.1	107.7	62.14	37.14	50.33	17.53	88.45	22.95	20.61	10.19	100.87	115.5	58.22	54.29	87.62	8.05	46.76	42.64	182.85	101.53	55.38	37.23	47.24	70.06	124.54	135.06	61.52	91.35	139.51	10.91	71.77	66.42	41.51	108.63	165.64	22.12	10.86	87.34	64.83	17.97
ANAPC15	106.19	73.17	64.96	75.97	68.29	18.33	17.96	35.29	91.45	94.78	41.43	25.13	18.3	43.83	85.09	21.42	25.51	6.8	69.14	107.86	53.59	44.32	57.29	15.52	52.4	42.64	98.01	58.71	39.83	37.23	15.75	80.5	50.24	66.99	52.41	68.51	101.02	6.66	59.35	57.12	38.9	59.75	89.98	25.52	6.51	72.6	64.83	11.98
ANAPC16	93.13	140.06	115.48	112.24	116.34	17.31	34.71	95.74	165.3	124.94	111.1	49.16	64.06	35.06	224.68	35.96	22.16	10.19	157.54	184.3	92.91	47.76	134.79	6.9	108.03	75.8	244.83	144	162.36	37.23	29.24	102.86	112.15	108.48	134.44	182.7	269.4	9.09	111.79	95.64	42.22	103.2	179.95	21.69	6.51	116.08	129.67	19.97
ANAPC2	75.94	71.08	68.57	57.19	60.07	6.11	18.55	21.09	112.97	90.47	35.78	24.03	36.6	8.77	78.38	19.13	13.91	3.4	72.54	84.93	44.34	48.45	79.19	8.05	33.86	33.16	74.77	49.04	32.62	29.78	24.74	55.16	60.5	63.53	45.19	22.84	57.73	6.66	42.09	43.84	28.94	76.04	79.75	14.89	2.17	52.56	84.28	17.97
ANAPC4	55.7	41.81	34.28	29.02	32.56	1.02	11.37	25.96	52.82	56.01	28.25	14.2	45.75	26.3	54.12	9.18	6.44	3.4	44.2	78.98	39.71	21.65	53.92	6.9	28.22	47.38	64.69	43.51	51.59	14.89	2.25	34.29	53.42	41.92	38.36	77.65	76.97	3.64	44.16	43.84	12.33	32.59	44.99	10.21	2.17	57.85	38.9	13.98
ANAPC5	153.84	123.34	102.85	138.7	172.3	29.53	42.49	158.21	191.71	81.85	84.74	40.42	27.45	35.06	288.13	29.07	22.16	3.4	123.54	202.98	108.34	131.6	170.18	8.62	102.38	99.49	234.75	141.24	131.25	59.56	24.74	181.86	130.9	123.61	106.72	260.35	466.64	8.89	231.17	110.25	50.04	228.13	239.25	30.62	19.54	212.88	155.6	39.94
ANAPC7	169.29	110.8	73.98	114.8	149.86	32.58	52.07	128.19	255.78	133.55	48.96	32.77	77.78	35.06	299.7	33.66	24.99	6.8	82.74	214.02	90.99	158.4	148.27	13.22	131.4	94.75	285.5	160.23	125.94	44.67	24.74	226.59	145.06	179.8	90.39	219.24	360.8	12.12	214.61	102.28	50.28	119.5	292.42	31.47	6.51	183.76	129.67	17.97
ANG	243.27	62.72	63.16	32.86	44.26	22.4	5.99	11.36	32.28	77.55	28.25	36.05	18.3	17.53	35.46	13.77	31.44	6.8	62.34	33.97	30.84	30.92	69.08	12.07	29.02	18.95	41.06	26.94	28.07	29.78	33.74	37.27	40.69	32.2	44.43	13.7	57.73	12.32	44.16	51.81	24.67	59.75	55.21	21.26	23.88	29.11	38.9	15.97
ANGEL1	73.76	39.72	54.13	40.54	54.69	16.29	9.58	15.01	41.57	51.7	22.6	32.77	9.15	26.3	48.89	13.01	20.87	6.8	26.07	74.74	40.1	36.42	69.08	8.05	56.43	18.95	60.43	49.04	22	14.89	24.74	61.12	56.25	61.16	54.69	59.38	52.92	10.1	57.97	38.52	30.12	54.32	145.19	17.86	6.51	43.1	19.45	13.98
ANGEL2	41.12	35.54	45.11	36.28	48.69	15.27	11.97	20.69	40.1	60.31	15.06	6.55	4.58	17.53	85.84	12.24	10.05	6.8	31.73	53.51	26.22	32.99	55.6	5.17	24.99	28.43	80.19	42.82	34.14	22.34	24.74	43.23	37.15	40.63	35.32	41.11	48.11	7.67	42.78	41.18	29.17	21.73	65.44	15.31	8.69	51.42	32.42	19.97
ANGPT2	25.68	31.36	70.37	46.52	71.13	28.51	4.19	28.8	22.99	38.77	18.83	14.2	9.15	8.77	87.33	9.18	12.37	3.4	26.07	52.66	23.13	17.87	42.12	4.6	8.87	23.69	31.77	17.61	55.76	29.78	33.74	84.97	22.29	35.44	35.7	13.7	33.67	12.72	37.95	42.51	24.67	27.16	47.03	18.71	13.03	55.2	45.38	15.97
ANGPT4	21.32	29.27	48.72	26.03	30.35	16.29	6.58	11.76	48.91	30.16	15.06	22.94	9.15	26.3	25.01	11.48	16.23	3.4	19.27	34.82	21.2	26.11	48.86	14.37	16.12	4.74	35.64	23.83	20.11	22.34	38.24	52.17	24.41	21.83	27.72	9.14	33.67	15.15	23.46	34.54	25.85	21.73	36.81	18.71	8.69	38.57	71.32	7.99
ANGPTL2	18.5	10.45	54.13	24.33	27.19	14.25	3.59	5.68	21.52	56.01	16.95	18.57	4.58	17.53	23.14	8.42	12.11	3.4	24.93	26.33	20.05	14.09	43.81	10.35	11.29	18.95	23.24	13.12	10.62	22.34	22.49	58.14	49.18	38.47	36.46	22.84	24.05	7.07	35.19	23.91	25.61	76.04	32.72	16.59	23.88	20.04	32.42	19.97
ANGPTL4	52	31.36	50.52	28.17	35.41	18.33	5.99	6.09	32.77	103.39	15.06	21.85	9.15	17.53	22.39	12.24	11.85	3.4	23.8	24.63	18.51	25.43	30.33	12.07	8.06	18.95	27.12	12.43	17.45	44.67	20.24	41.74	40.69	32.85	27.72	9.14	24.05	9.49	39.33	38.52	26.33	43.45	42.94	20.41	15.2	31.38	64.83	15.97
ANGPTL6	31.55	33.45	79.4	45.67	49.64	22.4	9.58	14.6	50.86	81.85	37.66	31.68	9.15	43.83	35.46	21.42	20.1	6.8	39.67	28.88	55.13	37.11	107.84	9.2	16.93	28.43	43.77	24.86	25.42	37.23	29.24	79.01	71.11	46.68	55.45	13.7	43.3	16.76	45.54	63.76	45.54	48.88	57.26	26.79	10.86	46.89	64.83	23.96
ANHX	22.41	35.54	46.92	28.59	36.67	21.38	6.58	8.92	44.02	30.16	18.83	19.66	13.73	43.83	24.63	12.24	24.74	13.59	20.4	26.33	21.98	25.77	48.86	9.2	10.48	23.69	29.05	18.3	12.52	44.67	29.24	34.29	23	24.64	38.74	18.27	24.05	10.3	34.5	27.9	28.7	32.59	49.08	18.29	8.69	30.63	45.38	17.97
ANK1	42.65	56.44	86.61	62.31	71.13	31.56	6.58	6.9	69.94	64.62	15.06	22.94	22.88	26.3	34.71	16.07	10.56	3.4	53.27	46.71	26.22	43.98	208.93	9.2	12.09	9.48	51.52	30.39	17.45	37.23	44.99	67.08	52.72	45.17	40.26	27.41	48.11	66.84	49	67.75	44.83	27.16	65.44	25.94	26.06	44.24	38.9	19.97
ANK2	26.11	25.09	68.57	61.46	33.51	22.4	6.58	8.52	33.75	34.46	30.13	18.57	4.58	17.53	30.23	12.24	14.94	6.8	22.67	97.67	31.23	20.27	42.12	8.05	9.67	18.95	30.99	20.03	19.35	22.34	31.49	38.76	33.61	117.34	40.26	27.41	67.35	12.12	32.43	33.21	25.38	16.29	36.81	12.76	15.2	29.11	6.48	15.97
ANK3	25.89	106.62	55.94	75.54	79.67	22.4	11.97	25.56	122.75	81.85	65.91	42.61	41.18	17.53	69.05	45.14	12.88	3.4	148.47	136.74	33.93	65.97	67.4	7.47	54.82	23.69	146.43	110.85	75.87	29.78	26.99	166.96	102.25	125.34	57.73	196.41	264.59	13.73	45.54	55.79	22.29	10.86	137.01	17.44	8.69	52.56	84.28	25.96
ANKAR	35.47	37.63	37.89	30.73	33.2	12.22	10.17	12.58	49.4	25.85	22.6	16.39	13.73	8.77	32.47	12.24	15.2	6.8	23.8	45.86	26.22	21.65	50.55	6.9	13.7	4.74	36.8	24.17	15.93	37.23	22.49	44.72	33.61	28.53	30.38	13.7	24.05	9.69	23.46	37.19	23.72	10.86	30.67	10.63	19.54	35.16	58.35	13.98
ANKDD1A	39.6	35.54	45.11	41.82	54.06	27.49	5.39	9.74	56.24	51.7	22.6	37.14	4.58	35.06	29.86	16.83	21.39	10.19	35.14	49.26	33.93	33.33	70.77	9.2	9.67	28.43	39.51	20.37	25.04	29.78	33.74	53.66	40.33	36.31	37.98	31.97	62.54	12.72	37.26	41.18	26.09	48.88	67.48	21.69	17.37	37.81	32.42	23.96
ANKDD1B	21.54	66.9	43.31	20.06	27.51	19.35	4.79	9.74	27.88	34.46	22.6	20.76	32.03	17.53	23.89	21.42	12.11	3.4	61.2	33.12	26.6	17.52	43.81	5.75	13.7	28.43	20.14	14.85	15.17	14.89	22.49	50.68	21.58	25.28	34.18	22.84	38.49	5.25	27.6	37.19	25.14	21.73	22.49	12.76	8.69	34.41	12.97	9.98
ANKEF1	22.63	39.72	36.09	26.03	22.13	14.25	8.38	11.76	60.64	38.77	15.06	15.29	4.58	26.3	37.7	11.48	15.72	10.19	27.2	46.71	23.52	21.65	33.7	5.75	24.18	23.69	56.17	31.42	20.86	14.89	22.49	25.34	24.41	22.04	26.58	22.84	62.54	9.69	25.53	25.24	18.03	27.16	38.85	12.33	13.03	29.49	38.9	13.98
ANKFY1	75.07	52.26	41.5	48.65	60.39	14.25	11.37	23.12	90.48	56.01	28.25	27.31	32.03	26.3	72.4	17.6	12.63	6.8	46.47	74.74	40.87	54.63	69.08	9.77	41.11	42.64	58.11	32.81	47.8	37.23	6.75	37.27	59.08	61.37	45.95	45.68	86.59	6.87	33.81	35.87	26.09	54.32	61.35	17.86	13.03	58.99	38.9	7.99
ANKH	47.65	45.99	88.42	51.64	66.39	28.51	21.55	90.87	98.3	77.55	75.32	27.31	9.15	61.36	179.89	18.36	45.61	16.99	39.67	47.56	53.59	84.87	111.21	14.37	156.39	61.59	45.32	29.35	353.93	29.78	42.74	95.4	44.58	35.66	62.66	63.95	129.89	8.48	106.27	47.82	50.76	59.75	40.9	33.17	15.2	334.25	188.02	43.93
ANKHD1	136	146.34	101.05	109.68	141.32	11.2	25.14	58.42	96.83	124.94	77.2	38.24	54.91	26.3	161.98	34.43	19.33	3.4	103.14	169.01	97.54	107.55	133.11	8.62	58.04	75.8	158.44	92.89	58.04	29.78	24.74	108.82	130.9	127.72	99.5	45.68	173.19	7.07	120.76	87.67	34.63	152.09	200.4	22.12	6.51	133.1	77.8	15.97
ANKIB1	86.6	43.9	52.33	85.78	82.83	14.25	14.96	27.59	109.55	107.7	33.89	26.22	32.03	8.77	69.05	19.13	10.56	3.4	52.14	95.97	42.41	62.19	64.03	5.75	45.95	56.85	283.18	164.37	97.49	7.45	22.49	105.84	77.13	75.2	49.37	63.95	149.13	8.48	75.91	43.84	39.13	43.45	179.95	19.56	15.2	74.11	58.35	19.97
ANKLE1	50.26	27.18	70.37	49.93	61.65	22.4	5.99	6.9	45.48	38.77	13.18	44.79	9.15	43.83	30.23	20.66	25.77	3.4	30.6	70.49	38.17	21.65	62.34	8.05	14.51	37.9	45.71	27.28	24.66	44.67	29.24	64.1	54.84	83.2	45.95	36.54	62.54	10.3	58.66	55.79	36.05	65.18	63.39	32.32	10.86	42.35	58.35	19.97
ANKLE2	205.19	158.88	140.75	150.23	169.14	26.47	46.68	121.3	300.28	236.95	60.26	33.87	64.06	17.53	331.79	40.55	46.64	3.4	99.74	232.71	112.58	131.25	185.34	21.84	131.4	71.06	242.12	139.17	229.88	67.01	80.97	390.56	173.36	187.36	113.17	242.08	404.1	12.52	269.13	107.6	73.76	146.65	361.95	45.51	23.88	233.67	155.6	39.94
ANKMY1	47.22	123.34	72.18	55.91	69.87	37.67	12.57	21.09	105.15	120.63	28.25	42.61	64.06	17.53	77.26	38.25	31.18	3.4	129.21	48.41	45.11	57.04	80.88	10.35	26.6	33.16	77.86	44.55	32.62	37.23	49.48	76.03	61.91	49.27	61.14	77.65	76.97	22.42	72.46	70.4	49.57	32.59	87.93	31.47	21.71	65.79	77.8	5.99
ANKMY2	40.69	35.54	52.33	31.15	40.15	17.31	6.58	10.14	53.8	68.93	18.83	20.76	18.3	8.77	41.43	16.07	10.05	3.4	52.14	49.26	21.2	26.11	35.38	8.05	16.93	28.43	48.04	30.04	21.24	7.45	35.99	41.74	45.29	38.47	28.48	18.27	72.16	7.07	33.12	29.22	24.67	27.16	38.85	18.71	13.03	32.52	64.83	11.98
ANKRA2	51.57	48.08	72.18	55.05	62.91	16.29	9.58	23.12	53.31	51.7	45.19	37.14	50.33	8.77	63.07	29.84	14.43	6.8	65.74	80.68	49.73	40.54	82.56	13.8	37.89	42.64	56.17	32.81	49.31	7.45	31.49	74.53	79.25	47.54	48.99	82.22	105.84	7.27	56.59	43.84	29.41	70.61	65.44	21.69	8.69	70.33	45.38	9.98
ANKRD10	249.14	250.86	185.86	213.39	294.66	34.62	83.19	186.61	178.51	206.79	111.1	46.98	82.36	35.06	596.03	65.8	51.02	10.19	109.94	357.55	182.75	99.3	267.9	21.27	153.17	180.03	274.27	181.64	217.36	96.79	53.98	250.44	207.68	269.48	171.28	292.33	317.51	15.75	136.63	140.81	111.71	184.68	625.74	67.2	41.25	501.76	337.14	53.91
ANKRD11	172.99	150.52	99.24	149.8	181.16	21.38	20.35	43.41	154.05	159.4	54.61	32.77	77.78	35.06	119.8	43.61	29.63	10.19	142.81	197.04	99.47	64.94	155.01	13.8	79.81	47.38	271.94	130.19	107.73	52.12	40.49	183.36	140.1	174.18	90.01	114.19	173.19	8.68	147.68	115.57	55.74	81.47	300.6	30.62	10.86	236.7	175.05	29.95
ANKRD12	71.37	91.98	120.9	74.69	79.99	20.36	25.74	61.26	114.44	116.32	54.61	44.79	22.88	61.36	159.74	27.54	36.07	3.4	71.4	94.27	132.24	80.75	176.92	9.2	33.86	146.87	159.22	103.94	48.56	44.67	33.74	111.8	63.33	74.12	123.05	86.78	105.84	14.14	95.92	103.61	39.37	157.52	171.77	24.67	15.2	103.98	155.6	43.93
ANKRD13A	26.11	39.72	52.33	22.19	27.51	9.16	8.38	15.82	40.59	60.31	33.89	13.11	32.03	8.77	42.55	10.71	11.34	3.4	35.14	39.92	51.66	23.36	40.44	6.32	12.9	56.85	44.55	28.66	20.86	7.45	13.5	41.74	36.44	28.31	45.19	36.54	57.73	5.25	35.88	51.81	19.45	59.75	69.53	8.08	8.69	29.49	32.42	15.97
ANKRD13B	57.44	31.36	27.07	84.08	88.52	6.11	6.58	12.17	33.75	12.92	3.77	13.11	9.15	8.77	42.17	3.06	11.85	3.4	19.27	44.16	18.89	18.9	28.64	5.17	10.48	28.43	68.95	45.24	22.38	44.67	20.24	26.83	29.72	35.87	17.47	22.84	48.11	3.64	29.67	19.93	13.99	5.43	81.8	8.51	6.51	24.96	19.45	3.99
ANKRD13C	90.74	77.35	84.81	66.15	91.68	15.27	14.36	32.05	124.22	90.47	43.31	28.4	36.6	17.53	74.64	20.66	21.13	10.19	65.74	116.35	67.85	64.94	101.1	9.77	57.24	75.8	213.45	121.21	48.18	22.34	33.74	80.5	92.69	94.87	71.02	105.05	120.27	9.49	68.32	67.75	34.39	70.61	114.51	25.09	8.69	80.92	64.83	25.96
ANKRD13D	110.1	77.35	113.68	106.27	126.46	30.55	25.74	44.62	127.16	133.55	47.08	42.61	41.18	52.59	145.56	35.19	64.16	13.59	80.47	112.11	106.41	83.49	190.4	14.95	62.88	104.23	111.95	65.61	210.53	81.9	69.73	150.56	85.62	95.95	99.5	100.49	163.56	18.18	145.61	98.3	63.8	173.81	116.56	48.91	19.54	179.23	181.54	31.95
ANKRD16	63.32	48.08	57.74	78.53	82.52	11.2	15.56	23.53	50.37	56.01	15.06	29.5	18.3	8.77	68.3	15.3	14.94	3.4	52.14	81.53	29.69	26.8	62.34	10.92	36.28	37.9	99.95	62.16	39.83	22.34	35.99	84.97	60.85	63.32	41.78	50.24	48.11	9.09	54.52	35.87	38.42	43.45	65.44	25.09	17.37	42.73	58.35	23.96
ANKRD17	190.61	104.53	72.18	62.31	78.72	18.33	32.92	77.48	289.04	137.86	86.62	39.33	64.06	17.53	162.72	23.72	15.98	3.4	104.27	202.13	86.36	98.27	97.73	9.2	86.26	71.06	199.5	125.35	138.08	14.89	38.24	129.69	165.22	162.94	85.07	155.3	365.61	6.46	147.68	91.66	37	130.36	245.39	25.52	21.71	149.73	110.22	21.96
ANKRD18A	40.91	60.62	66.76	48.23	64.18	16.29	4.19	3.65	41.57	64.62	11.3	17.48	4.58	35.06	14.18	17.6	6.18	3.4	38.54	45.86	18.89	25.08	35.38	4.02	10.48	9.48	29.83	15.54	12.14	22.34	26.99	49.19	48.82	52.95	28.86	13.7	33.67	12.52	26.91	43.84	42.45	21.73	36.81	27.22	10.86	25.71	12.97	17.97
ANKRD20A1	139.91	163.06	272.47	142.54	195.7	165.97	26.33	45.03	151.61	150.78	71.56	99.41	100.66	87.65	121.67	48.2	185.26	54.37	111.07	148.63	110.26	134	237.58	34.49	54.01	99.49	154.18	89.78	78.52	193.58	195.69	180.37	131.26	150.62	212.68	146.16	197.24	73.71	129.04	188.63	140.41	119.5	224.94	99.94	99.88	164.1	188.02	45.93
ANKRD22	19.37	33.45	37.89	35.42	45.84	23.42	8.98	10.55	25.92	73.24	20.71	29.5	9.15	8.77	24.63	12.24	17.26	3.4	29.47	35.67	26.22	27.14	45.49	6.9	11.29	28.43	29.44	15.54	34.9	22.34	26.99	80.5	23.35	23.34	36.84	50.24	38.49	10.5	46.92	37.19	21.82	43.45	49.08	14.46	23.88	52.56	45.38	11.98
ANKRD27	50.92	29.27	45.11	51.64	63.86	12.22	14.36	27.18	73.36	47.39	37.66	19.66	13.73	17.53	60.09	13.01	18.04	10.19	32.87	78.13	51.28	55.66	87.62	9.2	49.18	28.43	111.18	66.65	44.38	14.89	24.74	67.08	35.73	39.98	54.69	54.81	125.08	8.48	82.81	57.12	34.63	70.61	75.66	22.12	8.69	57.85	77.8	15.97
ANKRD28	114.02	56.44	36.09	43.53	56.28	18.33	5.39	8.92	39.61	51.7	22.6	20.76	13.73	8.77	25.01	19.13	13.4	3.4	29.47	59.45	21.59	17.52	32.01	13.8	30.63	33.16	79.8	40.06	38.69	14.89	17.99	52.17	37.86	31.77	42.92	54.81	96.21	4.04	35.19	34.54	23.48	70.61	73.62	13.18	6.51	42.35	45.38	17.97
ANKRD29	11.53	29.27	32.48	20.91	22.76	7.13	3.59	33.27	22.99	34.46	5.65	17.48	18.3	17.53	54.86	13.01	6.96	10.19	40.8	54.35	18.12	43.98	32.01	1.72	38.7	14.21	21.69	7.94	17.07	14.89	15.75	32.8	11.68	15.78	29.62	18.27	52.92	5.05	32.43	25.24	23.01	27.16	28.63	17.86	2.17	76.38	51.87	17.97
ANKRD30A	43.52	23	110.07	68.71	92.32	50.91	7.78	7.71	66.51	68.93	16.95	43.7	32.03	43.83	23.14	16.07	13.66	6.8	83.87	76.44	22.36	29.21	55.6	5.75	11.29	4.74	87.94	49.73	17.45	59.56	33.74	98.39	34.67	33.28	50.51	18.27	19.24	30.29	60.73	98.3	60.01	21.73	69.53	45.51	32.57	35.16	32.42	13.98
ANKRD30BL	51.35	56.44	128.12	92.61	112.23	45.82	7.78	14.6	84.12	64.62	30.13	55.71	41.18	113.95	32.47	20.66	29.12	10.19	53.27	55.2	40.48	49.13	126.37	12.07	17.74	42.64	86	48	35.28	74.45	65.23	90.93	111.09	94.44	81.27	45.68	43.3	33.93	71.08	75.72	67.36	70.61	92.02	47.21	30.4	54.83	58.35	27.95
ANKRD33	17.84	20.91	54.13	32.01	35.41	28.51	8.98	8.11	32.28	34.46	13.18	27.31	13.73	17.53	29.48	6.89	18.04	6.8	32.87	31.42	28.92	34.02	67.4	7.47	8.06	9.48	25.95	16.92	18.21	52.12	47.24	62.61	25.12	21.61	32.28	18.27	33.67	10.5	35.19	38.52	36.52	32.59	59.3	16.16	17.37	33.65	32.42	19.97
ANKRD33B	52.66	48.08	57.74	34.14	34.46	18.33	24.54	89.65	165.79	99.09	13.18	14.2	4.58	17.53	212.36	8.42	18.81	10.19	32.87	25.48	39.32	144.31	87.62	13.22	19.35	37.9	20.92	14.16	210.53	37.23	9	96.89	25.83	26.8	44.81	159.87	221.29	11.51	125.59	55.79	46.49	16.29	40.9	23.82	28.23	134.23	103.73	15.97
ANKRD34A	21.11	16.72	48.72	27.74	30.67	8.15	11.37	8.11	27.39	56.01	18.83	25.13	9.15	8.77	31.72	7.65	22.42	3.4	24.93	33.12	27.76	18.21	52.23	9.77	10.48	4.74	42.61	17.61	20.48	7.45	22.49	64.1	29.36	29.82	31.9	22.84	43.3	9.49	31.74	34.54	38.42	21.73	38.85	21.69	17.37	42.73	6.48	11.98
ANKRD34B	36.77	52.26	70.37	56.76	64.5	28.51	4.79	11.76	33.26	43.08	22.6	29.5	22.88	43.83	32.47	9.95	27.31	6.8	23.8	37.37	32	35.73	52.23	10.92	10.48	56.85	31.38	22.1	21.62	37.23	44.99	43.23	40.33	126.2	46.71	9.14	43.3	13.33	47.61	54.46	38.19	21.73	47.03	21.26	15.2	48.4	32.42	17.97
ANKRD35	21.98	37.63	39.7	26.03	32.56	8.15	5.99	8.11	29.83	51.7	30.13	18.57	4.58	35.06	23.14	11.48	11.34	6.8	40.8	47.56	24.67	20.96	35.38	7.47	12.09	9.48	36.03	17.27	19.35	22.34	35.99	38.76	22.29	23.12	24.31	13.7	33.67	8.08	28.98	26.57	22.77	48.88	30.67	16.16	13.03	27.22	12.97	21.96
ANKRD36	315.07	198.6	218.34	238.14	263.36	69.24	37.11	42.6	272.9	267.1	79.09	81.93	41.18	87.65	140.7	54.32	137.08	44.18	140.54	238.65	125.69	143.28	246	19.54	51.59	161.08	423.8	229.99	97.11	141.46	121.46	210.19	217.58	214.16	185.71	100.49	139.51	46.25	153.89	179.33	108.86	124.93	233.12	78.25	49.94	162.97	200.99	27.95
ANKRD36B	508.95	668.96	400.59	392.21	471.39	153.75	95.76	201.21	546.77	473.89	248.56	272.02	192.17	157.77	633.35	177.5	758.06	305.84	371.75	607.24	434.89	322.29	456.62	118.99	311.98	374.27	737.97	457.9	388.07	282.92	452.11	502.36	484.34	491.63	417	593.79	870.74	34.33	367.12	309.51	283.66	554.03	611.43	190.96	104.22	575.49	570.54	95.85
ANKRD36C	172.12	68.99	77.59	113.52	161.87	11.2	14.36	13.79	213.23	146.48	56.49	34.96	18.3	17.53	45.53	9.18	20.36	10.19	39.67	112.96	50.12	57.38	102.78	3.45	25.8	47.38	297.12	168.86	38.69	44.67	31.49	73.04	85.97	72.61	70.64	41.11	81.78	6.66	47.61	61.11	28.7	86.91	204.49	21.69	6.51	96.8	103.73	19.97
ANKRD37	87.91	81.53	39.7	27.31	37.31	13.24	7.18	8.92	53.8	73.24	11.3	27.31	9.15	17.53	27.25	16.07	19.33	6.8	73.67	111.26	25.06	34.36	65.71	7.47	16.12	18.95	27.5	22.79	26.93	22.34	29.24	38.76	37.86	28.31	25.83	31.97	38.49	8.89	27.6	33.21	23.72	32.59	75.66	18.71	8.69	34.03	58.35	3.99
ANKRD39	82.03	85.71	75.79	55.91	70.5	17.31	15.56	34.48	93.41	64.62	28.25	25.13	18.3	35.06	93.3	35.19	32.47	3.4	66.87	59.45	47.42	41.92	67.4	9.77	57.24	52.11	108.47	63.19	70.56	29.78	47.24	117.76	61.21	57.48	59.63	45.68	110.65	12.92	77.98	54.46	34.86	43.45	77.71	24.24	10.86	91.5	110.22	21.96
ANKRD40	52.87	52.26	52.33	44.81	43	15.27	9.58	30.83	60.64	68.93	22.6	22.94	13.73	43.83	79.87	11.48	12.11	6.8	34	64.55	32.77	37.8	55.6	9.2	26.6	23.69	72.05	46.96	45.14	29.78	13.5	65.59	48.82	55.97	41.78	63.95	96.21	7.67	55.21	49.15	23.24	54.32	122.69	11.48	6.51	49.15	51.87	13.98
ANKRD40CL	15.45	14.63	64.96	44.38	37.62	19.35	4.19	7.3	33.26	34.46	13.18	22.94	9.15	17.53	20.9	10.71	13.91	6.8	27.2	24.63	21.59	22.68	69.08	11.5	10.48	14.21	24.02	12.78	17.83	29.78	31.49	62.61	23.7	25.72	25.83	9.14	19.24	12.92	34.5	45.16	28.22	114.06	59.3	25.52	10.86	24.96	25.93	15.97
ANKRD42	23.06	62.72	25.26	18.78	24.98	7.13	6.58	8.92	29.83	17.23	18.83	12.02	22.88	8.77	30.98	9.95	6.7	6.8	77.07	33.97	16.96	15.81	23.59	2.87	11.29	9.48	31.38	18.65	7.21	7.45	20.24	29.81	21.94	24.42	19.37	9.14	28.86	6.06	18.63	30.55	15.18	10.86	32.72	10.63	8.69	21.93	25.93	5.99
ANKRD44	26.98	35.54	214.73	37.98	43	9.16	20.35	21.91	73.36	168.02	22.6	19.66	9.15	26.3	67.55	12.24	31.69	3.4	32.87	68.79	196.24	42.95	257.79	8.62	32.25	118.44	46.49	24.17	40.97	29.78	24.74	120.75	92.34	73.26	267.75	77.65	125.08	10.1	124.21	184.64	36.05	97.77	40.9	16.16	4.34	133.47	110.22	17.97
ANKRD45	17.41	79.44	36.09	43.1	47.42	11.2	8.38	6.09	28.37	17.23	9.42	13.11	32.03	43.83	28.36	19.13	13.14	6.8	113.34	57.75	13.49	16.84	20.22	6.9	20.15	9.48	32.54	19.68	11.38	22.34	20.24	37.27	20.17	21.83	21.65	4.57	19.24	9.29	26.22	18.6	27.04	21.73	34.76	17.44	8.69	26.09	32.42	11.98
ANKRD46	37.64	41.81	72.18	83.22	76.19	28.51	13.77	22.31	38.64	25.85	22.6	19.66	18.3	8.77	66.81	18.36	15.2	3.4	31.73	63.7	38.55	29.55	67.4	9.2	57.24	42.64	98.01	62.85	44	37.23	24.74	61.12	56.96	67.42	47.09	86.78	202.05	10.7	51.07	37.19	33.2	70.61	87.93	23.39	10.86	61.63	45.38	19.97
ANKRD49	43.08	35.54	84.81	68.28	68.61	25.45	8.38	17.04	93.41	73.24	33.89	30.59	18.3	8.77	41.8	14.54	17.52	6.8	43.07	67.94	62.46	38.83	104.47	10.92	36.28	37.9	92.97	45.24	32.24	67.01	60.73	83.48	57.67	49.49	77.1	54.81	101.02	15.95	60.04	77.05	40.32	54.32	94.07	22.12	15.2	63.14	103.73	11.98
ANKRD50	52.22	35.54	25.26	43.96	49	14.25	8.98	18.66	80.21	43.08	18.83	18.57	22.88	8.77	56.73	15.3	11.34	3.4	30.6	75.59	18.12	28.17	30.33	5.17	31.44	14.21	81.35	44.89	16.31	14.89	17.99	55.16	68.28	67.21	22.41	36.54	9.62	8.08	30.36	19.93	26.33	54.32	139.05	19.14	8.69	38.95	25.93	19.97
ANKRD52	70.72	68.99	30.68	32.86	42.68	11.2	10.77	24.34	70.91	64.62	30.13	16.39	4.58	26.3	88.83	16.07	13.91	3.4	26.07	70.49	30.84	33.67	35.38	6.9	33.86	23.69	66.24	39.71	34.9	7.45	13.5	53.66	51.3	48.84	30.76	54.81	76.97	5.25	46.23	39.85	20.87	43.45	67.48	13.61	8.69	62.39	45.38	21.96
ANKRD53	85.95	43.9	59.55	59.75	57.86	21.38	10.17	14.2	40.59	60.31	20.71	25.13	9.15	26.3	33.96	17.6	15.72	3.4	48.74	34.82	30.46	24.05	43.81	10.35	13.7	9.48	63.92	32.12	17.83	7.45	33.74	55.16	32.9	27.88	35.32	22.84	48.11	11.71	33.81	34.54	27.99	27.16	53.17	19.56	4.34	28.74	32.42	13.98
ANKRD54	83.12	110.8	64.96	59.75	72.08	25.45	13.77	36.1	78.25	47.39	28.25	22.94	36.6	17.53	82.85	19.89	13.91	6.8	173.41	99.37	25.83	57.38	60.66	5.17	32.25	42.64	70.89	45.24	59.56	44.67	35.99	80.5	85.26	69.37	45.95	68.51	76.97	12.12	69.01	69.08	32.02	54.32	114.51	14.89	17.37	74.49	51.87	7.99
ANKRD6	23.5	50.17	18.04	63.16	64.18	7.13	10.77	23.93	24.94	17.23	11.3	20.76	18.3	17.53	65.31	16.07	11.6	3.4	52.14	30.57	14.65	21.65	35.38	4.02	5.64	23.69	31.38	17.61	26.93	14.89	9	59.63	47.76	115.62	16.71	13.7	9.62	3.23	33.12	23.91	10.67	38.02	32.72	14.03	2.17	133.47	45.38	7.99
ANKRD60	30.68	33.45	46.92	32.44	40.78	19.35	4.19	13.79	33.26	38.77	13.18	25.13	9.15	8.77	28.74	10.71	16.49	3.4	31.73	43.31	30.07	25.43	50.55	9.2	24.18	18.95	42.22	26.59	18.97	29.78	20.24	65.59	27.6	30.25	31.9	22.84	43.3	12.92	31.74	49.15	26.33	21.73	57.26	17.44	13.03	34.79	32.42	27.95
ANKRD62	25.89	35.54	59.55	36.7	41.42	16.29	7.78	7.3	43.04	56.01	20.71	22.94	4.58	8.77	31.35	6.12	9.02	6.8	30.6	40.77	13.49	21.3	47.18	4.02	8.06	9.48	56.17	27.63	10.24	29.78	24.74	44.72	25.47	26.15	27.34	9.14	19.24	12.12	28.29	45.16	28.22	27.16	47.03	16.59	6.51	25.71	12.97	5.99
ANKRD63	21.98	16.72	63.16	26.03	27.51	16.29	4.19	4.46	25.43	21.54	11.3	17.48	4.58	17.53	17.17	13.01	29.37	13.59	22.67	49.26	25.45	22.68	67.4	8.62	10.48	14.21	28.28	13.12	17.83	59.56	31.49	53.66	78.19	53.81	24.69	31.97	48.11	7.47	28.29	49.15	26.33	16.29	40.9	16.59	8.69	31.01	38.9	17.97
ANKRD65	35.9	173.51	83	122.06	120.77	20.36	17.96	32.45	112.97	64.62	39.54	43.7	82.36	17.53	91.81	48.96	25.51	10.19	216.48	84.08	35.47	128.5	62.34	15.52	30.63	28.43	47.26	34.19	81.18	44.67	38.24	92.42	37.15	39.11	45.95	18.27	43.3	11.11	120.07	71.73	36.52	48.88	40.9	28.49	19.54	67.68	58.35	13.98
ANKRD7	21.32	16.72	43.31	23.47	25.61	20.36	3.59	6.9	24.45	43.08	20.71	18.57	36.6	17.53	27.99	6.89	11.85	3.4	21.53	21.23	19.28	13.74	42.12	4.6	6.45	14.21	38.35	15.88	11.38	22.34	33.74	35.78	24.41	23.77	28.1	9.14	19.24	10.91	34.5	21.25	31.78	21.73	30.67	23.39	6.51	28.74	12.97	5.99
ANKRD9	28.07	58.53	36.09	23.05	26.87	12.22	4.79	7.71	28.37	43.08	15.06	13.11	13.73	8.77	25.75	13.01	19.58	6.8	31.73	47.56	22.36	18.9	50.55	7.47	14.51	4.74	33.32	18.3	14.04	7.45	11.25	32.8	27.95	29.39	25.07	4.57	48.11	8.08	24.15	29.22	14.23	38.02	65.44	15.31	8.69	25.71	32.42	7.99
ANKS1A	38.95	52.26	25.26	56.33	50.9	14.25	6.58	27.99	34.23	34.46	16.95	14.2	27.45	26.3	79.87	11.48	10.05	3.4	55.54	64.55	20.05	60.82	43.81	10.35	24.99	28.43	106.92	62.16	17.45	29.78	38.24	43.23	46.7	41.06	31.52	31.97	76.97	6.26	45.54	34.54	28.22	27.16	75.66	18.29	6.51	43.86	32.42	2
ANKS1B	38.95	23	23.46	37.56	23.08	7.13	3.59	5.68	23.96	34.46	15.06	16.39	4.58	8.77	17.17	4.59	10.31	6.8	24.93	35.67	15.04	12.37	42.12	5.17	8.06	4.74	45.32	49.38	11.38	44.67	15.75	28.32	17.69	20.53	15.95	13.7	48.11	7.67	15.87	15.94	21.11	21.73	18.4	10.21	2.17	20.42	12.97	9.98
ANKS3	110.32	54.35	81.2	115.23	117.61	15.27	16.16	23.53	104.17	77.55	22.6	31.68	22.88	26.3	56.36	28.31	14.94	3.4	51	100.22	25.45	46.04	62.34	8.05	28.22	42.64	85.61	52.83	56.52	7.45	22.49	74.53	71.11	78.45	39.5	27.41	76.97	11.31	69.01	57.12	36.29	32.59	122.69	24.67	4.34	49.15	45.38	39.94
ANKS6	69.63	73.17	30.68	49.93	51.53	7.13	14.36	32.45	45.97	34.46	20.71	30.59	18.3	17.53	82.48	21.42	15.98	10.19	66.87	73.04	27.37	37.11	35.38	6.32	45.95	9.48	82.13	43.17	36.04	14.89	38.24	62.61	66.87	58.78	32.66	31.97	38.49	6.26	33.81	18.6	22.53	54.32	53.17	11.91	2.17	33.27	6.48	11.98
ANKUB1	30.03	96.16	52.33	26.03	33.51	23.42	7.18	9.33	31.3	47.39	26.36	18.57	36.6	8.77	25.38	21.42	15.2	13.59	184.74	26.33	18.51	20.27	53.92	4.6	8.87	9.48	29.83	13.81	18.21	14.89	31.49	44.72	27.95	19.67	33.8	27.41	19.24	8.28	45.54	33.21	27.28	16.29	44.99	21.26	17.37	24.96	19.45	15.97
ANKZF1	104.66	83.62	54.13	82.8	98.64	12.22	18.55	34.48	120.31	77.55	37.66	17.48	36.6	35.06	95.17	29.07	19.84	3.4	90.67	45.86	61.69	43.29	75.82	7.47	37.89	33.16	136.36	90.82	32.24	22.34	29.24	67.08	66.16	65.05	66.84	54.81	91.4	10.3	61.42	55.79	26.56	48.88	106.34	22.97	4.34	55.58	64.83	25.96
ANLN	164.06	62.72	81.2	65.3	106.54	19.35	23.94	33.67	162.86	103.39	30.13	25.13	4.58	26.3	137.34	15.3	17.78	3.4	51	152.87	44.72	147.75	69.08	10.35	108.03	42.64	488.1	271.08	66.76	44.67	33.74	186.34	117.81	141.33	48.99	219.24	360.8	11.91	150.44	73.06	50.04	54.32	259.7	33.6	17.37	98.31	58.35	23.96
ANO1	21.11	31.36	39.7	29.45	59.12	16.29	3.59	11.36	23.96	30.16	109.22	50.25	32.03	35.06	50.76	9.95	14.69	6.8	43.07	43.31	20.05	28.17	53.92	14.95	8.06	14.21	96.46	53.18	81.18	29.78	29.24	99.88	51.65	33.28	32.66	50.24	28.86	8.28	42.78	26.57	29.17	38.02	182	22.12	2.17	23.82	19.45	29.95
ANO10	97.26	64.81	63.16	119.5	170.09	28.51	13.17	35.29	64.07	51.7	45.19	27.31	22.88	8.77	66.43	16.07	12.63	6.8	79.34	167.31	31.61	36.08	92.67	7.47	28.22	23.69	220.03	134.68	25.42	37.23	42.74	44.72	81.37	66.99	43.67	31.97	62.54	11.91	37.95	37.19	33.92	43.45	159.5	24.24	17.37	38.95	38.9	17.97
ANO2	34.6	45.99	70.37	62.74	50.9	35.64	10.17	12.98	37.17	56.01	26.36	31.68	13.73	43.83	40.68	16.83	34.27	10.19	35.14	44.16	28.53	33.67	64.03	9.2	25.8	14.21	95.68	49.73	24.28	52.12	31.49	77.52	40.69	35.44	45.95	41.11	62.54	14.74	48.3	50.48	32.97	10.86	85.89	29.35	15.2	41.21	25.93	19.97
ANO4	31.77	33.45	55.94	47.37	50.58	25.45	10.77	15.01	52.82	43.08	47.08	33.87	13.73	17.53	39.56	12.24	24.22	13.59	48.74	48.41	28.53	35.73	55.6	12.07	12.9	33.16	51.52	30.39	27.31	29.78	51.73	71.55	35.38	41.49	48.99	41.11	43.3	13.93	36.57	43.84	41.03	27.16	59.3	29.77	17.37	54.45	51.87	17.97
ANO6	190.39	108.71	46.92	73.83	73.03	19.35	15.56	28.4	112.97	120.63	67.79	33.87	54.91	26.3	87.71	24.48	18.29	6.8	77.07	161.37	57.83	41.23	64.03	10.35	87.07	42.64	158.83	85.99	75.87	7.45	49.48	98.39	96.94	81.69	55.83	68.51	110.65	8.89	76.6	53.13	32.97	81.47	159.5	21.26	17.37	68.06	71.32	25.96
ANO7	31.99	23	52.33	22.19	33.51	16.29	8.98	13.39	78.25	73.24	15.06	19.66	9.15	35.06	36.95	12.24	18.04	3.4	28.33	25.48	27.37	31.95	42.12	4.02	16.93	33.16	29.83	18.99	17.83	22.34	22.49	65.59	33.61	33.28	26.58	22.84	52.92	9.69	28.29	30.55	25.14	27.16	38.85	19.14	8.69	37.06	51.87	13.98
ANO8	160.58	48.08	63.16	108.83	106.23	26.47	11.37	20.69	109.06	51.7	30.13	28.4	4.58	17.53	57.1	12.24	26.54	6.8	35.14	89.18	33.16	29.89	67.4	9.2	26.6	28.43	125.13	90.82	34.52	37.23	26.99	95.4	75	70.67	37.22	22.84	96.21	10.7	56.59	46.49	32.02	43.45	137.01	21.26	28.23	52.94	77.8	19.97
ANO9	20.67	48.08	64.96	14.94	28.45	14.25	22.15	53.14	49.88	64.62	26.36	14.2	9.15	17.53	125.78	9.95	19.33	3.4	23.8	49.26	36.24	160.46	94.36	9.2	44.34	37.9	39.13	32.46	76.63	22.34	24.74	86.46	14.51	18.37	55.45	73.08	96.21	6.06	169.07	55.79	78.74	27.16	28.63	44.23	10.86	128.94	129.67	13.98
ANOS1	17.41	52.26	28.87	64.02	40.15	7.13	8.38	12.17	14.18	34.46	22.6	13.11	41.18	17.53	38.07	19.89	7.21	3.4	75.94	73.04	20.82	17.18	43.81	8.05	13.7	4.74	20.92	11.05	11	29.78	20.24	34.29	54.48	39.11	21.27	36.54	33.67	5.86	24.15	14.61	19.21	10.86	22.49	12.33	13.03	29.49	25.93	17.97
ANP32A	188.65	79.44	84.81	112.24	121.72	23.42	27.53	72.21	130.58	112.01	58.37	25.13	22.88	52.59	184.37	23.72	18.04	3.4	64.6	219.12	80.58	64.94	101.1	12.65	41.11	66.33	255.67	138.48	85.73	7.45	26.99	90.93	117.81	177.2	64.94	141.6	331.94	9.69	116.62	86.34	49.57	76.04	128.83	39.55	6.51	89.23	90.77	29.95
ANP32B	351.85	87.8	101.05	92.61	128.36	33.6	30.52	51.52	257.74	211.1	48.96	24.03	54.91	35.06	189.6	34.43	23.71	3.4	86.14	296.4	118.36	135.72	156.7	6.9	127.37	56.85	338.19	189.58	65.63	22.34	20.24	96.89	210.86	265.59	128.75	91.35	235.72	11.71	118.69	150.11	54.79	65.18	249.48	34.02	8.69	92.26	129.67	17.97
ANP32E	168.2	64.81	101.05	143.4	142.9	25.45	27.53	78.29	237.19	193.87	32.01	17.48	45.75	8.77	179.15	20.66	17.52	3.4	85	252.24	101.4	92.43	124.68	10.92	62.07	37.9	503.21	245.53	81.56	14.89	26.99	108.82	132.67	137.23	71.4	159.87	245.35	13.13	111.1	100.96	46.72	76.04	220.85	29.77	6.51	135.74	103.73	25.96
ANPEP	63.1	62.72	95.64	42.68	65.13	31.56	17.36	16.23	85.59	142.17	47.08	50.25	100.66	61.36	52.62	27.54	28.86	3.4	140.54	57.75	40.1	49.13	124.68	12.07	19.35	52.11	58.11	55.94	38.69	37.23	58.48	79.01	97.65	60.29	54.31	54.81	62.54	14.14	57.28	49.15	43.17	86.91	67.48	31.05	15.2	66.55	38.9	17.97
ANTKMT	123.37	135.88	115.48	80.66	96.43	52.95	27.53	54.36	134.49	103.39	97.92	103.78	36.6	61.36	130.25	32.9	305.34	142.72	77.07	129.09	126.84	124.73	161.75	46.56	274.09	161.08	113.12	73.9	176.77	104.23	121.46	150.56	76.42	103.51	113.17	169	250.16	16.36	118	91.66	115.27	130.36	118.6	71.02	34.74	173.93	149.12	37.94
ANTXR1	20.45	64.81	28.87	99.44	110.65	10.18	8.98	8.11	43.04	47.39	24.48	22.94	32.03	17.53	43.67	16.83	13.4	3.4	37.4	67.09	29.69	17.18	38.75	19.54	6.45	66.33	62.37	41.78	55.38	7.45	17.99	92.42	129.49	88.17	34.56	54.81	86.59	8.28	31.05	27.9	22.29	103.2	96.11	17.01	6.51	70.33	32.42	55.91
ANTXR2	21.98	48.08	79.4	69.14	59.12	31.56	10.77	37.73	44.5	124.94	15.06	24.03	4.58	17.53	85.09	10.71	10.82	6.8	27.2	56.05	68.63	19.93	128.05	6.32	24.99	33.16	27.12	20.37	27.69	37.23	15.75	53.66	63.68	88.82	96.08	27.41	57.73	7.67	50.38	57.12	31.07	76.04	40.9	17.44	10.86	54.83	45.38	27.95
ANTXRL	25.89	29.27	52.33	31.58	38.89	15.27	7.18	8.92	27.88	47.39	13.18	17.48	4.58	17.53	23.51	12.24	16.75	20.39	20.4	26.33	18.89	20.96	48.86	4.6	10.48	9.48	49.59	33.15	20.48	74.45	51.73	55.16	23	25.93	36.08	9.14	24.05	13.13	28.98	33.21	19.69	38.02	40.9	15.74	28.23	31.38	64.83	9.98
ANXA1	1668.93	1946.26	81.2	35	61.33	36.65	25.14	28.8	4030.36	1430.29	263.62	291.68	837.31	35.06	64.94	211.16	22.42	23.79	1612.82	621.68	125.69	59.79	156.7	19.54	81.42	208.46	56.95	62.85	76.25	44.67	292.41	81.99	241.29	114.53	102.16	1306.33	2241.79	12.72	80.74	55.79	28.46	1086.33	143.14	20.84	10.86	82.05	77.8	35.94
ANXA11	172.77	234.14	86.61	73.41	75.24	13.24	18.55	29.61	93.9	176.63	65.91	49.16	86.93	26.3	74.27	55.08	35.3	20.39	293.55	169.01	90.6	31.61	111.21	14.95	55.62	66.33	117.76	77.01	51.21	29.78	24.74	90.93	52.01	59.43	79.37	54.81	52.92	6.26	57.97	71.73	20.63	130.36	120.65	14.89	13.03	58.61	71.32	27.95
ANXA2	1433.06	1473.81	200.29	108.4	146.7	63.13	89.78	141.99	684.2	818.54	188.3	207.56	448.4	78.89	529.23	172.9	27.57	3.4	991.72	2065.47	219.76	281.06	313.4	25.87	586.88	251.1	949.87	901.99	446.86	74.45	67.48	387.58	811.96	323.07	154.95	507	1361.43	24.44	803.24	328.11	69.02	831.04	905.89	48.91	15.2	602.71	453.84	113.82
ANXA2R	34.16	45.99	86.61	50.36	54.38	25.45	10.77	15.42	71.4	60.31	11.3	16.39	13.73	17.53	39.19	15.3	45.61	6.8	29.47	52.66	67.47	43.64	79.19	9.77	15.32	66.33	42.61	29.01	30.35	37.23	31.49	68.57	47.41	45.6	87.35	45.68	72.16	16.56	42.78	46.49	32.49	43.45	73.62	22.97	19.54	63.14	84.28	23.96
ANXA3	15.67	73.17	34.28	25.61	23.71	16.29	7.78	12.58	96.35	43.08	114.86	36.05	22.88	17.53	26.13	13.01	10.05	6.8	104.27	140.13	15.04	18.21	40.44	3.45	6.45	9.48	64.31	68.72	38.31	52.12	22.49	46.21	26.53	25.5	17.85	13.7	24.05	8.68	52.45	38.52	21.35	21.73	145.19	13.61	2.17	40.84	19.45	9.98
ANXA4	161.45	223.68	61.35	45.24	59.44	25.45	22.74	53.95	309.09	133.55	33.89	19.66	45.75	26.3	157.87	23.72	17.26	6.8	120.14	149.48	44.34	66.31	77.51	9.2	98.35	42.64	153.4	104.63	106.59	37.23	15.75	119.26	150.72	78.23	46.71	356.27	918.84	10.7	84.88	63.76	32.73	59.75	126.78	25.52	17.37	94.91	71.32	17.97
ANXA5	441.93	284.31	59.55	101.57	105.91	20.36	42.49	88.03	47.93	456.66	144.99	97.23	100.66	35.06	225.05	69.62	14.17	3.4	299.22	244.6	112.19	138.81	160.07	17.82	57.24	165.82	302.16	210.65	107.35	14.89	13.5	122.24	491.77	280.72	91.53	86.78	81.78	2.22	82.12	61.11	17.31	277.01	378.31	12.33	6.51	192.46	142.64	63.9
ANXA6	122.94	37.63	110.07	29.45	51.22	14.25	13.77	31.64	34.23	120.63	50.84	36.05	27.45	8.77	92.19	9.95	20.87	6.8	77.07	74.74	129.16	26.8	213.99	9.2	17.74	90.02	77.86	62.16	39.07	22.34	24.74	84.97	183.27	108.27	183.05	41.11	101.02	9.29	73.84	131.51	27.28	81.47	75.66	23.82	4.34	120.62	149.12	41.93
ANXA7	138.61	171.42	68.57	69.14	71.77	20.36	20.95	63.28	168.73	150.78	60.26	38.24	50.33	17.53	198.18	34.43	31.69	6.8	115.61	159.67	106.41	64.6	112.89	11.5	90.29	94.75	144.88	92.89	103.18	44.67	22.49	104.35	71.47	76.07	74.82	164.43	250.16	4.24	90.4	86.34	29.17	135.79	108.38	15.31	10.86	153.14	110.22	21.96
ANXA8	42.21	280.13	108.27	69.14	83.46	42.76	23.34	69.37	93.9	56.01	41.43	33.87	96.09	61.36	159.36	53.55	29.63	27.19	104.27	88.33	32.39	267.66	146.59	6.9	183	71.06	270.01	198.91	361.51	81.9	38.24	298.14	52.36	55.75	49.75	296.89	750.47	21.81	184.25	82.36	47.2	331.33	110.43	36.15	17.37	118.73	77.8	33.95
AOAH	20.24	29.27	95.64	28.59	30.03	12.22	5.99	8.92	33.75	86.16	24.48	13.11	9.15	26.3	30.23	15.3	10.05	6.8	21.53	34.82	70.17	26.46	79.19	8.62	18.54	61.59	37.96	29.7	22.38	22.34	15.75	59.63	25.47	26.15	61.52	31.97	28.86	9.69	67.63	58.45	24.19	32.59	30.67	14.89	4.34	68.82	51.87	17.97
AOC1	25.02	29.27	36.09	25.61	38.89	19.35	4.79	11.76	31.79	51.7	24.48	25.13	4.58	17.53	34.34	12.24	15.46	3.4	19.27	28.88	26.22	27.49	58.97	10.92	19.35	23.69	44.16	29.35	33.76	37.23	40.49	71.55	31.13	29.39	34.18	31.97	158.75	13.13	37.26	38.52	35.81	48.88	26.58	24.67	13.03	32.14	32.42	9.98
AOPEP	53.31	48.08	64.96	67	88.21	25.45	12.57	23.93	82.65	64.62	20.71	17.48	27.45	26.3	70.17	25.25	17.26	3.4	63.47	61.15	29.69	46.04	43.81	9.2	32.25	28.43	77.86	37.99	22.76	14.89	33.74	64.1	54.84	51.22	42.92	68.51	72.16	10.1	53.14	35.87	31.78	65.18	55.21	15.31	15.2	38.19	19.45	21.96
AP1AR	42.87	37.63	43.31	28.59	29.72	15.27	13.17	16.23	67.98	34.46	24.48	12.02	4.58	8.77	49.27	13.01	13.66	3.4	24.93	48.41	32.39	35.05	43.81	9.2	29.02	23.69	65.47	36.26	44	29.78	17.99	44.72	49.18	53.16	31.9	45.68	101.02	7.67	43.47	45.16	19.21	76.04	71.57	16.59	6.51	35.92	32.42	11.98
AP1B1	61.58	73.17	93.83	39.69	34.46	13.24	16.16	38.94	56.24	64.62	16.95	18.57	22.88	26.3	110.1	13.77	15.72	6.8	43.07	70.49	48.19	37.8	75.82	4.02	31.44	33.16	61.21	37.99	45.9	29.78	31.49	61.12	54.48	54.03	55.83	59.38	153.94	5.86	59.35	59.78	24.67	32.59	85.89	20.41	8.69	58.99	45.38	9.98
AP1G1	113.58	66.9	36.09	80.23	76.19	11.2	9.58	16.63	104.17	99.09	45.19	29.5	36.6	8.77	58.6	16.07	12.63	3.4	66.87	102.76	55.9	38.83	72.45	6.32	40.31	14.21	117.38	78.04	31.49	59.56	17.99	84.97	75.36	74.99	61.9	45.68	115.46	6.46	53.14	45.16	22.77	119.5	106.34	15.31	19.54	81.67	45.38	23.96
AP1G2	70.94	89.89	63.16	35.85	43.63	13.24	9.58	17.04	48.91	60.31	26.36	22.94	27.45	35.06	52.62	25.25	18.81	3.4	53.27	79.83	56.67	39.86	99.41	8.05	39.5	33.16	55.4	41.09	36.04	52.12	22.49	58.14	64.74	53.81	62.66	73.08	120.27	8.28	64.18	67.75	24.19	48.88	102.25	11.48	10.86	75.62	84.28	9.98
AP1M1	156.67	68.99	110.07	78.1	84.41	19.35	20.95	39.76	106.13	124.94	35.78	27.31	36.6	61.36	105.99	24.48	34.79	3.4	45.34	85.78	78.26	38.14	90.99	8.62	40.31	80.54	99.95	52.49	105.84	59.56	22.49	96.89	140.1	134.42	78.61	95.92	129.89	11.71	80.05	74.39	34.39	92.34	81.8	26.37	17.37	107.76	103.73	31.95
AP1M2	13.71	96.16	43.31	69.56	92	21.38	14.96	29.21	139.87	68.93	37.66	26.22	18.3	17.53	65.69	13.77	13.91	3.4	90.67	150.32	23.9	27.14	52.23	6.32	74.97	14.21	117.38	78.04	46.28	29.78	29.24	55.16	23.35	20.96	32.28	13.7	19.24	9.09	28.29	37.19	31.31	54.32	141.1	15.74	10.86	26.09	32.42	11.98
AP1S1	66.15	35.54	43.31	38.84	40.47	12.22	11.37	21.91	69.45	51.7	18.83	16.39	9.15	8.77	68.3	10.71	14.17	3.4	29.47	56.9	29.69	29.89	50.55	8.62	29.83	23.69	114.67	81.15	35.66	22.34	15.75	53.66	35.03	48.62	23.17	95.92	129.89	6.06	39.33	27.9	27.51	59.75	59.3	22.54	6.51	47.26	58.35	21.96
AP1S2	439.54	39.72	90.22	95.17	118.87	32.58	11.37	21.91	97.32	124.94	24.48	31.68	32.03	17.53	67.93	14.54	13.66	6.8	35.14	76.44	68.63	50.85	131.42	8.05	24.18	56.85	119.31	71.83	42.87	29.78	33.74	71.55	76.42	170.51	84.31	45.68	76.97	17.77	64.87	92.99	47.67	48.88	163.59	34.02	15.2	66.55	64.83	31.95
AP1S3	63.54	66.9	88.42	44.38	65.76	19.35	6.58	11.76	91.94	56.01	33.89	34.96	4.58	8.77	39.19	15.3	15.98	6.8	30.6	50.11	38.55	32.99	69.08	4.6	25.8	42.64	65.08	45.24	23.9	29.78	26.99	80.5	36.44	34.36	47.09	22.84	43.3	15.95	53.83	55.79	30.6	38.02	55.21	27.64	21.71	58.23	45.38	11.98
AP2A1	225.43	87.8	66.76	90.05	118.56	18.33	19.15	57.61	77.27	90.47	48.96	22.94	22.88	43.83	133.61	15.3	23.71	10.19	100.87	149.48	69.01	82.81	104.47	9.2	56.43	61.59	118.54	79.77	90.66	14.89	44.99	117.76	162.04	133.77	58.49	150.73	317.51	13.13	164.93	75.72	41.98	97.77	106.34	27.64	17.37	155.03	129.67	27.95
AP2A2	78.33	43.9	55.94	35	45.53	19.35	5.99	18.66	65.53	43.08	30.13	26.22	9.15	35.06	40.68	22.95	20.1	13.59	34	81.53	53.98	38.14	85.93	9.77	28.22	33.16	83.68	50.07	32.24	37.23	31.49	50.68	70.76	66.99	47.85	50.24	67.35	14.94	49	38.52	30.83	38.02	59.3	15.31	13.03	57.1	51.87	9.98
AP2B1	198.23	62.72	39.7	131.02	136.89	14.25	22.15	47.06	152.59	116.32	30.13	22.94	18.3	8.77	110.1	21.42	12.11	10.19	72.54	202.98	62.07	37.8	99.41	6.9	58.85	42.64	169.29	114.3	75.87	37.23	24.74	62.61	124.18	134.42	69.88	73.08	182.81	8.68	80.74	53.13	33.92	70.61	255.61	24.24	10.86	74.87	90.77	21.96
AP2M1	236.52	100.34	72.18	141.69	158.08	16.29	16.76	49.9	147.7	163.71	64.02	29.5	50.33	26.3	127.64	23.72	19.84	13.59	106.54	189.39	85.97	131.25	128.05	12.07	77.39	80.54	269.62	175.08	117.6	7.45	24.74	98.39	146.12	130.09	58.49	155.3	279.02	10.3	86.95	74.39	32.02	206.4	179.95	14.89	10.86	119.48	103.73	45.93
AP2S1	270.68	96.16	72.18	97.31	133.73	34.62	32.92	89.25	163.84	232.64	67.79	40.42	41.18	26.3	230.28	24.48	30.15	6.8	66.87	224.21	111.81	146.37	148.27	15.52	137.05	94.75	273.49	154.02	201.81	14.89	26.99	107.33	194.59	186.93	73.3	210.11	394.48	13.13	199.43	96.97	54.08	255.29	229.03	37.43	10.86	198.89	149.12	49.92
AP3B1	282.87	177.69	122.7	144.68	146.06	33.6	28.13	56.39	142.81	116.32	96.03	48.07	45.75	35.06	161.6	29.84	48.44	16.99	105.41	163.91	113.35	86.93	181.97	17.24	78.2	90.02	152.24	109.81	95.97	59.56	47.24	131.18	162.75	160.56	117.73	95.92	153.94	18.38	122.83	108.93	54.79	141.22	210.63	36.15	28.23	175.07	149.12	31.95
AP3B2	25.24	48.08	39.7	44.38	30.03	14.25	8.98	10.14	20.05	12.92	39.54	30.59	4.58	26.3	29.48	9.95	17.26	10.19	18.13	28.88	26.6	23.02	32.01	7.47	131.4	37.9	38.74	21.76	21.24	14.89	22.49	80.5	27.95	28.53	25.83	54.81	52.92	7.67	148.37	27.9	13.99	16.29	28.63	13.18	8.69	69.95	51.87	21.96
AP3D1	412.77	160.97	93.83	182.23	198.23	22.4	26.33	74.64	192.2	168.02	73.44	39.33	91.51	26.3	187.73	37.49	39.42	13.59	122.41	242.9	101.01	70.78	126.37	8.05	108.03	113.7	272.72	152.63	149.46	22.34	62.98	140.12	221.12	225.83	89.25	169	293.45	11.91	162.17	102.28	46.25	179.24	274.02	34.87	15.2	183.01	175.05	27.95
AP3M1	92.48	56.44	64.96	79.38	101.49	20.36	12.57	39.76	120.31	73.24	41.43	24.03	32.03	43.83	107.11	17.6	18.55	10.19	41.94	104.46	52.05	40.89	80.88	8.62	39.5	28.43	129	90.48	61.83	37.23	26.99	89.44	82.08	91.41	77.48	91.35	125.08	12.12	64.18	70.4	25.38	86.91	108.38	20.84	10.86	74.87	64.83	21.96
AP3M2	44.17	41.81	46.92	61.03	76.19	17.31	18.55	14.6	54.29	90.47	18.83	17.48	22.88	17.53	68.3	15.3	13.14	6.8	69.14	95.12	40.1	57.04	57.29	8.05	32.25	18.95	75.15	39.02	31.49	7.45	33.74	70.06	52.01	52.73	36.08	77.65	129.89	9.69	56.59	45.16	31.78	32.59	42.94	28.49	13.03	51.05	32.42	17.97
AP3S1	184.52	89.89	156.99	130.17	161.87	43.78	26.33	71.4	106.13	163.71	88.5	63.36	32.03	43.83	157.5	26.78	26.54	10.19	79.34	203.83	110.26	144.65	160.07	12.65	142.69	61.59	270.39	184.06	135.8	52.12	44.99	171.43	181.14	140.9	93.05	164.43	216.48	15.15	162.17	139.48	77.32	200.97	202.45	51.46	13.03	201.53	155.6	43.93
AP3S2	66.58	68.99	59.55	49.93	59.44	11.2	13.77	22.72	84.12	77.55	28.25	28.4	18.3	26.3	70.91	17.6	15.46	13.59	49.87	67.09	47.81	53.26	69.08	6.32	26.6	56.85	91.81	49.73	53.49	52.12	38.24	71.55	55.55	61.81	45.57	82.22	144.32	10.7	64.87	46.49	32.26	38.02	92.02	23.82	17.37	86.59	123.18	13.98
AP4B1	77.68	68.99	93.83	65.72	67.34	25.45	14.36	25.56	96.35	86.16	39.54	22.94	13.73	8.77	67.93	19.89	30.66	3.4	48.74	72.19	68.24	38.83	104.47	10.35	33.05	56.85	155.73	87.37	53.87	29.78	31.49	71.55	79.6	76.5	82.41	68.51	91.4	12.32	66.94	54.46	36.76	38.02	85.89	24.24	15.2	71.09	77.8	25.96
AP4E1	39.17	43.9	59.55	42.25	48.06	15.27	8.38	13.79	72.87	86.16	20.71	21.85	13.73	43.83	41.43	13.01	18.29	3.4	45.34	48.41	37.78	44.32	58.97	6.9	29.83	18.95	63.14	29.7	31.86	29.78	51.73	53.66	45.99	47.33	42.16	63.95	72.16	10.3	48.3	54.46	33.44	48.88	77.71	17.44	21.71	69.95	32.42	15.97
AP4M1	42.87	31.36	19.85	28.59	29.4	8.15	2.99	10.55	42.55	17.23	18.83	5.46	4.58	17.53	34.34	5.36	8.76	3.4	29.47	32.27	13.11	14.43	25.27	6.9	15.32	23.69	95.68	62.5	21.24	14.89	11.25	31.3	33.96	24.64	18.61	9.14	38.49	4.44	24.84	10.63	14.7	21.73	36.81	7.23	8.69	29.11	19.45	21.96
AP4S1	43.74	43.9	72.18	43.1	55.01	27.49	5.99	8.11	32.28	38.77	22.6	34.96	18.3	26.3	29.48	10.71	11.6	10.19	34	49.26	26.99	38.48	79.19	8.05	17.74	33.16	45.71	24.52	21.62	59.56	47.24	44.72	41.75	45.6	63.42	27.41	28.86	15.75	39.33	57.12	29.88	27.16	67.48	26.79	19.54	37.06	38.9	15.97
AP5B1	57.23	43.9	52.33	25.18	33.51	12.22	17.96	30.43	60.64	112.01	39.54	22.94	18.3	35.06	101.52	13.77	7.99	6.8	32.87	79.83	45.11	75.25	77.51	6.9	39.5	66.33	28.67	22.45	104.7	37.23	31.49	98.39	27.6	31.55	44.05	63.95	105.84	7.27	83.5	53.13	28.46	114.06	32.72	22.54	8.69	58.99	77.8	9.98
AP5M1	29.16	58.53	43.31	43.96	38.89	11.2	8.98	17.44	43.53	51.7	47.08	14.2	18.3	8.77	37.7	11.48	13.4	3.4	28.33	72.19	38.94	39.17	53.92	8.05	40.31	28.43	56.56	26.94	29.97	37.23	22.49	46.21	34.32	34.58	45.19	36.54	86.59	9.9	44.16	37.19	19.45	43.45	75.66	11.48	15.2	49.91	32.42	7.99
AP5S1	52	54.35	43.31	41.82	48.06	17.31	14.36	27.18	152.1	68.93	22.6	22.94	22.88	8.77	71.28	21.42	25.51	6.8	34	63.7	28.92	30.24	38.75	5.75	16.93	23.69	105.37	65.96	36.8	14.89	38.24	52.17	47.41	43.44	35.7	68.51	52.92	14.54	62.11	43.84	27.28	38.02	96.11	21.69	23.88	45.37	32.42	17.97
AP5Z1	45.69	62.72	66.76	40.12	45.84	16.29	11.97	23.53	61.13	34.46	28.25	17.48	32.03	8.77	76.14	12.24	29.89	10.19	22.67	61.15	37.4	37.45	57.29	6.32	22.57	37.9	87.94	52.83	31.86	29.78	17.99	61.12	56.25	40.41	47.47	45.68	62.54	10.3	46.92	49.15	29.88	54.32	65.44	17.44	10.86	55.58	84.28	19.97
APAF1	69.85	29.27	59.55	51.64	44.89	12.22	8.98	15.42	93.41	90.47	20.71	27.31	13.73	17.53	44.04	13.01	14.69	6.8	40.8	39.92	33.16	26.11	58.97	6.32	20.96	42.64	60.43	37.3	29.21	14.89	15.75	62.61	66.51	61.16	50.13	31.97	62.54	7.47	38.64	51.81	24.9	27.16	40.9	19.99	6.51	44.62	45.38	17.97
APBA2	73.11	35.54	28.87	78.1	92.63	19.35	10.77	10.95	22.5	47.39	11.3	16.39	13.73	35.06	45.16	6.12	13.14	6.8	22.67	73.89	27.37	14.77	35.38	6.9	4.03	18.95	68.57	30.04	10.62	29.78	24.74	43.23	61.56	74.77	38.74	18.27	24.05	6.87	21.39	27.9	21.58	38.02	102.25	14.46	4.34	37.43	38.9	11.98
APBA3	125.55	158.88	205.71	151.51	186.53	79.42	32.92	55.98	206.87	198.17	58.37	68.82	32.03	87.65	151.53	39.78	63.64	13.59	102.01	126.54	99.08	94.49	176.92	16.1	50.79	94.75	157.28	111.19	112.29	126.57	116.96	189.32	131.97	129.45	151.15	123.33	163.56	44.02	169.76	127.52	89.18	97.77	204.49	64.22	65.14	151.25	103.73	31.95
APBB1	77.03	83.62	73.98	80.23	72.72	34.62	11.37	7.71	45.48	60.31	35.78	34.96	45.75	105.18	27.99	19.89	30.15	3.4	121.27	152.02	60.92	32.3	97.73	14.95	16.93	33.16	84.45	44.55	20.48	81.9	49.48	79.01	90.93	124.04	77.86	22.84	43.3	13.53	40.71	53.13	40.08	59.75	44.99	20.41	19.54	50.29	58.35	15.97
APBB1IP	14.8	29.27	41.5	13.23	13.59	7.13	12.57	10.14	14.67	73.24	15.06	10.92	13.73	8.77	28.36	73.45	16.23	3.4	18.13	25.48	42.02	14.77	65.71	8.05	10.48	33.16	14.33	12.43	17.07	7.45	9	28.32	16.98	16.86	52.79	36.54	57.73	5.65	26.22	33.21	15.18	32.59	44.99	12.33	2.17	33.27	25.93	5.99
APBB2	471.96	37.63	36.09	65.72	71.77	24.44	22.74	26.37	56.73	64.62	26.36	25.13	9.15	35.06	80.62	10.71	17.52	3.4	32.87	70.49	31.61	16.84	84.25	10.92	16.93	28.43	103.43	59.05	42.11	14.89	38.24	68.57	209.45	105.67	38.36	31.97	57.73	9.49	39.33	37.19	25.61	54.32	220.85	20.41	15.2	33.65	38.9	17.97
APBB3	138.82	140.06	126.31	152.79	198.23	50.91	22.15	48.28	134.49	176.63	82.85	50.25	64.06	70.12	104.13	47.43	64.93	10.19	112.21	147.78	86.36	84.52	126.37	14.95	31.44	108.97	106.14	77.35	86.11	119.12	85.47	123.73	155.67	141.55	108.24	45.68	125.08	30.29	86.26	89	71.39	86.91	171.77	48.91	43.43	129.69	142.64	25.96
APC	32.86	43.9	28.87	21.77	29.72	7.13	7.18	14.6	28.85	47.39	15.06	16.39	9.15	8.77	42.17	4.59	7.73	3.4	27.2	38.22	25.45	14.43	38.75	8.05	20.15	37.9	25.18	20.72	15.93	7.45	15.75	32.8	25.47	31.12	25.83	18.27	101.02	6.06	24.84	22.58	17.79	59.75	30.67	13.18	10.86	31.01	45.38	17.97
APC2	61.58	29.27	79.4	50.36	67.97	29.53	7.78	13.39	55.75	77.55	26.36	30.59	13.73	26.3	30.23	20.66	33.75	10.19	49.87	56.05	33.54	31.95	69.08	12.65	19.35	37.9	53.07	36.95	28.45	44.67	58.48	73.04	63.33	107.19	45.95	36.54	43.3	19.18	48.3	47.82	43.88	27.16	63.39	29.77	19.54	51.8	58.35	17.97
APCDD1	32.86	96.16	88.42	43.1	69.55	26.47	15.56	26.37	44.5	47.39	94.15	26.22	86.93	17.53	59.72	29.84	22.16	10.19	125.81	62.85	30.07	42.26	161.75	14.37	14.51	90.02	461.76	188.55	16.69	74.45	35.99	120.75	82.08	93.14	61.52	13.7	28.86	15.15	42.78	47.82	33.2	380.22	116.56	23.82	19.54	40.08	90.77	35.94
APCDD1L	26.55	18.81	45.11	23.05	28.14	16.29	6.58	9.33	33.26	43.08	18.83	19.66	4.58	8.77	27.25	10.71	20.87	3.4	23.8	29.73	17.73	19.93	53.92	8.62	14.51	23.69	232.04	116.03	17.83	14.89	29.24	44.72	23.7	23.12	24.69	13.7	43.3	11.71	27.6	21.25	22.53	16.29	169.73	14.03	10.86	30.25	45.38	2
APEH	86.38	50.17	43.31	57.19	51.22	8.15	8.98	12.17	38.15	73.24	30.13	17.48	13.73	26.3	44.79	16.83	15.2	6.8	31.73	79.83	33.93	23.02	35.38	4.6	22.57	9.48	83.29	54.56	20.86	7.45	31.49	35.78	45.29	48.41	33.04	45.68	125.08	4.85	38.64	41.18	20.4	38.02	73.62	18.71	4.34	41.97	32.42	13.98
APELA	712.61	20.91	19.85	9.82	11.38	8.15	3.59	8.92	10.27	43.08	9.42	21.85	9.15	8.77	15.3	6.89	12.37	3.4	19.27	18.68	16.19	16.49	26.96	4.6	11.29	14.21	15.88	10.01	11.38	29.78	9	22.36	25.12	17.29	14.81	63.95	101.02	4.64	14.49	3.99	11.62	43.45	14.31	7.23	4.34	15.88	32.42	17.97
APEX1	257.85	94.07	68.57	144.68	171.67	19.35	12.57	48.28	113.46	99.09	32.01	30.59	32.03	17.53	137.72	20.66	27.83	6.8	49.87	317.63	54.36	75.93	57.29	6.9	148.33	56.85	254.12	139.51	108.49	52.12	42.74	77.52	160.62	175.48	66.84	118.76	221.29	12.12	125.59	75.72	30.83	76.04	531.68	19.99	17.37	94.91	77.8	11.98
APH1A	164.5	79.44	64.96	94.32	96.11	14.25	31.12	111.15	173.13	120.63	58.37	31.68	54.91	17.53	342.99	11.48	20.61	3.4	79.34	223.36	84.82	69.41	116.26	7.47	124.95	75.8	434.65	261.07	149.08	7.45	35.99	98.39	111.09	108.7	69.12	105.05	230.91	9.69	105.58	89	39.61	141.22	222.9	26.79	8.69	162.97	136.15	11.98
APH1B	48.52	62.72	55.94	52.92	50.27	28.51	9.58	13.79	53.31	60.31	22.6	36.05	13.73	35.06	42.17	14.54	19.84	3.4	58.94	71.34	37.4	53.26	72.45	10.35	24.99	61.59	61.21	36.26	31.86	59.56	17.99	52.17	67.93	55.97	58.49	41.11	48.11	16.76	59.35	49.15	42.93	54.32	61.35	35.3	15.2	42.73	51.87	11.98
API5	122.29	85.71	81.2	80.66	91.37	17.31	21.55	50.3	174.59	107.7	45.19	41.51	18.3	26.3	137.72	21.42	15.46	16.99	69.14	138.43	67.85	89.68	85.93	6.9	58.04	47.38	229.33	130.53	48.18	29.78	40.49	96.89	91.63	113.24	71.02	150.73	149.13	11.31	85.57	71.73	43.17	92.34	79.75	27.64	19.54	101.71	51.87	29.95
APIP	82.25	64.81	70.37	61.46	62.28	28.51	16.76	34.89	85.1	81.85	62.14	38.24	36.6	17.53	110.47	23.72	19.07	3.4	70.27	101.07	50.12	70.09	104.47	10.35	53.21	61.59	131.71	60.78	44.38	74.45	22.49	81.99	64.04	64.83	66.08	109.62	153.94	15.55	103.51	82.36	44.83	76.04	57.26	25.09	13.03	93.77	84.28	7.99
APLF	28.72	14.63	36.09	24.75	29.09	19.35	11.37	18.26	37.17	12.92	11.3	6.55	13.73	8.77	67.55	7.65	12.63	6.8	17	33.97	18.12	25.77	26.96	5.75	12.09	28.43	53.85	39.37	22.76	52.12	20.24	40.25	24.41	22.91	25.07	27.41	52.92	8.08	18.63	21.25	23.01	21.73	14.31	15.31	10.86	44.62	25.93	5.99
APLN	18.5	20.91	52.33	30.73	77.46	28.51	8.38	9.74	29.34	38.77	16.95	26.22	9.15	35.06	19.03	9.95	23.19	3.4	24.93	49.26	16.96	23.36	37.07	6.9	15.32	28.43	29.44	20.03	17.83	22.34	29.24	41.74	21.23	27.01	28.86	18.27	43.3	10.5	22.77	25.24	25.14	27.16	57.26	21.26	13.03	27.6	32.42	17.97
APLP1	191.92	41.81	37.89	47.37	47.42	14.25	4.19	8.11	39.61	47.39	18.83	14.2	4.58	17.53	21.65	11.48	17.01	3.4	32.87	65.4	19.28	21.99	28.64	8.05	10.48	9.48	32.15	23.48	18.21	22.34	26.99	46.21	118.17	148.68	27.72	41.11	9.62	14.34	33.81	42.51	32.49	27.16	59.3	15.74	17.37	33.27	25.93	15.97
APLP2	1385.63	476.64	110.07	173.7	221.94	37.67	53.87	136.31	293.93	292.95	248.56	86.3	205.9	43.83	338.88	127	24.22	3.4	351.35	855.23	111.81	106.86	123	16.1	110.44	104.23	943.28	490.36	112.29	14.89	56.23	253.42	295.06	253.92	80.89	237.52	466.64	10.7	140.08	107.6	59.06	238.99	1286.25	39.55	13.03	211.37	175.05	33.95
APMAP	208.45	100.34	111.88	103.71	99.59	28.51	50.28	107.5	290.01	168.02	107.33	44.79	54.91	43.83	285.14	22.19	91.99	27.19	95.2	174.95	190.84	110.64	170.18	21.84	103.99	104.23	337.02	169.21	123.29	74.45	42.74	147.58	154.96	137.01	90.01	292.33	490.69	16.36	141.46	75.72	56.68	277.01	128.83	34.45	23.88	206.45	123.18	45.93
APOA2	28.72	33.45	41.5	41.4	45.53	17.31	8.38	9.33	39.61	30.16	18.83	28.4	13.73	8.77	44.41	10.71	11.85	3.4	30.6	45.01	26.6	28.86	43.81	12.07	12.09	14.21	51.13	29.7	26.55	59.56	31.49	44.72	29.72	33.93	37.98	27.41	81.78	8.28	31.74	26.57	31.78	16.29	44.99	16.16	13.03	32.9	32.42	15.97
APOA4	22.41	14.63	61.35	26.03	33.2	15.27	2.99	4.87	28.37	8.62	16.95	15.29	18.3	35.06	22.02	13.01	12.11	13.59	24.93	22.08	23.9	17.87	40.44	10.35	7.26	28.43	32.54	17.61	10.62	29.78	24.74	41.74	30.78	26.8	28.1	22.84	9.62	11.51	22.08	38.52	25.85	5.43	51.12	18.71	26.06	35.92	32.42	5.99
APOB	32.42	45.99	64.96	48.23	57.54	30.55	8.38	10.95	37.66	38.77	11.3	20.76	9.15	17.53	37.32	11.48	36.85	23.79	29.47	20.38	29.3	26.11	57.29	4.6	15.32	14.21	46.1	23.83	18.97	59.56	29.24	62.61	40.69	32.42	46.33	31.97	48.11	19.39	37.95	30.55	26.33	32.59	36.81	27.22	23.88	31.01	38.9	21.96
APOBEC3A_B	377.09	512.17	254.43	398.61	364.84	37.67	131.08	241.78	382.94	323.11	184.54	109.24	205.9	35.06	688.96	122.41	181.66	50.97	295.82	492.59	380.91	284.5	439.77	43.69	290.22	336.37	616.72	361.56	359.99	141.46	150.7	412.92	356.98	358.95	232.05	447.62	885.17	14.74	372.64	233.79	142.3	434.53	570.53	78.25	28.23	605.74	570.54	53.91
APOBEC3B	43.74	48.08	45.11	17.5	23.71	19.35	9.58	24.75	41.08	38.77	20.71	14.2	9.15	26.3	65.69	8.42	22.93	3.4	21.53	38.22	32.39	44.67	53.92	5.75	26.6	14.21	30.6	22.1	29.21	22.34	15.75	38.76	22.64	26.15	34.18	13.7	67.35	11.11	73.84	57.12	35.58	38.02	61.35	29.77	8.69	23.44	25.93	2
APOBEC3C	77.46	79.44	92.03	21.77	33.51	19.35	22.74	69.37	83.14	129.24	33.89	38.24	22.88	26.3	158.25	21.42	40.2	6.8	46.47	50.11	134.55	58.75	160.07	6.9	21.77	99.49	27.89	11.4	93.32	37.23	31.49	138.63	34.67	32.63	133.3	242.08	351.18	7.27	118	143.46	55.02	81.47	53.17	35.3	19.54	264.3	194.5	19.97
APOBEC3D	31.77	37.63	81.2	27.31	34.46	22.4	7.18	26.37	44.02	68.93	30.13	31.68	4.58	17.53	62.33	13.77	22.67	10.19	37.4	36.52	51.66	31.95	117.95	7.47	16.93	47.38	32.54	18.65	21.62	44.67	29.24	68.57	33.96	30.25	53.17	18.27	48.11	10.91	55.21	62.43	31.07	27.16	49.08	21.26	8.69	73.73	51.87	27.95
APOBEC3F	40.69	48.08	72.18	27.74	39.52	19.35	14.96	41.38	63.58	64.62	13.18	36.05	18.3	35.06	99.65	16.83	32.98	3.4	47.6	45.01	61.69	38.48	106.15	13.8	11.29	37.9	44.16	27.28	46.28	37.23	29.24	92.42	32.2	34.36	70.26	41.11	81.78	8.89	71.08	75.72	34.86	59.75	49.08	25.09	10.86	106.25	77.8	23.96
APOBEC3G	37.21	41.81	124.51	23.05	35.41	16.29	20.35	105.07	44.99	116.32	22.6	24.03	9.15	26.3	183.62	12.24	17.26	3.4	30.6	54.35	86.75	52.57	165.12	8.62	21.77	156.34	22.47	16.23	89.52	22.34	42.74	128.2	21.23	27.23	67.6	36.54	86.59	9.09	91.78	103.61	34.39	32.59	30.67	24.67	10.86	228.38	162.09	19.97
APOC1	123.37	16.72	50.52	26.03	31.93	7.13	13.17	51.52	133.02	1525.07	16.95	21.85	4.58	8.77	82.85	6.89	14.69	3.4	11.33	33.12	153.44	63.91	111.21	9.77	116.09	265.31	54.23	55.94	26.93	14.89	29.24	71.55	88.09	63.32	48.99	100.49	91.4	7.27	131.11	90.33	47.43	70.61	34.76	41.68	10.86	352.02	84.28	15.97
APOC2	27.85	29.27	63.16	32.01	34.78	21.38	8.38	11.76	24.45	43.08	20.71	13.11	13.73	8.77	51.5	8.42	12.88	6.8	13.6	28.03	33.16	25.77	35.38	7.47	9.67	9.48	31.38	20.37	12.52	29.78	17.99	76.03	26.53	23.34	27.72	22.84	43.3	10.3	38.64	39.85	23.01	32.59	49.08	17.44	17.37	74.87	19.45	13.98
APOC3	36.77	50.17	73.98	57.19	69.24	29.53	5.99	10.55	54.77	90.47	22.6	40.42	13.73	26.3	33.22	19.13	26.02	16.99	39.67	43.31	35.08	31.27	82.56	12.65	12.09	9.48	59.27	30.73	22.38	37.23	62.98	74.53	46.35	44.3	45.95	13.7	62.54	23.22	35.88	51.81	37.47	43.45	67.48	25.52	13.03	50.67	38.9	11.98
APOD	23.94	50.17	37.89	28.59	37.62	19.35	4.19	4.46	24.45	30.16	28.25	18.57	27.45	26.3	16.79	16.07	12.37	3.4	31.73	29.73	16.96	22.68	30.33	4.02	9.67	14.21	61.21	29.35	10.62	7.45	31.49	49.19	20.17	24.64	29.24	27.41	28.86	5.45	33.12	33.21	25.14	21.73	83.84	15.74	15.2	27.6	25.93	13.98
APOE	827.29	27.18	84.81	20.06	21.18	17.31	42.49	124.95	169.22	1843.87	18.83	16.39	4.58	17.53	369.49	10.71	16.23	3.4	15.87	41.62	301.49	99.3	136.48	9.2	218.47	852.78	163.48	180.26	56.52	14.89	6.75	114.78	194.59	208.11	94.95	155.3	211.67	3.64	251.88	146.12	72.58	135.79	120.65	65.5	2.17	644.68	492.74	37.94
APOF	25.68	45.99	55.94	29.87	34.46	29.53	10.17	13.39	49.4	68.93	33.89	9.83	9.15	17.53	42.92	13.77	30.66	3.4	27.2	45.01	29.69	31.61	64.03	5.75	25.8	47.38	53.46	27.97	22	14.89	29.24	56.65	33.96	33.71	34.18	13.7	43.3	9.9	39.33	25.24	27.75	43.45	61.35	22.12	21.71	44.24	45.38	21.96
APOL1	21.76	123.34	72.18	26.89	33.83	26.47	41.9	49.49	177.04	176.63	48.96	37.14	59.48	26.3	99.65	25.25	15.72	3.4	63.47	31.42	65.16	104.11	119.63	10.92	19.35	94.75	22.08	16.58	64.49	44.67	29.24	92.42	25.83	32.42	44.81	50.24	67.35	10.5	74.53	77.05	31.07	195.54	49.08	17.44	6.51	145.2	110.22	43.93
APOL2	55.7	33.45	59.55	35.42	37.62	21.38	20.95	57.61	113.95	224.02	50.84	20.76	9.15	52.59	112.71	13.77	14.17	10.19	32.87	62	75.57	60.47	104.47	11.5	42.73	123.18	52.3	25.21	61.45	29.78	26.99	92.42	32.55	32.2	48.61	36.54	76.97	8.48	102.13	79.7	27.04	76.04	57.26	14.89	17.37	107.01	97.25	15.97
APOL3	14.58	33.45	75.79	23.47	22.45	15.27	15.56	40.57	63.09	211.1	16.95	22.94	4.58	17.53	67.55	10.71	11.6	3.4	17	27.18	88.67	33.67	128.05	9.2	19.35	90.02	24.41	12.43	35.28	7.45	17.99	79.01	23	20.96	55.07	27.41	24.05	9.69	87.64	75.72	26.56	43.45	32.72	18.29	13.03	91.88	84.28	17.97
APOL4	27.63	45.99	75.79	128.46	75.56	13.24	7.18	8.11	241.11	193.87	9.42	27.31	18.3	8.77	26.5	14.54	12.63	3.4	26.07	33.12	27.37	28.17	53.92	8.62	17.74	18.95	30.22	18.65	34.14	37.23	33.74	61.12	25.12	26.58	30	45.68	33.67	7.67	75.22	46.49	27.75	48.88	63.39	21.69	17.37	36.68	90.77	9.98
APOL6	21.32	60.62	61.35	18.35	28.77	12.22	13.17	25.15	154.54	202.48	39.54	21.85	13.73	17.53	79.12	12.24	11.08	6.8	40.8	33.12	78.26	42.95	121.32	5.75	45.95	156.34	27.12	31.42	61.45	14.89	26.99	90.93	26.89	28.74	67.6	59.38	115.46	9.29	91.09	116.9	31.54	206.4	59.3	23.39	8.69	100.96	90.77	27.95
APOLD1	28.29	25.09	59.55	51.64	96.43	23.42	20.35	37.32	31.3	47.39	11.3	20.76	18.3	43.83	87.71	9.18	17.26	3.4	39.67	51.81	39.32	48.1	77.51	6.9	14.51	18.95	55.01	27.63	32.62	44.67	24.74	76.03	44.93	45.17	41.78	27.41	57.73	10.3	60.04	42.51	28.46	32.59	57.26	23.82	15.2	43.1	71.32	15.97
APOM	26.33	33.45	63.16	40.12	48.06	18.33	8.38	10.55	44.02	51.7	22.6	17.48	4.58	17.53	25.01	12.24	17.78	3.4	43.07	38.22	19.28	21.99	55.6	6.9	12.09	18.95	38.35	26.94	17.45	59.56	29.24	61.12	37.15	31.98	35.32	27.41	24.05	14.94	33.12	33.21	31.54	27.16	40.9	22.54	10.86	39.7	45.38	7.99
APOO	59.4	112.89	48.72	52.92	57.22	17.31	15.56	30.83	90.97	77.55	48.96	24.03	22.88	8.77	86.59	32.13	18.55	10.19	92.94	101.91	40.87	57.72	45.49	9.2	47.56	47.38	199.5	151.25	47.42	37.23	26.99	68.57	70.41	67.21	33.8	63.95	158.75	9.29	62.11	39.85	37.95	59.75	116.56	28.92	6.51	71.09	25.93	23.96
APOOL	53.53	31.36	25.26	35.42	39.52	13.24	11.37	15.82	47.44	51.7	18.83	17.48	18.3	8.77	37.7	15.3	12.11	10.19	39.67	51.81	28.53	15.81	62.34	7.47	25.8	23.69	68.95	44.2	27.69	29.78	20.24	43.23	45.99	41.49	30	31.97	76.97	7.07	46.92	42.51	25.61	32.59	53.17	16.59	17.37	37.06	25.93	7.99
APP	501.33	572.8	88.42	249.24	215.62	40.73	38.9	96.14	352.61	206.79	254.21	101.6	155.57	61.36	244.83	112.46	27.31	3.4	235.75	1003.86	88.29	137.09	117.95	28.74	232.17	184.77	1766.47	1181.7	226.47	74.45	206.94	263.85	627.98	491.2	77.86	406.52	601.34	10.7	164.93	79.7	74.47	401.94	2073.54	42.53	13.03	258.25	233.4	75.88
APPBP2	59.4	54.35	63.16	65.72	76.83	20.36	8.38	21.91	61.13	34.46	28.25	15.29	22.88	26.3	72.78	16.07	22.93	3.4	54.4	66.24	45.49	40.54	47.18	6.32	29.02	56.85	63.14	42.48	40.21	44.67	44.99	49.19	90.93	79.74	47.85	59.38	62.54	8.28	50.38	41.18	23.24	43.45	106.34	16.16	6.51	51.42	58.35	9.98
APPL1	167.76	68.99	92.03	171.99	178.31	15.27	17.36	44.22	81.18	120.63	69.67	27.31	64.06	8.77	98.53	23.72	21.13	3.4	71.4	143.53	84.05	70.44	104.47	9.2	94.32	80.54	420.31	239.31	79.28	29.78	31.49	134.16	138.33	106.75	93.05	105.05	206.86	8.68	84.19	81.03	43.4	103.2	245.39	20.84	19.54	128.56	110.22	25.96
APPL2	45.69	96.16	55.94	49.08	49.64	13.24	10.17	21.91	43.04	47.39	18.83	13.11	32.03	17.53	66.81	22.19	11.6	13.59	95.2	69.64	27.76	28.17	55.6	7.47	15.32	28.43	62.37	36.6	42.11	7.45	26.99	35.78	42.81	41.92	29.62	36.54	38.49	6.87	34.5	33.21	22.53	16.29	77.71	17.01	8.69	39.7	64.83	17.97
APRT	155.58	110.8	88.42	63.59	97.69	36.65	19.75	28.4	99.77	112.01	60.26	40.42	22.88	17.53	93.3	30.6	74.72	16.99	64.6	169.01	142.65	51.54	139.85	13.8	170.1	90.02	186.33	98.76	79.28	59.56	47.24	114.78	87.39	97.03	100.64	310.6	596.53	15.55	108.34	96.97	57.63	152.09	304.69	33.6	13.03	149.73	149.12	33.95
APTX	81.6	137.97	113.68	93.46	90.1	27.49	17.36	37.73	167.75	103.39	37.66	49.16	36.6	8.77	124.28	32.13	35.56	20.39	83.87	112.96	62.46	75.93	97.73	13.8	86.26	75.8	135.97	84.95	68.66	52.12	58.48	77.52	91.99	111.73	89.25	123.33	192.43	17.17	119.38	70.4	60.24	76.04	130.87	38.28	26.06	96.8	58.35	29.95
AQP1	20.45	56.44	41.5	24.33	33.2	11.2	8.38	15.01	26.41	17.23	30.13	34.96	9.15	26.3	55.24	8.42	13.14	6.8	28.33	37.37	21.2	19.58	28.64	10.35	75.78	42.64	777.87	309.41	18.59	44.67	22.49	32.8	25.83	28.74	28.1	18.27	43.3	6.87	29.67	15.94	23.95	92.34	49.08	12.76	6.51	29.11	12.97	9.98
AQP10	28.5	39.72	45.11	34.57	47.74	24.44	16.16	11.76	34.72	30.16	20.71	19.66	4.58	26.3	27.99	9.95	22.93	3.4	21.53	54.35	31.23	27.14	55.6	5.75	12.9	28.43	43.77	25.55	23.52	52.12	38.24	56.65	31.49	27.01	38.74	36.54	62.54	13.93	33.12	35.87	36.29	27.16	55.21	22.54	13.03	38.57	25.93	9.98
AQP11	44.82	33.45	70.37	35.42	45.53	30.55	4.79	10.95	52.33	43.08	15.06	33.87	4.58	35.06	28.36	13.01	28.6	6.8	43.07	45.86	30.46	21.99	57.29	9.77	17.74	42.64	46.49	29.7	17.83	29.78	51.73	49.19	37.15	38.03	44.43	27.41	52.92	12.32	26.22	45.16	28.7	27.16	63.39	23.39	23.88	40.84	25.93	21.96
AQP12B	38.08	39.72	84.81	39.26	63.23	23.42	5.39	8.11	64.56	21.54	48.96	22.94	18.3	8.77	34.34	15.3	34.79	13.59	35.14	39.07	25.06	29.21	57.29	7.47	8.87	42.64	50.75	39.71	22	52.12	65.23	49.19	36.09	31.55	44.05	18.27	43.3	23.22	36.57	43.84	41.51	16.29	59.3	27.64	19.54	37.81	51.87	7.99
AQP3	22.85	1172.77	63.16	28.17	37.62	24.44	13.17	10.14	32.77	56.01	188.3	79.75	375.19	35.06	36.95	210.39	16.75	27.19	592.76	463.71	56.67	41.92	82.56	10.35	11.29	56.85	36.03	37.99	19.35	44.67	35.99	47.7	42.46	26.58	55.83	31.97	52.92	9.69	37.26	37.19	30.36	570.32	49.08	20.84	6.51	45.37	38.9	13.98
AQP4	35.9	45.99	52.33	30.3	37.62	19.35	5.39	8.11	39.12	25.85	22.6	16.39	18.3	35.06	23.51	17.6	15.46	3.4	44.2	39.07	15.42	23.71	40.44	7.47	8.87	9.48	30.99	19.34	12.52	29.78	29.24	46.21	37.15	29.39	40.26	27.41	57.73	15.15	42.09	31.88	29.41	43.45	53.17	27.64	13.03	34.03	64.83	3.99
AQP6	18.06	31.36	39.7	24.75	29.72	14.25	4.19	7.3	32.28	25.85	13.18	26.22	4.58	8.77	16.05	13.01	19.07	3.4	24.93	32.27	22.36	19.24	48.86	6.9	25.8	9.48	58.88	23.48	13.66	22.34	17.99	64.1	23.7	23.34	25.83	13.7	48.11	9.69	29.67	34.54	23.01	21.73	44.99	16.16	6.51	22.69	12.97	15.97
AQP7	88.34	131.7	241.8	133.15	180.21	71.27	10.77	10.14	124.71	137.86	43.31	64.45	22.88	70.12	41.43	38.25	43.55	3.4	85	63.7	47.04	102.39	160.07	12.07	19.35	42.64	95.68	52.83	30.35	96.79	96.72	111.8	103.31	107.4	128.37	41.11	48.11	58.97	83.5	155.42	121.67	76.04	106.34	87.19	43.43	62.77	51.87	43.93
AQP9	32.42	33.45	48.72	27.74	37.62	16.29	7.78	9.74	67.49	275.72	13.18	22.94	18.3	35.06	31.72	13.01	12.37	10.19	32.87	30.57	23.9	27.49	53.92	8.05	18.54	33.16	28.28	18.99	23.14	67.01	35.99	41.74	27.24	28.09	37.22	36.54	67.35	13.93	35.19	31.88	35.34	59.75	44.99	22.97	23.88	41.59	38.9	13.98
AQR	78.99	54.35	55.94	51.64	58.8	15.27	9.58	17.44	80.21	51.7	16.95	20.76	18.3	17.53	51.5	16.83	20.87	3.4	38.54	64.55	37.01	42.61	57.29	8.05	34.66	33.16	93.36	53.53	55.38	44.67	13.5	47.7	77.48	78.66	54.31	54.81	149.13	8.48	60.73	50.48	23.95	38.02	77.71	19.56	2.17	80.92	51.87	15.97
AR	18.93	27.18	37.89	87.92	71.13	7.13	8.98	8.11	22.5	38.77	9.42	20.76	4.58	8.77	25.01	9.95	12.88	10.19	29.47	36.52	20.05	44.67	28.64	7.47	16.12	14.21	27.89	12.78	13.28	52.12	20.24	37.27	20.87	19.67	20.89	27.41	38.49	7.88	30.36	27.9	24.43	16.29	28.63	20.41	2.17	22.69	19.45	13.98
ARAF	110.75	100.34	55.94	50.79	74.3	14.25	14.96	34.89	108.08	107.7	45.19	33.87	41.18	8.77	75.39	17.6	15.72	13.59	61.2	99.37	50.12	50.85	80.88	13.22	49.18	56.85	132.87	75.28	62.59	14.89	29.24	59.63	60.85	55.54	60.01	63.95	134.7	7.27	90.4	53.13	28.22	59.75	171.77	18.29	6.51	75.24	103.73	19.97
ARAP1	101.18	106.62	97.44	50.79	49.95	15.27	34.12	50.3	122.27	124.94	39.54	32.77	18.3	17.53	176.53	17.6	31.95	10.19	66.87	81.53	84.05	76.62	124.68	9.77	40.31	80.54	78.25	53.87	48.56	22.34	42.74	105.84	73.94	65.26	96.46	114.19	226.1	9.29	114.55	124.87	40.79	103.2	118.6	25.94	21.71	180.74	116.7	37.94
ARAP2	19.15	64.81	64.96	20.06	23.08	16.29	8.38	11.76	60.15	99.09	22.6	21.85	32.03	26.3	46.65	12.24	13.4	6.8	32.87	50.96	65.54	23.71	99.41	8.62	14.51	61.59	41.45	22.79	51.59	22.34	24.74	67.08	18.04	24.42	65.7	36.54	120.27	8.68	41.4	57.12	25.85	38.02	34.76	13.18	4.34	61.63	64.83	25.96
ARAP3	30.9	68.99	54.13	35	59.12	20.36	8.98	14.2	31.79	60.31	20.71	40.42	18.3	35.06	36.58	19.13	22.42	13.59	36.27	38.22	33.16	33.67	60.66	10.92	20.96	42.64	37.58	21.06	33.76	29.78	35.99	52.17	42.46	31.77	41.78	9.14	67.35	13.33	54.52	37.19	28.94	32.59	59.3	20.84	26.06	33.65	51.87	13.98
ARC	20.67	50.17	57.74	30.3	37.94	23.42	5.99	10.14	35.7	47.39	15.06	25.13	32.03	26.3	19.78	7.65	14.17	3.4	26.07	47.56	19.66	24.74	48.86	5.17	13.7	4.74	39.9	19.68	18.21	7.45	38.24	55.16	30.43	25.07	33.8	18.27	52.92	11.11	33.81	23.91	24.9	21.73	65.44	18.71	10.86	28.74	19.45	25.96
ARCN1	79.42	52.26	54.13	44.38	31.3	16.29	4.79	22.72	38.15	77.55	48.96	18.57	18.3	26.3	48.15	11.48	14.69	6.8	46.47	86.63	53.59	24.74	57.29	7.47	39.5	61.59	123.58	80.46	39.83	7.45	26.99	68.57	64.74	52.51	42.54	68.51	134.7	5.25	49.69	57.12	24.9	70.61	108.38	16.16	10.86	76.76	97.25	13.98
AREG	33.94	89.89	68.57	40.12	37.31	14.25	4.19	6.9	45.48	81.85	22.6	33.87	50.33	26.3	27.99	9.95	12.88	10.19	58.94	40.77	23.52	22.33	57.29	3.45	11.29	14.21	105.76	56.63	16.31	37.23	35.99	59.63	35.38	36.95	38.36	22.84	52.92	12.72	44.85	23.91	27.75	43.45	63.39	25.09	13.03	31.38	32.42	13.98
AREL1	88.78	54.35	66.76	53.77	77.77	20.36	14.96	25.56	101.72	81.85	30.13	25.13	32.03	35.06	77.26	15.3	13.4	3.4	45.34	95.12	49.35	59.79	111.21	10.92	56.43	37.9	112.34	72.52	53.11	37.23	24.74	56.65	74.65	73.48	67.6	82.22	120.27	12.92	83.5	45.16	24.43	54.32	134.96	15.74	10.86	55.58	38.9	31.95
ARF1	498.72	409.74	211.12	378.13	346.82	46.84	126.89	407.3	581.01	499.74	318.23	139.83	164.72	26.3	866.99	67.33	52.05	3.4	422.76	913.84	339.66	260.1	325.19	18.97	660.24	284.26	1627.01	970.02	462.42	22.34	29.24	280.25	495.31	380.13	197.49	648.6	1039.11	13.73	367.81	268.33	143.49	613.78	721.85	81.23	10.86	556.2	447.36	67.89
ARF3	245.66	150.52	63.16	80.66	92.95	17.31	59.85	168.35	219.59	155.09	80.97	53.53	41.18	8.77	418.38	30.6	15.98	6.8	111.07	179.2	82.89	83.15	69.08	11.5	139.47	99.49	170.84	102.56	180.19	14.89	24.74	251.93	124.18	181.53	71.4	397.38	774.52	4.44	229.79	106.27	57.4	130.36	157.46	34.87	8.69	151.25	129.67	19.97
ARF4	533.97	290.58	122.7	240.7	239.96	47.85	28.73	70.59	220.57	211.1	158.17	83.03	155.57	61.36	172.05	48.96	25.51	3.4	232.35	350.76	128	68.72	173.55	18.97	189.45	142.13	841.79	484.84	160.84	44.67	56.23	126.71	358.04	268.83	88.87	338	442.58	12.52	133.18	108.93	75.42	380.22	396.71	43.81	15.2	156.54	149.12	67.89
ARF5	218.9	144.24	119.09	125.9	137.21	21.38	40.1	96.96	235.73	189.56	60.26	36.05	41.18	8.77	293.35	32.9	55.66	3.4	81.6	238.65	100.24	91.4	138.16	11.5	121.73	132.65	366.08	208.58	162.74	67.01	40.49	169.94	157.08	152.35	86.21	301.46	408.91	13.53	135.25	94.31	64.75	179.24	251.52	36.15	17.37	240.86	175.05	39.94
ARF6	150.57	211.14	211.12	125.9	157.13	46.84	32.32	74.24	193.18	288.64	112.98	73.19	96.09	52.59	171.31	42.84	57.2	6.8	149.61	238.65	242.12	219.56	374.05	17.24	257.97	165.82	471.06	279.71	165.01	37.23	42.74	195.28	165.93	155.38	193.69	200.97	471.45	15.95	194.6	225.82	66.41	255.29	435.57	40.83	23.88	215.15	239.89	41.93
ARFGAP1	134.91	77.35	27.07	45.24	45.53	10.18	11.37	26.37	85.59	64.62	30.13	26.22	18.3	8.77	68.67	16.07	14.69	10.19	38.54	88.33	28.53	30.24	62.34	5.75	29.02	14.21	113.12	68.72	53.11	37.23	15.75	44.72	77.83	71.75	38.74	41.11	86.59	6.26	64.18	27.9	24.19	54.32	110.43	14.89	6.51	66.17	71.32	23.96
ARFGAP2	94.44	60.62	61.35	38.84	57.86	14.25	22.74	42.19	97.32	86.16	52.72	26.22	13.73	8.77	116.44	26.01	24.74	6.8	72.54	96.82	53.2	60.47	70.77	3.45	33.05	14.21	103.43	64.92	25.42	22.34	35.99	98.39	84.91	77.58	57.73	68.51	86.59	6.46	68.32	55.79	27.28	81.47	83.84	15.31	4.34	89.23	64.83	15.97
ARFGAP3	146.22	171.42	86.61	80.23	92	36.65	22.74	51.52	170.68	292.95	107.33	67.73	59.48	43.83	128.76	35.19	17.52	16.99	95.2	199.58	67.47	92.08	129.74	11.5	73.36	99.49	183.23	127.08	95.21	44.67	58.48	116.27	154.25	111.94	86.59	82.22	72.16	12.92	126.97	67.75	46.72	162.95	235.16	31.47	15.2	142.55	116.7	23.96
ARFGEF1	90.08	60.62	63.16	106.69	153.97	15.27	23.34	56.79	110.04	64.62	50.84	18.57	27.45	8.77	182.5	30.6	15.46	3.4	86.14	219.12	68.63	55.32	107.84	9.77	64.49	75.8	157.67	99.11	89.52	22.34	22.49	111.8	66.16	73.04	80.51	132.46	269.4	8.28	62.8	55.79	24.19	108.63	153.37	17.86	15.2	101.71	90.77	11.98
ARFGEF2	103.14	62.72	84.81	42.68	48.37	17.31	24.54	44.62	90.48	77.55	43.31	18.57	22.88	17.53	139.58	16.83	14.69	3.4	62.34	65.4	56.67	57.72	79.19	9.77	53.21	23.69	215	119.83	43.24	44.67	24.74	104.35	63.33	55.54	48.99	95.92	134.7	10.1	84.88	62.43	27.04	70.61	128.83	18.29	8.69	66.93	58.35	3.99
ARFIP1	34.16	52.26	28.87	23.47	25.61	12.22	3.59	22.31	57.22	43.08	24.48	14.2	13.73	26.3	48.89	14.54	11.85	3.4	38.54	71.34	32	27.83	33.7	3.45	29.02	37.9	47.26	28.32	50.83	37.23	11.25	50.68	32.9	35.66	27.72	54.81	81.78	5.45	42.78	31.88	17.31	43.45	53.17	10.63	8.69	45	51.87	17.97
ARFIP2	119.68	100.34	68.57	69.56	68.92	18.33	11.37	33.67	138.89	81.85	58.37	30.59	32.03	8.77	76.88	19.89	10.31	6.8	217.61	172.41	49.73	63.91	85.93	6.9	54.82	42.64	169.29	94.96	56.9	14.89	24.74	102.86	105.08	86.44	49.75	82.22	163.56	9.69	106.27	53.13	32.49	65.18	87.93	21.26	6.51	74.49	97.25	15.97
ARFRP1	110.75	83.62	75.79	68.28	80.62	21.38	19.75	51.11	125.2	116.32	52.72	28.4	36.6	8.77	140.7	25.25	26.28	10.19	70.27	91.72	74.79	79.71	138.16	8.05	56.43	56.85	204.15	127.77	115.32	7.45	38.24	89.44	77.13	85.14	67.6	100.49	202.05	9.09	99.37	61.11	41.27	76.04	134.96	26.79	10.86	138.01	136.15	23.96
ARG2	23.94	87.8	30.68	34.57	34.78	13.24	2.39	8.11	23.96	25.85	16.95	17.48	45.75	26.3	23.51	10.71	8.5	3.4	29.47	64.55	13.11	15.46	26.96	9.2	12.09	33.16	29.83	12.09	17.07	22.34	20.24	23.85	29.36	26.36	23.17	9.14	33.67	6.26	23.46	18.6	16.6	54.32	26.58	11.91	8.69	28.36	12.97	9.98
ARGLU1	288.31	284.31	164.2	246.68	264.62	19.35	65.84	189.04	214.21	297.26	111.1	80.84	128.11	43.83	306.04	57.38	29.89	3.4	333.22	404.26	271.8	105.83	328.56	9.77	228.95	180.03	314.17	177.15	395.27	37.23	26.99	289.19	218.64	261.48	238.88	237.52	413.72	12.12	181.49	176.67	58.82	249.86	347.63	31.05	15.2	439.37	233.4	61.9
ARHGAP1	118.37	104.53	72.18	40.12	55.96	34.62	15.56	41.78	103.68	77.55	43.31	37.14	22.88	43.83	103.76	19.13	19.33	6.8	69.14	94.27	55.52	64.94	72.45	16.67	47.56	56.85	125.13	73.55	47.04	14.89	33.74	101.37	69.34	67.42	58.87	159.87	149.13	10.3	55.9	65.09	33.44	97.77	104.29	29.77	10.86	102.47	71.32	43.93
ARHGAP10	39.6	31.36	66.76	31.58	42.36	22.4	13.17	21.91	41.08	77.55	26.36	30.59	9.15	43.83	67.18	13.77	18.81	3.4	38.54	86.63	33.54	35.73	74.14	8.05	18.54	37.9	44.94	30.04	91.04	67.01	33.74	84.97	45.99	41.28	37.22	73.08	96.21	9.49	133.87	50.48	36.29	27.16	94.07	19.99	15.2	63.52	51.87	23.96
ARHGAP11A	69.19	18.81	54.13	33.29	62.6	15.27	4.79	11.36	108.57	81.85	26.36	17.48	9.15	17.53	39.56	14.54	9.28	3.4	24.93	108.71	33.54	60.47	74.14	7.47	48.37	14.21	77.86	45.93	28.07	37.23	20.24	62.61	50.24	60.94	27.72	77.65	110.65	6.66	64.18	51.81	29.88	38.02	67.48	17.44	15.2	62.39	45.38	15.97
ARHGAP11B	76.81	33.45	43.31	39.69	68.61	6.11	14.96	12.98	112	34.46	33.89	12.02	9.15	8.77	52.62	9.18	18.04	3.4	18.13	88.33	39.32	83.15	53.92	6.32	42.73	23.69	104.59	47.31	41.73	7.45	17.99	84.97	54.13	76.07	30	36.54	57.73	2.22	66.94	30.55	21.58	10.86	69.53	13.61	2.17	66.93	64.83	11.98
ARHGAP12	67.67	62.72	57.74	60.18	76.83	15.27	10.77	26.77	86.56	68.93	33.89	25.13	36.6	26.3	64.94	18.36	18.04	16.99	44.2	77.29	40.87	22.33	50.55	9.2	45.95	37.9	98.4	63.19	30.73	14.89	33.74	64.1	61.56	52.73	48.61	100.49	76.97	9.69	43.47	50.48	29.41	38.02	145.19	25.52	28.23	34.79	45.38	27.95
ARHGAP15	37.43	45.99	120.9	51.21	48.06	21.38	10.17	15.82	49.4	133.55	28.25	19.66	4.58	35.06	37.32	20.66	42.77	6.8	27.2	106.16	146.89	21.65	133.11	8.05	18.54	104.23	39.13	21.06	26.17	67.01	38.24	80.5	26.18	36.09	138.24	36.54	52.92	12.72	45.54	98.3	27.04	76.04	63.39	18.71	19.54	69.95	64.83	21.96
ARHGAP17	109.67	75.26	131.72	134.01	157.45	29.53	22.15	55.98	112	224.02	30.13	38.24	45.75	8.77	113.46	21.42	32.72	10.19	53.27	135.89	134.94	52.57	146.59	5.75	34.66	104.23	180.13	99.11	86.87	22.34	24.74	108.82	153.55	136.58	152.29	137.03	202.05	11.71	100.06	135.49	56.92	124.93	159.5	35.3	32.57	195.11	188.02	27.95
ARHGAP18	49.61	127.52	52.33	33.72	46.79	19.35	13.77	27.99	32.28	81.85	41.43	25.13	41.18	26.3	52.62	48.2	10.82	3.4	222.14	36.52	42.79	24.05	79.19	8.62	29.02	66.33	110.79	73.55	28.07	14.89	11.25	61.12	39.27	36.52	45.57	54.81	67.35	8.08	45.54	47.82	23.24	43.45	81.8	17.86	6.51	48.78	58.35	13.98
ARHGAP21	114.02	148.43	79.4	152.36	169.78	24.44	24.54	29.61	86.56	64.62	58.37	43.7	50.33	52.59	103.01	31.37	15.46	6.8	80.47	139.28	46.26	40.89	82.56	15.52	35.47	33.16	223.91	114.65	49.69	22.34	42.74	77.52	112.86	114.32	49.37	9.14	52.92	14.34	44.16	42.51	48.15	59.75	182	30.2	17.37	46.13	45.38	39.94
ARHGAP23	92.69	167.24	90.22	46.09	44.26	15.27	5.39	15.82	55.75	73.24	16.95	29.5	96.09	35.06	37.32	29.84	13.4	6.8	81.6	67.09	15.04	66.66	65.71	6.9	44.34	14.21	43	31.08	69.42	29.78	29.24	84.97	64.39	41.71	36.84	27.41	19.24	14.14	42.09	30.55	39.13	108.63	87.93	23.39	19.54	48.4	58.35	15.97
ARHGAP24	54.83	43.9	50.52	24.75	22.45	26.47	10.17	14.2	31.79	51.7	33.89	12.02	4.58	35.06	38.07	10.71	17.01	10.19	41.94	28.88	23.9	25.77	48.86	10.92	12.09	9.48	18.21	23.14	30.35	22.34	11.25	79.01	27.95	26.58	46.33	22.84	48.11	10.5	46.23	37.19	20.87	38.02	34.76	15.31	17.37	45	45.38	9.98
ARHGAP25	35.9	50.17	153.38	46.09	55.01	21.38	14.36	20.28	58.2	133.55	43.31	20.76	22.88	8.77	52.62	10.71	37.62	10.19	28.33	27.18	162.31	37.11	146.59	13.22	21.77	90.02	55.78	33.84	44.38	44.67	29.24	101.37	30.43	32.42	157.99	86.78	96.21	14.74	72.46	135.49	29.17	48.88	49.08	19.99	19.54	118.35	162.09	15.97
ARHGAP26	35.9	98.25	75.79	40.97	56.59	16.29	25.74	37.73	62.6	68.93	47.08	49.16	18.3	35.06	116.44	18.36	26.28	3.4	60.07	79.83	46.65	110.98	99.41	8.62	111.25	66.33	64.69	41.09	42.11	29.78	31.49	131.18	54.48	38.68	54.31	68.51	62.54	10.7	91.09	55.79	42.45	81.47	53.17	26.79	28.23	83.56	58.35	29.95
ARHGAP27	95.31	94.07	113.68	57.62	66.39	25.45	20.35	33.67	86.07	133.55	41.43	33.87	41.18	26.3	102.64	25.25	61.58	16.99	98.61	89.18	101.4	52.57	138.16	56.33	58.85	66.33	94.52	52.49	51.97	52.12	67.48	90.93	57.67	58.78	107.1	105.05	187.62	13.53	81.43	85.02	37.95	135.79	214.72	31.9	47.77	90.75	142.64	29.95
ARHGAP28	17.84	41.81	27.07	26.89	42.68	10.18	10.17	11.36	19.56	25.85	9.42	13.11	9.15	8.77	28.74	13.77	12.11	3.4	17	46.71	18.51	21.99	35.38	7.47	6.45	23.69	32.93	24.86	10.24	7.45	22.49	49.19	75.71	92.49	22.03	18.27	52.92	6.46	24.15	14.61	13.28	27.16	42.94	12.76	17.37	31.38	38.9	5.99
ARHGAP29	17.84	18.81	30.68	18.35	28.77	15.27	4.19	18.26	24.45	12.92	33.89	25.13	4.58	26.3	48.52	8.42	11.08	3.4	14.73	27.18	20.43	13.74	32.01	10.92	14.51	23.69	141.4	104.29	16.31	7.45	22.49	29.81	30.07	27.01	24.31	13.7	9.62	7.07	52.45	29.22	17.79	43.45	145.19	12.33	4.34	26.85	25.93	17.97
ARHGAP30	16.75	39.72	52.33	18.78	16.12	11.2	6.58	8.52	33.26	47.39	20.71	8.74	13.73	8.77	26.87	7.65	12.11	3.4	15.87	24.63	61.3	20.62	85.93	5.75	11.29	52.11	65.86	46.27	18.21	22.34	15.75	35.78	19.1	17.5	63.04	22.84	28.86	3.64	31.74	45.16	18.74	48.88	38.85	11.06	6.51	54.45	38.9	11.98
ARHGAP31	21.76	37.63	52.33	30.73	34.78	16.29	13.77	31.24	29.34	60.31	15.06	16.39	22.88	26.3	65.69	11.48	19.84	10.19	18.13	28.03	48.58	20.96	70.77	14.95	41.92	47.38	32.15	22.79	42.87	22.34	22.49	53.66	31.84	23.34	29.62	45.68	96.21	6.06	34.5	51.81	28.94	32.59	51.12	18.29	13.03	71.84	38.9	29.95
ARHGAP32	63.54	83.62	25.26	64.87	49.64	7.13	8.38	20.28	38.15	8.62	50.84	34.96	32.03	8.77	40.68	22.19	11.34	10.19	105.41	83.23	15.42	22.68	30.33	6.32	18.54	14.21	116.22	68.03	21.62	14.89	15.75	53.66	32.2	47.97	18.61	36.54	76.97	5.25	26.91	17.27	17.79	43.45	100.2	14.03	8.69	34.41	32.42	5.99
ARHGAP33	104.23	41.81	59.55	95.17	115.08	17.31	5.39	10.95	99.77	43.08	30.13	19.66	13.73	35.06	40.31	29.07	20.61	10.19	100.87	120.6	32.77	64.25	70.77	9.2	20.15	14.21	84.84	35.91	34.9	7.45	22.49	53.66	69.7	86.44	33.8	31.97	43.3	8.89	32.43	42.51	29.88	16.29	124.74	16.59	23.88	53.69	58.35	9.98
ARHGAP35	119.02	54.35	45.11	72.55	72.72	18.33	14.96	36.1	38.64	12.92	48.96	20.76	50.33	8.77	120.92	18.36	15.2	3.4	74.8	112.96	29.3	53.6	77.51	9.77	41.11	28.43	155.34	90.48	46.28	22.34	13.5	64.1	86.33	91.41	44.05	86.78	96.21	7.67	64.87	47.82	24.9	86.91	165.64	14.03	10.86	59.74	64.83	21.96
ARHGAP39	45.04	83.62	27.07	37.56	44.58	15.27	8.98	15.82	22.5	17.23	16.95	24.03	13.73	8.77	41.8	9.18	17.26	10.19	99.74	73.89	16.96	26.8	48.86	6.9	20.15	4.74	62.76	32.46	16.31	22.34	20.24	34.29	35.03	43	26.2	27.41	67.35	8.28	26.91	23.91	17.55	21.73	94.07	14.46	13.03	27.6	25.93	11.98
ARHGAP4	272.21	35.54	200.29	46.95	55.96	15.27	18.55	19.88	60.64	159.4	28.25	21.85	4.58	8.77	62.7	5.36	51.02	20.39	22.67	79.83	188.53	102.74	227.47	10.92	26.6	156.34	42.61	29.7	45.9	22.34	51.73	80.5	42.1	32.2	236.98	68.51	139.51	7.88	69.01	184.64	56.68	124.93	61.35	34.02	6.51	105.12	175.05	17.97
ARHGAP40	27.85	23	52.33	36.28	32.56	13.24	4.19	9.33	34.23	21.54	16.95	22.94	13.73	70.12	48.89	9.95	18.04	6.8	32.87	39.07	26.99	30.24	55.6	8.62	9.67	23.69	42.22	27.28	17.83	22.34	33.74	71.55	29.36	28.31	34.94	27.41	52.92	18.58	33.12	53.13	33.2	54.32	38.85	24.67	4.34	33.65	32.42	7.99
ARHGAP44	27.42	45.99	30.68	35.42	38.89	20.36	8.98	8.11	23.47	47.39	35.78	16.39	18.3	8.77	27.99	11.48	14.17	3.4	51	46.71	16.96	16.49	50.55	8.62	6.45	4.74	30.99	17.96	7.97	44.67	15.75	32.8	23.35	26.36	27.72	13.7	28.86	5.45	24.84	22.58	22.29	48.88	18.4	15.74	8.69	20.04	25.93	21.96
ARHGAP45	31.55	45.99	113.68	24.75	34.46	9.16	14.36	17.04	42.06	198.17	22.6	27.31	9.15	26.3	43.67	17.6	66.22	6.8	20.4	36.52	160.38	24.4	212.3	8.05	20.15	85.28	31.77	16.92	34.14	14.89	17.99	61.12	34.32	44.73	187.61	41.11	81.78	8.68	76.6	120.88	32.73	86.91	42.94	23.82	17.37	90.37	129.67	11.98
ARHGAP5	115.11	87.8	36.09	77.25	72.08	10.18	9.58	23.53	74.83	51.7	101.68	25.13	59.48	17.53	52.62	29.84	12.63	6.8	107.67	118.9	40.87	78	52.23	6.9	64.49	37.9	155.34	85.64	52.35	22.34	13.5	65.59	133.03	111.94	44.43	73.08	182.81	7.88	73.15	45.16	29.65	43.45	169.73	11.48	10.86	69.19	77.8	3.99
ARHGAP8	89	71.08	32.48	44.38	62.6	13.24	21.55	35.29	151.61	60.31	94.15	26.22	4.58	8.77	94.8	20.66	11.85	3.4	39.67	83.23	21.2	101.02	47.18	6.9	16.93	42.64	142.17	77.7	103.18	29.78	26.99	95.4	45.29	28.96	27.34	173.57	211.67	8.08	93.16	55.79	30.83	32.59	349.68	19.99	8.69	64.28	38.9	7.99
ARHGAP9	45.48	41.81	211.12	52.49	70.19	25.45	20.35	45.84	86.56	215.41	26.36	44.79	32.03	52.59	99.65	14.54	105.39	3.4	52.14	54.35	269.49	44.67	281.38	9.77	31.44	123.18	54.62	45.93	47.42	74.45	51.73	131.18	56.61	47.76	244.58	95.92	139.51	13.73	91.09	179.33	56.92	76.04	42.94	31.9	10.86	109.65	239.89	35.94
ARHGDIA	504.6	263.4	173.23	208.27	222.26	45.82	39.5	111.56	322.78	361.88	118.63	63.36	77.78	61.36	337.76	59.68	72.92	40.78	226.68	402.56	247.52	165.96	318.45	12.65	177.35	203.72	299.45	216.17	259.85	111.68	67.48	228.08	268.88	237.28	191.41	296.89	418.53	18.38	333.3	217.85	78.74	396.51	595.07	48.06	10.86	331.98	278.79	65.89
ARHGDIB	51.13	43.9	398.78	54.2	129.31	24.44	54.47	118.46	112	551.44	50.84	39.33	41.18	35.06	224.68	25.25	70.6	10.19	27.2	51.81	925.68	84.52	800.34	12.65	103.99	435.86	105.37	110.85	113.8	22.34	29.24	283.23	61.56	65.05	578.03	278.62	543.61	13.93	195.29	425.08	61.67	293.31	98.16	47.63	26.06	456.38	505.71	87.86
ARHGDIG	35.9	20.91	37.89	156.2	99.9	24.44	4.79	6.09	29.83	43.08	28.25	17.48	18.3	17.53	27.62	13.01	22.16	3.4	24.93	114.65	24.29	20.27	42.12	7.47	12.09	18.95	33.7	23.83	23.14	14.89	20.24	41.74	31.84	35.66	37.98	22.84	24.05	7.67	36.57	46.49	25.61	27.16	102.25	19.99	10.86	29.11	38.9	7.99
ARHGEF1	188	98.25	333.82	70.42	103.7	16.29	26.93	67.75	159.92	417.89	35.78	45.88	59.48	96.42	154.14	32.9	131.67	6.8	85	141.83	368.19	72.84	486.95	19.54	83.84	345.85	206.86	113.96	126.7	74.45	53.98	193.79	92.69	80.17	484.6	127.89	129.89	7.07	164.24	313.5	53.6	141.22	229.03	35.3	17.37	236.7	350.1	65.89
ARHGEF10	163.63	50.17	86.61	60.18	108.12	25.45	15.56	32.45	72.87	47.39	30.13	21.85	13.73	35.06	104.87	19.13	19.07	10.19	55.54	169.86	32.77	24.05	52.23	7.47	8.87	33.16	137.52	75.28	18.21	14.89	47.24	67.08	105.43	99.62	51.27	41.11	81.78	14.94	51.07	43.84	34.15	48.88	98.16	21.26	19.54	36.3	32.42	27.95
ARHGEF10L	36.34	81.53	37.89	35	39.84	16.29	14.96	16.63	72.87	56.01	50.84	29.5	22.88	52.59	55.61	19.89	15.98	3.4	41.94	64.55	30.46	37.45	53.92	6.9	27.41	42.64	75.15	62.5	33	22.34	24.74	40.25	36.44	40.84	30.38	22.84	57.73	6.26	43.47	38.52	22.77	32.59	143.14	17.44	17.37	64.66	58.35	13.98
ARHGEF11	140.13	62.72	55.94	90.05	110.97	32.58	44.29	85.6	142.32	133.55	30.13	27.31	45.75	26.3	232.52	18.36	14.17	13.59	70.27	129.94	38.17	45.35	67.4	10.35	60.46	28.43	284.73	210.3	70.18	59.56	26.99	101.37	108.97	99.41	34.18	95.92	91.4	10.91	68.32	55.79	43.64	70.61	116.56	24.67	8.69	128.94	84.28	9.98
ARHGEF12	56.79	66.9	41.5	51.21	61.02	7.13	14.96	34.48	49.88	90.47	41.43	22.94	41.18	8.77	78	16.83	16.23	10.19	61.2	68.79	32.39	43.64	80.88	12.07	66.91	56.85	117.38	61.47	36.42	29.78	35.99	59.63	62.27	52.73	29.24	82.22	134.7	7.47	44.16	33.21	26.09	119.5	134.96	18.29	17.37	77.14	97.25	29.95
ARHGEF15	41.78	56.44	50.52	70.42	90.42	25.45	9.58	16.63	86.07	94.78	30.13	32.77	18.3	35.06	52.62	24.48	26.8	13.59	53.27	45.01	25.83	36.08	84.25	13.22	20.96	18.95	65.08	37.64	29.59	29.78	51.73	87.95	50.95	52.3	64.18	22.84	14.43	22.62	50.38	57.12	46.49	38.02	55.21	26.79	39.08	64.66	45.38	13.98
ARHGEF16	34.16	79.44	34.28	22.19	17.7	22.4	8.98	8.92	69.94	43.08	30.13	31.68	22.88	26.3	32.1	23.72	13.4	3.4	51	59.45	21.2	53.94	43.81	7.47	26.6	14.21	57.72	38.33	40.21	29.78	17.99	71.55	25.83	18.8	27.34	27.41	57.73	7.88	31.05	25.24	21.58	32.59	30.67	13.18	2.17	60.5	32.42	11.98
ARHGEF17	91.17	75.26	36.09	54.63	88.21	19.35	8.38	15.82	65.05	56.01	33.89	16.39	50.33	52.59	34.71	19.13	19.07	10.19	98.61	55.2	20.82	24.05	53.92	9.2	12.9	28.43	113.89	70.1	10.62	22.34	26.99	38.76	106.49	97.46	33.8	18.27	52.92	5.86	22.77	29.22	24.67	65.18	110.43	18.71	6.51	24.58	25.93	21.96
ARHGEF18	101.4	85.71	66.76	69.56	77.14	21.38	11.97	21.5	93.9	73.24	28.25	17.48	41.18	43.83	75.76	14.54	20.61	6.8	65.74	76.44	77.49	53.6	126.37	5.75	31.44	33.16	103.04	78.73	46.66	59.56	20.24	70.06	62.62	64.83	148.49	45.68	86.59	5.65	62.8	77.05	27.51	38.02	108.38	18.29	15.2	72.22	71.32	25.96
ARHGEF19	25.68	35.54	39.7	56.76	82.2	20.36	14.36	30.83	117.86	38.77	28.25	24.03	27.45	26.3	138.84	15.3	20.1	6.8	26.07	97.67	28.14	78	58.97	8.62	26.6	18.95	57.72	37.99	42.49	67.01	33.74	52.17	35.38	31.33	34.94	22.84	101.02	13.53	55.21	33.21	31.54	54.32	112.47	17.01	30.4	51.42	38.9	13.98
ARHGEF2	95.74	73.17	84.81	155.77	141.95	22.4	47.28	192.29	194.65	155.09	56.49	28.4	41.18	8.77	425.47	15.3	36.07	10.19	58.94	215.72	108.34	52.23	144.9	10.92	125.76	71.06	610.91	299.74	72.07	29.78	35.99	116.27	104.72	82.55	94.57	146.16	254.97	13.53	153.2	126.2	80.64	141.22	349.68	44.23	28.23	197	220.44	31.95
ARHGEF25	98.35	29.27	34.28	64.44	66.08	18.33	12.57	11.76	33.75	34.46	15.06	20.76	9.15	43.83	45.16	12.24	22.42	6.8	26.07	42.46	23.52	18.9	35.38	14.95	16.12	33.16	45.32	29.7	26.55	22.34	17.99	55.16	94.46	69.59	30.38	27.41	67.35	8.68	35.19	30.55	26.09	43.45	40.9	19.14	13.03	29.87	32.42	21.96
ARHGEF26	23.94	60.62	70.37	120.35	129.31	27.49	9.58	9.74	75.8	68.93	20.71	32.77	13.73	17.53	34.34	19.89	32.21	10.19	39.67	90.87	23.13	33.33	42.12	6.9	11.29	33.16	81.74	41.78	20.86	37.23	44.99	47.7	106.49	103.08	35.7	31.97	43.3	14.14	30.36	38.52	28.22	21.73	87.93	12.76	15.2	39.7	45.38	17.97
ARHGEF28	21.98	68.99	55.94	42.68	38.89	14.25	22.74	34.08	48.91	68.93	62.14	21.85	36.6	8.77	81.74	23.72	15.46	6.8	57.8	40.77	25.45	46.04	37.07	6.9	32.25	4.74	61.59	35.91	23.52	14.89	29.24	86.46	30.78	22.91	28.1	105.05	317.51	11.51	46.23	27.9	22.29	32.59	92.02	18.71	8.69	51.42	19.45	13.98
ARHGEF3	41.56	85.71	120.9	50.79	71.45	23.42	11.37	29.21	66.51	168.02	48.96	31.68	13.73	17.53	65.31	17.6	29.63	6.8	55.54	75.59	96.77	62.19	117.95	13.22	54.82	127.92	85.22	59.74	48.18	22.34	53.98	64.1	146.12	128.37	71.78	77.65	158.75	12.32	79.36	92.99	40.56	59.75	53.17	25.09	17.37	93.77	123.18	29.95
ARHGEF35	80.73	81.53	191.27	132.3	142.27	80.44	19.75	24.75	141.34	142.17	50.84	60.08	36.6	96.42	56.73	38.25	34.27	3.4	77.07	94.27	60.53	61.5	131.42	11.5	23.38	37.9	137.52	76.66	51.97	119.12	107.97	171.43	64.04	66.56	98.36	36.54	86.59	40.79	105.58	142.14	103.41	65.18	163.59	79.53	36.91	94.91	103.73	29.95
ARHGEF37	31.12	75.26	72.18	37.13	45.84	26.47	13.17	19.88	42.55	73.24	75.32	44.79	32.03	26.3	70.17	18.36	27.06	6.8	49.87	45.01	35.08	26.8	33.7	10.92	14.51	33.16	58.11	38.68	18.97	44.67	26.99	65.59	30.78	26.58	41.78	27.41	43.3	14.54	46.92	57.12	36.52	43.45	71.57	18.71	28.23	45.37	32.42	19.97
ARHGEF38	21.76	98.25	50.52	26.46	27.19	15.27	5.99	13.79	129.6	77.55	48.96	34.96	32.03	8.77	30.98	22.95	14.69	10.19	106.54	63.7	25.06	27.83	43.81	9.2	75.78	23.69	24.02	18.99	19.73	22.34	22.49	79.01	28.3	28.74	29.24	86.78	125.08	11.31	40.02	33.21	37.95	48.88	59.3	21.26	17.37	37.43	51.87	15.97
ARHGEF40	215.85	77.35	117.29	77.25	106.54	36.65	29.93	45.03	101.72	163.71	88.5	41.51	32.03	26.3	146.68	30.6	36.07	20.39	89.54	74.74	45.11	67.34	99.41	12.07	24.18	37.9	140.23	111.89	61.07	14.89	62.98	138.63	238.81	188.87	67.22	36.54	62.54	22.01	57.97	65.09	43.64	108.63	143.14	37.85	23.88	58.23	19.45	37.94
ARHGEF5	53.53	52.26	68.57	65.3	67.97	19.35	13.17	19.47	90.97	60.31	35.78	32.77	18.3	8.77	60.46	19.89	25.51	13.59	58.94	60.3	31.23	45.7	69.08	8.05	12.9	37.9	160.38	102.56	48.94	67.01	53.98	89.44	35.03	36.31	47.09	41.11	62.54	10.91	48.3	62.43	37.71	38.02	112.47	23.39	23.88	64.28	32.42	21.96
ARHGEF7	146.87	123.34	83	170.28	211.51	24.44	23.94	37.73	86.07	129.24	64.02	32.77	36.6	70.12	88.83	25.25	20.1	6.8	71.4	179.2	78.65	50.85	119.63	5.17	74.97	66.33	194.47	104.63	95.59	52.12	29.24	71.55	125.6	118.21	85.45	137.03	197.24	8.28	77.29	82.36	34.39	65.18	200.4	28.07	15.2	103.22	90.77	17.97
ARHGEF9	52.66	39.72	66.76	63.16	55.01	13.24	6.58	23.53	57.22	56.01	24.48	25.13	27.45	35.06	58.22	10.71	17.01	3.4	34	72.19	35.86	20.62	58.97	9.77	39.5	18.95	306.81	159.89	38.31	29.78	22.49	67.08	59.08	71.75	37.6	77.65	57.73	9.49	33.81	31.88	29.41	32.59	182	25.09	17.37	51.8	64.83	17.97
ARID1A	132.73	75.26	54.13	58.04	56.28	3.05	9.58	17.85	92.43	86.16	33.89	26.22	9.15	17.53	80.62	12.24	20.1	3.4	61.2	95.12	61.69	50.85	64.03	5.75	33.86	56.85	68.57	43.86	57.28	14.89	11.25	53.66	133.03	144.79	47.85	77.65	120.27	7.67	49	47.82	23.01	48.88	106.34	15.74	4.34	73.35	45.38	9.98
ARID1B	229.56	102.43	81.2	166.02	191.91	26.47	61.05	181.34	133.02	133.55	86.62	43.7	96.09	35.06	470.26	35.96	38.91	6.8	97.47	208.93	92.91	158.74	138.16	12.65	62.88	104.23	354.84	217.21	146.81	44.67	33.74	99.88	207.68	200.33	108.24	91.35	206.86	10.1	106.27	115.57	43.17	135.79	218.81	30.2	30.4	197.75	162.09	19.97
ARID2	253.93	137.97	97.44	136.57	153.97	17.31	29.93	52.74	180.95	129.24	37.66	37.14	73.21	35.06	166.08	23.72	22.67	3.4	104.27	211.47	78.65	99.99	106.15	12.07	95.93	80.54	241.73	118.45	104.32	29.78	47.24	184.85	170.53	181.96	85.83	173.57	283.83	13.53	162.17	89	44.35	81.47	274.02	25.52	10.86	179.98	90.77	25.96
ARID3A	86.38	14.63	63.16	20.49	25.92	20.36	14.36	14.6	62.6	81.85	22.6	22.94	4.58	35.06	40.68	15.3	9.28	6.8	18.13	50.11	34.7	23.71	60.66	6.9	23.38	47.38	53.46	28.32	31.11	29.78	11.25	53.66	64.74	125.34	36.46	22.84	33.67	8.28	54.52	49.15	24.67	70.61	79.75	19.56	4.34	40.08	64.83	19.97
ARID3B	79.86	48.08	59.55	54.2	70.82	23.42	13.77	23.93	68.96	94.78	32.01	38.24	13.73	43.83	54.49	16.07	30.4	3.4	58.94	68.79	55.13	54.63	84.25	8.62	27.41	37.9	55.4	36.6	42.49	81.9	71.98	68.57	75.71	93.14	59.63	50.24	81.78	15.95	60.04	67.75	50.52	43.45	55.21	34.45	26.06	70.71	77.8	15.97
ARID4A	32.64	27.18	57.74	37.56	44.89	19.35	4.79	12.58	29.34	51.7	28.25	14.2	9.15	17.53	32.1	13.01	17.52	3.4	27.2	47.56	36.24	25.08	50.55	8.05	20.15	33.16	43.77	29.7	37.93	7.45	24.74	41.74	47.41	36.09	47.09	54.81	57.73	11.31	39.33	51.81	20.87	43.45	44.99	12.33	17.37	36.3	38.9	9.98
ARID4B	97.92	127.52	79.4	127.18	135.95	18.33	26.93	74.64	132.05	116.32	54.61	28.4	36.6	35.06	211.99	30.6	21.9	6.8	85	161.37	76.34	54.29	109.52	11.5	66.91	33.16	267.68	156.78	50.83	44.67	33.74	99.88	82.43	79.96	73.3	109.62	182.81	12.52	108.34	83.69	45.06	86.91	188.13	24.67	15.2	172.8	162.09	33.95
ARID5A	37.64	66.9	88.42	54.63	72.72	39.71	12.57	21.09	73.36	116.32	22.6	33.87	41.18	70.12	51.13	19.13	45.09	10.19	29.47	67.94	78.65	42.95	96.04	13.22	16.12	75.8	135.97	70.79	34.9	74.45	56.23	71.55	41.75	40.41	66.46	45.68	62.54	15.15	60.04	75.72	36.52	43.45	81.8	24.67	32.57	74.11	71.32	11.98
ARID5B	21.11	75.26	61.35	31.58	40.47	14.25	22.74	61.66	45.48	68.93	41.43	22.94	36.6	35.06	159.36	17.6	19.33	6.8	32.87	50.96	66.31	124.38	96.04	6.9	17.74	52.11	116.99	71.83	33.38	29.78	13.5	83.48	82.08	50.14	63.42	141.6	139.51	9.29	40.71	38.52	23.24	108.63	83.84	14.46	4.34	74.49	90.77	27.95
ARIH1	135.56	142.15	66.76	111.39	110.65	16.29	27.53	54.77	179.97	137.86	65.91	39.33	45.75	26.3	131.75	22.95	19.07	3.4	83.87	179.2	82.89	85.56	114.58	12.65	90.29	104.23	206.48	135.37	99.77	37.23	17.99	83.48	129.49	127.07	70.26	237.52	336.75	4.44	96.61	73.06	28.22	119.5	179.95	20.41	2.17	207.58	155.6	33.95
ARIH2	143.18	94.07	102.85	167.72	183.37	22.4	16.16	32.05	84.12	129.24	54.61	38.24	32.03	52.59	88.08	44.37	34.79	6.8	95.2	165.61	87.9	52.57	114.58	17.24	96.74	61.59	235.53	127.08	69.42	7.45	44.99	80.5	117.81	131.82	83.93	118.76	187.62	11.11	102.13	75.72	56.92	76.04	208.58	33.17	15.2	102.09	64.83	33.95
ARIH2OS	31.33	41.81	50.52	41.4	50.9	16.29	4.79	11.76	32.77	30.16	22.6	26.22	9.15	26.3	29.11	11.48	19.07	6.8	21.53	35.67	34.31	23.02	69.08	8.62	15.32	23.69	39.51	29.7	18.21	44.67	44.99	35.78	31.84	33.06	48.23	45.68	28.86	10.3	40.71	45.16	22.77	21.73	57.26	20.84	19.54	30.63	32.42	17.97
ARL1	90.52	77.35	64.96	40.54	56.59	10.18	22.74	50.3	80.21	64.62	64.02	41.51	36.6	26.3	117.56	20.66	13.4	3.4	77.07	76.44	55.9	61.85	65.71	5.17	79.81	56.85	114.28	72.86	98.63	22.34	26.99	102.86	69.34	59	50.13	196.41	312.7	8.28	96.61	67.75	37.71	103.2	92.02	22.54	4.34	82.43	77.8	31.95
ARL10	101.83	54.35	72.18	72.13	89.79	26.47	19.15	18.26	38.15	68.93	30.13	29.5	9.15	26.3	50.76	14.54	28.34	3.4	37.4	97.67	52.05	39.86	87.62	9.77	18.54	33.16	65.08	42.48	25.8	74.45	26.99	76.03	83.14	76.07	55.07	31.97	33.67	16.16	42.78	55.79	44.59	27.16	77.71	30.2	13.03	57.1	45.38	25.96
ARL11	21.98	25.09	61.35	24.33	30.35	16.29	8.98	8.92	25.43	30.16	9.42	19.66	9.15	8.77	26.5	15.3	12.11	3.4	18.13	22.08	33.93	15.46	52.23	9.2	12.9	18.95	34.09	20.37	29.59	14.89	26.99	28.32	24.06	23.99	55.07	22.84	38.49	8.89	35.19	57.12	23.48	32.59	28.63	17.01	6.51	31.38	12.97	11.98
ARL13B	110.1	54.35	34.28	58.47	74.3	12.22	13.77	24.34	59.18	47.39	33.89	30.59	13.73	8.77	67.93	13.77	14.94	6.8	64.6	45.01	33.54	37.45	62.34	9.2	17.74	28.43	52.68	31.42	17.07	22.34	29.24	64.1	42.81	48.41	37.6	31.97	43.3	12.92	33.81	34.54	26.33	5.43	49.08	17.44	19.54	42.73	38.9	19.97
ARL14	17.41	33.45	36.09	24.33	29.72	13.24	4.19	14.6	27.88	21.54	9.42	19.66	18.3	26.3	32.1	7.65	12.88	6.8	20.4	26.33	18.89	24.05	42.12	8.62	39.5	9.48	24.79	14.5	33.76	14.89	20.24	53.66	20.17	22.26	26.2	13.7	33.67	5.45	22.77	22.58	19.92	81.47	30.67	25.52	10.86	29.49	64.83	15.97
ARL15	43.08	66.9	68.57	65.3	78.41	22.4	28.73	59.23	79.23	51.7	47.08	29.5	27.45	26.3	129.13	12.24	14.94	3.4	51	101.07	65.54	51.88	84.25	8.05	48.37	47.38	72.44	53.53	73.97	29.78	31.49	71.55	52.72	63.1	74.44	77.65	125.08	7.07	55.9	55.79	28.46	38.02	51.12	21.26	6.51	60.5	19.45	25.96
ARL16	52.66	52.26	28.87	37.56	37.94	6.11	10.77	21.91	71.4	38.77	11.3	15.29	13.73	8.77	70.54	10.71	11.6	6.8	35.14	60.3	26.22	29.55	48.86	6.32	20.96	18.95	51.13	39.71	36.04	7.45	4.5	71.55	54.13	48.41	31.9	59.38	120.27	6.26	42.78	17.27	15.89	43.45	83.84	10.21	2.17	37.06	12.97	13.98
ARL17B	172.12	58.53	151.57	238.14	302.88	38.69	46.09	79.92	262.63	146.48	77.2	42.61	32.03	52.59	183.62	26.78	19.33	3.4	70.27	176.65	128.38	142.94	134.79	9.77	96.74	99.49	113.89	66.3	135.05	67.01	65.23	195.28	123.47	140.9	97.98	123.33	206.86	15.35	177.35	150.11	68.54	65.18	265.84	57.84	21.71	150.11	142.64	21.96
ARL2	186.91	83.62	88.42	86.21	79.99	24.44	24.54	47.87	104.17	103.39	62.14	39.33	36.6	8.77	176.16	28.31	92.76	6.8	82.74	144.38	88.67	80.06	84.25	17.24	69.33	90.02	160.76	100.14	64.11	29.78	53.98	92.42	112.86	138.09	73.3	132.46	245.35	5.86	146.99	85.02	50.04	130.36	141.1	27.22	19.54	102.09	77.8	33.95
ARL2BP	116.41	56.44	90.22	98.59	108.44	24.44	11.97	45.03	97.81	103.39	45.19	33.87	27.45	52.59	104.87	19.13	22.67	3.4	62.34	100.22	71.32	51.88	85.93	12.07	78.2	52.11	137.91	76.32	99.77	59.56	49.48	113.29	101.89	81.69	67.22	150.73	163.56	10.3	52.45	65.09	50.76	130.36	141.1	29.77	32.57	120.24	90.77	31.95
ARL3	28.5	37.63	37.89	46.09	51.53	25.45	8.98	15.82	49.4	30.16	13.18	18.57	18.3	8.77	58.22	13.77	17.78	3.4	40.8	49.26	21.98	24.4	40.44	6.32	11.29	14.21	49.2	26.94	30.73	44.67	22.49	77.52	37.86	40.63	32.66	27.41	33.67	8.68	43.47	33.21	25.61	27.16	67.48	16.59	6.51	43.48	77.8	9.98
ARL4A	105.1	252.95	120.9	122.06	126.15	43.78	22.74	37.32	118.35	120.63	77.2	58.99	91.51	52.59	88.45	51.26	28.34	10.19	217.61	149.48	57.06	54.98	109.52	10.35	71.75	75.8	140.23	91.51	81.18	44.67	69.73	123.73	262.16	304.49	79.37	63.95	110.65	22.42	90.4	92.99	80.17	119.5	104.29	48.91	43.43	113.06	51.87	37.94
ARL4C	97.05	50.17	63.16	143.4	147.01	16.29	16.16	31.24	63.58	163.71	37.66	20.76	36.6	52.59	88.45	19.13	11.6	10.19	74.8	81.53	86.75	121.29	156.7	13.8	27.41	118.44	483.46	428.55	80.04	14.89	31.49	53.66	142.23	190.6	99.88	18.27	105.84	10.1	97.3	71.73	27.51	65.18	194.27	20.41	4.34	93.02	64.83	37.94
ARL4D	71.81	158.88	66.76	48.23	50.58	26.47	8.98	13.79	49.4	30.16	41.43	28.4	150.99	35.06	41.05	31.37	22.42	6.8	129.21	73.89	28.92	37.8	77.51	6.9	18.54	33.16	51.52	21.06	22.38	14.89	42.74	70.06	67.93	98.54	44.05	18.27	33.67	11.91	38.64	53.13	42.22	54.32	96.11	22.54	26.06	41.59	38.9	13.98
ARL5A	117.06	43.9	73.98	74.69	76.83	18.33	10.77	32.45	149.65	116.32	24.48	26.22	18.3	17.53	77.26	17.6	12.63	3.4	60.07	129.09	47.04	60.82	82.56	10.35	57.24	42.64	168.12	104.98	83.46	37.23	22.49	108.82	61.21	70.23	64.18	63.95	76.97	12.92	162.17	69.08	33.44	27.16	124.74	23.82	10.86	52.18	64.83	23.96
ARL5B	116.85	75.26	70.37	110.11	107.18	23.42	18.55	42.19	100.75	51.7	26.36	43.7	22.88	26.3	96.29	16.83	13.91	3.4	65.74	110.41	41.25	32.3	75.82	8.05	32.25	28.43	288.99	151.6	104.32	7.45	20.24	96.89	105.78	105.67	54.69	82.22	110.65	9.69	81.43	58.45	32.49	65.18	147.23	22.54	26.06	51.8	51.87	35.94
ARL6	25.46	48.08	32.48	37.98	47.42	7.13	5.39	15.42	22.01	17.23	11.3	15.29	13.73	8.77	39.56	11.48	12.11	3.4	38.54	39.07	21.98	20.27	16.85	5.75	9.67	18.95	40.29	22.1	12.9	44.67	22.49	34.29	25.47	28.31	22.41	27.41	33.67	7.27	17.25	14.61	17.31	21.73	30.67	12.33	4.34	25.71	25.93	7.99
ARL6IP1	239.57	106.62	86.61	139.56	181.79	29.53	21.55	38.54	218.61	168.02	52.72	49.16	32.03	52.59	141.82	23.72	39.94	3.4	71.4	356.7	82.89	131.94	133.11	9.2	59.66	47.38	307.2	154.02	87.25	44.67	33.74	116.27	144.7	201.62	71.4	77.65	81.78	14.14	83.5	82.36	62.61	92.34	267.88	46.36	26.06	156.54	155.6	23.96
ARL6IP4	402.55	192.33	162.4	215.1	245.65	31.56	69.43	153.75	402.5	318.8	165.71	69.92	137.26	96.42	363.52	72.68	24.22	6.8	247.08	407.66	184.29	224.02	272.96	14.37	255.55	165.82	411.01	242.07	418.41	29.78	56.23	372.67	274.54	293.68	176.6	566.38	798.58	9.9	323.64	212.54	85.86	244.42	368.08	47.63	19.54	313.08	175.05	55.91
ARL6IP5	316.81	150.52	155.18	69.14	81.25	29.53	28.13	77.89	106.62	271.41	193.95	43.7	32.03	52.59	206.02	35.96	28.86	6.8	128.07	111.26	306.5	80.75	274.64	6.9	152.36	184.77	319.2	202.71	125.94	14.89	31.49	163.98	154.61	107.62	180.78	251.22	490.69	10.3	153.2	172.69	43.17	146.65	204.49	24.67	10.86	252.96	200.99	57.91
ARL6IP6	226.51	75.26	92.03	135.29	156.81	23.42	21.55	41.78	350.17	155.09	37.66	31.68	27.45	26.3	130.25	26.78	14.43	6.8	51	207.23	58.6	135.72	123	8.05	86.26	71.06	189.43	104.63	146.43	37.23	33.74	122.24	92.34	122.1	68.74	118.76	250.16	18.98	133.18	82.36	55.26	54.32	118.6	34.02	17.37	106.63	64.83	17.97
ARL8A	102.7	100.34	193.08	135.72	143.53	82.47	29.33	59.63	150.14	189.56	48.96	68.82	64.06	70.12	170.93	43.61	84.26	13.59	102.01	162.21	86.75	93.11	166.81	21.84	62.88	132.65	252.96	153.67	81.94	104.23	103.47	152.05	103.66	98.11	118.49	68.51	153.94	46.04	102.13	115.57	97.72	81.47	212.67	62.94	58.63	131.21	155.6	25.96
ARL8B	115.32	56.44	92.03	98.59	90.74	36.65	25.74	64.91	60.15	159.4	67.79	29.5	13.73	26.3	173.55	19.13	24.22	3.4	47.6	131.64	79.04	58.75	102.78	8.05	86.26	85.28	195.63	120.86	106.59	67.01	40.49	114.78	90.22	75.85	56.97	100.49	187.62	9.49	69.01	77.05	32.26	135.79	145.19	25.52	8.69	79.78	77.8	15.97
ARL9	20.45	14.63	41.5	28.59	36.04	17.31	8.38	18.66	23.47	25.85	15.06	21.85	4.58	8.77	50.38	13.77	11.6	10.19	22.67	53.51	20.43	26.8	28.64	8.05	8.87	28.43	39.13	24.17	15.17	29.78	15.75	46.21	21.94	22.47	24.69	22.84	28.86	10.5	37.95	21.25	21.58	48.88	47.03	16.16	15.2	27.6	32.42	11.98
ARMC1	72.02	52.26	72.18	89.62	95.16	22.4	20.35	26.77	90.97	64.62	35.78	24.03	18.3	17.53	103.38	16.83	14.69	3.4	44.2	118.9	45.49	56.69	70.77	4.6	53.21	33.16	125.13	74.59	50.83	52.12	29.24	99.88	75	72.83	55.45	105.05	139.51	11.91	73.15	54.46	36.29	59.75	163.59	22.54	6.51	74.87	38.9	29.95
ARMC10	182.12	62.72	83	88.34	91.37	16.29	12.57	27.18	106.13	81.85	28.25	20.76	45.75	61.36	79.5	19.13	14.94	3.4	66.87	104.46	35.08	47.07	87.62	3.45	53.21	37.9	314.94	188.89	59.94	29.78	31.49	86.46	84.2	77.36	47.85	82.22	134.7	10.5	79.36	70.4	51.23	38.02	130.87	29.35	21.71	65.41	25.93	21.96
ARMC12	29.37	20.91	52.33	27.74	32.25	23.42	11.37	20.28	26.9	34.46	30.13	20.76	9.15	8.77	53.37	8.42	14.94	3.4	36.27	22.93	19.28	21.99	47.18	7.47	11.29	4.74	36.03	20.72	15.93	22.34	31.49	56.65	30.78	28.74	32.28	27.41	38.49	7.47	33.81	39.85	37.24	27.16	36.81	26.79	15.2	31.38	64.83	13.98
ARMC2	65.71	127.52	86.61	110.11	113.5	19.35	28.13	32.05	62.6	34.46	35.78	20.76	54.91	8.77	84.35	52.02	16.49	10.19	290.15	75.59	32.39	38.14	70.77	11.5	12.09	23.69	117.76	58.36	37.93	59.56	33.74	46.21	73.94	74.77	56.21	27.41	48.11	9.29	37.95	42.51	30.83	27.16	87.93	21.69	13.03	54.07	32.42	17.97
ARMC3	18.06	137.97	32.48	30.73	30.67	18.33	7.78	5.27	25.43	43.08	16.95	12.02	22.88	8.77	19.78	41.31	14.17	3.4	259.55	46.71	17.35	12.71	37.07	8.62	12.09	28.43	22.86	11.4	15.93	37.23	20.24	41.74	22.29	26.8	29.62	22.84	67.35	8.68	27.6	22.58	22.77	43.45	42.94	10.63	8.69	20.04	19.45	7.99
ARMC5	60.49	54.35	45.11	67	82.2	19.35	10.77	23.93	79.23	77.55	22.6	38.24	13.73	35.06	53.74	17.6	15.2	6.8	69.14	68.79	32.39	37.45	80.88	8.62	20.15	23.69	57.72	31.77	45.9	7.45	33.74	76.03	60.85	57.27	47.85	31.97	76.97	9.49	40.02	61.11	36.52	21.73	63.39	28.49	13.03	70.33	71.32	15.97
ARMC6	55.05	27.18	46.92	49.93	59.44	17.31	9.58	24.75	73.36	25.85	30.13	15.29	18.3	26.3	65.69	10.71	12.63	3.4	36.27	62.85	26.22	20.96	18.53	5.17	39.5	18.95	89.1	44.55	34.14	29.78	38.24	53.66	49.88	60.08	36.84	50.24	76.97	6.06	69.01	58.45	36.29	38.02	69.53	20.84	4.34	54.07	58.35	9.98
ARMC7	74.85	75.26	97.44	84.08	107.49	34.62	14.96	29.61	130.09	150.78	24.48	52.44	36.6	43.83	69.05	21.42	34.79	10.19	92.94	53.51	53.2	52.91	111.21	12.65	37.89	47.38	74.38	44.55	48.18	44.67	35.99	93.91	72.53	69.8	73.3	36.54	86.59	17.37	79.36	87.67	45.3	65.18	151.32	38.28	19.54	74.87	77.8	17.97
ARMC8	114.67	89.89	93.83	183.94	221.94	39.71	20.95	49.9	161.39	137.86	50.84	52.44	36.6	17.53	123.91	32.9	36.07	6.8	81.6	138.43	104.87	95.86	155.01	10.35	56.43	75.8	216.94	151.6	92.18	37.23	69.73	123.73	115.34	143.92	100.64	77.65	216.48	18.98	110.41	91.66	52.42	65.18	206.54	30.2	19.54	116.46	110.22	19.97
ARMC9	139.26	77.35	55.94	115.23	122.04	13.24	14.36	30.43	84.12	43.08	33.89	18.57	9.15	26.3	89.57	15.3	18.04	10.19	92.94	71.34	31.23	32.99	58.97	7.47	31.44	23.69	113.5	68.37	28.83	29.78	33.74	102.86	78.19	80.17	40.64	68.51	91.4	10.7	79.36	41.18	26.56	76.04	69.53	19.14	15.2	52.94	51.87	7.99
ARMCX1	17.84	27.18	37.89	84.5	79.04	15.27	7.78	36.92	26.41	43.08	30.13	37.14	4.58	8.77	31.35	13.01	11.34	6.8	44.2	60.3	23.13	27.49	48.86	8.05	7.26	14.21	167.74	98.76	14.41	59.56	31.49	37.27	37.86	32.2	26.58	13.7	9.62	8.68	28.29	25.24	27.99	21.73	71.57	23.39	19.54	38.19	77.8	25.96
ARMCX2	78.33	29.27	45.11	48.65	43.95	15.27	6.58	10.95	22.99	30.16	37.66	21.85	13.73	8.77	25.38	10.71	10.56	3.4	34	76.44	21.98	19.93	42.12	6.32	13.7	28.43	154.57	78.04	14.79	22.34	22.49	31.3	69.34	66.56	32.28	27.41	33.67	9.09	24.84	30.55	32.02	43.45	73.62	20.41	2.17	28.74	32.42	23.96
ARMCX3	51.57	31.36	55.94	49.08	58.17	16.29	11.37	23.12	52.33	60.31	39.54	21.85	13.73	35.06	67.18	13.77	11.85	3.4	36.27	69.64	34.31	26.8	48.86	5.17	7.26	52.11	125.51	69.07	11	14.89	13.5	26.83	67.93	62.02	27.34	18.27	57.73	5.45	33.12	34.54	20.63	81.47	83.84	15.74	4.34	40.08	45.38	21.96
ARMCX4	50.48	37.63	30.68	72.98	74.3	10.18	2.99	12.98	30.32	38.77	28.25	25.13	18.3	8.77	30.6	14.54	12.11	3.4	44.2	46.71	25.06	23.36	43.81	10.92	6.45	23.69	71.67	47.31	28.83	52.12	26.99	43.23	47.05	48.41	29.24	27.41	48.11	6.66	26.22	19.93	24.9	27.16	42.94	18.29	10.86	31.76	19.45	15.97
ARMCX5	43.95	23	37.89	37.56	44.58	13.24	6.58	14.6	46.46	38.77	41.43	28.4	4.58	17.53	40.31	9.95	13.14	3.4	38.54	41.62	26.22	24.4	43.81	6.32	22.57	23.69	72.83	40.4	28.83	29.78	35.99	28.32	50.24	44.3	27.72	36.54	19.24	4.85	41.4	41.18	23.95	27.16	81.8	16.16	6.51	35.54	58.35	17.97
ARMCX6	81.38	48.08	70.37	56.76	60.07	28.51	8.98	14.6	68.96	73.24	35.78	39.33	9.15	8.77	42.55	17.6	22.93	3.4	29.47	63.7	47.42	41.58	57.29	8.05	20.15	33.16	140.23	83.22	29.21	59.56	47.24	52.17	79.6	78.01	48.99	45.68	67.35	13.13	37.26	41.18	37.95	38.02	85.89	25.52	21.71	48.02	64.83	23.96
ARMH1	25.24	73.17	37.89	32.86	41.42	15.27	5.39	6.49	31.79	38.77	15.06	18.57	9.15	43.83	19.03	22.95	12.88	3.4	99.74	35.67	22.75	25.08	40.44	10.35	8.87	28.43	48.04	24.86	18.21	7.45	26.99	35.78	31.84	28.53	30.38	36.54	52.92	10.91	26.22	33.21	26.09	21.73	18.4	14.89	10.86	29.87	32.42	9.98
ARMH2	27.63	31.36	43.31	34.14	40.47	22.4	10.17	6.09	42.06	43.08	20.71	34.96	4.58	52.59	26.87	16.07	15.46	10.19	26.07	36.52	27.76	29.89	74.14	8.05	17.74	28.43	42.61	20.37	19.73	37.23	40.49	64.1	34.67	24.2	37.6	27.41	52.92	13.53	33.81	42.51	27.28	38.02	55.21	18.29	26.06	38.19	38.9	9.98
ARMH3	38.3	39.72	34.28	45.24	49.32	12.22	15.56	23.93	63.58	73.24	30.13	17.48	22.88	26.3	47.4	9.95	10.05	3.4	45.34	68.79	36.63	20.27	75.82	8.05	21.77	23.69	75.15	39.71	34.14	7.45	24.74	43.23	53.42	47.11	35.32	59.38	52.92	7.07	42.78	37.19	14.47	27.16	67.48	12.76	15.2	50.29	51.87	9.98
ARMH4	17.84	16.72	30.68	66.15	69.87	12.22	5.39	6.09	19.56	21.54	26.36	13.11	9.15	17.53	21.65	6.89	12.63	3.4	24.93	58.6	16.96	13.74	25.27	9.2	12.9	14.21	48.81	26.59	9.1	14.89	9	31.3	64.74	56.19	18.99	13.7	24.05	9.49	26.22	19.93	17.31	21.73	36.81	11.48	8.69	19.66	25.93	9.98
ARMT1	25.89	33.45	37.89	26.03	25.29	7.13	8.38	15.42	37.66	30.16	11.3	16.39	9.15	17.53	47.77	6.12	14.43	3.4	28.33	33.12	25.06	22.33	40.44	10.35	21.77	14.21	36.41	18.99	21.62	14.89	17.99	32.8	25.47	24.42	33.42	50.24	48.11	5.45	32.43	30.55	16.37	32.59	32.72	13.61	2.17	46.13	19.45	19.97
ARNT	75.5	35.54	36.09	40.12	51.53	10.18	12.57	26.77	43.04	38.77	13.18	16.39	13.73	17.53	68.67	10.71	11.34	6.8	38.54	62	24.67	34.7	45.49	5.17	14.51	23.69	70.12	48	22.38	14.89	6.75	38.76	60.5	40.84	32.66	31.97	72.16	4.24	30.36	26.57	19.21	38.02	61.35	13.61	2.17	47.26	58.35	15.97
ARNT2	53.31	35.54	43.31	64.44	76.19	15.27	21.55	53.95	66.51	30.16	24.48	21.85	9.15	35.06	107.86	13.77	14.94	3.4	17	84.93	21.59	62.19	32.01	6.9	39.5	33.16	58.88	45.24	54.25	14.89	31.49	70.06	55.55	49.7	27.72	109.62	206.86	9.49	60.04	37.19	29.88	21.73	51.12	22.54	13.03	97.55	51.87	9.98
ARNTL	26.11	56.44	43.31	28.59	30.35	12.22	13.17	18.26	56.73	94.78	24.48	27.31	13.73	26.3	52.62	9.95	11.08	6.8	53.27	42.46	38.94	26.46	67.4	9.2	14.51	33.16	38.74	21.06	17.83	37.23	31.49	62.61	24.06	25.07	43.3	22.84	43.3	8.08	31.74	34.54	22.53	38.02	47.03	19.56	26.06	50.67	32.42	21.96
ARNTL2	45.91	45.99	46.92	29.87	45.53	14.25	13.77	43.41	82.16	64.62	22.6	10.92	18.3	26.3	109.73	9.18	12.11	3.4	21.53	59.45	31.61	46.73	60.66	5.75	86.26	52.11	19.76	23.14	143.77	22.34	22.49	135.65	35.03	34.58	22.79	95.92	303.07	9.09	195.98	71.73	33.44	103.2	30.67	21.26	13.03	106.25	84.28	19.97
ARPC1A	211.06	98.25	122.7	128.46	128.99	16.29	23.94	74.64	225.95	159.4	54.61	38.24	59.48	8.77	188.1	33.66	22.67	3.4	113.34	260.73	74.02	102.39	138.16	7.47	91.1	52.11	442.01	256.92	99.01	44.67	44.99	119.26	142.58	155.16	79.37	223.81	471.45	13.33	168.38	96.97	74.95	114.06	204.49	43.81	21.71	136.5	84.28	15.97
ARPC1B	441.49	257.13	200.29	52.92	69.87	25.45	32.32	73.02	159.43	534.21	39.54	25.13	82.36	70.12	186.61	45.9	117.24	20.39	85	114.65	400.57	91.05	308.34	14.37	38.7	203.72	105.76	125.7	127.84	37.23	33.74	259.38	96.23	83.63	247.24	548.11	740.85	8.08	158.72	215.2	99.85	260.72	83.84	56.56	17.37	359.59	311.2	115.81
ARPC2	194.96	98.25	102.85	52.49	79.04	12.22	30.52	100.61	132.05	297.26	50.84	29.5	32.03	8.77	297.83	23.72	43.55	6.8	61.2	76.44	222.84	70.44	165.12	5.17	116.89	123.18	166.96	118.79	111.53	7.45	26.99	228.08	91.99	90.98	138.62	548.11	846.68	4.44	203.57	155.42	39.61	238.99	83.84	27.22	2.17	232.92	181.54	53.91
ARPC3	589.89	246.68	310.36	212.11	254.82	46.84	50.87	188.23	482.21	646.22	103.57	97.23	123.54	113.95	368.74	58.15	39.94	3.4	262.95	495.14	258.7	176.61	402.7	16.67	186.22	151.6	442.39	305.27	294.37	89.34	87.72	333.91	288.34	255.87	295.47	456.76	808.2	30.29	388.51	414.45	127.6	293.31	382.4	68.47	23.88	328.58	226.92	73.88
ARPC4	461.3	192.33	202.1	203.57	230.16	23.42	38.31	66.12	211.27	353.27	90.39	33.87	50.33	17.53	215.35	48.2	51.28	3.4	141.67	276.87	281.83	72.16	247.68	20.12	241.85	146.87	419.15	252.43	269.33	29.78	62.98	245.96	281.27	264.29	222.93	306.03	533.99	5.65	168.38	215.2	63.33	271.58	345.59	42.53	10.86	274.89	239.89	73.88
ARPC5	194.31	85.71	90.22	89.62	92	21.38	40.7	127.79	193.67	180.94	39.54	15.29	13.73	26.3	309.03	19.89	75.75	6.8	36.27	214.02	182.75	78.68	207.25	13.22	145.11	146.87	286.66	191.31	114.56	52.12	33.74	110.31	112.86	101.57	104.82	232.95	404.1	8.08	107.65	103.61	58.82	211.83	114.51	41.25	10.86	198.89	175.05	27.95
ARPC5L	157.32	108.71	95.64	66.15	84.41	21.38	18.55	42.6	265.56	211.1	41.43	26.22	41.18	35.06	130.25	32.9	34.01	10.19	90.67	114.65	107.95	77.65	129.74	10.35	106.41	113.7	168.9	98.07	85.35	37.23	26.99	114.78	70.76	102	93.43	187.27	230.91	9.09	89.02	116.9	51.47	152.09	126.78	28.92	19.54	80.16	129.67	29.95
ARPIN	44.39	39.72	16.24	48.23	40.78	11.2	5.39	8.52	28.85	47.39	26.36	17.48	4.58	26.3	28.74	12.24	10.05	13.59	34	49.26	17.35	32.3	40.44	8.62	25.8	33.16	62.37	44.89	26.93	67.01	13.5	37.27	36.44	35.87	23.93	27.41	43.3	5.86	36.57	14.61	22.06	16.29	47.03	16.16	4.34	32.52	19.45	9.98
ARPP19	100.31	68.99	83	104.13	113.5	30.55	35.31	74.64	156.99	107.7	58.37	38.24	64.06	61.36	159.36	26.78	15.98	6.8	66.87	148.63	80.58	97.92	149.96	12.65	98.35	80.54	163.09	97.38	205.22	67.01	29.24	123.73	111.8	132.26	76.72	187.27	351.18	13.33	150.44	92.99	51.94	162.95	124.74	28.49	15.2	203.8	175.05	35.94
ARRB1	47	45.99	57.74	30.3	38.57	23.42	19.75	47.06	92.92	116.32	47.08	29.5	27.45	26.3	125.4	15.3	23.19	6.8	58.94	40.77	66.31	42.61	77.51	10.35	45.95	52.11	89.49	52.83	22.76	14.89	33.74	80.5	42.1	40.41	58.11	82.22	163.56	7.47	63.49	46.49	31.54	32.59	67.48	28.49	17.37	98.31	110.22	25.96
ARRB2	40.04	33.45	36.09	38.41	40.15	8.15	4.19	10.95	61.62	73.24	11.3	20.76	9.15	8.77	38.07	9.95	15.46	3.4	28.33	40.77	45.49	25.43	70.77	5.75	22.57	23.69	37.19	30.39	23.9	22.34	9	44.72	34.67	29.61	37.6	22.84	24.05	5.05	33.81	53.13	23.95	97.77	34.76	14.03	2.17	50.29	45.38	7.99
ARRDC1	139.48	190.24	117.29	88.34	104.01	22.4	30.52	58.82	231.33	189.56	64.02	60.08	73.21	70.12	152.65	47.43	38.13	6.8	140.54	191.94	94.46	75.25	128.05	12.07	95.93	94.75	224.3	125.7	65.25	44.67	49.48	175.9	95.52	90.55	75.58	118.76	216.48	9.69	97.99	96.97	48.86	108.63	153.37	32.32	23.88	114.57	116.7	23.96
ARRDC2	25.89	43.9	55.94	30.3	26.24	14.25	7.78	11.76	33.26	60.31	43.31	20.76	18.3	8.77	38.44	9.18	28.09	3.4	15.87	32.27	48.96	25.77	82.56	6.32	27.41	18.95	39.51	26.24	23.14	22.34	17.99	44.72	29.36	24.85	53.55	45.68	38.49	8.48	42.78	46.49	20.87	70.61	16.36	14.03	15.2	43.86	45.38	19.97
ARRDC3	100.31	190.24	70.37	66.15	73.03	16.29	16.76	17.85	85.59	90.47	60.26	52.44	105.24	8.77	41.8	45.14	12.88	6.8	71.4	92.57	91.76	81.78	101.1	4.02	19.35	61.59	125.9	68.37	26.17	14.89	24.74	62.61	99.42	80.17	63.8	22.84	62.54	7.88	40.02	79.7	23.01	114.06	241.3	17.44	8.69	68.44	90.77	15.97
ARRDC4	30.68	54.35	50.52	44.38	48.37	17.31	14.96	39.35	59.18	99.09	30.13	29.5	54.91	17.53	77.26	25.25	14.94	10.19	88.4	98.52	40.48	35.39	47.18	15.52	11.29	18.95	106.92	81.5	35.28	22.34	29.24	49.19	49.53	41.06	31.52	77.65	57.73	9.09	54.52	45.16	42.45	32.59	44.99	19.14	13.03	79.4	116.7	13.98
ARRDC5	20.02	27.18	43.31	31.58	34.78	20.36	4.79	6.49	34.72	30.16	11.3	24.03	13.73	35.06	27.99	12.24	15.98	3.4	27.2	32.27	43.18	20.96	72.45	12.07	9.67	33.16	31.77	23.14	12.14	52.12	20.24	41.74	27.6	23.77	44.43	22.84	33.67	12.92	37.26	49.15	27.75	21.73	38.85	19.56	2.17	34.41	51.87	17.97
ARSA	89.43	87.8	77.59	50.36	60.07	25.45	10.17	11.36	81.67	133.55	47.08	37.14	32.03	35.06	31.72	22.19	19.33	3.4	75.94	75.59	39.32	41.92	104.47	4.6	23.38	47.38	80.19	56.29	31.86	44.67	35.99	107.33	67.57	91.41	63.8	50.24	81.78	14.14	71.08	74.39	34.39	65.18	118.6	26.37	21.71	65.79	51.87	15.97
ARSB	64.19	27.18	64.96	28.17	36.99	20.36	7.18	19.07	31.3	51.7	11.3	25.13	13.73	26.3	52.62	10.71	9.53	3.4	27.2	35.67	31.23	35.05	53.92	3.45	12.09	28.43	44.55	25.21	17.83	14.89	29.24	67.08	63.33	63.32	37.22	50.24	48.11	5.65	33.81	43.84	20.16	27.16	40.9	12.33	17.37	72.22	25.93	21.96
ARSD	68.54	85.71	34.28	69.56	58.17	15.27	7.18	18.26	62.6	43.08	43.31	38.24	59.48	8.77	44.41	28.31	14.94	10.19	88.4	95.97	21.98	28.17	50.55	8.05	32.25	42.64	124.35	78.73	62.59	22.34	47.24	44.72	29.36	30.25	33.42	41.11	24.05	5.25	32.43	33.21	23.01	5.43	114.51	17.86	6.51	48.02	64.83	19.97
ARSG	26.55	60.62	63.16	42.68	49.95	26.47	7.78	21.5	80.21	103.39	26.36	24.03	27.45	70.12	48.15	9.95	17.01	10.19	46.47	60.3	36.24	39.86	87.62	8.62	28.22	42.64	46.87	29.35	19.73	22.34	53.98	73.04	47.41	55.11	61.14	45.68	72.16	11.31	40.71	55.79	34.63	48.88	188.13	24.67	10.86	43.86	25.93	17.97
ARSH	18.71	29.27	37.89	28.17	42.68	18.33	4.79	8.92	31.3	34.46	20.71	33.87	9.15	26.3	22.77	3.83	16.75	3.4	21.53	35.67	16.19	24.05	48.86	4.6	12.09	9.48	31.38	17.61	22	37.23	26.99	38.76	27.95	21.61	27.72	41.11	38.49	12.32	24.84	38.52	42.69	32.59	42.94	28.07	19.54	27.22	12.97	13.98
ARSJ	25.68	41.81	70.37	24.33	24.66	24.44	4.79	8.11	53.8	64.62	22.6	24.03	13.73	43.83	35.83	16.07	22.16	3.4	30.6	40.77	30.07	27.49	52.23	12.07	14.51	18.95	27.12	17.96	15.93	37.23	44.99	62.61	32.2	33.06	47.85	36.54	52.92	13.73	31.74	45.16	27.99	10.86	59.3	18.71	15.2	36.3	38.9	19.97
ARSK	35.25	29.27	52.33	32.01	32.88	15.27	10.77	9.74	25.92	43.08	18.83	19.66	4.58	43.83	30.98	6.12	11.85	10.19	28.33	38.22	17.35	21.65	48.86	5.75	16.12	18.95	32.93	24.86	8.35	37.23	35.99	31.3	45.64	36.31	31.9	27.41	48.11	9.29	30.36	25.24	27.99	59.75	32.72	17.86	6.51	31.38	6.48	13.98
ARSL	17.62	20.91	18.04	22.19	28.45	22.4	5.39	7.71	27.88	47.39	16.95	18.57	13.73	26.3	28.36	5.36	13.14	6.8	14.73	25.48	23.13	24.74	48.86	10.92	12.09	18.95	48.42	18.3	25.04	29.78	26.99	41.74	56.61	47.11	24.69	13.7	14.43	6.46	29.67	27.9	26.8	32.59	30.67	16.59	8.69	26.47	38.9	15.97
ART3	18.06	23	36.09	18.35	18.02	19.35	5.39	8.52	36.19	60.31	9.42	14.2	9.15	35.06	22.39	8.42	13.14	3.4	20.4	20.38	14.65	21.99	47.18	8.05	7.26	23.69	373.05	266.94	13.28	22.34	40.49	40.25	21.94	20.1	32.66	9.14	9.62	9.29	23.46	25.24	23.01	27.16	376.26	13.18	10.86	31.01	25.93	13.98
ART5	27.42	27.18	39.7	27.31	32.25	11.2	5.99	8.52	39.61	77.55	11.3	20.76	4.58	26.3	30.23	10.71	19.33	3.4	19.27	37.37	27.76	27.49	62.34	9.77	10.48	33.16	37.58	26.59	15.17	29.78	26.99	65.59	79.6	118.42	45.19	27.41	24.05	9.69	36.57	30.55	28.94	27.16	47.03	19.14	13.03	36.68	45.38	21.96
ARTN	20.67	23	45.11	26.03	39.2	15.27	5.39	9.33	55.26	47.39	11.3	14.2	32.03	26.3	20.53	11.48	17.26	3.4	24.93	118.05	17.35	15.81	43.81	6.9	12.09	4.74	41.84	35.57	20.48	14.89	33.74	49.19	25.47	28.53	24.69	45.68	43.3	6.46	37.95	27.9	24.43	10.86	40.9	13.61	13.03	27.6	32.42	7.99
ARV1	46.78	91.98	64.96	44.81	61.65	21.38	20.95	43.41	66.51	51.7	39.54	17.48	32.03	8.77	112.71	10.71	15.98	3.4	51	90.02	40.48	42.61	57.29	10.35	62.07	47.38	156.12	102.56	46.66	7.45	17.99	74.53	47.05	58.78	40.64	54.81	168.37	9.49	66.25	42.51	36.76	65.18	51.12	16.59	15.2	89.23	64.83	11.98
ARVCF	67.24	73.17	37.89	80.23	88.21	13.24	20.35	23.93	173.62	86.16	41.43	25.13	22.88	35.06	53.74	20.66	18.81	3.4	91.8	140.13	21.98	34.7	40.44	12.07	11.29	23.69	111.95	62.5	29.97	29.78	24.74	41.74	40.69	57.05	26.96	45.68	72.16	9.49	41.4	41.18	21.82	10.86	200.4	21.26	13.03	35.16	51.87	13.98
AS3MT	80.51	35.54	50.52	73.83	80.62	18.33	4.79	10.14	32.77	21.54	15.06	18.57	27.45	17.53	35.83	9.18	10.05	13.59	32.87	49.26	19.28	28.86	28.64	10.92	5.64	14.21	94.13	50.42	23.52	29.78	20.24	46.21	46.35	51.22	28.1	22.84	33.67	9.49	26.91	41.18	25.14	16.29	75.66	17.86	6.51	26.47	25.93	9.98
ASAH1	145.35	282.22	115.48	75.54	101.17	43.78	35.91	60.85	143.78	568.67	126.16	56.81	91.51	17.53	165.71	65.8	26.8	3.4	185.88	214.87	126.07	53.6	117.95	16.1	99.16	108.97	211.12	164.03	70.18	22.34	83.22	116.27	110.38	92.71	84.31	159.87	187.62	10.1	128.35	92.99	36.05	152.09	147.23	23.39	26.06	228.38	162.09	27.95
ASAH2B	55.92	43.9	86.61	74.69	104.65	25.45	9.58	17.04	72.38	90.47	26.36	30.59	18.3	35.06	44.41	11.48	16.49	3.4	48.74	72.19	36.24	36.08	72.45	9.77	11.29	33.16	82.13	46.27	37.93	59.56	42.74	92.42	58.02	60.29	47.85	36.54	86.59	14.34	51.07	61.11	33.2	32.59	59.3	22.12	28.23	37.43	90.77	15.97
ASAP1	138.17	45.99	101.05	117.36	116.03	33.6	16.76	49.9	130.58	133.55	22.6	26.22	13.73	17.53	102.26	11.48	19.58	6.8	39.67	62	67.47	79.03	109.52	8.62	70.14	85.28	72.44	53.87	70.94	37.23	31.49	102.86	113.92	178.72	75.58	77.65	134.7	9.09	86.95	71.73	39.85	108.63	139.05	30.2	13.03	100.58	129.67	17.97
ASAP2	39.17	71.08	34.28	174.13	171.04	24.44	11.37	28.8	142.81	64.62	30.13	18.57	41.18	35.06	79.12	22.95	11.34	3.4	54.4	93.42	19.66	54.63	30.33	9.77	35.47	23.69	137.52	76.32	74.35	7.45	33.74	50.68	40.33	76.28	27.34	73.08	91.4	9.69	28.98	27.9	26.8	32.59	94.07	14.89	15.2	51.05	32.42	17.97
ASAP3	68.76	50.17	52.33	29.45	42.68	18.33	8.98	12.17	94.88	21.54	64.02	24.03	41.18	8.77	42.55	16.83	18.81	6.8	52.14	56.9	25.45	30.24	79.19	6.9	16.93	14.21	55.4	40.75	29.97	14.89	13.5	20.87	89.16	76.5	36.84	27.41	57.73	10.1	37.26	37.19	20.87	32.59	49.08	19.99	4.34	35.92	25.93	15.97
ASB1	71.81	83.62	83	72.13	101.8	15.27	17.36	26.77	106.62	133.55	33.89	20.76	32.03	26.3	78	16.83	25.77	13.59	35.14	48.41	52.43	58.75	67.4	8.62	28.22	42.64	280.08	141.24	45.14	44.67	47.24	79.01	73.24	57.7	62.28	68.51	115.46	18.18	55.21	49.15	34.63	38.02	139.05	25.09	19.54	85.45	84.28	27.95
ASB10	23.94	27.18	57.74	39.26	39.84	21.38	6.58	6.9	35.21	38.77	32.01	26.22	18.3	17.53	30.23	10.71	21.13	13.59	32.87	50.11	30.46	30.24	40.44	10.35	16.12	33.16	49.2	26.59	19.35	29.78	20.24	41.74	29.72	29.39	39.88	18.27	48.11	14.14	43.47	39.85	45.77	38.02	61.35	29.35	19.54	38.19	71.32	21.96
ASB12	23.94	23	45.11	33.72	36.36	19.35	4.19	8.11	30.81	43.08	18.83	32.77	9.15	17.53	33.22	8.42	14.69	10.19	20.4	32.27	26.6	18.9	45.49	6.32	24.18	33.16	27.5	26.24	21.62	67.01	42.74	41.74	27.95	31.55	34.18	31.97	28.86	13.13	31.74	43.84	33.68	81.47	59.3	18.29	13.03	36.68	25.93	9.98
ASB13	28.94	27.18	46.92	43.53	42.36	18.33	3.59	17.44	36.68	30.16	13.18	28.4	22.88	17.53	49.64	8.42	13.66	3.4	35.14	56.05	28.53	18.21	40.44	8.05	22.57	9.48	82.9	45.24	27.69	22.34	15.75	40.25	31.49	27.23	33.04	54.81	72.16	7.47	30.36	39.85	25.85	54.32	30.67	16.16	2.17	37.06	32.42	9.98
ASB15	16.32	27.18	43.31	24.75	30.35	13.24	4.19	5.27	34.23	51.7	24.48	26.22	13.73	17.53	23.51	6.89	10.56	3.4	21.53	21.23	20.82	21.99	45.49	4.6	13.7	18.95	35.25	22.45	12.9	44.67	20.24	44.72	19.46	20.75	20.89	4.57	43.3	9.9	31.05	26.57	31.07	16.29	18.4	21.69	28.23	22.69	32.42	17.97
ASB18	27.2	43.9	54.13	26.46	37.94	16.29	10.17	7.3	38.15	47.39	20.71	28.4	13.73	52.59	27.25	6.89	14.43	13.59	18.13	33.12	20.82	21.65	42.12	5.75	9.67	33.16	33.32	20.72	20.48	59.56	29.24	44.72	21.94	24.42	28.86	18.27	38.49	13.53	38.64	33.21	27.28	32.59	34.76	17.86	13.03	27.22	38.9	11.98
ASB3	33.51	43.9	63.16	27.74	34.78	16.29	8.98	17.44	52.33	43.08	22.6	32.77	4.58	43.83	49.27	12.24	28.34	3.4	31.73	36.52	36.24	31.27	75.82	7.47	12.09	37.9	52.3	27.28	33	59.56	31.49	56.65	36.79	29.17	40.64	41.11	81.78	10.5	43.47	43.84	32.73	54.32	53.17	18.29	15.2	47.64	51.87	21.96
ASB4	28.72	39.72	57.74	45.24	48.06	17.31	7.78	9.74	48.42	30.16	26.36	30.59	13.73	43.83	24.26	16.07	21.9	3.4	41.94	49.26	26.6	24.4	45.49	9.2	12.09	14.21	53.07	29.7	25.04	37.23	24.74	59.63	42.81	47.97	37.6	27.41	33.67	15.75	41.4	31.88	37.71	38.02	51.12	24.67	23.88	36.3	38.9	11.98
ASB6	62.67	64.81	46.92	56.76	64.18	20.36	13.17	30.43	91.94	73.24	43.31	27.31	27.45	17.53	87.71	20.66	24.48	13.59	40.8	89.18	58.22	55.32	77.51	9.77	43.53	47.38	168.51	98.76	61.07	7.45	51.73	90.93	105.78	69.8	51.65	54.81	125.08	10.5	53.83	46.49	34.15	38.02	188.13	19.56	17.37	52.94	71.32	17.97
ASB8	29.59	29.27	52.33	37.56	35.73	16.29	8.98	17.04	50.37	56.01	22.6	15.29	9.15	8.77	53.74	9.95	17.52	10.19	27.2	53.51	35.47	28.86	72.45	4.02	13.7	42.64	44.16	33.15	33	7.45	26.99	52.17	37.86	26.58	38.74	31.97	62.54	6.46	38.64	31.88	19.92	43.45	57.26	18.71	13.03	46.89	51.87	17.97
ASCC1	72.24	56.44	37.89	47.37	53.75	12.22	11.37	27.18	55.75	56.01	22.6	13.11	27.45	52.59	73.52	7.65	12.37	6.8	40.8	61.15	31.61	19.93	45.49	7.47	23.38	33.16	71.28	39.71	47.8	44.67	9	64.1	62.62	54.46	46.71	50.24	96.21	8.68	36.57	33.21	23.01	43.45	67.48	14.46	8.69	46.89	51.87	9.98
ASCC2	58.53	48.08	57.74	42.25	53.11	18.33	10.77	26.37	66.51	68.93	24.48	26.22	32.03	17.53	77.63	23.72	13.14	13.59	43.07	71.34	33.16	32.64	57.29	4.6	26.6	33.16	83.68	37.64	44.76	14.89	24.74	47.7	54.13	42.79	45.57	77.65	115.46	9.09	66.94	50.48	27.28	48.88	126.78	21.69	13.03	60.12	58.35	23.96
ASCC3	450.42	89.89	104.66	77.67	133.73	12.22	33.52	69.37	101.24	180.94	37.66	21.85	41.18	43.83	170.19	26.78	20.61	10.19	55.54	125.69	105.25	160.46	139.85	10.35	85.45	75.8	210.74	125.35	159.32	14.89	38.24	114.78	161.33	188.23	107.86	146.16	264.59	8.68	106.96	82.36	35.1	108.63	118.6	27.64	8.69	161.83	168.57	23.96
ASCL1	21.54	29.27	54.13	180.1	233.95	21.38	2.99	8.52	42.55	34.46	11.3	21.85	13.73	17.53	21.65	4.59	17.01	3.4	17	71.34	19.28	26.11	62.34	9.77	11.29	14.21	32.93	17.61	16.69	14.89	35.99	49.19	45.64	103.73	37.6	9.14	33.67	11.91	32.43	26.57	27.28	43.45	51.12	21.26	6.51	36.68	58.35	7.99
ASCL2	21.98	41.81	61.35	24.75	33.83	19.35	10.17	10.95	370.22	211.1	24.48	27.31	32.03	8.77	29.48	13.01	14.69	10.19	60.07	49.26	28.14	114.76	89.3	8.05	87.07	18.95	33.7	17.27	39.83	14.89	42.74	84.97	27.95	31.33	31.52	141.6	187.62	11.31	85.57	54.46	29.65	27.16	24.54	21.69	17.37	58.99	51.87	19.97
ASCL4	33.29	52.26	70.37	49.93	54.38	27.49	6.58	12.58	59.18	34.46	18.83	29.5	9.15	17.53	41.8	15.3	24.99	3.4	31.73	42.46	31.61	40.2	45.49	4.6	11.29	14.21	48.42	25.55	77.39	37.23	53.98	95.4	41.04	34.36	48.99	13.7	72.16	18.18	42.78	57.12	40.79	38.02	40.9	31.9	17.37	201.53	116.7	13.98
ASCL5	24.59	48.08	63.16	35.42	53.75	24.44	4.19	18.26	41.57	77.55	28.25	19.66	22.88	43.83	35.08	14.54	19.07	13.59	27.2	34.82	32.77	31.95	57.29	5.75	13.7	9.48	48.42	27.63	30.35	37.23	49.48	87.95	34.67	26.8	36.46	41.11	38.49	10.7	43.47	49.15	40.79	43.45	55.21	25.09	10.86	40.84	64.83	19.97
ASDURF	95.31	43.9	101.05	81.94	93.27	21.38	14.96	25.15	139.87	116.32	13.18	36.05	9.15	26.3	90.32	16.07	27.57	6.8	52.14	125.69	54.36	51.54	69.08	17.82	37.08	28.43	156.89	75.63	33	37.23	42.74	86.46	79.96	78.23	62.28	63.95	76.97	18.58	66.94	69.08	32.26	59.75	114.51	21.69	17.37	69.57	90.77	23.96
ASF1A	59.62	41.81	92.03	85.36	97.38	29.53	13.17	32.86	59.67	68.93	33.89	25.13	22.88	70.12	101.14	14.54	35.3	13.59	44.2	110.41	59.37	49.48	114.58	10.92	30.63	94.75	137.91	67.68	44.38	37.23	33.74	58.14	83.14	79.09	74.06	45.68	48.11	7.88	57.28	66.42	31.54	76.04	112.47	23.39	28.23	79.03	58.35	19.97
ASF1B	75.29	20.91	64.96	59.32	88.21	23.42	14.36	18.26	102.21	86.16	22.6	28.4	9.15	8.77	57.85	17.6	27.06	13.59	40.8	74.74	55.52	51.2	79.19	10.35	57.24	52.11	86	47.65	42.87	74.45	44.99	108.82	46.35	62.24	47.09	63.95	86.59	15.35	95.23	66.42	39.37	32.59	83.84	29.35	17.37	75.24	51.87	5.99
ASGR1	41.78	27.18	43.31	39.26	39.2	21.38	4.19	7.3	41.57	38.77	22.6	28.4	18.3	8.77	26.13	9.95	16.49	6.8	31.73	40.77	23.9	30.24	55.6	10.92	14.51	14.21	27.89	19.68	19.35	7.45	17.99	55.16	50.59	52.08	31.14	45.68	38.49	12.12	42.78	35.87	30.12	43.45	28.63	23.82	8.69	38.95	25.93	19.97
ASGR2	33.73	35.54	57.74	39.69	49.32	29.53	7.18	6.9	46.95	64.62	30.13	25.13	13.73	8.77	37.7	19.13	18.04	13.59	34	25.48	30.07	35.39	48.86	16.67	8.06	14.21	38.35	16.58	24.28	7.45	35.99	53.66	31.13	35.66	41.78	31.97	52.92	14.94	49.69	42.51	39.37	21.73	44.99	26.37	10.86	40.08	58.35	13.98
ASH1L	136.43	102.43	108.27	96.45	127.09	22.4	49.08	142.39	162.37	129.24	77.2	40.42	45.75	26.3	313.13	29.07	18.81	3.4	83.87	208.08	108.34	94.83	141.53	13.8	109.64	104.23	397.84	216.17	97.11	22.34	38.24	129.69	119.23	107.62	107.86	109.62	182.81	10.1	127.66	115.57	48.38	81.47	235.16	29.35	8.69	183.76	142.64	35.94
ASH2L	62.01	43.9	46.92	64.87	75.24	20.36	7.18	31.64	55.75	64.62	32.01	28.4	22.88	35.06	70.17	22.95	20.1	10.19	63.47	114.65	45.11	67.34	90.99	10.35	54.82	18.95	122.41	73.21	57.28	59.56	26.99	70.06	65.45	73.26	62.66	63.95	163.56	9.69	64.18	58.45	37.95	48.88	42.94	26.37	13.03	68.44	58.35	13.98
ASIC1	42.87	81.53	54.13	40.54	55.33	27.49	4.19	12.98	54.29	56.01	26.36	29.5	18.3	35.06	35.83	15.3	22.16	3.4	48.74	68.79	33.54	41.23	40.44	12.65	26.6	18.95	48.42	26.24	23.14	44.67	47.24	76.03	45.99	54.24	47.85	13.7	48.11	12.12	46.92	59.78	34.15	43.45	77.71	24.24	6.51	43.1	38.9	13.98
ASIC3	37.86	48.08	57.74	42.25	47.74	19.35	12.57	10.95	54.77	64.62	28.25	25.13	9.15	17.53	32.47	14.54	36.85	13.59	37.4	40.77	36.24	29.89	62.34	9.2	16.93	37.9	44.16	32.12	28.07	59.56	24.74	56.65	42.46	31.77	36.08	54.81	81.78	11.91	41.4	46.49	38.9	38.02	67.48	31.05	26.06	49.91	51.87	23.96
ASL	78.12	106.62	72.18	59.75	66.39	42.76	16.76	31.64	77.27	68.93	35.78	44.79	32.03	43.83	93.68	27.54	40.97	16.99	78.2	106.16	61.69	52.91	106.15	8.62	32.25	42.64	122.41	79.77	45.52	67.01	62.98	87.95	80.31	83.85	68.36	68.51	120.27	12.92	62.11	62.43	42.93	81.47	106.34	33.17	13.03	89.23	38.9	17.97
ASMTL	155.58	41.81	75.79	37.13	50.27	19.35	5.99	11.36	42.55	60.31	35.78	22.94	27.45	43.83	38.44	16.83	18.29	3.4	46.47	82.38	46.65	52.57	77.51	9.77	37.89	28.43	56.17	32.46	35.28	14.89	29.24	61.12	134.09	115.18	60.39	22.84	101.02	13.13	43.47	55.79	29.41	65.18	63.39	19.99	10.86	77.89	84.28	15.97
ASNS	142.74	56.44	99.24	120.35	122.04	35.64	14.96	39.76	148.67	99.09	32.01	44.79	27.45	35.06	100.02	18.36	34.27	13.59	44.2	168.16	74.41	47.07	96.04	10.35	64.49	61.59	184.78	102.56	119.49	37.23	33.74	101.37	137.98	95.52	75.58	100.49	105.84	21.2	109.72	99.63	65.7	65.18	106.34	44.66	19.54	68.82	64.83	15.97
ASNSD1	88.12	29.27	46.92	45.67	52.48	15.27	10.77	19.07	90.97	43.08	24.48	20.76	4.58	17.53	48.15	8.42	13.4	3.4	34	88.33	38.55	40.2	52.23	5.75	28.22	18.95	146.82	77.7	27.31	37.23	20.24	68.57	61.56	53.16	39.88	63.95	57.73	9.09	61.42	54.46	26.8	21.73	65.44	11.06	10.86	49.91	32.42	11.98
ASPDH	33.29	29.27	41.5	50.36	53.43	20.36	8.38	6.9	47.93	68.93	11.3	25.13	13.73	26.3	40.68	13.77	23.45	6.8	23.8	52.66	25.45	37.11	65.71	5.75	28.22	37.9	52.3	26.59	25.8	22.34	17.99	64.1	39.62	46.03	42.16	27.41	43.3	13.13	35.88	27.9	32.02	27.16	65.44	16.59	15.2	44.62	45.38	13.98
ASPH	124.03	242.5	101.05	192.48	224.15	66.18	26.93	54.36	116.89	137.86	135.58	74.29	118.96	17.53	166.08	63.5	35.82	13.59	112.21	305.74	71.71	171.45	153.33	26.44	22.57	123.18	317.66	167.83	88.77	74.45	71.98	123.73	185.03	152.57	76.34	22.84	52.92	10.1	164.93	70.4	40.08	179.24	302.65	29.35	13.03	115.32	58.35	41.93
ASPHD1	35.25	37.63	57.74	35.42	40.47	26.47	4.79	9.74	43.53	56.01	15.06	19.66	13.73	26.3	26.87	22.95	24.48	10.19	32.87	30.57	37.78	25.08	48.86	6.9	20.15	18.95	32.93	22.79	32.24	44.67	44.99	53.66	32.2	32.63	36.84	27.41	28.86	11.91	28.98	42.51	32.73	48.88	53.17	29.77	17.37	46.51	19.45	13.98
ASPM	169.29	31.36	46.92	55.48	84.41	15.27	13.77	29.21	72.38	86.16	15.06	18.57	13.73	17.53	103.01	7.65	11.08	6.8	17	140.98	29.69	97.58	58.97	6.32	50.79	14.21	94.91	59.74	35.28	29.78	35.99	44.72	71.47	82.55	23.55	73.08	62.54	6.87	61.42	54.46	36.05	38.02	65.44	22.97	8.69	66.55	25.93	13.98
ASPN	17.19	16.72	50.52	12.38	18.65	10.18	5.99	8.11	26.9	12.92	5.65	15.29	9.15	26.3	26.5	11.48	10.31	3.4	14.73	28.03	16.19	13.4	40.44	21.27	8.06	28.43	20.53	12.09	13.28	22.34	22.49	41.74	16.27	14.05	19.37	22.84	24.05	8.08	28.98	21.25	16.13	81.47	42.94	11.91	10.86	18.15	19.45	35.94
ASPRV1	27.85	45.99	54.13	35.42	50.9	28.51	6.58	10.14	49.88	47.39	15.06	25.13	22.88	17.53	24.63	19.13	19.84	3.4	27.2	39.07	25.45	25.43	48.86	10.35	12.09	33.16	39.9	26.24	21.62	7.45	42.74	62.61	31.84	39.55	43.3	22.84	52.92	16.16	46.23	35.87	32.73	16.29	53.17	22.54	19.54	44.62	45.38	11.98
ASPSCR1	114.67	85.71	68.57	107.55	135.63	38.69	25.74	43	202.47	120.63	56.49	34.96	36.6	61.36	136.6	28.31	40.2	10.19	81.6	140.98	68.63	82.46	96.04	14.95	52.4	47.38	104.21	61.12	77.39	67.01	60.73	77.52	106.14	103.51	74.82	100.49	139.51	14.94	102.13	61.11	53.13	86.91	253.57	43.81	13.03	99.82	58.35	15.97
ASRGL1	49.18	50.17	32.48	52.92	57.22	14.25	6.58	8.11	79.23	25.85	15.06	19.66	18.3	26.3	27.62	26.01	13.14	3.4	52.14	48.41	18.12	17.87	28.64	5.75	6.45	14.21	38.35	15.19	12.9	22.34	17.99	38.76	27.95	48.41	23.55	22.84	43.3	7.07	44.16	26.57	23.24	16.29	18.4	15.31	15.2	19.66	32.42	13.98
ASS1	82.69	186.05	151.57	137	136.89	64.15	13.77	26.37	127.65	133.55	39.54	71.01	73.21	70.12	80.99	50.49	33.24	3.4	98.61	93.42	60.92	90.37	163.44	14.37	18.54	52.11	93.75	70.45	43.62	134.02	103.47	158.01	81.73	84.93	110.14	100.49	149.13	41.4	78.67	107.6	95.58	65.18	147.23	72.73	39.08	67.68	51.87	17.97
ASTE1	44.82	35.54	70.37	52.92	53.11	15.27	3.59	17.85	49.4	77.55	20.71	26.22	4.58	52.59	42.17	9.18	21.64	6.8	29.47	50.96	33.93	25.43	75.82	10.92	17.74	42.64	60.43	30.39	25.42	29.78	31.49	56.65	39.27	37.17	41.4	18.27	14.43	8.48	40.02	58.45	25.14	32.59	61.35	16.59	17.37	36.3	58.35	9.98
ASTL	33.07	56.44	43.31	26.89	40.47	12.22	5.99	7.71	46.46	25.85	22.6	56.81	18.3	43.83	28.36	13.77	14.94	6.8	36.27	36.52	26.99	24.05	50.55	7.47	17.74	23.69	28.28	21.76	18.97	22.34	13.5	38.76	32.55	25.07	40.64	4.57	48.11	14.14	31.74	23.91	28.22	27.16	22.49	11.48	17.37	38.19	25.93	11.98
ASTN1	13.93	14.63	30.68	32.01	33.2	13.24	4.79	8.52	20.54	51.7	16.95	19.66	4.58	17.53	20.15	8.42	5.93	3.4	9.07	34.82	10.8	9.28	18.53	4.6	8.87	33.16	88.71	43.86	10.24	22.34	24.74	32.8	17.34	18.58	21.65	18.27	33.67	5.05	19.32	15.94	21.35	10.86	61.35	16.59	13.03	21.17	25.93	21.96
ASTN2	61.58	64.81	63.16	54.63	67.02	23.42	11.37	11.36	54.29	30.16	26.36	26.22	22.88	43.83	29.11	15.3	18.29	10.19	53.27	46.71	30.07	134.69	79.19	5.17	10.48	61.59	103.43	47.31	26.93	29.78	29.24	56.65	59.44	63.75	45.19	27.41	33.67	9.29	51.07	41.18	31.78	32.59	40.9	23.82	8.69	40.08	38.9	15.97
ASXL1	154.93	75.26	79.4	54.2	67.02	25.45	26.33	43	199.05	142.17	28.25	29.5	36.6	8.77	132.12	16.07	21.39	13.59	45.34	80.68	56.29	55.32	84.25	9.2	31.44	61.59	180.13	117.76	67.9	59.56	31.49	79.01	73.94	74.34	63.42	50.24	115.46	11.91	74.53	65.09	40.56	54.32	130.87	22.12	6.51	73.35	71.32	13.98
ASXL2	97.26	48.08	54.13	65.3	68.61	13.24	17.36	38.13	34.72	64.62	32.01	19.66	27.45	8.77	88.45	13.77	10.05	3.4	45.34	46.71	55.13	51.88	72.45	7.47	32.25	42.64	134.42	74.94	48.18	7.45	17.99	81.99	51.65	54.03	50.13	73.08	81.78	12.32	51.76	73.06	20.63	21.73	77.71	18.29	6.51	45	25.93	3.99
ASXL3	67.45	25.09	39.7	50.79	57.54	7.13	5.39	8.92	32.77	56.01	11.3	15.29	13.73	8.77	25.38	9.18	13.66	3.4	15.87	67.09	23.52	21.3	28.64	6.32	8.06	23.69	23.24	14.5	14.41	29.78	31.49	25.34	32.55	45.17	26.2	22.84	81.78	8.28	25.53	9.3	25.85	16.29	40.9	21.26	17.37	30.25	12.97	15.97
ATAD1	57.66	48.08	28.87	58.9	55.33	13.24	8.38	19.07	41.08	34.46	35.78	16.39	45.75	35.06	57.48	13.77	11.6	3.4	41.94	54.35	31.23	10.65	48.86	9.2	27.41	42.64	85.22	50.76	47.8	52.12	17.99	58.14	48.47	45.6	34.18	54.81	110.65	8.08	49	35.87	13.28	21.73	69.53	14.03	8.69	49.15	77.8	15.97
ATAD2	160.37	62.72	83	80.66	129.62	23.42	17.36	34.08	203.94	86.16	30.13	25.13	32.03	43.83	99.65	19.89	19.07	3.4	30.6	150.32	66.7	140.19	89.3	9.77	111.25	33.16	190.98	95.31	62.21	29.78	35.99	74.53	72.53	96.81	52.41	164.43	250.16	11.51	109.03	77.05	37.71	43.45	182	24.24	13.03	99.44	103.73	21.96
ATAD2B	146.22	50.17	52.33	65.3	80.94	14.25	11.97	22.31	62.6	43.08	20.71	17.48	4.58	17.53	69.05	13.01	15.98	6.8	36.27	39.07	45.49	39.86	47.18	4.6	20.96	18.95	111.95	63.54	30.35	14.89	44.99	65.59	48.47	55.11	50.51	36.54	67.35	9.09	48.3	41.18	22.77	38.02	71.57	14.03	15.2	47.64	38.9	13.98
ATAD3A	231.08	135.88	126.31	128.03	170.41	25.45	27.53	48.68	285.12	232.64	71.56	54.62	27.45	8.77	129.51	49.73	38.91	3.4	136.01	280.27	111.42	119.23	146.59	19.54	166.87	113.7	466.41	281.44	166.91	59.56	139.46	166.96	143.99	159.7	99.88	347.14	423.34	11.71	180.8	126.2	77.08	195.54	204.49	48.06	4.34	165.61	155.6	27.95
ATAD3C	40.04	62.72	68.57	49.08	66.39	44.8	8.38	9.33	87.54	86.16	24.48	37.14	45.75	26.3	20.53	20.66	23.96	3.4	54.4	50.96	33.54	43.98	82.56	15.52	15.32	23.69	85.61	46.27	36.42	89.34	71.98	98.39	39.98	45.38	65.7	22.84	33.67	19.59	55.21	57.12	72.1	65.18	61.35	49.33	21.71	52.18	38.9	17.97
ATAT1	49.83	35.54	36.09	101.57	118.56	8.15	20.95	42.19	98.3	34.46	24.48	15.29	9.15	8.77	109.35	14.54	12.11	13.59	36.27	105.31	22.75	34.7	30.33	4.6	22.57	14.21	163.86	85.64	26.55	14.89	13.5	38.76	53.07	65.48	25.07	31.97	91.4	3.64	26.22	21.25	17.08	21.73	128.83	9.36	2.17	40.46	45.38	13.98
ATCAY	46.13	35.54	43.31	104.13	67.97	14.25	10.77	8.92	27.88	64.62	18.83	20.76	18.3	8.77	25.75	12.24	12.63	3.4	18.13	29.73	18.51	16.49	26.96	7.47	5.64	33.16	27.89	17.27	18.97	74.45	29.24	44.72	41.04	49.49	31.52	13.7	28.86	11.71	33.81	42.51	35.1	38.02	47.03	23.39	19.54	35.16	45.38	11.98
ATE1	66.15	60.62	43.31	53.77	69.55	6.11	5.99	8.52	70.91	81.85	22.6	25.13	9.15	8.77	36.58	11.48	13.14	3.4	39.67	60.3	30.84	29.21	50.55	7.47	15.32	14.21	106.14	65.96	30.35	29.78	15.75	70.06	65.1	68.5	39.88	50.24	57.73	8.89	57.28	35.87	22.06	16.29	81.8	14.89	15.2	48.4	77.8	7.99
ATF1	81.6	68.99	48.72	37.56	49.95	15.27	8.38	23.93	72.38	94.78	30.13	19.66	18.3	8.77	56.73	19.13	14.94	6.8	58.94	73.89	34.7	38.48	64.03	4.6	38.7	14.21	104.21	59.05	52.73	22.34	22.49	58.14	54.84	49.92	54.31	86.78	129.89	9.69	56.59	43.84	23.24	70.61	110.43	11.48	15.2	64.66	58.35	13.98
ATF2	139.04	75.26	86.61	96.88	116.03	37.67	21.55	32.45	122.75	107.7	60.26	40.42	22.88	26.3	123.16	16.07	44.32	10.19	56.67	134.19	85.2	56.35	133.11	9.77	32.25	47.38	103.82	62.5	37.18	59.56	71.98	110.31	91.99	96.81	87.73	73.08	86.59	21.41	77.98	86.34	49.1	76.04	110.43	29.77	39.08	104.74	90.77	17.97
ATF3	63.54	543.53	59.55	76.39	85.05	23.42	8.98	12.98	142.32	137.86	26.36	93.95	283.68	43.83	47.4	26.01	15.2	10.19	409.15	85.78	27.76	41.58	52.23	8.62	14.51	37.9	678.31	586.71	70.56	37.23	33.74	77.52	77.13	66.99	34.18	54.81	81.78	12.32	62.8	39.85	48.38	21.73	114.51	30.62	6.51	53.69	45.38	21.96
ATF4	704.78	489.18	202.1	255.21	327.54	67.2	155.02	418.25	950.25	448.04	263.62	132.19	118.96	122.71	887.89	64.27	66.74	13.59	252.75	659.9	243.27	332.26	367.32	24.72	385.34	298.47	925.46	521.79	482.9	74.45	101.22	435.28	499.56	406.27	206.22	497.87	918.84	18.78	498.92	328.11	142.78	581.19	1196.27	86.33	17.37	399.67	298.24	71.88
ATF5	171.46	48.08	54.13	26.89	34.46	13.24	36.51	106.29	62.11	275.72	30.13	13.11	27.45	8.77	236.25	13.01	12.63	3.4	38.54	138.43	50.12	388.26	129.74	7.47	154.78	75.8	78.25	53.18	400.58	14.89	9	131.18	114.98	57.92	33.42	237.52	341.56	6.87	199.43	82.36	143.49	114.06	79.75	93.14	4.34	305.52	311.2	41.93
ATF6	32.42	33.45	46.92	32.44	38.25	11.2	10.17	27.18	38.64	25.85	24.48	19.66	18.3	8.77	77.63	10.71	8.5	10.19	27.2	57.75	30.84	18.55	55.6	4.02	27.41	33.16	103.04	54.56	24.66	22.34	20.24	44.72	32.55	33.71	34.94	36.54	96.21	5.25	38.64	37.19	21.58	70.61	63.39	9.36	8.69	55.2	38.9	7.99
ATF6B	122.29	68.99	59.55	128.46	142.27	22.4	32.92	74.24	147.7	172.32	48.96	27.31	59.48	8.77	172.43	26.01	24.48	3.4	97.47	142.68	88.67	60.82	104.47	11.5	62.07	42.64	292.48	154.71	70.18	37.23	29.24	86.46	112.15	115.18	85.07	127.89	168.37	11.11	89.71	77.05	38.9	92.34	269.93	25.52	4.34	113.43	155.6	15.97
ATF7	73.98	110.8	84.81	61.46	79.35	25.45	29.33	47.06	134.98	107.7	60.26	41.51	32.03	17.53	141.08	28.31	24.99	3.4	71.4	104.46	56.67	73.53	97.73	9.77	37.08	56.85	175.49	102.91	60.69	37.23	33.74	126.71	119.58	90.55	60.39	68.51	149.13	14.94	87.64	81.03	31.31	70.61	184.04	19.14	6.51	87.72	129.67	31.95
ATF7IP	253.28	121.25	169.62	142.97	145.75	17.31	62.84	145.23	166.28	150.78	88.5	39.33	54.91	35.06	315	34.43	27.31	3.4	91.8	219.12	181.97	99.64	212.3	13.8	116.89	175.29	366.08	208.92	84.59	14.89	42.74	166.96	238.1	243.12	169	237.52	336.75	6.87	169.76	128.85	43.64	119.5	310.83	24.24	10.86	187.17	136.15	27.95
ATF7IP2	30.68	45.99	59.55	43.1	60.7	26.47	8.98	30.02	27.88	34.46	26.36	15.29	9.15	8.77	57.1	6.12	15.2	3.4	51	20.38	33.54	41.23	47.18	5.75	24.99	47.38	52.68	28.32	73.97	52.12	31.49	79.01	45.99	40.2	42.92	31.97	81.78	10.5	92.47	62.43	24.9	38.02	40.9	18.29	13.03	69.19	45.38	9.98
ATG101	68.11	117.07	92.03	45.24	53.75	21.38	18.55	53.55	126.67	124.94	45.19	27.31	73.21	17.53	122.42	18.36	25.77	3.4	80.47	78.98	44.72	51.54	58.97	12.07	96.74	56.85	142.56	76.32	72.45	37.23	22.49	74.53	76.77	62.24	54.31	86.78	158.75	11.11	94.54	58.45	46.49	97.77	143.14	30.62	8.69	82.81	103.73	29.95
ATG12	114.89	54.35	79.4	81.94	88.52	25.45	13.77	34.08	74.83	94.78	45.19	27.31	50.33	43.83	95.54	17.6	24.74	6.8	45.34	79.83	71.71	77.65	109.52	12.07	49.18	61.59	89.87	53.53	53.87	37.23	42.74	90.93	90.22	92.92	75.96	105.05	115.46	14.14	88.33	78.37	38.42	103.2	85.89	25.94	17.37	100.2	90.77	19.97
ATG13	34.6	35.54	37.89	22.62	28.45	8.15	3.59	9.74	39.61	25.85	13.18	9.83	13.73	8.77	44.79	12.24	12.88	3.4	28.33	46.71	25.06	29.89	25.27	5.75	8.06	14.21	44.16	30.73	16.31	7.45	22.49	47.7	33.61	30.04	23.55	27.41	48.11	6.06	33.12	19.93	16.13	32.59	24.54	12.33	6.51	35.92	19.45	9.98
ATG14	104.88	77.35	86.61	72.13	91.68	40.73	16.76	38.94	86.07	60.31	67.79	57.9	45.75	43.83	110.85	25.25	90.96	37.38	62.34	108.71	90.6	78.34	104.47	23.57	79	90.02	147.98	81.84	69.8	44.67	80.97	95.4	97.65	84.93	91.91	132.46	250.16	10.91	96.61	67.75	51.47	103.2	141.1	33.17	30.4	90.75	32.42	27.95
ATG16L1	36.99	52.26	27.07	27.31	34.14	12.22	4.19	13.79	56.24	56.01	16.95	26.22	4.58	8.77	30.23	9.95	10.05	3.4	26.07	38.22	25.45	28.17	43.81	8.62	13.7	18.95	62.76	31.77	19.73	14.89	24.74	34.29	32.9	24.85	33.8	36.54	43.3	9.09	29.67	37.19	17.08	43.45	51.12	11.91	6.51	34.03	12.97	13.98
ATG16L2	83.99	35.54	64.96	24.75	33.2	16.29	11.37	15.82	41.08	34.46	18.83	24.03	32.03	35.06	46.65	11.48	15.46	3.4	19.27	46.71	53.98	24.74	67.4	8.05	21.77	42.64	35.25	19.68	22	37.23	22.49	43.23	36.44	38.68	58.87	41.11	38.49	6.66	40.02	39.85	26.56	48.88	57.26	19.56	6.51	57.85	103.73	15.97
ATG2A	61.14	91.98	61.35	40.54	47.74	19.35	13.77	28.4	64.56	68.93	28.25	42.61	36.6	26.3	77.26	17.6	28.6	3.4	41.94	73.04	43.57	40.54	80.88	7.47	28.22	42.64	79.41	49.73	23.14	52.12	33.74	76.03	59.79	47.54	45.19	31.97	91.4	9.09	117.31	61.11	31.78	65.18	87.93	17.01	8.69	70.33	77.8	27.95
ATG2B	74.63	56.44	66.76	79.38	92	12.22	8.98	24.34	40.1	60.31	37.66	20.76	18.3	43.83	56.36	26.01	16.75	10.19	55.54	78.98	58.22	29.55	87.62	9.2	29.83	52.11	92.2	42.48	31.49	37.23	15.75	64.1	78.9	64.4	59.25	36.54	67.35	13.13	53.83	51.81	21.58	38.02	137.01	14.89	6.51	66.17	51.87	25.96
ATG3	80.51	85.71	45.11	74.26	82.2	14.25	11.97	51.52	158.95	193.87	58.37	27.31	54.91	8.77	132.12	17.6	17.26	3.4	72.54	147.78	94.07	77.65	89.3	8.05	52.4	75.8	177.03	111.19	88.01	14.89	22.49	67.08	103.31	78.01	56.97	159.87	428.15	3.03	79.36	73.06	26.33	152.09	106.34	20.84	2.17	89.99	77.8	13.98
ATG4A	26.76	58.53	48.72	29.02	44.26	17.31	5.39	14.2	35.7	64.62	20.71	28.4	4.58	26.3	36.58	17.6	14.17	3.4	32.87	36.52	37.4	27.83	57.29	9.2	22.57	28.43	54.23	24.52	18.97	29.78	40.49	34.29	31.84	27.88	33.42	41.11	101.02	7.88	35.88	49.15	40.08	97.77	42.94	21.26	10.86	42.73	19.45	7.99
ATG4B	262.2	123.34	86.61	129.74	167.56	18.33	35.31	82.35	282.68	146.48	54.61	25.13	18.3	26.3	167.95	32.13	24.48	10.19	65.74	84.08	70.55	73.53	107.84	12.07	60.46	56.85	254.9	157.47	69.42	29.78	40.49	123.73	121.71	129.45	75.58	73.08	168.37	11.91	110.41	58.45	35.81	65.18	247.43	20.41	10.86	169.39	110.22	21.96
ATG4C	61.8	54.35	83	47.37	56.28	16.29	14.36	24.75	64.56	68.93	32.01	15.29	9.15	26.3	70.17	17.6	15.46	10.19	29.47	45.86	57.83	39.17	53.92	11.5	45.14	61.59	137.91	68.72	35.66	14.89	26.99	70.06	67.57	53.38	67.6	77.65	72.16	10.1	60.73	66.42	32.49	38.02	73.62	24.67	2.17	50.29	51.87	11.98
ATG4D	60.49	81.53	39.7	71.27	92.95	28.51	13.77	50.3	106.13	107.7	47.08	24.03	9.15	17.53	120.55	31.37	30.66	13.59	55.54	135.04	52.05	86.93	79.19	9.77	48.37	66.33	92.2	55.94	53.87	22.34	44.99	111.8	67.93	66.34	58.49	223.81	283.83	11.11	98.68	71.73	35.81	103.2	122.69	25.09	6.51	114.57	51.87	19.97
ATG5	84.64	68.99	75.79	72.13	81.25	16.29	17.96	41.38	68.96	77.55	28.25	22.94	13.73	43.83	116.82	29.07	14.94	6.8	73.67	71.34	64.38	54.29	85.93	8.05	70.94	56.85	174.71	96.35	84.59	22.34	35.99	71.55	92.34	83.2	61.9	63.95	110.65	11.31	88.33	79.7	30.83	54.32	130.87	16.16	19.54	87.34	90.77	33.95
ATG7	44.82	58.53	63.16	55.48	72.72	17.31	12.57	14.6	45.97	60.31	32.01	18.57	27.45	17.53	45.16	11.48	13.4	6.8	39.67	49.26	47.04	28.17	67.4	10.92	27.41	47.38	74.38	55.25	34.52	59.56	31.49	70.06	40.69	41.06	44.05	50.24	96.21	7.27	44.85	39.85	22.53	65.18	75.66	10.63	8.69	61.25	64.83	15.97
ATG9A	126.64	58.53	83	67.86	71.77	31.56	18.55	31.64	123.24	77.55	43.31	25.13	54.91	52.59	97.41	22.19	20.87	3.4	55.54	69.64	52.05	65.63	96.04	9.77	45.95	47.38	155.34	88.4	28.07	22.34	49.48	92.42	106.14	74.77	67.6	95.92	115.46	14.14	74.53	57.12	30.36	27.16	94.07	17.86	15.2	83.94	64.83	17.97
ATG9B	23.94	33.45	59.55	43.96	41.1	19.35	7.18	6.9	42.55	38.77	18.83	31.68	18.3	8.77	28.74	11.48	27.57	6.8	43.07	50.96	31.61	38.48	48.86	9.77	16.12	23.69	48.42	33.15	25.8	22.34	24.74	52.17	33.61	31.33	42.16	31.97	96.21	9.29	38.64	51.81	34.86	32.59	75.66	34.87	13.03	35.16	38.9	13.98
ATIC	271.56	81.53	79.4	80.23	101.17	12.22	21.55	50.3	196.6	137.86	26.36	21.85	22.88	26.3	166.83	16.07	15.2	13.59	46.47	109.56	65.54	54.98	75.82	10.92	84.65	66.33	300.61	184.06	56.52	7.45	40.49	102.86	94.11	126.2	68.74	232.95	447.4	12.92	148.37	81.03	51.94	65.18	122.69	28.07	10.86	115.32	110.22	17.97
ATL1	20.67	52.26	41.5	38.84	41.1	14.25	8.38	11.76	24.94	25.85	39.54	18.57	22.88	17.53	30.98	6.89	28.6	6.8	28.33	38.22	26.6	28.17	45.49	8.05	19.35	9.48	62.37	43.51	19.35	14.89	26.99	31.3	31.13	30.69	30.76	13.7	43.3	9.09	24.15	25.24	24.19	38.02	38.85	16.59	15.2	32.14	12.97	15.97
ATL2	104.44	121.25	79.4	85.78	95.79	23.42	72.42	150.5	234.75	99.09	107.33	48.07	50.33	26.3	466.9	21.42	25.77	10.19	79.34	82.38	57.45	273.85	119.63	13.8	107.22	33.16	408.3	293.87	280.71	52.12	40.49	220.62	115.34	87.95	64.56	210.11	331.94	20.4	199.43	75.72	59.29	70.61	167.68	40.83	19.54	165.61	90.77	21.96
ATL3	87.25	79.44	57.74	44.81	57.54	22.4	11.97	25.15	105.64	81.85	50.84	22.94	13.73	17.53	89.2	16.07	18.81	3.4	45.34	87.48	58.22	83.15	101.1	15.52	91.9	42.64	191.76	119.83	30.73	37.23	31.49	92.42	78.54	60.51	66.08	50.24	178	7.07	73.84	67.75	39.85	103.2	161.55	22.12	6.51	77.89	71.32	21.96
ATM	92.04	58.53	106.46	79.38	87.26	9.16	6.58	15.42	54.29	51.7	35.78	25.13	9.15	26.3	44.79	19.89	15.98	3.4	46.47	80.68	105.64	28.17	155.01	10.92	20.15	75.8	107.69	67.34	38.69	14.89	29.24	83.48	98.71	94	169.76	36.54	129.89	8.28	53.83	115.57	25.14	86.91	83.84	17.01	2.17	84.32	123.18	17.97
ATMIN	51.13	64.81	46.92	72.13	69.24	18.33	16.76	17.04	44.02	43.08	39.54	21.85	9.15	26.3	78	15.3	13.4	3.4	35.14	105.31	43.57	29.21	64.03	5.75	45.14	52.11	133.26	90.82	34.52	29.78	17.99	55.16	62.62	50.78	48.99	50.24	76.97	11.11	46.92	33.21	25.38	70.61	104.29	21.26	17.37	93.39	64.83	15.97
ATN1	312.9	196.51	93.83	153.21	183.69	54.98	29.33	56.39	196.11	124.94	80.97	38.24	64.06	17.53	174.67	41.31	36.59	6.8	133.74	202.13	58.99	135.72	134.79	6.9	77.39	52.11	230.11	128.12	221.54	22.34	60.73	351.8	488.59	357.65	80.51	114.19	288.64	13.33	173.21	77.05	47.67	130.36	276.06	28.49	21.71	210.61	162.09	23.96
ATOH7	18.28	27.18	43.31	33.29	34.46	11.2	4.19	6.09	28.37	30.16	28.25	27.31	9.15	35.06	22.02	6.89	13.91	6.8	7.93	90.02	15.42	16.84	42.12	5.17	9.67	23.69	25.57	49.04	13.28	29.78	24.74	34.29	25.83	28.53	31.9	27.41	28.86	8.68	24.15	25.24	20.4	32.59	44.99	13.18	19.54	26.09	12.97	11.98
ATOH8	21.54	39.72	48.72	26.46	32.25	14.25	8.38	6.09	34.72	25.85	20.71	19.66	18.3	8.77	27.25	9.18	15.46	6.8	27.2	29.73	18.89	22.68	42.12	4.02	11.29	37.9	33.7	15.88	21.24	22.34	26.99	38.76	65.1	48.62	36.46	13.7	24.05	14.14	35.19	33.21	27.28	27.16	22.49	11.91	15.2	29.49	25.93	9.98
ATOX1	198.23	104.53	73.98	70.42	61.65	23.42	27.53	81.13	71.89	206.79	65.91	34.96	45.75	35.06	237.74	25.25	17.78	16.99	85	202.13	123.76	78	128.05	9.77	112.06	108.97	131.32	85.3	70.56	52.12	22.49	123.73	132.67	134.63	78.23	310.6	380.05	10.1	116.62	90.33	40.32	108.63	132.92	28.49	8.69	220.82	155.6	27.95
ATP10D	22.19	25.09	72.18	24.75	30.98	11.2	12.57	16.23	57.71	68.93	20.71	20.76	18.3	35.06	42.55	15.3	8.5	6.8	34	44.16	33.54	31.95	50.55	6.9	18.54	28.43	41.06	21.41	19.73	22.34	20.24	40.25	34.67	27.01	39.12	36.54	52.92	7.47	34.5	57.12	20.87	32.59	38.85	11.06	8.69	44.62	38.9	19.97
ATP11A	279.17	37.63	54.13	19.21	28.45	13.24	5.99	14.2	46.95	68.93	26.36	48.07	18.3	52.59	47.77	17.6	14.43	3.4	31.73	70.49	29.69	24.74	52.23	9.2	25.8	33.16	66.63	44.2	64.11	29.78	38.24	44.72	55.9	73.26	40.26	18.27	33.67	9.9	34.5	33.21	30.12	43.45	81.8	10.21	15.2	80.16	97.25	7.99
ATP11B	641.46	73.17	57.74	61.88	86.31	20.36	13.77	16.63	62.6	77.55	26.36	32.77	18.3	17.53	48.52	16.07	13.66	3.4	37.4	57.75	57.06	46.73	50.55	9.2	24.18	37.9	98.78	61.12	42.49	14.89	31.49	61.12	62.27	54.24	55.45	82.22	96.21	6.46	44.16	47.82	23.01	97.77	73.62	17.86	6.51	62.77	51.87	13.98
ATP11C	38.95	31.36	43.31	69.99	76.83	11.2	12.57	40.57	75.8	47.39	16.95	24.03	4.58	17.53	89.57	6.89	16.49	13.59	36.27	65.4	42.02	58.75	57.29	5.17	63.69	23.69	99.56	58.01	65.63	44.67	44.99	77.52	27.95	29.39	42.16	77.65	240.54	5.65	105.58	53.13	45.3	38.02	59.3	25.09	10.86	65.04	45.38	17.97
ATP13A1	151.23	131.7	101.05	116.94	157.76	32.58	20.35	43	154.05	137.86	35.78	27.31	64.06	8.77	121.3	24.48	35.82	3.4	87.27	173.26	114.89	41.58	144.9	10.35	68.52	118.44	158.44	102.91	125.56	52.12	47.24	116.27	126.3	138.95	105.2	141.6	226.1	11.31	122.83	115.57	46.72	162.95	171.77	29.35	10.86	132.72	129.67	29.95
ATP13A2	58.75	73.17	39.7	64.02	56.59	20.36	11.97	19.07	74.34	81.85	35.78	21.85	27.45	43.83	58.6	17.6	16.23	3.4	54.4	101.07	35.86	33.33	75.82	5.75	34.66	42.64	204.15	117.41	36.8	7.45	13.5	49.19	40.33	59.21	39.5	73.08	62.54	10.1	29.67	31.88	26.09	32.59	53.17	19.99	13.03	57.1	32.42	13.98
ATP13A3	144.48	137.97	72.18	127.61	179.58	18.33	11.97	33.67	289.52	168.02	52.72	45.88	86.93	26.3	100.02	40.55	17.01	6.8	132.61	249.69	73.64	93.8	119.63	8.62	73.36	56.85	259.55	173.35	79.28	67.01	40.49	114.78	104.02	105.24	58.11	100.49	153.94	8.28	115.24	75.72	35.58	157.52	224.94	23.39	6.51	102.09	103.73	25.96
ATP13A4	18.28	81.53	57.74	45.24	46.79	17.31	5.99	6.9	47.93	60.31	26.36	20.76	22.88	35.06	27.62	16.83	16.23	10.19	40.8	42.46	24.29	39.17	53.92	7.47	10.48	14.21	28.67	18.99	17.07	22.34	38.24	55.16	29.72	26.36	42.92	13.7	43.3	12.92	29.67	34.54	30.83	59.75	59.3	23.82	13.03	36.68	58.35	11.98
ATP1A1	157.97	378.38	57.74	133.15	170.72	17.31	19.75	40.16	111.02	163.71	359.66	42.61	183.02	8.77	122.79	61.21	13.66	3.4	209.68	428.89	60.53	39.51	65.71	8.05	46.76	37.9	710.46	394.71	118.35	14.89	33.74	92.42	70.76	72.18	55.07	223.81	394.48	8.28	100.75	58.45	27.51	152.09	415.12	18.29	17.37	111.17	142.64	19.97
ATP1A3	42	31.36	79.4	32.44	34.78	20.36	8.38	14.2	32.77	64.62	26.36	30.59	13.73	17.53	37.32	7.65	70.34	23.79	26.07	39.07	32.77	29.21	52.23	13.8	10.48	28.43	39.13	23.48	22	52.12	29.24	67.08	34.67	75.64	46.33	18.27	43.3	9.29	45.54	38.52	37.71	38.02	38.85	24.67	15.2	46.13	58.35	9.98
ATP1B1	181.69	1266.85	185.86	246.68	229.21	73.31	79.6	147.66	385.38	305.88	836.07	196.64	407.22	35.06	527.73	206.57	181.66	71.36	641.5	715.1	203.56	227.46	239.26	55.76	223.31	274.78	273.49	188.2	421.83	119.12	157.45	339.88	194.59	197.95	200.52	634.9	827.44	19.99	186.32	122.21	127.13	559.46	235.16	94.84	54.28	263.92	317.69	57.91
ATP1B2	23.5	33.45	57.74	42.68	41.42	14.25	2.99	7.3	25.92	25.85	15.06	17.48	27.45	17.53	22.02	9.18	13.4	6.8	18.13	23.78	18.12	20.27	32.01	6.32	3.22	23.69	24.02	8.98	17.83	22.34	22.49	41.74	84.2	57.7	29.62	22.84	28.86	11.31	27.6	25.24	22.53	32.59	44.99	14.46	10.86	21.93	25.93	9.98
ATP1B3	573.79	190.24	63.16	143.4	156.5	44.8	93.37	173.22	207.36	219.71	79.09	62.27	54.91	52.59	794.21	40.55	17.52	6.8	87.27	157.97	86.75	81.43	143.22	13.8	95.13	90.02	601.61	273.5	105.46	52.12	47.24	152.05	221.83	286.99	69.88	127.89	288.64	19.39	121.45	70.4	51.47	439.96	157.46	38.28	19.54	98.69	84.28	37.94
ATP23	28.5	18.81	36.09	21.34	29.72	10.18	5.39	9.74	34.72	34.46	18.83	19.66	4.58	26.3	29.11	4.59	15.2	3.4	24.93	38.22	28.14	21.65	32.01	4.02	11.29	18.95	43.77	19.68	25.42	14.89	35.99	41.74	39.62	31.55	28.1	105.05	149.13	8.89	35.88	30.55	16.37	10.86	36.81	8.08	15.2	35.16	45.38	11.98
ATP2A1	45.69	60.62	52.33	45.67	57.86	17.31	14.36	16.63	57.71	77.55	37.66	25.13	18.3	8.77	47.03	12.24	30.15	13.59	41.94	68.79	40.48	30.92	60.66	10.92	29.02	42.64	54.62	32.12	42.49	44.67	53.98	58.14	44.93	43.44	45.95	73.08	81.78	10.5	49.69	29.22	38.42	43.45	57.26	18.71	15.2	51.05	84.28	13.98
ATP2A2	219.99	447.37	79.4	99.87	118.24	30.55	29.93	75.46	251.87	185.25	86.62	72.1	164.72	52.59	173.17	61.21	19.84	10.19	341.15	219.97	82.51	131.25	89.3	13.22	122.54	99.49	251.8	141.93	161.6	44.67	38.24	153.54	251.55	200.33	54.69	205.54	529.18	7.88	202.19	75.72	40.32	162.95	229.03	25.52	15.2	139.9	71.32	31.95
ATP2A3	33.51	112.89	128.12	30.73	34.46	13.24	8.98	16.23	35.7	81.85	129.93	83.03	9.15	26.3	48.89	17.6	99.98	3.4	60.07	57.75	127.23	24.74	235.89	8.62	128.18	118.44	86.77	45.58	28.83	7.45	22.49	87.95	25.47	26.15	160.65	59.38	96.21	10.1	66.25	124.87	29.88	162.95	38.85	19.99	13.03	65.41	129.67	23.96
ATP2B1	462.82	100.34	138.94	186.5	137.21	21.38	19.15	58.82	134.98	103.39	28.25	37.14	18.3	8.77	137.34	32.9	30.15	3.4	72.54	140.13	135.32	50.17	187.03	13.22	103.99	94.75	69.73	32.46	40.97	29.78	26.99	102.86	128.07	143.06	111.28	109.62	221.29	9.29	213.92	110.25	74.47	97.77	96.11	39.55	15.2	107.76	103.73	27.95
ATP2B2	18.28	20.91	28.87	29.87	43	21.38	1.2	7.71	31.3	60.31	30.13	20.76	4.58	26.3	19.03	9.95	12.88	3.4	26.07	22.08	16.96	15.12	37.07	5.75	7.26	9.48	24.41	18.99	30.35	7.45	15.75	32.8	20.17	22.69	22.79	4.57	33.67	8.48	29.67	27.9	24.19	43.45	44.99	15.31	2.17	58.99	32.42	7.99
ATP2B3	16.54	35.54	25.26	21.34	22.76	18.33	10.17	3.65	22.5	30.16	20.71	22.94	22.88	26.3	22.02	5.36	15.98	3.4	58.94	33.97	20.82	26.46	38.75	7.47	11.29	23.69	24.79	14.16	18.97	14.89	24.74	31.3	18.4	15.99	24.31	13.7	14.43	7.27	19.32	25.24	25.14	5.43	26.58	15.74	10.86	27.98	32.42	17.97
ATP2B4	206.5	257.13	129.92	286.37	287.07	52.95	77.21	191.88	160.41	215.41	65.91	48.07	41.18	35.06	609.84	55.85	64.16	13.59	98.61	336.32	144.96	149.12	224.1	22.99	113.67	161.08	672.5	380.89	138.08	104.23	74.23	216.15	248.01	162.08	118.11	155.3	206.86	19.18	138.7	96.97	84.2	108.63	286.29	48.48	23.88	257.5	220.44	51.92
ATP2C1	178.64	144.24	119.09	157.91	203.6	34.62	40.1	132.25	634.8	262.8	77.2	52.44	50.33	43.83	290.36	48.2	27.57	3.4	121.27	180.9	92.53	194.48	139.85	10.35	309.56	137.39	358.72	250.02	188.91	44.67	96.72	237.02	147.89	149.54	93.81	187.27	336.75	14.94	249.81	104.94	82.06	119.5	255.61	47.21	19.54	318.75	162.09	43.93
ATP2C2	19.15	303.12	45.11	29.02	43.95	23.42	8.38	23.12	40.59	25.85	13.18	33.87	77.78	8.77	51.13	38.25	14.69	13.59	188.14	85.78	20.43	17.18	47.18	6.32	24.18	28.43	82.13	46.96	17.45	37.23	31.49	37.27	29.01	30.9	30	13.7	43.3	10.3	31.05	25.24	26.33	54.32	110.43	11.91	17.37	34.79	12.97	9.98
ATP4A	29.37	45.99	63.16	50.36	59.44	29.53	7.18	9.33	49.4	77.55	32.01	28.4	9.15	35.06	34.34	13.77	26.28	3.4	35.14	29.73	26.22	30.24	75.82	11.5	12.9	9.48	39.13	30.73	28.45	59.56	49.48	61.12	39.98	37.39	43.67	36.54	48.11	15.75	50.38	53.13	31.31	21.73	73.62	27.22	19.54	38.95	25.93	7.99
ATP5F1A	668.88	288.49	156.99	198.03	253.56	30.55	52.07	189.45	197.58	245.56	229.73	45.88	123.54	35.06	522.88	55.85	30.4	6.8	252.75	508.72	189.68	201.69	146.59	11.5	457.09	151.6	629.5	419.57	152.12	29.78	33.74	196.77	402.26	425.51	142.8	502.44	870.74	11.71	237.38	131.51	67.12	342.19	396.71	43.38	23.88	338.03	226.92	31.95
ATP5F1B	560.52	378.38	119.09	256.92	291.49	37.67	67.03	214.6	547.75	396.35	338.95	51.34	123.54	17.53	584.84	89.51	59.01	6.8	326.42	648.01	249.06	257.7	232.52	9.77	477.25	180.03	570.62	352.23	361.51	37.23	35.99	335.41	373.61	475.43	134.82	977.47	1621.21	9.09	630.03	268.33	100.32	369.35	656.42	56.56	15.2	505.92	376.04	49.92
ATP5F1C	379.26	144.24	160.6	228.75	235.54	30.55	32.32	130.22	198.07	219.71	175.12	61.18	105.24	26.3	285.89	54.32	23.71	3.4	213.08	396.62	135.32	118.2	224.1	16.1	162.04	113.7	482.68	299.05	227.23	37.23	38.24	192.3	271.36	293.9	131.02	433.92	692.74	16.56	207.71	175.34	66.88	168.38	415.12	43.38	39.08	181.87	188.02	53.91
ATP5F1D	336.4	173.51	99.24	108.4	117.61	27.49	24.54	68.15	163.35	142.17	154.41	50.25	50.33	8.77	209.38	39.78	55.91	6.8	104.27	297.25	135.32	58.07	149.96	10.35	170.91	94.75	184.39	137.44	120.25	44.67	26.99	134.16	120.29	138.09	118.49	324.3	591.72	10.91	229.79	148.78	55.5	249.86	304.69	36.15	15.2	169.77	129.67	19.97
ATP5F1E	80.29	52.26	37.89	17.92	24.98	17.31	11.37	23.53	26.41	17.23	24.48	13.11	9.15	26.3	85.84	6.12	32.72	3.4	17	51.81	49.35	26.11	52.23	6.9	27.41	47.38	73.6	50.07	26.17	29.78	24.74	52.17	32.9	41.71	38.74	63.95	139.51	6.66	49.69	35.87	17.55	43.45	83.84	10.21	2.17	48.78	58.35	11.98
ATP5IF1	475.22	512.17	158.79	170.71	199.81	31.56	25.14	69.37	347.72	340.34	141.23	65.55	164.72	26.3	169.07	157.6	65.19	3.4	745.77	568.17	215.52	166.99	208.93	13.22	421.62	213.19	116.6	66.65	242.4	52.12	58.48	114.78	328.67	316.16	156.09	721.68	1096.84	10.7	225.65	170.03	82.3	287.88	134.96	41.25	19.54	307.03	226.92	57.91
ATP5MC1	94.44	79.44	72.18	61.88	63.86	32.58	14.36	27.99	72.87	81.85	47.08	36.05	22.88	35.06	86.59	22.19	48.7	13.59	44.2	95.97	58.6	70.78	90.99	9.77	82.23	52.11	87.55	41.09	66.01	74.45	49.48	65.59	69.7	73.26	53.17	137.03	298.26	14.14	74.53	55.79	45.77	103.2	134.96	31.9	6.51	83.18	77.8	19.97
ATP5MC2	1195.45	1839.64	664.04	523.23	593.42	667.93	465.05	972.4	1346.88	805.62	3749.12	613.95	535.33	131.48	2675.61	642.66	559.66	91.75	834.18	1880.33	1344.37	1031.48	852.58	80.48	1134.26	1274.43	2141.07	1082.94	1123.61	781.75	3549.39	514.29	882.72	1014.82	895.14	4092.57	5743.98	21.81	1551.97	661.53	236.7	1374.21	1300.56	150.55	39.08	1765.41	1296.68	141.77
ATP5MC3	277.87	248.77	155.18	209.12	214.04	43.78	60.45	129	594.21	435.12	237.26	50.25	123.54	70.12	478.84	74.98	46.9	6.8	174.54	605.54	209.73	250.83	225.78	17.24	335.36	146.87	496.24	290.42	122.91	59.56	71.98	217.64	299.31	352.68	131.02	717.11	1019.87	20.6	382.99	217.85	81.11	363.92	351.72	51.04	23.88	420.84	188.02	39.94
ATP5ME	459.56	334.48	129.92	170.71	187.48	42.76	63.44	195.13	448.47	336.03	180.77	73.19	114.39	61.36	450.48	86.45	86.83	10.19	279.95	703.21	201.64	119.23	193.77	22.99	367.61	165.82	274.66	172.32	407.03	59.56	96.72	265.34	256.15	298.87	125.71	858.71	1197.86	10.3	288.45	160.73	105.54	309.6	382.4	63.79	19.54	356.18	200.99	51.92
ATP5MF	659.96	290.58	214.73	274.42	263.99	41.75	46.68	147.26	454.34	387.73	165.71	92.86	123.54	52.59	391.13	63.5	60.55	10.19	221.01	600.45	225.93	278.66	264.53	26.44	386.96	208.46	851.86	512.81	315.23	74.45	85.47	269.82	303.91	374.07	150.39	890.68	1476.89	20.19	385.75	257.7	177.88	342.19	437.61	101.65	19.54	330.09	207.47	45.93
ATP5MG	495.89	344.93	328.41	218.08	264.31	258.62	64.64	167.54	313	387.73	257.98	239.25	155.57	113.95	451.6	89.51	819.39	367	252.75	565.63	674.69	256.67	473.47	181.64	422.43	341.11	537.69	324.61	218.88	349.93	308.15	468.08	444.37	411.68	315.98	1100.79	1683.75	27.87	387.13	244.42	231.96	630.07	423.3	151.83	65.14	659.81	499.22	149.76
ATP5MGL	32.2	79.44	61.35	30.73	33.51	26.47	8.38	21.09	35.7	34.46	32.01	15.29	18.3	8.77	43.29	11.48	24.99	16.99	44.2	48.41	36.63	34.36	67.4	6.9	14.51	28.43	46.1	25.21	29.59	37.23	26.99	50.68	36.79	33.93	43.67	45.68	76.97	8.68	43.47	39.85	25.38	21.73	40.9	18.29	19.54	47.64	51.87	15.97
ATP5MJ	312.46	165.15	120.9	117.79	136.58	40.73	37.11	66.94	141.83	176.63	114.86	40.42	64.06	35.06	191.46	48.2	36.59	6.8	109.94	343.11	155.37	58.75	146.59	12.65	131.4	104.23	275.43	150.91	106.22	29.78	47.24	110.31	219	215.45	123.43	251.22	490.69	16.76	155.27	134.17	42.45	255.29	323.1	29.35	26.06	157.3	110.22	47.92
ATP5MK	555.51	177.69	101.05	212.96	210.24	32.58	50.87	169.98	451.4	310.18	160.06	41.51	91.51	26.3	433.31	53.55	23.96	3.4	175.68	529.96	142.65	86.93	175.23	10.92	237.82	85.28	636.09	407.83	432.83	14.89	42.74	229.57	272.42	282.88	125.71	721.68	1173.81	9.69	400.93	217.85	52.65	304.17	419.21	28.92	17.37	273.75	200.99	37.94
ATP5PB	56.14	31.36	39.7	26.03	30.98	9.16	6.58	16.23	57.71	51.7	33.89	18.57	36.6	8.77	44.79	14.54	9.53	3.4	44.2	79.83	31.61	20.96	38.75	2.3	74.97	42.64	121.64	72.86	33.38	14.89	13.5	31.3	50.95	55.32	30.38	86.78	62.54	4.64	44.85	34.54	12.33	32.59	59.3	11.06	4.34	43.48	32.42	3.99
ATP5PD	405.59	192.33	169.62	218.94	214.04	33.6	38.31	123.32	455.81	344.65	169.47	75.38	77.78	78.89	294.47	49.73	18.81	3.4	227.81	400.02	107.57	191.38	207.25	9.2	195.09	80.54	266.52	172.66	163.5	67.01	65.23	208.7	198.12	212.86	117.73	274.06	452.21	16.16	327.78	227.15	95.11	141.22	433.52	57.41	32.57	208.72	213.95	43.93
ATP5PF	217.37	98.25	95.64	116.51	120.77	30.55	20.35	44.22	212.74	137.86	82.85	38.24	36.6	35.06	103.76	33.66	15.98	3.4	122.41	238.65	82.51	60.47	139.85	13.8	112.06	56.85	277.75	175.77	192.33	29.78	38.24	108.82	158.15	168.99	78.23	255.79	413.72	12.32	115.24	102.28	47.2	146.65	202.45	33.17	13.03	152.76	97.25	27.95
ATP5PO	489.58	263.4	131.72	220.22	251.34	32.58	30.52	92.9	373.64	314.49	218.43	63.36	77.78	35.06	257.52	50.49	46.9	3.4	180.21	551.19	192.77	110.29	195.45	13.8	336.97	180.03	536.14	362.94	191.57	59.56	49.48	232.55	391.3	389.63	154.95	790.19	1197.86	15.75	283.62	192.61	95.11	266.15	445.79	57.41	19.54	260.9	207.47	33.95
ATP6AP1	141.87	154.7	66.76	64.02	73.66	24.44	22.15	46.65	106.62	137.86	60.26	43.7	45.75	52.59	137.72	34.43	26.02	3.4	114.47	174.1	85.2	110.29	109.52	10.35	81.42	123.18	205.7	135.37	73.59	29.78	38.24	76.03	141.87	119.51	68.74	155.3	336.75	5.86	85.57	63.76	40.32	233.56	177.91	25.52	28.23	132.34	77.8	31.95
ATP6AP1L	36.99	48.08	61.35	56.33	62.6	26.47	17.36	21.09	58.2	47.39	32.01	27.31	13.73	26.3	55.61	17.6	31.95	10.19	53.27	54.35	25.45	31.27	70.77	9.77	19.35	28.43	56.17	31.08	20.48	29.78	56.23	49.19	61.21	59	46.71	22.84	24.05	15.55	43.47	42.51	32.26	59.75	65.44	25.09	26.06	59.36	25.93	17.97
ATP6AP2	173.2	198.6	119.09	107.97	104.01	26.47	34.71	61.66	146.72	249.87	71.56	39.33	73.21	61.36	181.38	35.96	31.44	3.4	121.27	127.39	84.43	89.33	109.52	14.95	75.78	71.06	291.7	195.11	108.11	22.34	47.24	141.62	155.67	124.69	94.57	164.43	269.4	15.75	111.1	94.31	62.38	157.52	214.72	37	17.37	148.22	116.7	31.95
ATP6V0A1	166.68	81.53	95.64	113.1	137.21	38.69	19.15	39.76	109.06	120.63	58.37	58.99	27.45	17.53	137.34	25.25	60.29	20.39	66.87	151.17	67.08	74.9	96.04	17.24	47.56	71.06	107.69	69.76	59.18	44.67	53.98	89.44	125.24	112.37	86.21	82.22	129.89	9.29	99.37	47.82	43.4	108.63	216.76	34.87	17.37	87.34	71.32	19.97
ATP6V0A2	40.04	43.9	41.5	31.15	43.63	19.35	7.18	23.12	45.97	77.55	15.06	21.85	13.73	17.53	73.15	14.54	15.72	6.8	31.73	46.71	34.7	35.39	53.92	6.32	19.35	37.9	50.75	29.01	32.24	37.23	40.49	84.97	36.44	40.63	39.88	31.97	81.78	10.3	49.69	37.19	31.54	48.88	81.8	22.12	10.86	45.37	12.97	9.98
ATP6V0A4	18.5	50.17	10.83	14.51	14.86	9.16	2.99	8.11	54.77	43.08	54.61	14.2	27.45	17.53	21.27	11.48	9.02	6.8	62.34	33.97	19.28	9.62	26.96	9.77	10.48	9.48	25.18	12.78	15.93	7.45	20.24	32.8	18.04	15.78	14.81	22.84	24.05	4.24	26.22	10.63	14.7	16.29	16.36	7.66	8.69	23.82	25.93	9.98
ATP6V0B	120.11	140.06	92.03	95.17	93.58	45.82	26.93	60.04	171.17	185.25	84.74	68.82	36.6	35.06	186.24	52.02	179.34	61.17	74.8	176.65	119.52	100.67	119.63	28.17	145.11	161.08	252.57	143.66	109.63	81.9	78.73	172.92	112.86	109.56	96.08	178.14	471.45	14.34	120.76	83.69	76.13	228.13	184.04	48.91	34.74	185.28	103.73	39.94
ATP6V0C	252.19	280.13	111.88	116.94	119.19	24.44	20.35	57.2	208.34	245.56	92.27	58.99	128.11	8.77	181.38	39.02	30.66	20.39	191.54	231.01	115.28	111.33	138.16	8.62	102.38	127.92	160.76	88.06	118.35	29.78	60.73	152.05	143.64	156.67	94.95	173.57	202.05	13.53	120.76	91.66	43.17	195.54	257.66	26.37	17.37	183.38	149.12	37.94
ATP6V0D1	90.52	117.07	68.57	78.53	63.55	20.36	17.96	25.96	99.28	198.17	64.02	20.76	27.45	17.53	70.17	23.72	29.37	3.4	91.8	119.75	60.92	30.58	90.99	9.77	41.92	80.54	83.29	59.05	45.9	37.23	17.99	80.5	78.19	80.82	69.88	91.35	144.32	7.47	60.73	69.08	31.31	108.63	116.56	19.99	10.86	76	84.28	27.95
ATP6V0E1	101.62	110.8	97.44	66.58	74.93	18.33	17.36	60.04	72.87	219.71	52.72	38.24	45.75	17.53	121.67	30.6	17.52	6.8	107.67	101.91	79.04	55.66	133.11	7.47	48.37	99.49	120.09	87.02	40.59	22.34	20.24	71.55	100.48	68.94	79.37	68.51	91.4	10.1	89.71	100.96	35.1	86.91	81.8	14.46	10.86	113.06	136.15	25.96
ATP6V0E2	95.31	41.81	93.83	75.97	54.69	22.4	14.36	32.05	107.59	64.62	64.02	41.51	18.3	8.77	68.3	25.25	26.8	3.4	41.94	105.31	50.12	31.27	96.04	4.6	15.32	37.9	165.03	83.22	29.97	52.12	31.49	102.86	62.62	79.09	74.82	73.08	101.02	11.71	36.57	62.43	38.42	38.02	98.16	30.2	26.06	69.95	38.9	21.96
ATP6V1A	103.57	87.8	59.55	85.36	83.46	20.36	15.56	48.28	132.54	168.02	60.26	26.22	41.18	26.3	123.91	25.25	14.43	10.19	95.2	124	64	54.29	82.56	7.47	40.31	61.59	141.4	87.02	67.14	14.89	24.74	86.46	112.51	99.41	52.41	178.14	264.59	11.51	82.81	51.81	30.12	59.75	157.46	20.41	6.51	99.82	71.32	21.96
ATP6V1B1	34.38	33.45	43.31	48.23	86.31	13.24	5.99	7.3	58.69	25.85	195.84	20.76	59.48	17.53	27.25	9.95	11.85	6.8	61.2	33.97	23.52	18.55	42.12	8.05	8.06	4.74	114.28	67.68	14.41	29.78	26.99	44.72	39.98	38.68	28.1	13.7	28.86	10.5	22.08	31.88	21.35	10.86	110.43	17.86	4.34	23.82	25.93	13.98
ATP6V1B2	156.45	125.43	120.9	178.39	189.06	39.71	43.09	68.96	152.59	482.51	65.91	39.33	32.03	43.83	188.85	36.72	33.75	6.8	80.47	253.94	147.28	77.65	131.42	12.65	109.64	165.82	271.17	227.91	111.91	52.12	65.23	147.58	210.51	170.94	100.26	260.35	418.53	15.95	194.6	124.87	57.4	211.83	190.18	40.83	23.88	247.66	220.44	37.94
ATP6V1C1	56.79	33.45	55.94	62.74	59.75	16.29	7.78	27.99	55.75	47.39	24.48	18.57	22.88	17.53	71.28	10.71	13.91	13.59	32.87	72.19	42.79	30.24	58.97	5.17	25.8	28.43	72.44	48.69	38.31	29.78	42.74	56.65	47.05	41.06	36.46	59.38	125.08	10.7	50.38	58.45	29.65	48.88	85.89	21.26	15.2	47.26	45.38	19.97
ATP6V1C2	29.59	83.62	63.16	38.84	42.68	23.42	8.98	7.71	73.85	47.39	252.33	30.59	27.45	26.3	31.35	22.19	15.98	6.8	40.8	40.77	27.37	56.69	58.97	10.35	60.46	14.21	68.95	45.58	33.38	37.23	38.24	46.21	30.43	30.9	34.56	18.27	43.3	13.53	53.83	39.85	40.08	32.59	104.29	23.39	26.06	32.52	45.38	11.98
ATP6V1D	125.33	102.43	32.48	61.46	53.75	12.22	9.58	18.26	44.5	73.24	43.31	14.2	45.75	8.77	59.34	15.3	12.37	3.4	146.21	118.9	42.41	41.58	52.23	6.9	26.6	23.69	108.86	70.79	39.83	29.78	17.99	41.74	75.71	87.74	39.88	54.81	52.92	5.86	49.69	30.55	13.04	70.61	118.6	11.06	6.51	49.15	32.42	17.97
ATP6V1E1	112.71	265.49	70.37	55.48	54.69	23.42	25.74	68.15	101.72	68.93	52.72	24.03	41.18	26.3	137.34	22.95	23.96	6.8	56.67	90.87	52.05	59.79	55.6	14.37	58.85	56.85	118.15	62.5	95.97	44.67	31.49	68.57	75.71	66.56	58.87	127.89	206.86	11.51	89.02	67.75	37.24	92.34	120.65	23.82	13.03	97.55	97.25	15.97
ATP6V1F	197.14	91.98	117.29	86.64	98.64	35.64	31.12	55.58	154.54	241.25	73.44	27.31	32.03	35.06	170.19	25.25	37.88	13.59	85	187.69	100.24	88.65	128.05	14.37	112.86	108.97	227.39	155.4	88.77	29.78	42.74	125.22	140.81	105.89	83.93	242.08	610.96	14.14	117.31	98.3	47.43	114.06	137.01	30.2	17.37	155.4	136.15	27.95
ATP6V1G1	448.89	321.94	196.68	282.1	247.87	43.78	50.87	130.22	700.83	568.67	118.63	74.29	169.29	35.06	367.99	86.45	47.67	16.99	292.42	450.12	171.95	127.82	217.36	16.1	182.19	90.02	536.91	359.14	155.91	37.23	69.73	178.88	401.2	349.65	194.07	369.98	610.96	12.72	172.52	185.97	68.78	249.86	378.31	35.72	17.37	209.47	129.67	49.92
ATP6V1G3	21.98	33.45	48.72	35	35.73	15.27	3.59	10.95	27.88	25.85	16.95	37.14	9.15	43.83	27.62	9.18	19.58	6.8	24.93	30.57	24.67	30.58	47.18	10.35	16.93	14.21	36.41	20.37	18.97	44.67	22.49	50.68	25.47	24.85	37.98	31.97	28.86	9.69	35.19	31.88	36.05	32.59	38.85	27.64	19.54	31.38	25.93	15.97
ATP6V1H	97.26	66.9	63.16	52.92	47.74	23.42	11.97	29.21	76.29	124.94	64.02	24.03	22.88	35.06	69.42	20.66	18.81	6.8	44.2	144.38	59.37	48.79	75.82	5.17	49.98	42.64	108.08	75.28	50.83	29.78	22.49	71.55	75	79.74	61.52	114.19	211.67	11.91	60.73	63.76	24.43	59.75	75.66	17.86	19.54	70.71	58.35	11.98
ATP7A	30.9	48.08	43.31	35.42	36.04	10.18	9.58	13.79	43.04	30.16	30.13	22.94	9.15	17.53	33.96	5.36	19.84	10.19	26.07	39.92	28.14	21.3	45.49	6.32	22.57	28.43	52.3	28.66	22	44.67	17.99	23.85	37.86	27.88	34.18	22.84	33.67	6.46	30.36	26.57	29.17	59.75	57.26	17.44	8.69	35.16	38.9	5.99
ATP7B	34.81	83.62	45.11	34.57	41.73	10.18	2.99	6.49	26.41	8.62	33.89	31.68	59.48	8.77	22.02	24.48	13.14	3.4	122.41	59.45	16.58	13.06	45.49	9.77	8.87	14.21	39.9	27.63	14.04	67.01	40.49	43.23	38.56	38.47	22.79	31.97	52.92	9.49	24.84	29.22	25.14	38.02	47.03	17.44	13.03	17.39	25.93	13.98
ATP8A1	16.54	29.27	66.76	44.38	41.42	7.13	4.79	14.6	22.01	73.24	18.83	22.94	13.73	35.06	30.23	5.36	32.98	3.4	36.27	39.92	97.54	13.4	134.79	4.02	30.63	56.85	21.31	12.78	14.04	7.45	11.25	64.1	14.15	24.2	91.91	22.84	48.11	4.64	38.64	69.08	22.29	27.16	24.54	19.14	8.69	38.57	58.35	11.98
ATP8A2	20.89	35.54	46.92	219.79	131.84	15.27	4.79	4.46	29.34	30.16	18.83	24.03	4.58	43.83	29.86	16.07	11.08	3.4	32.87	73.04	17.73	19.93	53.92	5.17	12.09	47.38	29.83	15.54	12.9	52.12	24.74	49.19	27.95	33.5	26.2	13.7	28.86	13.53	24.84	27.9	31.54	21.73	36.81	22.97	21.71	35.54	38.9	7.99
ATP8B1	23.72	123.34	70.37	46.09	55.96	18.33	7.78	25.96	153.08	99.09	64.02	42.61	50.33	35.06	53.37	29.84	23.19	10.19	88.4	101.91	30.46	51.54	65.71	12.65	60.46	42.64	100.33	58.01	32.24	67.01	35.99	92.42	60.5	36.74	52.41	63.95	125.08	10.91	63.49	37.19	36.05	48.88	65.44	22.54	21.71	54.45	45.38	19.97
ATP8B2	65.71	45.99	36.09	56.76	77.77	16.29	20.35	45.44	29.34	56.01	18.83	17.48	9.15	26.3	122.42	14.54	27.31	3.4	32.87	83.23	61.3	25.77	89.3	8.62	14.51	66.33	48.42	19.34	17.45	74.45	47.24	62.61	90.22	67.64	59.63	36.54	43.3	8.68	46.92	41.18	40.56	65.18	55.21	21.26	13.03	81.67	64.83	17.97
ATP8B4	17.41	39.72	55.94	23.47	28.45	12.22	20.35	64.1	32.28	51.7	13.18	25.13	4.58	17.53	122.79	13.01	13.14	3.4	24.93	89.18	30.46	32.99	55.6	6.32	31.44	42.64	25.95	13.47	14.79	22.34	33.74	31.3	29.36	22.47	37.22	36.54	43.3	9.49	54.52	50.48	28.94	48.88	30.67	20.41	8.69	49.53	25.93	3.99
ATP9A	547.46	142.15	54.13	99.44	96.11	16.29	8.98	20.28	69.45	60.31	96.03	24.03	50.33	8.77	62.33	34.43	12.63	3.4	115.61	164.76	35.47	66.31	53.92	8.62	9.67	33.16	405.2	205.47	19.73	22.34	15.75	62.61	96.23	102	35.7	27.41	28.86	14.14	37.95	43.84	31.54	59.75	323.1	18.29	19.54	62.39	71.32	19.97
ATP9B	41.78	52.26	30.68	39.69	42.05	16.29	8.38	21.91	59.67	34.46	28.25	16.39	9.15	8.77	55.98	9.18	10.05	3.4	48.74	49.26	25.83	32.3	52.23	5.75	10.48	23.69	66.24	38.33	32.24	14.89	31.49	64.1	44.58	44.3	47.85	27.41	52.92	6.46	33.12	42.51	22.77	21.73	71.57	14.89	6.51	39.32	25.93	11.98
ATPAF1	97.05	62.72	70.37	64.87	82.2	24.44	13.17	32.86	92.43	86.16	88.5	42.61	36.6	8.77	74.27	26.78	24.22	6.8	72.54	127.39	66.31	71.47	94.36	10.92	100.77	42.64	160.76	114.65	77.76	22.34	33.74	89.44	78.9	97.03	57.35	118.76	178	12.52	79.36	79.7	41.74	108.63	87.93	20.41	13.03	107.01	136.15	27.95
ATPAF2	63.32	37.63	46.92	45.24	48.06	18.33	11.37	31.64	51.35	56.01	9.42	38.24	22.88	26.3	74.27	15.3	16.75	6.8	32.87	92.57	36.63	24.74	60.66	8.62	29.83	23.69	38.35	26.94	27.31	52.12	20.24	55.16	59.79	53.38	48.61	22.84	67.35	9.09	46.92	45.16	26.56	54.32	53.17	13.18	6.51	47.64	58.35	13.98
ATPSCKMT	64.41	60.62	64.96	96.03	113.5	26.47	21.55	41.78	253.82	94.78	28.25	22.94	18.3	43.83	111.22	16.07	22.93	6.8	72.54	105.31	38.17	49.13	67.4	9.2	44.34	37.9	88.32	53.87	81.56	22.34	35.99	80.5	79.96	69.8	47.47	63.95	105.84	9.49	57.97	54.46	35.58	119.5	87.93	26.37	13.03	74.49	58.35	15.97
ATR	90.52	102.43	117.29	110.11	145.11	28.51	27.53	58.82	161.39	120.63	62.14	37.14	54.91	26.3	128.39	31.37	23.19	3.4	74.8	128.24	97.93	87.27	121.32	6.9	95.93	66.33	256.45	157.47	89.15	37.23	58.48	125.22	74.3	82.12	99.88	105.05	202.05	17.17	113.17	112.91	48.38	92.34	161.55	28.49	10.86	112.3	97.25	29.95
ATRAID	221.29	75.26	59.55	70.85	70.19	13.24	22.74	40.16	88.03	77.55	77.2	30.59	27.45	35.06	143.69	26.01	17.26	10.19	88.4	108.71	64.38	50.17	74.14	10.35	64.49	42.64	182.85	120.52	67.14	14.89	24.74	84.97	113.21	105.46	53.93	91.35	120.27	7.88	82.81	51.81	26.56	103.2	102.25	17.86	6.51	71.46	97.25	25.96
ATRN	130.12	48.08	30.68	57.19	46.79	13.24	17.96	27.99	115.91	43.08	30.13	16.39	50.33	43.83	95.54	16.83	12.37	3.4	46.47	107.01	22.75	43.29	55.6	4.6	30.63	18.95	235.14	142.27	63.35	14.89	35.99	77.52	84.91	67.42	43.3	41.11	86.59	9.29	69.7	50.48	25.61	54.32	124.74	16.59	8.69	67.68	32.42	21.96
ATRNL1	68.11	14.63	43.31	180.95	127.73	12.22	13.77	9.74	21.03	12.92	20.71	9.83	13.73	8.77	86.21	6.12	14.43	3.4	18.13	25.48	15.81	15.12	35.38	7.47	8.06	4.74	25.95	15.54	9.48	7.45	15.75	70.06	117.11	127.72	20.89	18.27	38.49	8.68	19.32	23.91	15.42	32.59	120.65	14.03	8.69	19.28	19.45	13.98
ATRX	394.49	407.65	359.08	361.05	465.7	168	132.87	217.85	402.99	344.65	197.72	346.31	105.24	131.48	662.47	216.51	1529.26	638.86	209.68	483.25	414.07	304.08	466.73	229.93	344.23	431.13	554.73	328.4	373.65	640.29	1025.68	563.48	385.99	374.29	361.17	648.6	928.47	19.99	436.82	292.24	449.45	477.98	791.38	271.34	128.11	565.66	706.69	117.81
ATXN1	48.09	81.53	81.2	32.86	44.89	29.53	60.45	108.31	185.35	159.4	84.74	34.96	32.03	35.06	264.24	40.55	23.71	3.4	94.07	91.72	102.55	64.25	119.63	11.5	54.82	132.65	198.34	111.89	71.7	59.56	65.23	134.16	60.5	44.52	96.46	54.81	192.43	10.5	125.59	83.69	39.13	108.63	456.01	22.12	13.03	173.18	123.18	45.93
ATXN10	203.88	102.43	37.89	98.16	98.01	16.29	22.15	68.56	111.51	112.01	35.78	20.76	36.6	26.3	195.57	29.07	16.23	16.99	105.41	165.61	55.52	82.46	70.77	8.05	83.84	42.64	181.68	101.18	83.46	22.34	20.24	84.97	159.21	171.59	57.35	114.19	288.64	5.86	89.02	58.45	27.99	81.47	165.64	16.59	13.03	100.96	90.77	23.96
ATXN1L	86.17	85.71	104.66	115.23	121.4	28.51	9.58	26.37	136.94	103.39	37.66	39.33	50.33	43.83	57.48	25.25	21.64	20.39	97.47	85.78	53.98	42.26	102.78	10.35	37.08	47.38	132.87	78.73	41.73	52.12	62.98	123.73	93.05	81.69	80.13	31.97	91.4	22.01	68.32	89	55.26	43.45	173.82	40.83	34.74	83.56	84.28	25.96
ATXN2	198.23	150.52	72.18	124.62	132.78	40.73	32.92	65.31	167.75	129.24	67.79	36.05	45.75	43.83	150.41	32.9	33.5	3.4	150.74	186.84	73.64	93.46	111.21	12.07	74.17	90.02	200.28	109.47	99.77	59.56	67.48	135.65	215.46	180.66	88.49	191.84	221.29	17.37	108.34	69.08	45.77	114.06	229.03	27.64	13.03	111.92	116.7	27.95
ATXN2L	638.42	204.87	166.01	222.35	292.44	29.53	65.84	157	477.81	379.11	69.67	44.79	54.91	26.3	424.35	56.61	35.04	13.59	156.41	454.37	183.52	122.66	200.51	8.62	188.64	142.13	470.28	252.43	357.34	37.23	35.99	228.08	355.21	344.68	160.65	223.81	466.64	10.7	262.92	175.34	68.78	206.4	537.81	39.98	17.37	338.79	246.37	53.91
ATXN3	81.38	83.62	75.79	69.56	116.98	18.33	8.38	19.47	66.51	56.01	48.96	34.96	32.03	17.53	55.61	25.25	10.56	3.4	37.4	100.22	55.9	29.89	72.45	9.77	29.83	47.38	127.84	71.14	33.76	44.67	33.74	67.08	89.51	85.58	48.61	41.11	120.27	11.31	53.83	79.7	26.09	65.18	143.14	12.76	15.2	45.37	58.35	21.96
ATXN7	154.93	112.89	101.05	153.21	152.07	31.56	19.75	49.9	113.95	185.25	58.37	40.42	18.3	35.06	91.81	26.01	32.47	3.4	117.87	140.98	137.25	73.87	195.45	9.2	91.1	94.75	227.01	147.45	72.07	37.23	49.48	90.93	81.37	105.67	124.95	91.35	178	20.4	82.81	107.6	40.08	76.04	155.41	31.9	23.88	87.72	116.7	29.95
ATXN7L1	40.25	75.26	64.96	46.09	36.99	23.42	16.16	30.02	67.49	81.85	43.31	25.13	41.18	26.3	72.03	22.95	19.33	3.4	75.94	52.66	46.65	41.58	87.62	10.92	24.99	42.64	146.43	77.01	39.07	67.01	24.74	92.42	54.84	50.35	56.21	13.7	72.16	10.7	60.04	63.76	42.22	27.16	79.75	20.84	17.37	61.63	25.93	19.97
ATXN7L2	39.6	29.27	68.57	35.42	38.57	23.42	7.78	10.95	43.04	34.46	18.83	25.13	9.15	26.3	29.48	14.54	16.23	3.4	20.4	62	24.67	23.71	53.92	6.32	9.67	14.21	80.96	45.58	31.86	29.78	33.74	58.14	43.87	40.84	36.84	27.41	43.3	9.69	33.12	43.84	30.12	27.16	65.44	21.69	15.2	42.35	38.9	3.99
ATXN7L3	140.13	79.44	79.4	93.04	105.28	18.33	14.36	59.63	181.44	146.48	41.43	29.5	45.75	35.06	135.85	27.54	12.63	3.4	78.2	125.69	64.77	64.25	116.26	9.2	48.37	56.85	138.68	80.46	106.59	37.23	44.99	110.31	99.42	99.41	60.01	114.19	211.67	8.48	118	94.31	43.88	54.32	218.81	26.37	10.86	91.13	77.8	23.96
ATXN7L3B	121.63	98.25	95.64	96.88	113.18	29.53	21.55	76.27	132.54	73.24	107.33	26.22	22.88	17.53	227.29	19.13	25.25	6.8	124.67	172.41	94.07	65.63	112.89	5.75	84.65	61.59	250.25	154.36	93.7	52.12	17.99	99.88	130.55	136.79	79.75	118.76	216.48	13.53	70.39	57.12	31.07	97.77	257.66	22.97	19.54	124.78	116.7	13.98
AUH	63.32	98.25	75.79	87.06	105.91	23.42	20.95	32.86	128.62	107.7	62.14	36.05	32.03	35.06	82.48	32.9	18.29	3.4	82.74	104.46	57.83	75.59	89.3	12.07	24.99	42.64	138.68	94.96	45.52	29.78	38.24	59.63	83.85	81.69	62.66	82.22	67.35	11.71	51.07	57.12	34.63	103.2	114.51	18.71	13.03	92.64	64.83	17.97
AUP1	374.91	148.43	117.29	141.69	171.36	34.62	29.33	64.91	277.79	180.94	65.91	51.34	36.6	17.53	181.38	36.72	39.17	20.39	89.54	178.35	109.49	119.23	175.23	8.62	100.77	99.49	307.97	195.45	127.08	44.67	42.74	143.11	179.73	171.37	132.92	242.08	303.07	11.31	140.77	107.6	45.3	228.13	179.95	28.07	8.69	180.36	194.5	43.93
AURKA	144.26	73.17	140.75	106.27	147.64	34.62	37.71	57.2	187.8	124.94	35.78	40.42	18.3	35.06	162.72	22.95	46.38	3.4	85	187.69	92.91	133.32	166.81	13.22	85.45	80.54	190.59	114.65	79.28	67.01	80.97	144.6	115.69	154.08	87.73	164.43	230.91	34.73	151.13	99.63	75.42	119.5	198.36	42.95	23.88	126.67	116.7	21.96
AURKAIP1	171.25	186.05	160.6	149.8	156.18	108.95	22.74	40.16	212.25	176.63	86.62	68.82	50.33	52.59	129.88	61.21	107.96	20.39	108.81	208.08	143.81	125.76	215.67	24.14	103.19	142.13	311.07	176.12	132.01	89.34	128.21	198.26	164.87	194.93	170.52	200.97	360.8	46.25	173.21	143.46	96.29	179.24	271.97	62.52	73.82	189.06	162.09	57.91
AURKB	171.46	33.45	66.76	94.32	190.01	20.36	26.93	36.1	170.19	120.63	32.01	29.5	4.58	43.83	141.08	13.77	22.42	3.4	28.33	198.73	61.69	154.62	121.32	4.02	96.74	52.11	153.02	88.06	97.11	37.23	17.99	128.2	112.51	178.07	31.52	77.65	202.05	10.3	71.77	81.03	50.28	76.04	85.89	35.72	13.03	111.17	71.32	11.98
AUTS2	136	56.44	79.4	313.68	311.73	22.4	21.55	50.3	112.48	56.01	18.83	22.94	13.73	17.53	133.61	19.13	26.8	3.4	35.14	309.14	50.89	64.6	87.62	6.32	5.64	28.43	263.03	156.78	60.32	59.56	67.48	138.63	232.8	294.12	65.7	132.46	168.37	11.91	130.42	75.72	37.95	21.73	192.22	29.35	19.54	71.09	155.6	13.98
AVEN	88.78	68.99	63.16	50.79	62.6	20.36	8.98	12.58	71.4	68.93	32.01	24.03	9.15	26.3	49.64	17.6	15.2	6.8	26.07	95.97	46.65	47.76	48.86	8.62	39.5	33.16	111.57	68.37	29.59	14.89	42.74	65.59	47.05	52.51	42.92	109.62	221.29	12.12	46.92	38.52	37.24	65.18	79.75	23.39	17.37	51.42	45.38	13.98
AVIL	21.11	29.27	37.89	35	30.35	13.24	5.99	15.82	38.15	64.62	24.48	24.03	18.3	26.3	29.11	18.36	9.53	3.4	22.67	85.78	21.59	22.33	38.75	7.47	10.48	28.43	25.57	16.58	19.73	7.45	31.49	52.17	53.42	44.52	30.38	18.27	33.67	6.06	31.05	31.88	20.16	43.45	38.85	17.01	6.51	34.03	12.97	17.97
AVL9	59.4	35.54	30.68	41.82	40.78	4.07	10.17	15.82	62.11	81.85	26.36	9.83	4.58	26.3	62.7	11.48	11.85	3.4	26.07	62.85	29.3	23.71	26.96	5.75	33.86	33.16	128.61	93.58	34.9	7.45	13.5	29.81	38.56	37.6	37.6	45.68	33.67	4.64	42.78	33.21	14.23	43.45	49.08	10.63	8.69	50.29	38.9	15.97
AVPI1	61.36	223.68	41.5	30.73	46.47	29.53	7.78	7.71	52.33	51.7	18.83	34.96	64.06	8.77	36.58	20.66	23.45	3.4	70.27	42.46	23.52	25.43	38.75	8.62	25.8	14.21	47.26	38.33	42.11	59.56	24.74	73.04	51.3	34.36	37.98	50.24	67.35	9.49	44.16	39.85	23.48	92.34	63.39	17.44	13.03	41.21	19.45	13.98
AVPR1A	26.55	33.45	46.92	29.02	41.73	20.36	6.58	14.6	46.95	43.08	24.48	25.13	22.88	26.3	26.13	11.48	20.87	3.4	28.33	32.27	26.99	28.17	33.7	8.62	13.7	37.9	36.41	17.27	15.55	22.34	51.73	64.1	31.49	31.55	37.6	18.27	28.86	13.33	29.67	30.55	30.12	27.16	42.94	19.56	13.03	32.9	25.93	11.98
AVPR1B	30.25	52.26	57.74	40.12	52.8	27.49	12.57	17.44	36.19	51.7	33.89	33.87	4.58	17.53	64.19	15.3	90.96	37.38	35.14	59.45	40.48	38.83	64.03	9.77	34.66	23.69	50.75	35.22	34.9	14.89	38.24	52.17	45.64	40.63	47.85	73.08	67.35	8.68	36.57	47.82	35.58	59.75	55.21	23.39	17.37	49.15	84.28	15.97
AVPR2	23.72	23	68.57	31.15	32.88	11.2	5.39	8.52	28.85	43.08	15.06	29.5	9.15	8.77	23.14	10.71	17.26	6.8	20.4	34.82	30.07	25.77	37.07	9.77	17.74	23.69	46.1	24.17	18.21	29.78	24.74	49.19	26.53	26.8	31.14	27.41	38.49	9.69	28.29	35.87	33.68	43.45	47.03	18.29	10.86	25.71	38.9	9.98
AWAT1	17.41	23	34.28	24.33	29.09	16.29	5.99	5.27	22.01	25.85	20.71	27.31	4.58	17.53	23.14	11.48	15.2	3.4	20.4	26.33	22.36	25.77	43.81	9.2	12.9	14.21	28.28	16.23	13.66	44.67	42.74	41.74	22.64	22.47	26.96	13.7	24.05	8.89	31.74	25.24	33.2	32.59	30.67	21.69	21.71	29.87	12.97	19.97
AXDND1	22.85	43.9	46.92	43.96	49	12.22	4.19	11.36	44.99	34.46	18.83	32.77	22.88	26.3	33.22	16.83	17.01	3.4	58.94	43.31	29.69	18.55	62.34	9.2	16.12	18.95	46.87	23.48	14.41	44.67	35.99	49.19	29.01	34.79	42.16	13.7	48.11	13.93	36.57	42.51	42.93	10.86	42.94	28.49	19.54	42.35	32.42	19.97
AXIN1	99.22	71.08	63.16	69.99	76.83	29.53	25.14	39.35	99.77	90.47	41.43	36.05	32.03	35.06	89.95	20.66	17.78	3.4	53.27	97.67	47.04	50.85	92.67	5.75	43.53	23.69	149.14	74.59	51.21	14.89	44.99	71.55	59.79	73.48	60.39	41.11	96.21	9.49	59.35	46.49	37	38.02	173.82	27.64	21.71	79.03	77.8	17.97
AXIN2	27.63	48.08	41.5	44.81	57.86	12.22	6.58	11.76	44.5	34.46	20.71	29.5	36.6	17.53	36.58	29.07	12.11	3.4	77.07	62	18.51	17.87	43.81	6.9	4.84	23.69	29.05	18.99	12.9	29.78	29.24	32.8	75.71	62.45	29.62	27.41	19.24	8.68	27.6	37.19	23.72	32.59	87.93	15.74	6.51	23.44	38.9	5.99
AXL	65.93	98.25	46.92	35.85	51.85	25.45	14.36	25.15	39.12	68.93	20.71	29.5	22.88	35.06	69.05	23.72	21.64	6.8	47.6	71.34	44.72	33.67	94.36	18.39	27.41	127.92	50.36	29.01	36.04	22.34	33.74	89.44	103.66	71.96	48.23	18.27	57.73	11.31	79.36	46.49	39.61	162.95	112.47	23.82	4.34	92.64	84.28	57.91
AZGP1	16.1	27.18	34.28	14.08	25.29	13.24	5.99	4.06	493.46	99.09	357.78	223.95	9.15	8.77	20.53	8.42	10.82	3.4	23.8	27.18	13.11	13.06	23.59	5.75	14.51	33.16	1590.6	1001.1	13.66	22.34	40.49	31.3	23.35	25.07	21.27	13.7	48.11	7.47	20.7	33.21	34.15	32.59	768.89	18.71	6.51	20.42	6.48	3.99
AZI2	106.84	94.07	66.76	106.27	113.5	16.29	10.17	17.85	64.56	64.62	32.01	34.96	27.45	43.83	54.86	19.13	11.08	10.19	70.27	78.98	45.88	35.05	72.45	11.5	41.92	28.43	178.58	87.71	55.38	37.23	24.74	59.63	84.91	76.72	42.54	50.24	81.78	10.1	49	75.72	36.76	32.59	87.93	22.54	10.86	59.74	51.87	13.98
AZIN1	253.06	313.58	101.05	219.36	216.57	37.67	57.46	154.16	393.69	245.56	103.57	44.79	109.81	52.59	322.46	71.15	35.82	10.19	422.76	328.68	130.7	127.82	171.86	13.22	279.74	123.18	557.06	308.72	289.06	37.23	42.74	190.81	200.25	190.6	116.21	411.08	808.2	13.93	271.2	156.75	44.83	282.45	488.73	34.87	19.54	185.28	168.57	33.95
AZIN2	20.24	27.18	37.89	26.46	29.4	15.27	11.97	21.91	27.88	25.85	20.71	18.57	13.73	8.77	69.42	10.71	8.25	6.8	26.07	23.78	18.12	17.18	47.18	6.32	10.48	18.95	114.28	81.15	18.59	37.23	11.25	53.66	22.29	25.93	26.58	22.84	52.92	5.86	29.67	25.24	20.87	27.16	38.85	16.16	17.37	39.7	38.9	17.97
B2M	496.98	1080.79	965.38	86.64	134.68	35.64	135.86	365.51	1237.33	5811.65	531.02	355.04	265.38	149.01	753.53	234.11	74.98	13.59	587.1	314.24	1249.53	321.61	1728.74	29.32	605.42	1236.53	139.85	244.84	864.14	22.34	31.49	812.43	247.3	240.52	1669.52	1114.49	1895.42	5.65	1286.29	1339	190.21	1716.4	169.73	105.05	4.34	1641.01	1419.87	335.46
B3GALNT1	39.38	27.18	54.13	62.31	70.5	18.33	4.79	13.39	48.42	34.46	47.08	15.29	27.45	8.77	34.71	12.24	12.37	3.4	22.67	50.11	23.13	39.51	57.29	5.75	5.64	42.64	55.78	29.01	33	29.78	31.49	47.7	56.96	56.4	28.1	86.78	86.59	9.9	28.98	26.57	19.45	43.45	40.9	17.44	10.86	38.57	19.45	15.97
B3GALNT2	32.86	35.54	23.46	42.25	43.31	8.15	14.36	23.12	69.45	25.85	35.78	18.57	18.3	8.77	74.64	9.95	12.11	3.4	17	91.72	18.89	31.61	32.01	6.32	43.53	9.48	146.82	67.68	33.38	22.34	26.99	40.25	29.72	37.17	22.03	50.24	72.16	4.24	44.16	19.93	22.06	32.59	92.02	11.91	10.86	53.69	51.87	9.98
B3GALT1	42.21	33.45	54.13	35.85	40.15	17.31	4.19	9.33	44.99	56.01	15.06	27.31	4.58	26.3	27.25	10.71	18.04	6.8	27.2	50.11	24.29	23.36	50.55	9.77	14.51	14.21	31.77	19.34	15.93	52.12	33.74	43.23	39.98	41.92	34.94	31.97	43.3	14.14	39.33	38.52	21.11	16.29	38.85	22.54	10.86	31.38	12.97	11.98
B3GALT2	21.76	37.63	64.96	26.46	41.1	15.27	10.77	14.6	32.28	34.46	13.18	24.03	9.15	26.3	29.48	10.71	14.94	3.4	21.53	40.77	28.14	26.8	64.03	9.77	15.32	9.48	38.74	21.76	45.52	37.23	29.24	65.59	23.7	26.58	39.5	22.84	24.05	14.94	24.84	43.84	30.12	10.86	51.12	20.84	21.71	57.1	77.8	19.97
B3GALT4	24.37	39.72	41.5	33.29	37.31	13.24	7.18	8.92	29.34	51.7	28.25	24.03	27.45	26.3	27.99	10.71	14.69	6.8	43.07	38.22	30.46	29.55	75.82	6.32	12.09	28.43	39.13	21.06	19.73	44.67	11.25	34.29	23.7	40.63	48.99	18.27	43.3	8.08	26.91	47.82	25.38	48.88	67.48	17.44	10.86	41.59	71.32	17.97
B3GALT5	20.67	37.63	46.92	33.29	33.83	31.56	5.99	6.09	40.59	25.85	33.89	18.57	27.45	17.53	23.14	9.95	15.2	6.8	27.2	30.57	22.75	19.58	32.01	8.05	9.67	4.74	72.83	33.5	17.83	37.23	26.99	49.19	26.18	19.45	28.86	22.84	28.86	12.12	25.53	37.19	22.77	48.88	44.99	19.56	6.51	58.61	45.38	17.97
B3GALT6	55.05	37.63	52.33	76.82	83.46	26.47	11.37	17.44	87.05	68.93	16.95	43.7	18.3	35.06	53.37	13.77	31.18	3.4	34	101.07	48.96	65.97	85.93	12.65	52.4	37.9	157.28	101.18	50.45	104.23	40.49	68.57	64.74	64.18	56.97	95.92	158.75	14.94	66.25	59.78	58.11	48.88	53.17	30.62	4.34	79.4	58.35	23.96
B3GAT1	42.43	64.81	84.81	51.21	70.19	48.87	10.17	10.95	66.51	51.7	28.25	43.7	22.88	26.3	42.92	22.95	44.06	6.8	45.34	45.86	37.78	30.92	72.45	9.77	20.96	37.9	68.95	39.37	23.9	29.78	53.98	79.01	56.61	53.81	66.46	31.97	33.67	20.6	49	42.51	48.62	65.18	79.75	39.98	39.08	69.19	64.83	7.99
B3GAT3	107.71	71.08	133.53	95.6	116.66	59.06	21.55	36.51	139.38	133.55	39.54	61.18	50.33	61.36	111.97	26.01	47.67	10.19	66.87	118.9	74.02	77.65	134.79	15.52	46.76	85.28	139.07	74.24	57.28	74.45	94.47	116.27	91.63	89.9	94.19	105.05	168.37	21	72.46	92.99	66.88	48.88	149.28	40.4	17.37	130.45	123.18	27.95
B3GLCT	50.05	66.9	79.4	73.41	83.46	37.67	8.98	18.26	70.42	94.78	45.19	41.51	36.6	43.83	56.73	17.6	24.99	10.19	46.47	76.44	38.94	40.89	92.67	9.2	12.9	61.59	71.67	36.6	31.86	59.56	47.24	61.12	99.77	85.14	64.18	31.97	57.73	14.94	35.19	47.82	47.2	54.32	71.57	27.22	17.37	51.42	71.32	17.97
B3GNT2	69.19	131.7	66.76	51.64	83.78	16.29	8.38	15.01	168.24	150.78	24.48	25.13	27.45	26.3	39.93	32.9	14.69	3.4	77.07	149.48	39.32	31.61	60.66	5.17	51.59	61.59	200.28	103.6	36.8	22.34	20.24	64.1	41.75	31.33	37.22	82.22	86.59	13.53	79.36	73.06	25.85	43.45	83.84	14.89	13.03	69.19	38.9	27.95
B3GNT3	23.5	110.8	52.33	43.1	50.9	24.44	8.38	6.09	40.59	43.08	60.26	38.24	13.73	26.3	25.38	22.95	18.04	3.4	30.6	28.88	27.76	18.9	65.71	8.62	79	28.43	47.65	25.9	29.97	37.23	35.99	50.68	33.26	28.74	37.22	13.7	48.11	14.34	46.23	54.46	31.07	76.04	34.76	23.39	23.88	40.46	58.35	27.95
B3GNT5	34.16	200.69	37.89	136.57	141.95	20.36	10.77	16.23	163.84	73.24	30.13	53.53	73.21	26.3	32.84	32.13	12.88	10.19	256.15	62.85	22.36	69.41	38.75	6.9	12.09	9.48	202.99	117.07	43.62	22.34	26.99	52.17	54.13	48.41	26.58	18.27	62.54	9.29	63.49	42.51	25.61	43.45	145.19	17.86	6.51	35.92	12.97	11.98
B3GNT6	27.85	52.26	77.59	40.12	42.68	27.49	6.58	9.33	63.58	94.78	16.95	42.61	13.73	26.3	30.6	12.24	27.83	6.8	39.67	51.81	27.76	27.14	96.04	9.2	11.29	33.16	49.97	27.63	16.69	81.9	47.24	58.14	31.49	34.79	46.33	41.11	72.16	18.78	30.36	57.12	39.61	32.59	77.71	25.09	30.4	37.81	51.87	15.97
B3GNT7	21.76	144.24	46.92	18.78	24.66	12.22	6.58	9.33	28.85	30.16	22.6	25.13	9.15	26.3	27.99	18.36	18.29	3.4	73.67	49.26	20.05	20.62	37.07	9.2	8.06	18.95	29.44	15.88	18.97	44.67	17.99	34.29	21.94	21.18	27.72	22.84	19.24	7.88	25.53	23.91	19.45	38.02	34.76	12.76	6.51	27.6	32.42	2
B3GNT8	24.59	35.54	68.57	32.01	34.14	26.47	7.18	5.68	44.5	34.46	33.89	19.66	13.73	8.77	30.98	9.95	23.45	6.8	20.4	31.42	23.52	25.77	33.7	9.77	8.87	18.95	46.49	28.32	23.14	37.23	33.74	53.66	22.64	27.88	29.62	18.27	52.92	9.09	42.09	34.54	29.65	38.02	34.76	25.52	6.51	52.18	25.93	7.99
B3GNT9	38.08	35.54	46.92	30.73	38.57	18.33	2.99	7.71	55.75	68.93	24.48	29.5	27.45	8.77	27.62	12.24	22.42	6.8	46.47	31.42	25.06	25.77	50.55	9.2	13.7	33.16	33.32	19.34	13.28	29.78	29.24	38.76	38.21	35.01	32.66	4.57	67.35	8.48	24.84	29.22	26.33	48.88	47.03	22.97	15.2	42.35	38.9	13.98
B4GALNT1	45.26	33.45	52.33	30.73	44.26	19.35	8.98	7.71	36.19	38.77	7.53	22.94	27.45	17.53	30.23	6.89	17.78	6.8	18.13	34.82	18.89	26.8	53.92	6.9	16.12	9.48	37.58	21.06	19.73	37.23	38.24	29.81	50.95	40.84	30.76	18.27	48.11	11.91	28.98	27.9	23.24	38.02	42.94	16.59	15.2	37.06	25.93	13.98
B4GALNT2	21.54	31.36	50.52	29.87	30.98	18.33	5.99	6.9	26.9	38.77	24.48	16.39	4.58	17.53	22.77	6.89	15.72	13.59	29.47	38.22	25.06	23.36	37.07	6.9	7.26	18.95	22.47	13.47	32.24	37.23	15.75	93.91	27.95	27.88	28.86	22.84	14.43	8.89	37.26	27.9	29.41	21.73	71.57	17.01	13.03	39.32	64.83	15.97
B4GALNT3	23.28	83.62	39.7	40.97	47.11	16.29	3.59	14.2	37.17	64.62	18.83	16.39	32.03	8.77	39.93	19.89	18.29	3.4	55.54	181.75	21.98	15.81	32.01	3.45	12.09	4.74	134.42	72.86	25.04	7.45	22.49	40.25	32.2	30.69	29.24	73.08	139.51	8.28	37.95	27.9	24.67	54.32	224.94	17.86	17.37	33.65	38.9	9.98
B4GALNT4	303.11	50.17	50.52	192.9	235.85	20.36	22.15	29.61	357.01	116.32	24.48	14.2	32.03	8.77	80.99	15.3	22.93	6.8	20.4	338.87	28.53	26.46	45.49	10.92	96.74	42.64	218.1	135.37	40.21	44.67	65.23	171.43	158.5	213.29	29.24	118.76	245.35	8.68	86.26	42.51	50.28	43.45	161.55	36.58	13.03	53.31	51.87	25.96
B4GALT1	82.69	267.58	68.57	30.3	39.52	18.33	20.35	30.02	89.01	133.55	47.08	34.96	132.69	26.3	82.11	35.19	9.28	10.19	99.74	107.01	71.71	84.18	96.04	8.05	80.62	90.02	306.81	207.2	46.66	7.45	11.25	77.52	76.77	49.27	59.25	63.95	76.97	7.88	71.08	61.11	26.56	157.52	239.25	17.44	8.69	74.49	71.32	47.92
B4GALT2	159.93	66.9	93.83	141.26	144.17	27.49	21.55	42.6	163.84	94.78	60.26	46.98	54.91	96.42	119.43	29.84	25.25	13.59	71.4	232.71	59.76	77.31	96.04	13.8	126.57	90.02	520.26	314.94	111.53	52.12	44.99	99.88	89.16	97.89	48.99	191.84	360.8	11.51	109.03	66.42	52.18	119.5	245.39	30.62	23.88	71.84	90.77	39.94
B4GALT3	104.23	66.9	86.61	73.83	81.25	18.33	24.54	68.56	121.78	86.16	58.37	16.39	45.75	8.77	188.85	22.19	25.51	6.8	61.2	119.75	67.47	58.07	124.68	6.9	62.07	75.8	328.89	187.17	41.73	14.89	24.74	59.63	78.9	78.01	74.44	54.81	115.46	12.32	56.59	65.09	41.98	103.2	132.92	29.77	8.69	91.88	110.22	27.95
B4GALT4	48.96	60.62	39.7	45.24	46.79	12.22	11.37	9.33	72.87	38.77	11.3	15.29	9.15	8.77	27.25	4.59	6.96	3.4	62.34	73.04	28.53	26.8	37.07	4.02	21.77	9.48	59.66	34.88	22.38	44.67	26.99	50.68	37.5	37.6	34.56	22.84	52.92	5.05	27.6	34.54	21.11	27.16	63.39	9.36	10.86	40.46	25.93	5.99
B4GALT5	192.57	215.32	54.13	87.06	90.1	21.38	26.33	48.68	208.34	198.17	64.02	37.14	73.21	35.06	136.23	34.43	21.64	3.4	97.47	392.37	54.36	48.1	67.4	10.35	85.45	61.59	418.76	203.74	58.8	29.78	40.49	87.95	134.8	126.2	36.84	159.87	288.64	11.71	89.71	50.48	44.11	81.47	269.93	27.22	10.86	86.59	32.42	17.97
B4GALT6	39.38	31.36	54.13	40.54	38.25	17.31	8.38	17.85	59.18	51.7	16.95	21.85	18.3	35.06	51.5	13.01	14.94	3.4	28.33	43.31	23.52	40.2	52.23	6.32	20.15	33.16	51.91	28.32	57.66	37.23	29.24	95.4	39.62	45.17	36.08	41.11	120.27	11.91	40.71	35.87	30.36	32.59	44.99	26.79	6.51	49.53	64.83	13.98
B4GALT7	75.29	106.62	149.77	91.76	108.44	62.11	16.76	27.18	101.24	137.86	41.43	48.07	45.75	52.59	76.51	33.66	59.26	3.4	69.14	101.91	53.98	62.19	106.15	16.1	35.47	56.85	102.66	61.12	43.62	67.01	83.22	102.86	99.42	94.65	93.05	50.24	86.59	29.48	71.77	99.63	56.45	86.91	145.19	38.28	32.57	88.1	77.8	37.94
B4GAT1	105.1	31.36	68.57	45.24	45.21	18.33	11.97	20.28	45.48	34.46	33.89	22.94	41.18	43.83	53	9.18	23.45	3.4	32.87	50.96	37.4	34.36	55.6	6.9	27.41	42.64	62.37	37.64	46.28	7.45	20.24	59.63	67.22	68.29	39.88	45.68	153.94	9.09	53.83	41.18	30.36	38.02	83.84	17.44	19.54	50.29	32.42	19.97
B9D1	79.2	98.25	46.92	72.13	69.55	13.24	8.98	17.44	48.91	47.39	22.6	22.94	22.88	26.3	53.74	29.84	10.31	13.59	146.21	45.01	23.9	25.43	28.64	4.02	20.15	18.95	63.92	43.51	20.48	22.34	22.49	52.17	60.85	59.43	26.2	13.7	28.86	7.47	38.64	22.58	18.5	43.45	100.2	15.74	8.69	37.06	6.48	7.99
B9D2	41.78	94.07	102.85	62.31	75.56	23.42	9.58	14.2	82.16	73.24	22.6	36.05	32.03	17.53	48.52	13.77	30.66	6.8	83.87	67.94	42.79	46.39	82.56	12.65	24.99	28.43	65.47	35.22	35.28	52.12	47.24	93.91	49.18	48.62	61.52	41.11	43.3	13.13	68.32	70.4	49.57	54.32	67.48	31.9	28.23	66.55	58.35	9.98
BAALC	26.98	37.63	52.33	101.15	60.07	21.38	7.78	10.14	35.7	81.85	18.83	18.57	9.15	26.3	32.1	16.07	15.72	3.4	24.93	57.75	25.06	24.05	48.86	8.62	13.7	14.21	35.64	24.52	24.66	37.23	31.49	49.19	27.95	46.25	27.34	31.97	81.78	14.54	40.02	31.88	27.28	54.32	77.71	25.52	21.71	31.38	45.38	11.98
BABAM1	160.15	87.8	52.33	93.89	99.27	16.29	14.96	46.25	143.3	90.47	43.31	27.31	27.45	17.53	130.63	14.54	24.74	3.4	61.2	163.91	84.05	48.45	94.36	9.77	76.59	71.06	170.84	110.85	96.73	37.23	29.24	67.08	102.95	99.41	64.56	109.62	230.91	11.11	105.58	85.02	46.49	97.77	161.55	28.92	4.34	100.96	123.18	19.97
BABAM2	167.55	91.98	128.12	96.45	123.62	20.36	34.71	52.74	126.18	163.71	50.84	33.87	50.33	17.53	128.76	29.07	19.84	6.8	73.67	99.37	96	49.48	116.26	8.05	58.85	80.54	202.99	106.71	84.21	74.45	40.49	102.86	113.57	118.64	94.95	118.76	202.05	13.33	77.98	69.08	35.34	76.04	141.1	20.41	2.17	72.98	51.87	37.94
BACE1	25.68	29.27	46.92	27.31	30.67	18.33	4.79	7.71	20.05	43.08	28.25	14.2	18.3	35.06	26.5	10.71	12.88	6.8	39.67	44.16	25.45	19.24	37.07	5.17	8.06	14.21	53.85	25.21	20.48	7.45	20.24	41.74	46.35	39.11	25.83	13.7	38.49	5.45	26.22	19.93	17.55	32.59	51.12	15.74	10.86	31.01	25.93	17.97
BACE2	75.07	288.49	52.33	42.25	72.4	28.51	13.77	24.34	263.6	56.01	90.39	42.61	82.36	43.83	48.52	43.61	23.71	13.59	68	67.94	41.64	47.07	75.82	12.65	51.59	42.64	53.85	53.53	72.83	37.23	24.74	80.5	26.89	25.93	71.02	31.97	52.92	8.89	37.26	45.16	27.04	97.77	169.73	15.31	13.03	66.55	38.9	25.96
BACH1	74.42	66.9	73.98	90.9	121.09	17.31	23.34	36.51	181.44	193.87	77.2	42.61	27.45	17.53	82.85	25.25	30.15	3.4	45.34	152.02	89.06	43.64	112.89	10.35	35.47	85.28	141.4	102.56	106.97	37.23	29.24	73.04	117.81	103.08	67.22	100.49	110.65	12.92	66.25	65.09	29.17	217.27	122.69	23.39	13.03	102.47	110.22	27.95
BACH2	13.27	20.91	37.89	27.74	36.99	6.11	2.99	8.11	14.67	12.92	18.83	9.83	9.15	8.77	17.17	4.59	21.9	16.99	19.27	40.77	25.45	18.9	30.33	4.02	10.48	23.69	25.18	11.74	7.59	52.12	11.25	28.32	37.5	43	32.66	18.27	19.24	6.26	15.87	15.94	13.99	27.16	30.67	7.23	4.34	23.82	32.42	5.99
BAD	63.32	60.62	64.96	46.52	44.89	23.42	17.36	31.64	65.05	77.55	47.08	29.5	18.3	43.83	97.78	18.36	42.26	6.8	55.54	74.74	50.51	57.72	89.3	12.07	38.7	28.43	79.03	39.02	47.04	59.56	29.24	104.35	43.52	52.08	52.03	73.08	129.89	11.71	50.38	49.15	37.71	65.18	73.62	26.79	15.2	97.93	84.28	15.97
BAG1	20.24	62.72	30.68	20.49	27.51	4.07	3.59	8.11	61.13	25.85	18.83	15.29	22.88	8.77	26.5	7.65	10.31	3.4	32.87	48.41	17.35	24.4	15.16	6.32	24.18	33.16	48.42	32.12	14.79	14.89	13.5	20.87	21.58	35.01	15.95	27.41	72.16	5.65	21.39	25.24	14.7	32.59	34.76	11.06	8.69	24.96	19.45	7.99
BAG2	41.34	56.44	48.72	53.35	73.35	14.25	7.78	11.36	80.21	51.7	26.36	18.57	22.88	26.3	44.41	13.77	16.49	10.19	38.54	56.05	37.78	41.92	64.03	10.35	27.41	28.43	41.06	23.48	21.62	52.12	47.24	41.74	62.62	51.65	44.43	4.57	57.73	10.3	62.11	47.82	29.17	43.45	42.94	20.41	21.71	42.73	25.93	11.98
BAG3	33.29	79.44	21.65	16.64	26.24	10.18	4.19	6.49	29.34	17.23	26.36	20.76	45.75	26.3	24.26	13.01	14.17	13.59	69.14	55.2	16.96	16.15	30.33	6.9	17.74	33.16	32.93	24.52	28.07	22.34	6.75	52.17	36.09	30.9	20.13	13.7	19.24	5.25	31.74	29.22	12.1	43.45	44.99	5.95	4.34	29.87	12.97	9.98
BAG4	89.43	83.62	86.61	78.53	108.12	44.8	16.76	36.51	88.52	73.24	35.78	33.87	32.03	35.06	111.97	23.72	29.89	10.19	51	124.85	65.54	66.66	89.3	9.2	62.88	33.16	109.24	69.76	76.25	52.12	49.48	102.86	80.67	85.79	78.23	164.43	235.72	17.77	80.74	66.42	54.79	81.47	145.19	32.32	45.6	82.81	45.38	15.97
BAG5	79.86	117.07	41.5	64.02	83.78	15.27	8.98	19.88	91.45	64.62	33.89	38.24	59.48	17.53	56.73	24.48	17.78	6.8	90.67	134.19	55.13	41.92	55.6	7.47	76.59	23.69	114.67	71.14	47.42	29.78	31.49	74.53	68.28	66.13	64.94	91.35	153.94	8.08	66.94	69.08	26.33	92.34	145.19	18.29	4.34	58.61	90.77	17.97
BAGE3	235.65	227.87	427.65	369.59	391.08	148.66	32.92	59.23	356.04	379.11	88.5	146.39	123.54	166.54	175.79	81.1	101.26	6.8	204.01	242.05	156.14	216.12	409.44	27.59	92.71	146.87	529.17	338.07	142.63	260.58	227.18	341.37	249.78	234.47	278.38	155.3	230.91	103.8	220.13	310.84	245.95	108.63	468.28	165.86	112.91	195.48	265.82	63.9
BAGE5	109.23	117.07	292.32	219.36	274.74	100.8	28.13	31.64	176.06	305.88	64.02	105.97	59.48	157.77	74.27	55.08	84.26	10.19	116.74	209.77	97.54	182.45	251.05	25.29	38.7	56.85	182.46	94.62	66.01	268.03	204.69	226.59	171.94	167.26	191.41	68.51	81.78	78.56	142.84	240.43	207.05	97.77	231.07	150.13	89.02	125.91	142.64	37.94
BAHCC1	57.01	45.99	43.31	148.52	116.98	22.4	12.57	19.47	40.59	25.85	18.83	19.66	41.18	17.53	61.58	16.83	16.23	13.59	44.2	129.09	22.36	48.45	55.6	7.47	27.41	23.69	55.4	40.4	30.35	22.34	31.49	58.14	59.08	70.23	31.14	13.7	28.86	10.7	28.98	29.22	27.99	97.77	87.93	19.99	17.37	43.1	45.38	5.99
BAHD1	67.45	71.08	84.81	84.5	79.99	29.53	22.74	45.44	106.62	112.01	41.43	27.31	27.45	8.77	102.64	20.66	18.55	10.19	73.67	94.27	53.2	70.09	99.41	9.2	103.99	52.11	128.61	73.21	91.42	37.23	38.24	104.35	125.24	84.28	56.59	155.3	259.78	16.76	97.3	92.99	42.93	65.18	114.51	28.07	26.06	158.81	168.57	33.95
BAIAP2	33.51	206.96	48.72	32.86	42.68	26.47	2.99	10.55	38.64	38.77	22.6	34.96	41.18	35.06	54.86	24.48	26.54	3.4	55.54	55.2	22.75	47.76	58.97	9.2	33.86	14.21	51.91	39.37	53.49	29.78	29.24	61.12	34.32	41.71	33.04	50.24	129.89	11.11	55.9	23.91	30.83	38.02	108.38	17.44	21.71	55.2	19.45	13.98
BAIAP2L1	143.39	269.68	59.55	56.33	65.44	22.4	24.54	47.06	192.2	94.78	37.66	29.5	22.88	43.83	144.44	53.55	20.61	3.4	108.81	140.98	24.67	72.84	45.49	8.05	37.08	33.16	202.99	118.45	50.07	44.67	33.74	101.37	48.47	43.22	30.38	100.49	144.32	8.68	83.5	41.18	40.79	32.59	188.13	27.64	10.86	92.64	97.25	25.96
BAIAP3	32.86	282.22	46.92	32.01	40.15	18.33	7.18	7.71	32.28	30.16	37.66	26.22	32.03	35.06	26.5	44.37	22.93	3.4	269.75	57.75	29.3	21.65	50.55	8.05	8.06	18.95	31.77	17.27	22.38	52.12	31.49	47.7	31.84	38.9	38.74	18.27	48.11	9.69	34.5	29.22	28.22	27.16	53.17	19.14	21.71	31.01	45.38	19.97
BAK1	126.64	98.25	166.01	122.06	149.22	43.78	16.16	51.52	159.92	211.1	37.66	60.08	45.75	61.36	122.04	36.72	33.5	20.39	100.87	108.71	89.44	77.31	156.7	9.2	42.73	94.75	189.04	110.5	95.97	67.01	69.73	162.49	92.34	92.49	115.45	91.35	86.59	36.55	111.79	115.57	83.01	86.91	233.12	47.63	32.57	134.23	90.77	37.94
BAMBI	22.19	108.71	64.96	45.67	72.72	21.38	22.15	44.62	66.02	47.39	24.48	43.7	32.03	26.3	100.77	29.84	21.64	3.4	71.4	76.44	28.92	27.83	58.97	9.2	57.24	18.95	766.63	523.51	23.52	29.78	44.99	84.97	271.36	146.09	36.08	41.11	57.73	12.52	47.61	46.49	41.51	65.18	564.4	21.69	19.54	80.92	51.87	21.96
BANF1	328.35	194.42	95.64	148.09	154.28	21.38	31.12	74.64	350.66	232.64	64.02	52.44	41.18	17.53	194.45	45.9	54.88	10.19	191.54	300.65	114.5	104.8	112.89	13.22	116.89	47.38	307.97	151.94	378.96	29.78	49.48	155.03	177.6	251.33	86.21	182.7	365.61	9.29	207.02	130.18	59.53	130.36	261.75	48.48	8.69	165.24	84.28	37.94
BANK1	47.65	79.44	299.54	76.39	73.35	21.38	11.37	17.44	72.87	99.09	35.78	50.25	27.45	8.77	48.52	26.78	111.57	6.8	68	70.49	323.85	44.32	227.47	10.35	12.09	28.43	46.1	37.64	31.49	37.23	47.24	99.88	49.18	48.62	326.99	137.03	254.97	18.18	109.72	298.88	40.08	59.75	59.3	29.77	13.03	65.79	272.3	15.97
BANP	39.17	39.72	55.94	57.62	67.66	20.36	11.37	21.09	51.84	86.16	43.31	28.4	4.58	26.3	51.88	13.01	25.51	3.4	47.6	58.6	47.42	30.92	79.19	10.92	39.5	33.16	100.33	56.29	42.87	14.89	29.24	74.53	52.36	54.67	48.99	82.22	72.16	8.28	51.07	42.51	31.78	38.02	83.84	22.12	19.54	53.31	45.38	13.98
BAP1	182.56	152.61	63.16	171.14	218.46	28.51	21.55	41.38	123.24	142.17	75.32	45.88	32.03	35.06	109.35	22.95	41.23	3.4	87.27	174.1	79.04	59.79	109.52	6.32	97.55	90.02	280.47	175.08	52.73	37.23	40.49	104.35	154.61	150.41	86.21	82.22	211.67	12.12	93.85	83.69	34.15	124.93	298.56	25.94	15.2	129.69	116.7	29.95
BARD1	50.48	33.45	41.5	31.15	37.31	15.27	10.77	11.36	71.89	51.7	16.95	16.39	27.45	17.53	28.74	13.77	15.98	3.4	21.53	44.16	30.46	46.04	42.12	7.47	16.93	9.48	62.37	36.6	19.35	22.34	22.49	44.72	42.81	39.76	36.46	45.68	57.73	11.11	42.09	37.19	21.58	43.45	51.12	13.61	8.69	43.86	51.87	11.98
BARHL2	98.13	246.68	140.75	88.77	93.58	64.15	30.52	51.11	81.18	107.7	67.79	67.73	100.66	70.12	170.19	47.43	425.41	183.5	114.47	155.42	166.55	94.49	126.37	52.31	87.07	127.92	120.09	65.96	74.35	119.12	114.71	156.52	122.41	152.78	94.57	237.52	389.67	17.97	92.47	83.69	85.15	173.81	143.14	51.89	43.43	152.76	129.67	35.94
BARX1	116.41	20.91	32.48	123.34	109.71	14.25	4.79	6.09	21.52	38.77	30.13	18.57	22.88	8.77	19.78	9.95	11.85	10.19	23.8	25.48	18.12	15.46	40.44	4.02	7.26	9.48	23.63	12.09	7.21	14.89	20.24	26.83	29.36	23.77	21.27	18.27	28.86	7.67	19.32	18.6	20.63	32.59	153.37	14.03	8.69	20.8	19.45	15.97
BARX2	24.37	31.36	45.11	31.15	29.4	6.11	10.17	8.11	25.43	43.08	175.12	26.22	13.73	26.3	39.56	11.48	15.46	13.59	29.47	31.42	23.9	16.49	50.55	6.32	8.87	4.74	178.2	140.55	10.62	52.12	40.49	43.23	25.83	23.12	30	22.84	43.3	12.12	13.11	15.94	27.75	27.16	116.56	19.14	26.06	32.14	45.38	13.98
BASP1	407.12	568.62	355.48	175.41	230.16	217.89	90.38	125.76	330.12	430.81	214.67	273.11	114.39	113.95	474.74	156.84	722.5	295.64	281.08	548.64	454.16	228.15	505.48	155.78	220.08	317.42	342.84	222.39	246.57	312.7	341.89	560.5	287.28	289.79	328.13	484.17	678.31	31.3	353.32	305.53	335.13	554.03	380.35	210.09	71.65	446.17	505.71	135.78
BATF3	30.9	23	45.11	33.72	36.99	17.31	8.98	8.92	48.91	99.09	24.48	16.39	22.88	8.77	37.7	13.01	18.04	6.8	29.47	39.07	40.48	24.4	72.45	8.05	12.09	28.43	36.8	22.45	18.59	22.34	31.49	70.06	24.06	29.61	36.84	22.84	28.86	11.51	37.95	34.54	43.88	54.32	47.03	26.37	15.2	54.45	64.83	27.95
BAX	269.16	75.26	73.98	49.93	66.08	14.25	19.15	42.6	76.29	90.47	20.71	29.5	18.3	17.53	101.52	18.36	30.4	6.8	35.14	129.94	85.2	53.94	99.41	8.62	53.21	37.9	170.06	112.23	96.35	37.23	17.99	90.93	129.13	159.7	74.44	155.3	168.37	7.27	74.53	66.42	34.63	54.32	116.56	19.99	8.69	103.6	110.22	15.97
BAZ1A	44.61	79.44	61.35	58.04	68.92	18.33	15.56	29.61	70.91	107.7	35.78	19.66	9.15	35.06	65.69	13.77	19.84	6.8	56.67	67.09	77.11	54.63	107.84	10.35	66.1	47.38	113.5	68.37	48.56	52.12	24.74	64.1	48.12	55.54	63.8	91.35	226.1	11.71	97.99	63.76	26.8	54.32	106.34	19.56	10.86	67.3	84.28	13.98
BAZ1B	165.59	66.9	73.98	151.93	140.69	16.29	23.34	47.87	242.57	120.63	43.31	24.03	9.15	26.3	154.51	25.25	17.52	13.59	83.87	194.49	78.65	97.92	141.53	5.75	87.87	37.9	352.13	207.54	86.87	14.89	31.49	131.18	127.37	173.53	76.72	123.33	197.24	8.48	139.39	75.72	39.61	108.63	177.91	16.59	15.2	134.23	77.8	25.96
BAZ2A	137.52	75.26	70.37	87.92	66.71	19.35	23.94	51.52	92.92	90.47	37.66	18.57	22.88	35.06	129.88	10.71	16.49	3.4	85	126.54	76.72	42.61	117.95	10.35	54.01	28.43	132.1	62.16	59.18	22.34	20.24	105.84	81.73	85.79	73.68	155.3	226.1	10.3	95.92	67.75	31.07	152.09	153.37	19.99	10.86	90.75	97.25	11.98
BAZ2B	101.62	87.8	55.94	118.22	153.97	18.33	15.56	23.93	231.33	103.39	62.14	30.59	32.03	17.53	77.63	29.07	17.01	3.4	99.74	136.74	32.77	43.29	57.29	5.75	31.44	47.38	222.75	122.59	53.87	14.89	31.49	93.91	77.83	124.69	45.19	109.62	91.4	12.12	69.7	61.11	25.38	54.32	116.56	16.59	10.86	90.37	45.38	15.97
BBC3	48.52	16.72	25.26	12.8	14.54	12.22	4.79	10.55	17.61	17.23	30.13	17.48	4.58	17.53	33.59	5.36	8.76	3.4	18.13	60.3	14.26	22.68	16.85	1.72	8.87	18.95	36.03	26.24	26.55	29.78	20.24	26.83	45.29	45.38	15.19	54.81	62.54	5.05	19.32	18.6	22.29	16.29	69.53	13.18	4.34	32.14	45.38	5.99
BBIP1	95.09	75.26	59.55	98.16	92.95	17.31	15.56	26.37	51.84	86.16	32.01	25.13	36.6	26.3	51.13	24.48	13.14	16.99	103.14	97.67	52.43	22.68	94.36	9.77	14.51	42.64	51.52	37.64	49.31	37.23	24.74	64.1	69.7	66.13	62.66	50.24	48.11	9.49	49.69	58.45	28.7	76.04	61.35	15.74	8.69	59.36	32.42	13.98
BBLN	152.31	73.17	36.09	35.42	46.16	18.33	9.58	27.99	90.97	60.31	41.43	40.42	13.73	8.77	104.13	16.07	29.12	6.8	56.67	90.87	53.59	29.21	69.08	9.77	41.92	52.11	76.31	49.38	37.55	37.23	31.49	58.14	50.24	45.38	46.71	100.49	178	6.87	54.52	46.49	32.97	65.18	112.47	16.16	8.69	49.15	38.9	29.95
BBOF1	27.63	96.16	55.94	47.8	48.69	25.45	6.58	13.39	35.21	60.31	9.42	36.05	13.73	26.3	37.7	26.78	13.66	3.4	114.47	52.66	23.13	28.52	42.12	5.75	10.48	33.16	43.39	27.28	15.55	14.89	13.5	43.23	32.9	34.79	38.36	31.97	57.73	13.13	36.57	30.55	25.85	21.73	49.08	18.29	8.69	35.16	12.97	19.97
BBS12	26.76	27.18	61.35	25.18	31.93	21.38	7.18	11.36	40.1	38.77	18.83	28.4	4.58	26.3	35.46	10.71	15.98	10.19	30.6	36.52	23.13	22.68	57.29	5.75	10.48	4.74	36.41	16.58	22.38	22.34	33.74	59.63	25.47	36.09	41.78	13.7	28.86	10.3	36.57	33.21	24.43	10.86	51.12	24.24	10.86	29.49	12.97	27.95
BBS2	83.99	81.53	37.89	72.55	71.45	5.09	10.77	23.53	75.32	81.85	45.19	19.66	27.45	17.53	49.27	16.07	14.43	3.4	86.14	77.29	37.4	24.4	69.08	8.62	31.44	37.9	85.61	52.83	29.21	14.89	22.49	61.12	65.81	67.64	42.54	54.81	105.84	6.46	35.88	49.15	29.17	38.02	69.53	17.01	6.51	51.8	38.9	33.95
BBS4	87.69	79.44	48.72	48.65	59.75	20.36	8.38	20.69	83.14	68.93	45.19	21.85	13.73	8.77	49.27	17.6	17.52	16.99	92.94	70.49	37.78	28.17	57.29	5.17	12.9	33.16	65.86	35.91	45.14	29.78	33.74	56.65	69.34	74.99	47.47	31.97	57.73	10.1	32.43	49.15	28.46	38.02	63.39	17.86	21.71	71.09	64.83	19.97
BBS5	53.09	68.99	36.09	38.84	46.16	17.31	10.77	16.23	42.06	38.77	11.3	24.03	22.88	17.53	54.86	13.77	10.82	3.4	56.67	169.86	13.11	30.24	28.64	8.05	8.06	18.95	66.24	38.68	22.38	22.34	31.49	52.17	51.65	37.39	31.14	27.41	33.67	10.1	37.95	27.9	25.61	10.86	32.72	17.01	4.34	34.79	19.45	11.98
BBS7	44.17	52.26	25.26	29.02	41.73	13.24	8.38	13.39	48.91	25.85	18.83	14.2	9.15	17.53	39.93	13.77	10.31	3.4	37.4	50.11	23.9	26.8	40.44	5.75	13.7	14.21	46.49	30.73	20.48	7.45	20.24	38.76	54.13	49.92	30.76	50.24	43.3	8.68	44.85	37.19	25.38	48.88	49.08	20.41	6.51	47.26	38.9	9.98
BBS9	28.72	50.17	21.65	60.6	51.22	11.2	9.58	22.72	28.85	47.39	16.95	13.11	4.58	8.77	54.86	8.42	3.09	3.4	79.34	41.62	18.51	19.58	28.64	4.02	4.03	18.95	94.13	66.65	11.38	14.89	15.75	35.78	50.24	35.87	26.96	13.7	19.24	4.24	17.94	23.91	11.38	32.59	28.63	9.78	8.69	26.85	32.42	13.98
BBX	170.16	87.8	70.37	104.56	111.29	20.36	17.96	38.13	98.79	86.16	26.36	21.85	32.03	17.53	92.93	17.6	19.07	10.19	77.07	94.27	56.29	50.51	101.1	9.77	26.6	42.64	141.78	86.68	44.76	52.12	35.99	93.91	51.65	62.02	70.26	91.35	173.19	6.87	53.83	58.45	42.22	38.02	104.29	20.84	8.69	66.93	77.8	9.98
BCAM	306.59	633.42	28.87	34.57	70.5	24.44	30.52	87.63	62.11	47.39	79.09	44.79	224.2	8.77	210.87	77.27	14.94	3.4	307.15	242.05	21.98	63.91	58.97	6.32	256.36	56.85	140.23	72.17	166.53	29.78	31.49	114.78	82.08	83.2	37.98	223.81	322.32	11.91	133.87	47.82	32.02	162.95	96.11	19.56	6.51	110.03	71.32	13.98
BCAN	14.58	20.91	21.65	12.8	17.39	4.07	17.36	15.01	15.65	30.16	26.36	22.94	4.58	26.3	93.68	5.36	12.63	10.19	9.07	21.23	20.43	13.06	18.53	7.47	8.06	18.95	25.95	16.58	10.62	14.89	11.25	20.87	16.63	16.64	20.13	27.41	28.86	6.26	22.08	19.93	13.52	48.88	26.58	14.03	8.69	26.47	45.38	5.99
BCAP29	111.62	71.08	55.94	48.65	41.42	13.24	8.98	16.23	109.55	99.09	20.71	19.66	18.3	43.83	53.37	13.77	11.6	10.19	44.2	54.35	37.78	51.88	48.86	9.2	22.57	14.21	149.53	75.97	31.49	29.78	11.25	44.72	58.38	56.84	37.6	36.54	91.4	5.45	56.59	33.21	28.46	92.34	73.62	21.69	6.51	42.35	25.93	15.97
BCAP31	239.57	202.78	97.44	105.84	135	9.16	27.53	70.18	228.39	374.81	94.15	32.77	91.51	26.3	174.67	46.67	27.31	3.4	147.34	218.27	87.13	163.55	161.75	12.07	121.73	113.7	350.58	212.03	174.5	22.34	44.99	138.63	134.09	135.06	97.22	223.81	466.64	5.86	128.35	96.97	54.55	152.09	235.16	33.17	8.69	155.4	116.7	17.97
BCAR1	89.21	133.79	64.96	84.5	88.84	24.44	13.17	20.69	128.62	60.31	48.96	30.59	32.03	8.77	48.52	23.72	16.49	3.4	48.74	107.01	26.99	27.83	58.97	13.8	41.92	37.9	83.29	40.75	29.59	52.12	29.24	46.21	132.32	128.37	34.56	73.08	120.27	10.1	48.3	27.9	36.76	76.04	104.29	18.29	8.69	35.16	51.87	33.95
BCAR3	28.94	110.8	84.81	30.3	45.84	35.64	5.99	21.91	53.31	47.39	58.37	34.96	32.03	17.53	37.7	18.36	27.57	13.59	71.4	64.55	48.58	37.11	69.08	9.77	24.18	28.43	87.94	65.96	57.66	52.12	31.49	110.31	58.02	118.21	50.51	31.97	86.59	10.5	46.92	65.09	33.92	70.61	106.34	22.97	30.4	72.6	97.25	31.95
BCAS1	18.93	71.08	36.09	23.05	27.51	15.27	7.78	8.11	37.17	25.85	7.53	19.66	4.58	35.06	23.14	12.24	11.6	3.4	81.6	31.42	21.59	20.96	42.12	9.2	9.67	4.74	24.79	16.58	12.9	7.45	22.49	35.78	18.4	20.31	23.17	36.54	43.3	12.12	34.5	38.52	19.92	10.86	36.81	15.74	15.2	27.98	32.42	7.99
BCAS2	87.25	73.17	113.68	108.4	113.82	30.55	16.76	22.72	170.68	163.71	39.54	38.24	18.3	35.06	74.27	22.95	21.64	3.4	64.6	147.78	57.06	50.17	126.37	14.37	76.59	33.16	252.19	138.48	86.49	14.89	38.24	93.91	91.63	103.51	71.02	109.62	139.51	19.59	93.16	73.06	51.23	59.75	151.32	35.3	26.06	84.32	32.42	23.96
BCAS3	82.9	56.44	77.59	134.01	142.27	26.47	31.12	53.55	123.24	81.85	39.54	29.5	22.88	26.3	169.07	25.25	36.85	10.19	65.74	100.22	62.46	86.93	92.67	17.24	45.95	80.54	105.76	66.65	67.9	44.67	35.99	113.29	60.5	68.07	61.9	77.65	197.24	10.1	111.79	71.73	39.37	59.75	196.31	22.54	17.37	93.77	84.28	23.96
BCAS4	185.17	48.08	93.83	40.97	55.64	22.4	1.8	10.55	56.24	81.85	24.48	29.5	18.3	35.06	30.98	15.3	29.63	6.8	49.87	47.56	94.07	38.83	82.56	7.47	11.29	37.9	87.16	48	27.31	29.78	35.99	70.06	108.61	74.12	90.39	54.81	120.27	14.54	61.42	138.15	32.49	70.61	30.67	24.67	19.54	45.37	103.73	11.98
BCAT1	30.46	29.27	36.09	40.12	46.16	26.47	8.98	6.09	38.64	86.16	20.71	26.22	4.58	8.77	31.35	7.65	17.78	13.59	21.53	17.84	47.04	19.24	50.55	5.17	12.09	23.69	30.22	22.1	32.62	37.23	35.99	65.59	118.52	88.17	37.22	127.89	202.05	11.71	77.98	51.81	28.22	32.59	34.76	17.01	21.71	33.65	51.87	15.97
BCAT2	166.46	48.08	55.94	47.37	61.02	22.4	9.58	33.67	58.69	56.01	26.36	26.22	18.3	17.53	72.4	17.6	12.88	3.4	43.07	95.12	35.08	64.25	67.4	6.32	89.48	42.64	70.12	46.62	51.97	52.12	15.75	68.57	61.56	55.54	41.02	95.92	163.56	9.69	99.37	62.43	30.6	16.29	53.17	21.69	4.34	87.34	84.28	13.98
BCCIP	189.31	108.71	83	112.67	144.8	21.38	28.13	48.68	185.84	124.94	50.84	49.16	50.33	61.36	153.39	29.84	24.22	3.4	98.61	154.57	75.18	55.66	106.15	12.07	85.45	113.7	228.17	128.12	104.32	29.78	31.49	107.33	150.72	151.92	68.36	132.46	211.67	15.55	164.24	107.6	41.27	124.93	224.94	18.71	23.88	121	97.25	9.98
BCHE	18.06	23	23.46	34.14	35.41	15.27	7.78	5.27	32.28	38.77	13.18	8.74	9.15	17.53	27.62	13.01	9.28	13.59	19.27	40.77	19.66	26.11	26.96	9.2	6.45	37.9	23.63	10.71	17.45	22.34	29.24	56.65	44.22	53.59	31.14	13.7	33.67	9.29	27.6	21.25	25.38	32.59	32.72	17.86	13.03	31.76	12.97	13.98
BCKDHA	88.12	64.81	63.16	67	85.36	26.47	13.77	28.8	134.98	86.16	33.89	32.77	27.45	43.83	91.81	20.66	22.67	6.8	61.2	97.67	42.79	71.47	69.08	8.05	36.28	56.85	129.77	85.99	52.73	29.78	56.23	89.44	77.13	76.07	54.31	105.05	105.84	12.72	71.77	58.45	40.32	70.61	151.32	29.77	28.23	102.09	71.32	19.97
BCKDHB	366.43	58.53	73.98	113.1	122.04	18.33	14.36	43.41	84.61	86.16	52.72	32.77	27.45	17.53	98.9	21.42	19.84	3.4	48.74	123.15	48.19	50.85	70.77	6.9	37.08	33.16	278.53	167.83	41.35	7.45	44.99	55.16	154.96	161.86	67.22	91.35	101.02	8.89	62.8	69.08	38.66	27.16	114.51	25.52	26.06	80.54	103.73	19.97
BCKDK	113.15	52.26	28.87	48.65	62.28	11.2	11.97	24.75	89.5	51.7	35.78	19.66	13.73	26.3	63.82	11.48	18.55	6.8	34	82.38	40.48	21.99	47.18	6.9	29.83	47.38	61.98	40.4	44.76	22.34	13.5	47.7	65.81	60.94	33.8	45.68	101.02	7.27	46.92	46.49	20.16	86.91	114.51	17.01	19.54	40.84	58.35	7.99
BCL10	91.17	140.06	72.18	60.18	85.68	37.67	20.35	33.67	110.53	137.86	39.54	32.77	41.18	35.06	82.85	24.48	27.31	10.19	41.94	120.6	74.79	63.22	96.04	13.22	73.36	42.64	264.2	166.45	79.66	22.34	24.74	89.44	87.39	76.28	82.03	41.11	168.37	13.33	77.29	86.34	37.95	92.34	132.92	21.26	13.03	82.43	116.7	29.95
BCL11A	17.62	45.99	88.42	150.23	152.39	11.2	22.74	61.66	105.64	81.85	37.66	27.31	32.03	8.77	202.29	15.3	14.94	3.4	34	124.85	55.13	113.04	96.04	5.17	55.62	18.95	300.61	167.14	149.08	14.89	9	165.47	45.29	41.92	86.59	146.16	144.32	14.74	107.65	83.69	30.36	32.59	143.14	17.01	13.03	150.87	90.77	17.97
BCL11B	24.59	68.99	97.44	41.82	35.73	22.4	13.77	21.91	28.85	90.47	11.3	24.03	9.15	26.3	51.88	19.89	59.52	13.59	26.07	50.96	147.28	72.84	185.34	14.37	22.57	118.44	82.51	40.75	30.35	37.23	24.74	95.4	34.32	27.01	113.17	45.68	67.35	13.53	51.76	83.69	34.39	65.18	83.84	20.41	15.2	109.65	90.77	13.98
BCL2	16.54	43.9	88.42	32.01	31.62	14.25	42.49	88.03	169.7	99.09	20.71	13.11	27.45	26.3	242.97	19.13	23.96	3.4	27.2	40.77	84.43	75.93	99.41	5.75	20.15	56.85	389.32	253.12	71.7	7.45	40.49	156.52	71.11	63.1	101.78	63.95	173.19	8.08	113.86	91.66	40.79	76.04	274.02	22.97	2.17	117.97	71.32	23.96
BCL2A1	57.88	56.44	81.2	32.01	31.93	29.53	73.02	225.15	83.63	361.88	15.06	37.14	9.15	26.3	591.55	17.6	25.77	10.19	31.73	23.78	71.32	26.11	79.19	14.37	100.77	42.64	34.09	18.99	102.42	44.67	31.49	232.55	30.07	26.15	68.74	105.05	216.48	12.52	505.82	203.24	93.92	86.91	38.85	49.76	13.03	324.42	298.24	33.95
BCL2L1	156.88	163.06	79.4	98.59	80.94	22.4	14.96	32.45	208.34	120.63	52.72	45.88	68.63	26.3	93.3	19.13	37.1	10.19	167.74	255.64	67.85	36.42	55.6	13.22	37.08	118.44	130.55	89.44	66.01	44.67	51.73	98.39	69.7	65.05	41.02	63.95	144.32	11.91	85.57	82.36	35.81	168.38	114.51	19.14	21.71	88.86	84.28	19.97
BCL2L11	37.86	163.06	79.4	227.9	257.67	15.27	33.52	81.95	425.97	193.87	35.78	38.24	41.18	61.36	210.12	26.01	17.01	13.59	115.61	112.96	78.26	97.92	107.84	12.07	97.55	90.02	345.16	263.14	163.88	44.67	44.99	180.37	59.79	66.13	77.86	164.43	230.91	15.15	291.21	110.25	47.67	97.77	380.35	28.92	13.03	246.91	149.12	19.97
BCL2L12	75.07	45.99	64.96	32.86	59.75	17.31	17.96	23.93	31.3	38.77	20.71	10.92	13.73	43.83	66.06	13.01	26.28	10.19	32.87	61.15	37.78	47.07	55.6	4.02	35.47	18.95	97.62	51.11	31.49	29.78	20.24	64.1	54.13	47.97	36.84	45.68	76.97	10.5	80.05	46.49	26.33	32.59	79.75	17.44	8.69	56.34	45.38	17.97
BCL2L13	90.52	79.44	59.55	64.02	76.19	23.42	23.34	60.04	112	116.32	32.01	28.4	13.73	17.53	147.05	25.25	12.63	6.8	66.87	118.9	48.58	58.07	92.67	10.92	64.49	56.85	148.37	87.37	81.18	22.34	24.74	93.91	81.73	80.82	64.18	109.62	129.89	9.29	80.74	49.15	38.66	70.61	116.56	23.82	6.51	107.76	110.22	15.97
BCL2L14	70.06	112.89	83	62.74	78.09	22.4	41.9	96.14	93.41	60.31	45.19	44.79	36.6	35.06	401.21	25.25	32.47	6.8	78.2	106.16	68.63	77.31	144.9	12.07	40.31	90.02	96.07	55.25	70.56	59.56	71.98	169.94	67.22	67.64	67.22	59.38	120.27	17.77	115.93	96.97	46.72	54.32	124.74	35.72	21.71	110.03	116.7	21.96
BCL2L2	257.63	200.69	122.7	137.85	176.73	49.89	53.27	78.29	166.77	202.48	131.81	81.93	36.6	78.89	244.09	61.21	131.15	20.39	173.41	251.39	132.63	166.3	165.12	43.69	203.96	127.92	242.89	133.3	178.67	81.9	69.73	166.96	194.23	202.92	128.75	296.89	630.2	11.71	144.22	118.22	85.86	309.6	276.06	54.44	32.57	204.56	149.12	37.94
BCL3	60.93	200.69	63.16	23.05	25.92	13.24	20.35	72.62	73.85	176.63	11.3	42.61	82.36	61.36	168.32	32.9	20.36	6.8	123.54	43.31	66.7	292.74	139.85	6.9	395.02	104.23	38.74	53.53	152.12	22.34	17.99	117.76	41.39	34.14	40.64	91.35	134.7	6.26	282.93	95.64	40.79	152.09	47.03	27.64	13.03	196.24	181.54	17.97
BCL6	44.61	204.87	54.13	26.03	43.31	20.36	15.56	29.61	67.98	47.39	28.25	88.49	141.84	43.83	73.52	58.15	26.54	6.8	170.01	73.04	46.26	38.48	57.29	5.75	33.86	18.95	125.51	65.27	31.86	59.56	29.24	113.29	53.42	46.25	40.26	45.68	67.35	9.49	33.12	45.16	20.87	81.47	122.69	10.63	4.34	46.13	64.83	11.98
BCL6B	21.11	25.09	37.89	38.84	45.84	20.36	8.38	10.55	28.85	25.85	26.36	31.68	4.58	17.53	34.34	6.12	18.81	6.8	26.07	38.22	21.59	29.55	60.66	10.35	42.73	42.64	29.05	19.34	15.17	44.67	15.75	37.27	27.6	28.31	35.7	31.97	33.67	10.5	28.29	38.52	31.07	32.59	22.49	25.09	17.37	28.36	12.97	11.98
BCL7A	36.12	33.45	18.04	42.68	65.76	7.13	17.36	42.19	44.02	43.08	20.71	15.29	9.15	8.77	122.42	9.18	23.45	3.4	30.6	113.8	20.43	22.68	40.44	4.02	26.6	14.21	98.4	51.45	42.11	14.89	22.49	59.63	39.62	45.81	24.31	59.38	81.78	6.87	60.73	27.9	21.82	38.02	96.11	17.86	71.65	49.53	51.87	13.98
BCL7B	80.94	77.35	59.55	54.63	53.75	13.24	17.96	35.7	93.9	81.85	39.54	30.59	13.73	26.3	88.45	17.6	14.17	3.4	58.94	102.76	43.57	48.1	70.77	9.77	47.56	52.11	137.91	73.21	50.45	37.23	29.24	89.44	61.56	62.67	51.27	73.08	173.19	8.68	69.01	59.78	35.58	59.75	110.43	22.12	6.51	80.16	71.32	13.98
BCL7C	495.46	117.07	113.68	119.5	155.86	27.49	21.55	41.38	165.79	103.39	67.79	43.7	27.45	26.3	151.9	32.13	62.36	6.8	82.74	217.42	99.85	73.53	136.48	14.37	85.45	99.49	241.73	112.92	143.01	37.23	44.99	160.99	228.9	181.53	87.73	100.49	163.56	12.72	77.29	77.05	58.34	103.2	226.98	45.08	34.74	154.27	142.64	39.94
BCL9	81.38	58.53	63.16	104.99	116.98	24.44	29.93	68.96	85.59	60.31	20.71	25.13	18.3	17.53	186.98	19.13	19.58	6.8	64.6	129.94	31.61	43.29	48.86	8.05	20.96	14.21	151.85	98.07	39.83	22.34	31.49	59.63	105.08	116.05	35.32	45.68	48.11	9.9	41.4	41.18	40.32	54.32	96.11	25.94	15.2	84.32	116.7	11.98
BCL9L	134.04	137.97	93.83	33.29	40.78	25.45	11.37	47.87	93.41	112.01	35.78	32.77	27.45	35.06	118.68	26.01	17.52	13.59	98.61	118.9	82.12	68.03	134.79	10.35	177.35	66.33	331.99	201.32	70.94	52.12	24.74	290.68	161.68	87.52	83.17	173.57	327.13	9.09	86.95	92.99	63.33	76.04	321.05	35.3	10.86	130.83	103.73	35.94
BCLAF1	202.14	146.34	108.27	165.16	185.9	29.53	28.73	75.86	130.58	150.78	32.01	46.98	59.48	70.12	182.88	29.84	19.33	10.19	180.21	233.55	102.94	84.52	116.26	9.77	82.23	47.38	186.33	92.55	117.6	59.56	44.99	98.39	159.21	192.76	123.05	132.46	144.32	18.58	118	111.58	51.94	114.06	241.3	34.87	23.88	137.63	123.18	25.96
BCLAF3	38.51	45.99	34.28	50.36	57.86	19.35	8.38	19.88	42.55	17.23	20.71	21.85	18.3	8.77	52.25	16.07	15.72	3.4	37.4	62	29.3	32.64	58.97	9.2	20.96	23.69	92.97	49.38	45.14	29.78	24.74	52.17	37.15	39.76	37.6	54.81	67.35	2.83	31.05	37.19	22.77	32.59	55.21	14.89	6.51	46.89	45.38	11.98
BCO1	23.5	14.63	45.11	68.71	56.28	18.33	5.39	8.92	27.39	38.77	11.3	13.11	45.75	17.53	17.54	8.42	15.72	3.4	21.53	253.09	20.82	20.96	43.81	8.62	12.09	23.69	27.89	15.88	14.41	29.78	20.24	43.23	26.18	25.28	29.62	18.27	24.05	10.5	22.77	26.57	24.43	5.43	51.12	16.59	8.69	23.06	25.93	13.98
BCO2	23.28	83.62	57.74	32.44	39.52	15.27	9.58	6.9	27.39	34.46	22.6	32.77	9.15	8.77	25.01	23.72	14.17	3.4	90.67	25.48	23.13	17.18	60.66	8.05	12.09	14.21	33.7	23.48	20.11	14.89	24.74	55.16	34.67	27.23	28.48	31.97	28.86	8.89	25.53	34.54	30.83	27.16	44.99	17.01	6.51	41.59	32.42	5.99
BCOR	40.25	18.81	32.48	89.2	97.38	10.18	10.77	13.39	49.4	56.01	11.3	16.39	18.3	8.77	41.43	11.48	10.56	3.4	23.8	39.92	24.29	26.11	43.81	6.9	22.57	4.74	43.39	29.7	19.73	37.23	26.99	23.85	37.15	49.92	28.1	41.11	43.3	5.05	28.98	23.91	17.55	27.16	47.03	11.06	2.17	43.86	38.9	7.99
BCORL1	105.31	43.9	48.72	43.53	49.95	20.36	7.78	14.6	51.84	60.31	39.54	18.57	13.73	26.3	43.67	6.89	19.07	3.4	37.4	81.53	30.07	30.24	43.81	6.9	20.15	47.38	77.09	43.86	24.28	29.78	31.49	40.25	71.11	78.01	33.04	18.27	52.92	9.09	24.15	21.25	25.14	59.75	87.93	26.37	8.69	37.06	64.83	17.97
BCR	90.74	204.87	63.16	65.3	62.91	22.4	20.35	55.58	111.02	38.77	24.48	45.88	68.63	17.53	158.99	20.66	21.13	3.4	69.14	172.41	43.18	60.47	64.03	7.47	92.71	80.54	120.09	71.48	98.63	37.23	42.74	79.01	73.94	91.41	42.92	123.33	163.56	9.49	94.54	58.45	33.44	92.34	155.41	20.84	10.86	130.07	64.83	21.96
BCS1L	115.98	71.08	97.44	84.08	97.38	19.35	19.15	35.7	155.52	90.47	43.31	26.22	22.88	17.53	95.92	21.42	22.93	3.4	61.2	56.9	57.83	64.6	70.77	5.75	48.37	42.64	158.83	99.45	49.69	22.34	31.49	101.37	66.87	53.38	55.83	82.22	178	14.74	100.06	61.11	35.34	76.04	147.23	23.82	28.23	83.18	77.8	11.98
BDH1	22.19	133.79	46.92	50.79	59.75	10.18	11.97	21.09	96.83	38.77	37.66	26.22	13.73	8.77	53.37	23.72	11.6	3.4	114.47	85.78	21.59	56.01	32.01	3.45	35.47	18.95	103.04	55.6	20.86	44.67	13.5	38.76	25.47	23.77	30.76	36.54	48.11	6.66	45.54	30.55	24.67	32.59	87.93	14.89	4.34	40.84	25.93	15.97
BDH2	93.13	77.35	64.96	84.08	93.27	30.55	11.97	24.34	105.64	90.47	43.31	20.76	22.88	17.53	65.31	30.6	22.67	16.99	46.47	95.97	35.86	32.64	69.08	11.5	26.6	28.43	84.45	43.86	41.73	22.34	40.49	68.57	96.59	107.62	60.01	50.24	86.59	9.09	44.16	55.79	36.76	48.88	124.74	21.69	13.03	56.34	77.8	21.96
BDNF	37.43	27.18	52.33	24.33	26.56	22.4	8.98	6.49	27.88	34.46	13.18	12.02	4.58	8.77	18.66	11.48	10.82	3.4	21.53	35.67	20.43	28.52	32.01	4.6	5.64	4.74	30.99	13.12	17.45	29.78	26.99	37.27	42.46	31.12	28.1	27.41	24.05	10.7	31.74	25.24	27.75	32.59	32.72	17.86	13.03	25.33	12.97	17.97
BDP1	301.15	45.99	63.16	54.63	65.13	15.27	12.57	26.77	60.15	43.08	35.78	22.94	13.73	17.53	57.48	10.71	12.11	6.8	43.07	62.85	48.96	52.57	84.25	9.2	32.25	37.9	87.55	54.22	22	52.12	17.99	92.42	69.7	59.86	45.57	63.95	52.92	7.67	51.07	47.82	24.43	38.02	79.75	17.86	8.69	59.36	19.45	17.97
BEAN1	30.25	29.27	50.52	40.12	46.47	30.55	8.38	12.58	45.97	60.31	22.6	22.94	18.3	26.3	30.23	16.83	19.07	3.4	34	39.92	32	25.08	57.29	10.92	34.66	33.16	34.48	24.86	14.41	59.56	42.74	52.17	39.62	40.41	44.43	22.84	33.67	11.11	40.02	46.49	37.71	16.29	73.62	22.97	13.03	47.26	32.42	5.99
BECN1	126.2	83.62	102.85	111.82	118.56	12.22	17.36	40.57	186.82	133.55	54.61	34.96	36.6	35.06	114.58	27.54	23.19	3.4	107.67	129.94	77.11	60.82	136.48	9.77	78.2	42.64	140.62	97.73	100.53	44.67	38.24	107.33	81.37	79.96	77.48	159.87	182.81	9.49	94.54	89	38.19	65.18	231.07	25.52	8.69	103.98	84.28	41.93
BECN2	23.72	18.81	61.35	37.56	43	18.33	5.39	12.58	33.75	38.77	35.78	19.66	4.58	8.77	28.36	15.3	11.34	10.19	21.53	35.67	19.28	20.96	53.92	9.77	13.7	18.95	37.58	25.21	18.59	37.23	38.24	49.19	26.18	22.26	26.58	27.41	48.11	16.36	31.05	31.88	32.26	16.29	36.81	17.86	17.37	39.32	12.97	17.97
BEGAIN	44.61	37.63	77.59	57.62	64.5	37.67	13.17	8.92	70.91	99.09	18.83	44.79	18.3	61.36	37.32	26.78	42.26	13.59	40.8	61.15	38.17	34.36	74.14	8.62	16.12	18.95	53.46	41.09	22	111.68	38.24	87.95	54.48	50.57	64.94	18.27	43.3	23.83	59.35	47.82	48.38	48.88	89.98	33.6	36.91	55.58	38.9	13.98
BEND3	39.6	43.9	37.89	55.91	64.18	24.44	8.38	11.76	41.57	43.08	18.83	18.57	9.15	61.36	43.67	10.71	17.52	3.4	27.2	80.68	21.2	33.33	45.49	9.2	29.83	4.74	103.04	55.94	27.31	37.23	22.49	29.81	45.29	69.59	31.9	36.54	38.49	11.51	37.95	34.54	31.07	16.29	65.44	21.69	13.03	41.59	38.9	11.98
BEND4	25.02	41.81	59.55	40.97	40.47	25.45	8.38	9.74	38.15	60.31	20.71	29.5	13.73	35.06	19.78	13.77	18.81	3.4	28.33	28.03	30.84	18.21	58.97	10.35	12.9	28.43	22.47	16.92	23.9	59.56	24.74	58.14	26.53	36.09	38.36	31.97	43.3	13.13	35.88	31.88	27.75	32.59	24.54	22.12	10.86	32.52	45.38	17.97
BEND5	18.28	43.9	34.28	31.58	38.57	13.24	8.38	12.58	30.81	17.23	15.06	19.66	9.15	17.53	27.25	16.83	10.05	3.4	29.47	57.75	23.13	18.21	43.81	8.62	7.26	14.21	47.26	23.48	14.04	14.89	26.99	32.8	38.92	28.31	26.96	27.41	48.11	6.66	25.53	26.57	18.26	10.86	30.67	8.51	8.69	24.58	32.42	5.99
BEND6	26.55	20.91	55.94	32.44	42.68	16.29	12.57	13.39	31.79	38.77	18.83	26.22	9.15	8.77	42.55	12.24	21.13	3.4	30.6	37.37	30.84	33.33	52.23	11.5	10.48	28.43	39.13	18.3	23.14	22.34	29.24	38.76	30.78	27.88	32.66	31.97	43.3	13.53	33.81	26.57	23.72	32.59	40.9	21.26	17.37	39.7	38.9	19.97
BEND7	33.29	50.17	37.89	84.93	113.82	24.44	6.58	12.58	32.28	30.16	32.01	22.94	4.58	43.83	33.59	13.77	18.04	3.4	48.74	76.44	31.23	23.02	38.75	9.77	9.67	14.21	99.95	64.58	25.42	29.78	44.99	58.14	45.64	40.41	42.16	18.27	38.49	11.51	31.74	37.19	35.34	5.43	71.57	21.69	8.69	36.68	51.87	5.99
BEST1	29.16	48.08	45.11	32.44	35.73	15.27	6.58	6.9	46.46	73.24	18.83	15.29	9.15	8.77	31.72	11.48	13.91	6.8	34	31.42	22.36	23.36	50.55	9.77	14.51	14.21	27.89	24.17	15.93	14.89	38.24	65.59	29.36	28.31	28.48	13.7	52.92	12.72	35.88	33.21	25.14	32.59	57.26	20.41	19.54	31.01	19.45	11.98
BEST4	23.94	81.53	39.7	20.06	24.03	10.18	6.58	6.09	23.47	25.85	22.6	15.29	22.88	17.53	26.13	16.83	15.72	3.4	113.34	34.82	19.66	21.99	45.49	6.32	8.87	28.43	33.32	21.76	15.55	7.45	13.5	34.29	20.52	18.8	28.86	22.84	33.67	9.29	26.22	29.22	20.4	21.73	36.81	10.63	2.17	23.82	6.48	5.99
BET1	42.87	35.54	55.94	36.7	39.52	16.29	6.58	15.01	59.18	56.01	16.95	19.66	18.3	8.77	37.32	8.42	14.69	6.8	31.73	62.85	34.7	30.24	60.66	9.77	16.93	9.48	102.66	52.14	34.52	22.34	13.5	58.14	45.99	37.82	39.5	13.7	72.16	9.29	43.47	43.84	31.78	48.88	49.08	27.64	6.51	46.13	38.9	7.99
BET1L	115.98	60.62	81.2	42.25	49	15.27	14.36	30.43	116.89	107.7	75.32	27.31	27.45	17.53	75.39	28.31	20.61	3.4	66.87	116.35	72.48	54.29	151.64	9.77	67.72	56.85	141.01	82.19	58.04	29.78	20.24	116.27	106.85	86.44	78.61	95.92	250.16	9.09	106.27	108.93	43.88	119.5	75.66	25.09	23.88	109.65	58.35	25.96
BEX1	115.76	23	23.46	218.08	146.06	8.15	2.39	4.87	16.14	25.85	11.3	22.94	4.58	8.77	16.79	8.42	10.56	3.4	10.2	170.71	19.66	11.34	15.16	8.62	11.29	4.74	17.04	10.01	7.59	29.78	17.99	29.81	119.58	208.97	19.75	4.57	38.49	5.65	19.32	15.94	25.85	32.59	20.45	15.31	10.86	22.31	6.48	7.99
BEX2	213.24	48.08	52.33	211.26	194.12	15.27	10.17	23.12	25.92	25.85	50.84	26.22	50.33	26.3	64.94	26.01	14.94	20.39	41.94	226.76	37.78	26.11	43.81	5.75	38.7	14.21	184.78	94.27	54.63	22.34	24.74	52.17	82.79	109.78	39.5	22.84	57.73	7.67	40.71	61.11	28.7	32.59	134.96	15.31	10.86	64.66	58.35	9.98
BEX3	189.09	35.54	41.5	87.92	103.38	16.29	16.76	23.93	37.66	56.01	33.89	20.76	32.03	61.36	86.96	16.07	15.2	3.4	28.33	167.31	24.29	31.95	45.49	11.5	41.11	37.9	127.45	72.86	72.45	52.12	40.49	49.19	191.05	227.99	26.96	27.41	48.11	8.48	46.92	58.45	34.39	76.04	141.1	21.26	8.69	47.26	19.45	11.98
BEX4	114.45	52.26	52.33	110.96	112.87	12.22	5.99	15.42	29.34	34.46	45.19	25.13	27.45	17.53	38.44	19.13	15.2	10.19	46.47	107.01	32.39	24.05	62.34	14.95	19.35	33.16	157.28	87.37	25.04	22.34	29.24	49.19	85.97	95.95	37.22	41.11	57.73	8.28	29.67	30.55	25.14	54.32	96.11	20.84	8.69	33.65	38.9	19.97
BFAR	68.32	52.26	52.33	45.67	48.37	15.27	7.78	21.09	49.4	68.93	15.06	17.48	18.3	35.06	60.09	6.12	9.28	6.8	32.87	64.55	23.13	33.67	47.18	5.17	18.54	33.16	75.54	42.13	45.14	37.23	17.99	41.74	53.78	51	35.32	36.54	62.54	6.66	39.33	39.85	21.11	38.02	92.02	12.76	10.86	41.21	38.9	15.97
BFSP1	44.61	18.81	54.13	34.14	44.58	12.22	7.78	9.33	58.69	38.77	26.36	14.2	4.58	17.53	29.48	10.71	15.46	6.8	32.87	36.52	18.89	24.74	43.81	6.32	10.48	9.48	83.29	39.02	18.21	22.34	17.99	50.68	30.07	25.72	36.84	27.41	52.92	11.31	44.16	37.19	23.48	10.86	57.26	16.16	19.54	22.69	71.32	9.98
BGLAP	45.26	71.08	46.92	64.44	81.57	19.35	19.15	33.67	71.89	90.47	41.43	39.33	22.88	61.36	76.51	18.36	25.51	6.8	57.8	92.57	34.31	41.58	77.51	7.47	22.57	33.16	93.36	62.16	38.31	14.89	47.24	77.52	72.88	65.48	48.61	50.24	57.73	14.34	53.14	58.45	47.91	32.59	79.75	32.32	8.69	69.95	58.35	15.97
BGN	77.68	41.81	171.42	107.12	316.47	151.71	10.17	40.97	37.66	150.78	45.19	33.87	22.88	78.89	116.44	23.72	28.6	6.8	32.87	78.13	138.41	60.47	266.22	64.38	35.47	369.54	400.56	223.43	41.73	29.78	87.72	289.19	100.48	113.24	65.32	155.3	115.46	8.28	69.01	96.97	74.47	233.56	545.99	50.18	19.54	36.68	19.45	581.06
BHLHA15	25.46	31.36	46.92	28.17	31.93	19.35	7.18	8.92	40.1	90.47	45.19	33.87	9.15	8.77	27.62	10.71	20.1	3.4	23.8	34.82	22.36	24.4	69.08	9.2	11.29	37.9	50.36	23.83	21.62	29.78	13.5	41.74	29.01	30.69	38.36	31.97	24.05	11.31	39.33	51.81	27.99	65.18	65.44	22.97	15.2	29.87	32.42	9.98
BHLHE40	309.63	430.64	46.92	31.58	41.73	17.31	33.52	103.85	71.89	155.09	18.83	88.49	269.95	43.83	285.51	36.72	12.11	3.4	337.75	105.31	71.71	86.59	90.99	9.77	79.81	75.8	70.12	62.85	216.22	37.23	24.74	160.99	45.99	31.98	47.09	118.76	211.67	9.9	57.97	87.67	29.88	70.61	163.59	18.71	6.51	149.73	142.64	21.96
BHLHE41	22.63	48.08	61.35	18.35	24.66	11.2	8.38	12.17	26.9	94.78	37.66	32.77	13.73	43.83	30.23	9.95	26.8	3.4	65.74	36.52	41.64	38.48	62.34	8.05	29.02	37.9	30.6	25.21	25.04	14.89	24.74	49.19	33.61	35.66	56.97	31.97	81.78	6.66	45.54	61.11	17.31	97.77	44.99	14.03	23.88	33.65	77.8	17.97
BICC1	9.79	12.54	16.24	11.1	12.33	4.07	2.39	4.46	8.31	17.23	11.3	7.65	4.58	8.77	11.94	6.12	9.02	10.19	18.13	18.68	12.34	7.56	11.79	3.45	4.03	14.21	77.09	35.22	8.35	14.89	13.5	19.38	42.81	21.18	12.15	27.41	14.43	3.64	12.42	14.61	7.59	27.16	112.47	7.23	4.34	14.37	19.45	11.98
BICD1	95.31	81.53	79.4	113.1	100.54	21.38	20.35	43.81	74.83	60.31	22.6	31.68	13.73	8.77	121.3	22.95	28.6	6.8	40.8	102.76	64	62.53	82.56	12.65	30.63	71.06	184.78	104.29	52.35	29.78	44.99	113.29	140.1	140.68	68.74	73.08	149.13	11.51	87.64	53.13	41.03	119.5	249.48	25.52	15.2	60.12	77.8	39.94
BICD2	52	62.72	128.12	61.03	72.08	45.82	11.97	20.69	83.63	120.63	28.25	39.33	22.88	26.3	74.27	18.36	34.27	13.59	53.27	78.13	57.45	77.65	97.73	9.77	33.05	28.43	100.33	69.07	43.62	67.01	67.48	107.33	70.76	77.15	85.07	68.51	192.43	25.24	80.05	74.39	50.52	81.47	110.43	34.87	34.74	73.73	110.22	23.96
BICDL1	39.6	91.98	66.76	37.56	34.46	21.38	8.98	26.77	94.39	77.55	16.95	20.76	27.45	17.53	54.86	22.95	17.01	3.4	29.47	32.27	49.73	42.26	121.32	6.32	30.63	56.85	52.3	25.21	30.73	37.23	17.99	58.14	25.83	27.88	56.97	68.51	48.11	8.08	75.91	49.15	27.75	27.16	38.85	12.33	10.86	55.2	58.35	11.98
BICDL2	24.59	332.39	72.18	50.36	46.79	29.53	13.77	11.36	148.19	90.47	58.37	43.7	105.24	17.53	38.81	35.19	24.48	6.8	236.88	84.08	31.61	60.82	50.55	9.77	12.9	33.16	307.97	188.89	36.8	37.23	42.74	71.55	31.84	31.55	39.12	31.97	19.24	12.12	31.74	50.48	39.61	38.02	243.34	36.15	19.54	39.32	38.9	11.98
BICRA	114.45	106.62	104.66	88.34	87.57	14.25	13.77	27.18	73.36	81.85	32.01	24.03	27.45	8.77	79.5	23.72	22.42	3.4	53.27	103.61	50.89	62.53	121.32	8.62	40.31	33.16	116.99	75.97	40.21	22.34	31.49	83.48	111.09	106.97	60.76	59.38	72.16	8.08	62.8	71.73	30.6	65.18	165.64	21.69	15.2	76.76	71.32	19.97
BICRAL	60.71	41.81	50.52	50.79	52.17	16.29	11.97	25.96	38.15	34.46	41.43	27.31	9.15	8.77	73.9	14.54	17.78	3.4	36.27	46.71	39.32	35.73	70.77	6.9	28.22	47.38	125.13	75.97	46.28	7.45	13.5	52.17	39.27	34.14	56.59	54.81	76.97	8.89	33.81	46.49	29.65	65.18	65.44	19.99	4.34	60.12	84.28	13.98
BID	65.71	43.9	41.5	32.01	43.95	9.16	28.73	116.83	110.53	124.94	9.42	21.85	22.88	26.3	259.76	18.36	16.23	3.4	28.33	56.9	44.72	54.29	64.03	5.75	24.18	18.95	89.1	72.86	94.46	7.45	26.99	98.39	28.66	33.71	37.6	68.51	134.7	9.09	73.84	57.12	18.5	97.77	96.11	14.89	19.54	99.44	123.18	9.98
BIK	20.89	112.89	54.13	31.15	32.56	15.27	10.77	14.2	163.35	51.7	16.95	28.4	27.45	17.53	47.4	22.95	21.64	3.4	77.07	53.51	20.43	26.46	45.49	9.2	53.21	37.9	43.39	33.5	72.07	37.23	24.74	99.88	25.83	25.5	31.9	118.76	283.83	9.29	175.97	70.4	25.14	21.73	53.17	18.29	6.51	81.67	90.77	15.97
BIN1	39.6	48.08	57.74	58.47	67.02	19.35	20.95	39.35	84.12	60.31	16.95	20.76	9.15	26.3	150.41	13.77	39.94	3.4	43.07	48.41	77.88	36.08	119.63	5.75	52.4	113.7	34.86	18.3	47.04	29.78	33.74	62.61	32.55	26.8	82.03	91.35	182.81	8.89	53.14	57.12	42.93	54.32	34.76	25.94	21.71	54.83	64.83	15.97
BIN2	35.9	50.17	115.48	29.87	53.11	33.6	14.36	12.58	65.05	133.55	28.25	16.39	36.6	70.12	42.55	18.36	30.15	6.8	43.07	33.12	117.97	42.26	200.51	10.35	20.15	123.18	56.56	43.86	29.59	52.12	49.48	86.46	47.76	39.33	130.64	45.68	101.02	14.54	77.98	95.64	43.17	70.61	53.17	39.98	15.2	79.78	97.25	33.95
BIN3	40.47	85.71	28.87	58.47	61.97	18.33	12.57	22.72	36.68	60.31	32.01	21.85	13.73	8.77	78	19.89	15.46	6.8	81.6	70.49	34.31	21.65	52.23	8.05	41.92	23.69	103.43	59.05	33	22.34	20.24	53.66	39.98	51.65	42.54	41.11	91.4	6.87	52.45	39.85	30.12	43.45	59.3	15.74	10.86	59.36	45.38	19.97
BIRC2	107.27	102.43	99.24	72.55	62.6	18.33	16.76	40.57	62.11	129.24	47.08	25.13	64.06	17.53	98.53	15.3	17.01	3.4	52.14	116.35	81.73	50.85	146.59	10.35	65.3	104.23	166.96	109.47	92.18	29.78	24.74	259.38	86.68	71.53	82.79	91.35	216.48	8.89	67.63	83.69	35.1	92.34	149.28	29.35	13.03	289.26	168.57	35.94
BIRC3	90.52	77.35	110.07	25.61	24.66	12.22	16.76	55.58	17.61	25.85	15.06	15.29	9.15	17.53	94.8	11.48	16.23	3.4	27.2	16.14	92.53	129.54	183.66	6.9	276.51	80.54	22.08	24.17	219.64	7.45	20.24	305.59	19.1	19.88	130.26	54.81	139.51	11.31	241.52	146.12	65.46	76.04	40.9	31.05	6.51	320.64	291.75	33.95
BIRC5	389.49	238.32	187.66	325.21	336.39	59.06	58.06	114.81	329.14	232.64	82.85	74.29	96.09	26.3	345.97	65.03	51.79	23.79	235.75	486.64	147.66	361.81	264.53	15.52	203.96	104.23	329.66	204.78	217.36	59.56	89.97	265.34	288.7	355.92	119.63	255.79	303.07	26.05	307.08	184.64	104.36	238.99	380.35	59.54	19.54	262.41	220.44	47.92
BIRC6	188.43	100.34	95.64	81.94	110.02	13.24	23.94	48.68	134	90.47	48.96	17.48	32.03	35.06	158.62	34.43	18.29	3.4	66.87	65.4	91.37	64.25	109.52	4.6	73.36	75.8	211.12	121.21	108.11	14.89	31.49	137.14	108.26	105.67	109.38	132.46	230.91	8.89	97.99	74.39	29.41	97.77	149.28	20.84	4.34	85.08	103.73	7.99
BIVM	47.22	31.36	48.72	52.07	64.18	22.4	8.38	12.98	22.99	43.08	33.89	19.66	18.3	17.53	38.07	11.48	20.1	10.19	24.93	61.15	32.77	28.86	64.03	5.17	24.18	42.64	55.4	30.39	52.73	44.67	29.24	41.74	52.01	49.92	33.8	54.81	57.73	10.91	32.43	46.49	26.33	38.02	61.35	17.01	8.69	54.83	51.87	9.98
BLCAP	116.19	167.24	99.24	86.64	90.1	16.29	22.74	62.07	57.71	73.24	67.79	34.96	118.96	17.53	167.58	35.96	17.52	3.4	167.74	171.56	80.96	66.66	104.47	10.92	76.59	52.11	220.03	143.66	125.94	22.34	26.99	125.22	101.89	112.81	72.92	251.22	437.77	10.7	111.1	78.37	35.1	103.2	114.51	23.39	19.54	141.04	110.22	29.95
BLK	17.84	35.54	101.05	22.62	35.73	15.27	1.8	6.09	15.16	25.85	22.6	14.2	4.58	26.3	24.63	8.42	34.27	10.19	23.8	26.33	69.4	17.18	119.63	9.2	12.9	18.95	27.89	13.81	11	44.67	26.99	59.63	19.81	20.75	171.66	18.27	48.11	9.29	44.16	86.34	23.01	27.16	16.36	10.21	13.03	29.87	84.28	7.99
BLM	45.04	27.18	77.59	53.35	79.04	36.65	11.37	17.44	77.27	99.09	52.72	26.22	13.73	8.77	51.5	17.6	27.57	10.19	37.4	70.49	33.54	53.26	82.56	6.9	29.83	37.9	71.28	53.87	43.24	29.78	35.99	70.06	44.58	64.18	52.41	36.54	76.97	13.53	54.52	57.12	46.49	38.02	77.71	27.64	10.86	70.33	45.38	23.96
BLMH	95.31	58.53	73.98	94.74	90.1	13.24	12.57	38.13	66.51	60.31	26.36	31.68	18.3	17.53	112.34	11.48	12.37	6.8	37.4	93.42	61.69	62.88	89.3	9.77	43.53	42.64	94.91	61.81	49.31	14.89	40.49	79.01	96.23	109.35	51.65	91.35	129.89	7.88	75.91	43.84	36.29	119.5	151.32	22.12	15.2	63.14	71.32	17.97
BLNK	16.75	37.63	95.64	23.05	31.3	9.16	8.98	40.97	127.65	103.39	20.71	15.29	36.6	8.77	74.27	18.36	28.6	3.4	68	44.16	103.71	25.77	123	10.35	22.57	28.43	37.58	39.37	50.83	14.89	29.24	65.59	24.77	17.07	132.54	68.51	134.7	6.26	78.67	120.88	16.13	97.77	49.08	12.33	8.69	75.62	103.73	17.97
BLOC1S1	122.94	83.62	48.72	53.77	63.55	14.25	17.96	43.81	78.25	112.01	39.54	27.31	22.88	8.77	148.54	23.72	22.42	10.19	87.27	134.19	69.4	56.35	109.52	6.32	62.07	66.33	90.26	44.55	75.87	29.78	26.99	104.35	63.68	73.91	62.28	59.38	144.32	6.06	56.59	41.18	29.88	70.61	132.92	21.26	13.03	89.23	45.38	9.98
BLOC1S2	91.17	52.26	68.57	39.26	48.69	30.55	13.17	23.12	50.86	34.46	47.08	28.4	13.73	17.53	55.24	16.83	19.33	10.19	36.27	75.59	48.96	29.21	52.23	9.77	19.35	33.16	65.86	38.68	38.69	22.34	26.99	56.65	70.05	60.08	45.95	54.81	153.94	8.08	55.9	39.85	27.28	65.18	69.53	20.41	19.54	66.17	64.83	7.99
BLOC1S3	30.03	29.27	50.52	29.02	30.35	16.29	4.19	11.76	22.5	38.77	13.18	20.76	4.58	26.3	28.36	6.89	10.31	3.4	27.2	33.97	20.43	31.27	48.86	6.32	22.57	18.95	43	32.46	25.04	14.89	9	52.17	23.7	25.93	37.22	50.24	28.86	7.07	44.16	41.18	24.9	32.59	24.54	17.86	8.69	31.38	77.8	5.99
BLOC1S4	52.87	37.63	46.92	26.03	26.87	9.16	9.58	17.04	46.95	30.16	15.06	14.2	4.58	17.53	31.72	14.54	13.14	3.4	28.33	47.56	32	19.24	60.66	8.05	22.57	18.95	38.35	22.79	26.55	22.34	17.99	43.23	48.82	29.17	39.5	41.11	24.05	7.27	30.36	29.22	18.97	38.02	67.48	13.61	10.86	34.41	19.45	5.99
BLOC1S5	21.54	18.81	52.33	26.46	34.46	15.27	7.18	10.14	27.39	60.31	20.71	29.5	9.15	17.53	27.99	9.18	11.34	13.59	24.93	42.46	27.37	21.65	28.64	5.75	15.32	9.48	39.9	23.83	12.9	44.67	29.24	37.27	21.58	22.69	26.96	31.97	67.35	8.68	33.12	50.48	22.77	27.16	61.35	15.74	15.2	33.27	19.45	19.97
BLOC1S6	122.07	41.81	72.18	87.49	89.79	19.35	22.15	42.6	154.05	116.32	56.49	38.24	45.75	26.3	91.81	15.3	19.58	6.8	65.74	125.69	84.05	77.31	99.41	12.07	51.59	80.54	141.4	92.89	118.73	29.78	26.99	84.97	121.71	106.75	61.9	82.22	182.81	14.14	120.07	78.37	41.98	86.91	98.16	33.6	13.03	120.62	110.22	29.95
BLVRA	79.42	94.07	104.66	85.78	87.57	38.69	41.3	163.08	107.1	146.48	43.31	44.79	36.6	43.83	364.26	27.54	35.82	13.59	77.07	92.57	87.13	69.75	112.89	14.95	225.72	94.75	108.47	49.04	90.66	44.67	53.98	135.65	77.83	63.1	72.92	278.62	380.05	14.74	165.62	96.97	62.38	108.63	102.25	50.18	23.88	259.76	226.92	23.96
BLVRB	110.75	85.71	43.31	24.75	30.98	23.42	9.58	10.14	72.87	107.7	32.01	25.13	41.18	43.83	42.92	16.07	19.07	10.19	56.67	68.79	32	49.13	52.23	8.05	61.27	28.43	41.06	27.97	28.83	22.34	17.99	50.68	70.41	45.6	36.08	31.97	57.73	11.91	69.7	49.15	28.46	54.32	77.71	19.14	8.69	57.1	58.35	17.97
BLZF1	59.19	41.81	59.55	58.47	84.1	21.38	12.57	52.74	81.67	81.85	22.6	32.77	18.3	43.83	123.91	16.83	13.14	3.4	40.8	140.13	48.19	56.69	90.99	10.35	56.43	47.38	229.72	139.51	94.46	37.23	22.49	76.03	72.88	60.29	52.41	82.22	129.89	9.29	58.66	54.46	40.32	43.45	104.29	24.67	21.71	102.09	58.35	21.96
BMERB1	367.73	280.13	694.71	728.08	857.73	370.62	59.25	103.04	665.61	728.07	152.53	292.78	128.11	350.61	186.98	162.96	238.6	30.58	474.89	642.91	180.82	330.54	645.33	43.11	101.58	355.32	540.01	313.21	218.88	461.61	481.35	578.39	422.08	410.38	489.16	127.89	211.67	170.85	325.71	441.02	398.22	179.24	458.06	247.95	204.1	276.78	291.75	117.81
BMF	28.07	39.72	75.79	92.18	91.68	24.44	14.96	65.31	201	112.01	39.54	30.59	4.58	35.06	111.59	17.6	18.81	10.19	31.73	132.49	60.53	61.85	101.1	16.67	28.22	37.9	201.05	106.36	40.97	37.23	26.99	71.55	66.87	48.84	70.26	31.97	105.84	11.31	91.78	81.03	57.63	81.47	126.78	25.52	10.86	107.38	71.32	23.96
BMI1	184.74	58.53	79.4	225.34	268.73	20.36	11.37	42.6	144.76	112.01	41.43	24.03	22.88	43.83	92.93	19.89	11.6	3.4	87.27	187.69	74.02	48.79	92.67	9.2	53.21	52.11	368.79	203.4	76.25	14.89	20.24	80.5	130.2	161	65.7	118.76	158.75	8.68	66.25	73.06	32.49	135.79	157.46	26.37	19.54	66.55	77.8	17.97
BMP1	39.82	27.18	27.07	36.28	55.96	20.36	7.78	22.31	40.59	34.46	26.36	12.02	13.73	8.77	68.3	13.01	11.34	13.59	15.87	47.56	25.45	15.81	48.86	10.35	12.09	37.9	53.46	31.42	35.28	37.23	13.5	68.57	67.22	48.41	22.41	77.65	76.97	7.07	26.22	27.9	25.14	103.2	49.08	17.86	10.86	39.7	51.87	37.94
BMP2	44.61	23	52.33	29.02	40.47	20.36	5.99	16.23	60.15	43.08	20.71	27.31	13.73	8.77	54.86	16.07	15.98	3.4	27.2	32.27	21.98	35.73	53.92	5.17	16.12	28.43	42.61	18.99	91.42	7.45	33.74	64.1	28.66	24.85	34.56	63.95	96.21	14.14	51.07	26.57	29.88	65.18	34.76	23.39	15.2	63.52	45.38	17.97
BMP2K	43.95	48.08	72.18	36.28	38.25	6.11	13.77	41.38	57.71	86.16	30.13	16.39	4.58	26.3	107.86	15.3	16.23	6.8	45.34	51.81	69.01	54.63	90.99	3.45	35.47	42.64	51.91	39.37	55.38	37.23	33.74	98.39	58.73	51.43	75.96	59.38	168.37	10.3	118.69	77.05	29.17	81.47	106.34	17.44	2.17	179.23	136.15	11.98
BMP3	13.71	35.54	46.92	40.54	74.93	27.49	5.39	11.36	86.07	34.46	32.01	26.22	13.73	17.53	26.5	5.36	10.82	3.4	39.67	26.33	13.49	16.49	47.18	7.47	10.48	28.43	27.12	12.09	11	14.89	20.24	37.27	32.55	25.93	33.42	22.84	19.24	12.32	20.7	25.24	28.22	10.86	34.76	18.71	23.88	29.11	32.42	13.98
BMP4	352.72	37.63	48.72	33.29	42.68	23.42	4.19	11.36	31.79	51.7	35.78	20.76	27.45	43.83	20.53	15.3	22.16	6.8	36.27	41.62	27.37	26.46	52.23	10.92	11.29	37.9	35.64	22.45	15.55	52.12	33.74	55.16	232.8	174.18	49.37	27.41	28.86	14.74	29.67	35.87	32.49	54.32	51.12	20.41	30.4	46.51	51.87	25.96
BMP5	26.76	23	66.76	44.81	36.99	22.4	7.18	6.09	29.83	60.31	18.83	24.03	32.03	8.77	34.34	12.24	19.07	10.19	21.53	35.67	25.06	25.08	50.55	6.32	8.87	14.21	34.09	18.65	14.79	52.12	38.24	31.3	65.1	105.03	33.42	13.7	33.67	14.34	40.71	27.9	31.07	32.59	57.26	16.59	21.71	30.25	45.38	11.98
BMP6	18.06	23	46.92	29.87	32.88	21.38	5.39	10.14	29.34	25.85	20.71	26.22	9.15	8.77	23.51	9.18	9.02	3.4	22.67	22.93	23.9	19.93	38.75	6.32	8.87	9.48	121.25	125.7	14.41	37.23	22.49	43.23	35.03	28.74	33.04	18.27	43.3	9.09	28.29	35.87	29.41	65.18	194.27	17.01	8.69	28.36	19.45	19.97
BMP7	78.77	58.53	41.5	170.28	384.76	13.24	21.55	39.35	22.5	17.23	13.18	22.94	45.75	8.77	129.13	16.07	13.66	3.4	58.94	122.3	15.04	65.63	52.23	9.77	5.64	14.21	37.96	17.96	10.62	37.23	26.99	59.63	339.64	349.87	23.17	9.14	62.54	6.87	30.36	19.93	18.5	48.88	36.81	17.86	2.17	20.42	25.93	29.95
BMP8A	26.76	37.63	52.33	47.37	52.8	29.53	4.19	12.98	46.95	43.08	28.25	22.94	13.73	26.3	29.48	13.01	21.64	3.4	49.87	35.67	30.46	34.36	57.29	9.77	12.09	33.16	54.62	28.32	19.35	44.67	38.24	55.16	39.27	28.96	39.5	36.54	57.73	13.73	25.53	38.52	34.86	48.88	38.85	21.69	10.86	42.73	45.38	13.98
BMP8B	36.12	41.81	72.18	49.93	73.98	38.69	4.19	12.98	49.88	73.24	35.78	31.68	18.3	26.3	32.1	16.83	32.47	6.8	35.14	41.62	33.93	41.92	69.08	9.77	22.57	42.64	76.31	39.37	31.11	37.23	38.24	448.7	42.46	41.28	53.55	31.97	43.3	15.35	53.14	47.82	45.06	59.75	102.25	28.49	17.37	46.13	38.9	41.93
BMPER	23.72	18.81	48.72	31.15	34.14	21.38	10.77	16.23	33.75	34.46	18.83	17.48	9.15	35.06	36.95	16.83	17.01	10.19	23.8	61.15	16.19	28.86	48.86	7.47	16.93	14.21	42.22	22.79	16.69	14.89	24.74	44.72	69.7	41.28	31.52	31.97	57.73	12.32	30.36	23.91	28.22	27.16	36.81	22.97	8.69	316.1	71.32	9.98
BMPR1A	90.52	41.81	57.74	42.68	38.57	15.27	8.98	15.42	58.69	47.39	41.43	25.13	13.73	17.53	57.48	16.07	13.91	3.4	41.94	62.85	25.06	19.24	42.12	4.02	20.96	14.21	71.28	38.68	23.14	22.34	38.24	44.72	55.55	48.41	39.12	9.14	81.78	9.49	37.26	33.21	22.06	43.45	75.66	12.76	10.86	34.03	19.45	11.98
BMPR1B	16.97	75.26	48.72	31.58	37.62	21.38	5.99	7.71	64.07	56.01	26.36	24.03	32.03	17.53	21.27	17.6	10.05	3.4	38.54	49.26	20.43	17.18	32.01	9.2	8.06	14.21	68.57	32.46	15.55	14.89	35.99	43.23	35.03	44.3	31.52	18.27	52.92	10.7	19.32	19.93	19.45	21.73	49.08	19.14	17.37	29.87	25.93	3.99
BMPR2	406.68	98.25	50.52	114.8	116.34	22.4	19.15	40.57	158.46	116.32	37.66	30.59	41.18	17.53	126.15	22.95	13.4	6.8	51	147.78	44.72	55.66	77.51	12.65	43.53	56.85	223.91	125.01	36.04	22.34	22.49	114.78	222.54	138.74	50.13	77.65	139.51	8.89	72.46	50.48	28.46	108.63	171.77	21.69	15.2	87.72	45.38	39.94
BMS1	92.48	81.53	131.72	91.76	122.35	38.69	16.16	40.16	135.96	56.01	45.19	37.14	27.45	70.12	112.71	13.01	25.77	3.4	72.54	87.48	49.35	71.12	119.63	5.75	49.18	47.38	148.76	88.4	64.11	37.23	44.99	111.8	92.69	90.55	79.37	105.05	173.19	21	89.02	90.33	39.61	81.47	194.27	31.47	21.71	72.6	71.32	15.97
BMT2	62.23	54.35	73.98	63.59	67.97	22.4	13.17	15.82	68.47	77.55	28.25	21.85	9.15	35.06	66.06	18.36	17.26	3.4	51	70.49	33.54	44.32	70.77	8.05	17.74	52.11	86.77	60.43	41.35	14.89	67.48	70.06	88.09	89.68	49.75	41.11	96.21	11.91	48.3	57.12	34.86	21.73	114.51	25.52	4.34	58.99	51.87	13.98
BNC2	164.28	23	23.46	53.35	53.43	15.27	8.98	22.72	19.56	38.77	24.48	22.94	13.73	35.06	58.97	8.42	8.76	3.4	20.4	37.37	22.75	21.65	26.96	5.17	10.48	18.95	23.24	14.85	12.9	37.23	35.99	35.78	68.99	39.11	33.04	27.41	38.49	7.27	32.43	33.21	18.26	76.04	40.9	13.61	6.51	29.11	12.97	9.98
BNIP1	61.14	68.99	57.74	30.3	46.16	29.53	8.98	15.42	46.95	34.46	41.43	27.31	22.88	43.83	58.6	17.6	23.96	13.59	47.6	49.26	40.48	46.39	70.77	9.2	26.6	37.9	55.4	34.88	23.14	22.34	24.74	77.52	47.76	51.22	45.57	22.84	52.92	15.35	46.23	65.09	39.61	32.59	65.44	27.64	21.71	67.68	71.32	15.97
BNIP2	74.2	87.8	64.96	52.07	59.75	17.31	13.77	44.62	121.78	103.39	37.66	33.87	36.6	8.77	103.38	19.13	19.07	3.4	77.07	106.16	62.46	59.79	84.25	8.05	36.28	47.38	133.65	81.84	94.08	22.34	31.49	89.44	64.74	58.35	69.12	146.16	182.81	7.88	88.33	65.09	38.19	70.61	104.29	21.26	6.51	131.58	103.73	21.96
BNIP3	290.27	50.17	25.26	120.78	123.93	12.22	14.36	19.47	81.67	112.01	45.19	24.03	4.58	8.77	38.44	12.24	12.63	6.8	45.34	162.21	20.82	23.71	47.18	5.75	20.96	14.21	44.55	33.5	15.55	29.78	20.24	44.72	270.65	153.22	24.31	22.84	81.78	6.26	110.41	38.52	15.89	43.45	81.8	12.33	10.86	35.16	51.87	3.99
BNIP3L	403.2	229.96	137.14	260.33	289.6	39.71	56.26	84.38	201	284.34	79.09	71.01	105.24	26.3	232.89	46.67	40.45	6.8	163.21	501.08	114.89	112.01	139.85	18.97	70.94	80.54	261.1	152.63	206.74	52.12	85.47	131.18	446.49	319.83	98.36	86.78	230.91	14.14	200.81	115.57	47.43	152.09	304.69	35.3	15.2	227.25	259.34	33.95
BNIPL	21.54	41.81	21.65	20.06	24.34	9.16	7.78	9.74	21.52	34.46	28.25	15.29	4.58	8.77	25.01	6.12	8.76	10.19	23.8	45.01	16.19	25.43	38.75	6.9	11.29	4.74	58.5	36.26	18.59	22.34	11.25	34.29	22.29	23.56	23.93	18.27	24.05	5.25	26.22	22.58	25.85	27.16	32.72	17.44	4.34	24.58	19.45	9.98
BOC	16.32	37.63	23.46	37.56	54.38	15.27	10.77	8.92	44.5	38.77	28.25	24.03	13.73	8.77	38.07	24.48	11.85	3.4	38.54	91.72	23.9	13.06	38.75	8.62	9.67	4.74	27.89	12.43	15.55	22.34	22.49	29.81	398.73	250.03	22.03	41.11	43.3	7.47	17.94	18.6	20.4	54.32	67.48	11.48	6.51	35.54	12.97	13.98
BOD1	130.34	81.53	68.57	96.03	110.02	19.35	29.33	63.69	79.72	68.93	35.78	37.14	22.88	35.06	167.2	16.07	14.43	3.4	53.27	181.75	50.89	67.34	114.58	10.35	60.46	28.43	132.87	83.91	64.87	29.78	31.49	105.84	133.03	143.49	50.51	105.05	125.08	13.53	97.3	53.13	43.64	48.88	194.27	30.62	17.37	111.92	71.32	23.96
BOD1L1	96.39	50.17	101.05	68.71	84.73	25.45	20.95	35.29	112	73.24	52.72	40.42	27.45	26.3	121.67	21.42	19.33	16.99	70.27	174.95	81.35	35.73	89.3	10.35	37.89	28.43	101.49	60.43	80.8	14.89	26.99	74.53	91.28	80.17	89.25	100.49	144.32	7.27	68.32	92.99	31.78	92.34	173.82	24.24	8.69	113.06	103.73	7.99
BOK	109.23	52.26	39.7	36.7	49.64	14.25	15.56	14.2	68.47	43.08	45.19	19.66	4.58	17.53	50.01	17.6	17.01	6.8	32.87	41.62	26.22	36.08	55.6	12.65	22.57	14.21	122.03	86.33	17.45	22.34	22.49	55.16	45.64	37.82	33.8	27.41	24.05	11.71	34.5	37.19	26.56	38.02	83.84	22.12	13.03	30.63	25.93	11.98
BOLA1	27.42	35.54	41.5	49.93	42.05	23.42	19.75	29.61	56.24	30.16	39.54	10.92	9.15	35.06	81.74	16.83	15.2	3.4	32.87	87.48	34.31	32.3	48.86	9.77	31.44	18.95	102.27	63.89	29.59	7.45	22.49	41.74	27.6	22.91	39.12	31.97	62.54	6.06	34.5	39.85	26.33	21.73	67.48	22.12	17.37	56.72	51.87	9.98
BOLA2B	228.25	94.07	144.36	117.36	132.78	42.76	22.15	64.91	256.76	185.25	43.31	43.7	41.18	78.89	170.19	23.72	46.38	6.8	61.2	185.15	115.66	65.63	181.97	12.65	92.71	94.75	165.8	100.14	144.15	52.12	65.23	126.71	90.22	102.87	92.67	196.41	269.4	24.03	136.63	143.46	77.32	157.52	308.78	42.53	28.23	113.43	116.7	27.95
BOLA3	119.46	85.71	106.46	71.7	89.47	37.67	15.56	25.96	138.89	124.94	50.84	33.87	45.75	17.53	64.57	21.42	21.9	3.4	87.27	108.71	45.11	65.97	90.99	8.05	72.55	52.11	84.45	46.96	88.39	52.12	38.24	98.39	67.93	63.97	47.47	95.92	163.56	19.59	109.03	87.67	51.7	76.04	67.48	39.98	17.37	81.67	97.25	25.96
BOLL	30.25	33.45	68.57	38.41	49.64	38.69	6.58	10.55	58.2	34.46	15.06	18.57	4.58	8.77	38.81	13.01	23.96	6.8	23.8	46.71	39.32	30.58	53.92	8.05	16.93	61.59	48.42	24.52	22.38	67.01	47.24	55.16	33.96	32.63	55.45	45.68	57.73	15.55	33.12	34.54	31.78	81.47	57.26	27.22	13.03	42.73	51.87	13.98
BOP1	30.25	31.36	27.07	18.35	22.13	14.25	7.18	12.98	28.85	34.46	16.95	10.92	4.58	17.53	29.86	7.65	17.52	33.98	15.87	47.56	21.2	14.09	40.44	4.6	23.38	9.48	55.78	26.59	21.24	22.34	31.49	28.32	27.6	26.36	22.03	36.54	62.54	7.67	31.74	30.55	20.63	48.88	81.8	12.76	19.54	31.76	25.93	15.97
BORCS5	45.04	39.72	63.16	48.65	47.11	24.44	14.36	29.21	39.61	81.85	15.06	42.61	18.3	52.59	70.17	19.89	20.36	6.8	41.94	67.94	62.84	52.57	85.93	6.32	25.8	33.16	96.85	50.76	51.21	14.89	33.74	68.57	50.24	52.3	55.07	54.81	115.46	12.92	84.88	69.08	38.66	32.59	116.56	20.41	10.86	60.12	51.87	17.97
BORCS6	40.04	43.9	57.74	31.15	37.31	20.36	6.58	11.36	45.48	68.93	16.95	26.22	13.73	43.83	36.2	6.89	24.22	3.4	32.87	33.12	41.64	31.95	69.08	8.05	16.93	9.48	30.6	24.52	28.45	14.89	17.99	76.03	34.32	29.82	54.31	41.11	72.16	8.89	31.74	49.15	28.22	54.32	30.67	20.41	17.37	37.81	64.83	17.97
BORCS7	36.34	43.9	50.52	40.12	41.73	14.25	7.78	16.23	59.67	47.39	52.72	12.02	13.73	8.77	41.05	13.01	9.53	3.4	56.67	50.11	36.24	24.05	45.49	8.05	20.15	47.38	75.15	48	30.73	37.23	24.74	44.72	52.01	48.19	42.16	54.81	67.35	10.1	35.19	50.48	19.92	32.59	92.02	11.06	21.71	41.97	142.64	23.96
BORCS8	40.69	50.17	77.59	56.76	69.55	26.47	12.57	17.44	65.05	64.62	45.19	25.13	22.88	35.06	50.01	16.07	23.96	13.59	37.4	67.94	37.78	35.05	89.3	9.2	19.35	28.43	65.86	40.06	40.21	89.34	44.99	58.14	40.69	46.68	52.41	31.97	91.4	16.36	59.35	49.15	40.32	21.73	67.48	28.92	23.88	48.4	58.35	21.96
BPGM	107.06	45.99	61.35	64.87	58.17	29.53	14.36	40.16	85.59	73.24	35.78	28.4	13.73	8.77	77.26	16.07	14.43	6.8	34	66.24	47.04	54.63	89.3	18.39	25.8	33.16	164.25	107.05	42.87	29.78	24.74	84.97	84.91	71.75	46.71	45.68	105.84	12.92	65.56	58.45	38.42	97.77	98.16	26.37	19.54	65.41	77.8	35.94
BPHL	43.52	33.45	28.87	46.95	48.37	9.16	9.58	16.63	41.08	47.39	30.13	17.48	13.73	17.53	40.31	7.65	12.37	3.4	51	58.6	20.05	26.46	32.01	4.02	16.93	14.21	78.64	44.55	16.31	7.45	13.5	26.83	29.01	34.14	22.79	18.27	52.92	7.27	21.39	35.87	20.63	16.29	87.93	13.61	8.69	26.85	38.9	7.99
BPIFA1	25.24	12329.8	52.33	26.89	28.45	17.31	8.38	10.14	51.84	56.01	15.06	4646.17	3207.41	482.09	36.2	2696.86	17.01	6.8	3283.44	35.67	25.83	20.27	35.38	10.35	12.9	23.69	41.45	28.32	22.76	52.12	33.74	52.17	30.43	26.8	36.08	41.11	33.67	12.72	46.23	31.88	27.04	27.16	47.03	25.09	13.03	40.08	25.93	7.99
BPIFA2	27.2	20.91	45.11	28.17	30.67	26.47	1.8	8.52	57.22	34.46	506.54	18.57	13.73	35.06	26.87	11.48	22.67	3.4	23.8	37.37	27.76	23.36	57.29	8.05	12.9	4.74	41.45	28.66	22.76	22.34	35.99	49.19	25.83	25.5	37.22	13.7	24.05	19.39	33.12	29.22	26.8	27.16	47.03	17.44	17.37	36.68	64.83	9.98
BPIFA3	31.77	41.81	55.94	29.45	42.68	22.4	7.78	6.49	72.87	30.16	33.89	27.31	9.15	26.3	26.87	13.01	12.63	3.4	38.54	39.07	23.13	28.17	67.4	12.07	11.29	14.21	47.26	27.28	23.52	37.23	38.24	64.1	28.3	30.9	39.12	27.41	19.24	18.98	40.02	30.55	32.97	48.88	53.17	22.12	13.03	38.95	51.87	11.98
BPIFB1	21.32	4927.32	50.52	28.59	25.61	11.2	7.78	7.71	37.17	21.54	22.6	4375.25	1066.09	411.96	21.27	729.87	13.4	6.8	871.58	25.48	15.42	16.15	38.75	6.32	8.87	23.69	36.41	23.14	12.14	37.23	24.74	38.76	20.17	19.02	24.69	22.84	52.92	10.7	30.36	26.57	19.45	48.88	40.9	13.61	13.03	24.2	38.9	7.99
BPIFB2	31.55	50.17	54.13	27.31	43	17.31	5.99	11.76	58.69	30.16	28.25	64.45	4.58	43.83	38.07	11.48	21.13	3.4	24.93	41.62	30.84	34.02	40.44	9.2	24.99	14.21	49.97	27.28	23.14	22.34	22.49	62.61	29.01	34.79	40.26	50.24	48.11	16.56	37.95	30.55	27.28	27.16	59.3	20.41	23.88	36.68	51.87	17.97
BPNT1	56.14	56.44	46.92	61.03	62.28	15.27	13.77	42.19	84.12	94.78	35.78	18.57	22.88	26.3	99.65	17.6	19.33	3.4	38.54	96.82	42.02	47.07	64.03	10.92	36.28	37.9	136.75	82.19	33.76	29.78	24.74	84.97	47.41	54.67	46.71	68.51	86.59	10.1	49.69	69.08	32.97	65.18	94.07	20.84	6.51	63.14	71.32	15.97
BPNT2	131.86	81.53	72.18	110.54	98.32	24.44	12.57	30.02	69.94	94.78	65.91	40.42	32.03	52.59	57.1	14.54	20.36	3.4	78.2	144.38	57.83	73.19	116.26	13.22	75.78	66.33	194.47	117.41	139.6	14.89	42.74	95.4	117.81	103.95	52.03	114.19	173.19	8.89	109.72	61.11	39.61	92.34	134.96	26.37	19.54	105.12	110.22	21.96
BPTF	245.01	142.15	108.27	253.93	301.3	31.56	46.68	97.36	300.28	185.25	84.74	48.07	41.18	26.3	287.38	42.84	43.8	3.4	119.01	239.5	151.52	123.35	198.82	8.05	99.96	99.49	283.57	159.19	143.39	52.12	65.23	181.86	228.55	258.89	157.23	178.14	331.94	10.5	158.72	135.49	46.49	124.93	429.43	26.79	26.06	181.12	103.73	39.94
BPY2	27.63	58.53	70.37	16.22	21.18	36.65	5.99	9.33	26.9	43.08	18.83	14.2	9.15	8.77	17.91	9.95	22.16	6.8	34	20.38	25.45	33.33	57.29	9.77	4.84	9.48	21.31	13.47	11.76	29.78	17.99	65.59	22.64	23.77	46.33	9.14	38.49	18.58	31.05	46.49	15.89	38.02	32.72	16.59	21.71	51.05	58.35	15.97
BRAF	119.24	108.71	122.7	162.18	175.47	21.38	26.33	55.17	133.51	99.09	58.37	54.62	45.75	17.53	150.78	30.6	27.31	10.19	96.34	150.32	84.43	94.83	131.42	12.65	58.04	94.75	281.24	161.96	79.28	74.45	56.23	140.12	137.27	134.85	105.2	82.22	158.75	15.95	89.71	114.24	53.13	114.06	186.09	41.25	13.03	106.25	136.15	27.95
BRAP	55.05	64.81	66.76	68.28	80.94	20.36	20.35	36.92	106.13	77.55	26.36	37.14	22.88	26.3	96.29	16.83	19.33	3.4	49.87	82.38	40.87	50.51	72.45	7.47	45.95	66.33	99.95	53.87	56.9	37.23	29.24	86.46	67.93	59.64	53.55	77.65	120.27	9.09	85.57	47.82	35.1	54.32	134.96	17.86	8.69	74.49	58.35	31.95
BRAT1	88.12	83.62	63.16	66.15	68.61	22.4	28.73	57.2	109.55	94.78	43.31	37.14	36.6	26.3	157.87	16.83	51.53	6.8	49.87	93.42	66.31	63.91	89.3	16.67	44.34	42.64	143.72	90.48	57.66	22.34	24.74	117.76	82.43	75.85	65.7	73.08	120.27	14.54	62.8	61.11	39.61	81.47	214.72	28.07	30.4	94.53	97.25	9.98
BRCA1	68.54	56.44	77.59	78.95	108.44	20.36	13.17	25.96	90.48	73.24	22.6	18.57	13.73	35.06	93.3	13.01	18.04	3.4	36.27	94.27	46.65	64.25	57.29	12.65	70.94	42.64	90.26	40.75	60.69	14.89	35.99	105.84	45.99	78.01	37.22	41.11	120.27	11.11	83.5	39.85	41.51	76.04	153.37	34.45	13.03	65.04	51.87	17.97
BRCA2	56.57	52.26	55.94	38.84	56.59	19.35	13.17	14.6	48.91	34.46	20.71	30.59	4.58	8.77	61.95	9.95	37.36	3.4	38.54	70.49	46.26	43.29	77.51	6.32	39.5	33.16	62.37	33.84	47.8	37.23	35.99	68.57	47.41	53.81	58.87	13.7	86.59	10.5	52.45	50.48	51.47	38.02	81.8	19.14	23.88	49.15	51.87	11.98
BRCC3	59.84	64.81	63.16	52.92	71.45	22.4	10.17	24.75	83.14	60.31	18.83	19.66	27.45	26.3	63.45	21.42	18.04	3.4	34	76.44	33.54	81.09	70.77	8.05	39.5	56.85	108.08	53.87	41.73	44.67	31.49	53.66	56.96	64.18	50.51	27.41	101.02	8.28	64.87	62.43	31.78	43.45	96.11	20.84	13.03	62.01	25.93	11.98
BRD1	60.27	50.17	52.33	49.51	55.96	22.4	16.16	27.99	66.02	60.31	22.6	21.85	13.73	35.06	101.14	16.07	19.84	10.19	41.94	89.18	41.64	41.92	58.97	9.2	20.96	28.43	82.9	47.31	31.86	37.23	15.75	80.5	56.96	60.94	51.65	41.11	76.97	11.71	46.92	39.85	29.65	43.45	126.78	21.26	10.86	56.72	25.93	9.98
BRD2	415.17	355.39	209.32	291.06	313.94	28.51	53.87	167.14	480.26	379.11	111.1	80.84	91.51	52.59	434.8	60.44	36.33	6.8	247.08	358.4	188.91	278.66	304.97	13.22	237.82	184.77	580.69	332.89	307.65	22.34	53.98	257.89	298.96	333.66	193.31	242.08	447.4	10.7	230.48	221.84	73.52	287.88	615.52	45.51	13.03	432.18	376.04	63.9
BRD3	153.4	75.26	59.55	207.41	196.02	17.31	28.13	81.13	210.3	90.47	50.84	28.4	41.18	35.06	194.45	21.42	24.74	3.4	63.47	254.79	57.45	78.68	80.88	12.07	49.98	56.85	246.38	147.11	47.04	37.23	35.99	104.35	139.39	168.13	57.35	63.95	134.7	9.49	57.97	49.15	39.37	65.18	177.91	29.35	10.86	77.14	103.73	27.95
BRD3OS	36.99	52.26	46.92	34.14	31.62	12.22	10.17	22.31	34.72	43.08	26.36	28.4	13.73	26.3	61.95	13.01	12.37	6.8	43.07	69.64	27.76	18.55	50.55	2.87	17.74	14.21	48.81	28.66	18.21	14.89	35.99	38.76	47.41	40.63	29.24	63.95	52.92	7.27	31.74	41.18	23.24	54.32	32.72	17.86	6.51	28.36	19.45	11.98
BRD4	525.49	229.96	176.84	285.94	320.26	33.6	58.06	157.4	446.51	340.34	126.16	54.62	77.78	61.36	348.96	64.27	38.13	3.4	175.68	411.06	175.81	132.63	259.48	15.52	154.78	151.6	526.84	320.12	238.23	59.56	60.73	250.44	365.82	345.77	171.66	287.76	428.15	14.54	296.04	183.32	68.54	200.97	633.92	40.83	41.25	265.44	278.79	53.91
BRD7	133.6	79.44	106.46	153.64	153.65	31.56	13.77	26.37	183.89	146.48	48.96	48.07	32.03	43.83	58.22	28.31	14.17	3.4	115.61	144.38	70.17	59.1	111.21	9.2	62.07	56.85	206.09	109.81	45.9	37.23	40.49	98.39	94.82	125.77	68.36	82.22	105.84	15.35	85.57	91.66	62.85	76.04	206.54	35.3	21.71	99.07	84.28	33.95
BRD8	130.34	66.9	55.94	123.77	155.55	20.36	17.96	45.84	77.27	73.24	60.26	25.13	22.88	17.53	136.23	24.48	21.64	16.99	46.47	215.72	53.98	128.5	97.73	10.35	68.52	56.85	122.41	60.43	59.56	37.23	47.24	89.44	124.54	147.38	63.04	82.22	168.37	10.7	98.68	57.12	38.19	76.04	141.1	22.54	21.71	111.54	84.28	23.96
BRD9	74.2	75.26	43.31	42.68	62.28	8.15	11.37	25.56	139.38	73.24	32.01	14.2	4.58	8.77	70.54	13.01	11.6	3.4	32.87	81.53	36.63	41.23	57.29	7.47	32.25	47.38	61.59	39.37	75.87	37.23	24.74	53.66	59.44	77.58	40.64	41.11	62.54	6.06	56.59	38.52	21.58	43.45	59.3	12.76	2.17	58.61	38.9	9.98
BRF1	67.89	52.26	63.16	42.25	51.22	16.29	8.98	9.74	46.95	38.77	15.06	20.76	18.3	17.53	30.23	16.07	15.2	3.4	43.07	61.15	27.37	23.02	75.82	2.87	22.57	14.21	65.08	37.64	23.52	37.23	15.75	26.83	58.02	60.94	42.92	41.11	76.97	10.1	40.02	41.18	25.38	10.86	130.87	21.26	13.03	32.9	45.38	7.99
BRF2	38.08	41.81	36.09	35	43	11.2	5.39	17.44	48.42	73.24	24.48	21.85	13.73	26.3	63.82	6.89	15.2	3.4	35.14	75.59	24.67	35.05	55.6	6.9	31.44	28.43	68.18	41.44	33.76	37.23	31.49	34.29	47.41	47.97	31.14	45.68	91.4	6.66	46.23	37.19	23.72	16.29	57.26	19.99	4.34	48.4	45.38	15.97
BRI3	308.55	165.15	93.83	136.57	108.44	33.6	25.74	98.17	188.78	366.19	158.17	38.24	91.51	17.53	225.05	29.07	27.83	10.19	197.21	318.48	99.47	79.71	136.48	16.1	139.47	132.65	506.31	344.29	122.15	7.45	17.99	104.35	218.64	172.45	75.2	200.97	423.34	7.07	163.55	85.02	49.81	162.95	251.52	29.77	13.03	198.13	116.7	41.93
BRI3BP	114.45	83.62	97.44	61.88	71.13	33.6	18.55	27.99	250.4	129.24	30.13	51.34	9.15	52.59	102.64	21.42	43.8	10.19	64.6	93.42	74.79	130.57	124.68	13.22	138.66	99.49	80.19	41.78	84.59	67.01	56.23	128.2	56.61	67.64	91.53	214.68	370.42	19.79	185.63	82.36	62.85	81.47	106.34	44.66	19.54	116.84	103.73	33.95
BRICD5	36.77	37.63	41.5	63.16	73.35	15.27	11.37	10.14	44.5	30.16	32.01	19.66	13.73	8.77	35.83	14.54	20.1	6.8	11.33	60.3	33.54	35.05	45.49	5.17	20.15	4.74	43	24.17	22	22.34	26.99	52.17	35.03	35.44	36.46	27.41	81.78	6.46	42.09	39.85	23.95	38.02	61.35	15.74	8.69	40.08	38.9	9.98
BRINP1	34.6	33.45	93.83	29.87	49.95	22.4	8.38	10.55	51.84	51.7	26.36	28.4	4.58	43.83	23.14	8.42	24.99	13.59	31.73	35.67	22.75	38.83	53.92	5.75	12.09	9.48	44.16	23.14	17.07	44.67	51.73	58.14	39.98	35.87	45.95	13.7	28.86	14.74	40.02	39.85	34.86	32.59	44.99	23.39	15.2	41.21	32.42	23.96
BRINP2	26.98	33.45	45.11	32.01	48.06	20.36	5.99	8.52	34.72	56.01	15.06	21.85	18.3	26.3	30.6	9.95	17.26	3.4	31.73	54.35	20.05	29.21	43.81	6.32	14.51	4.74	85.61	41.78	15.93	67.01	58.48	52.17	32.9	30.25	34.94	13.7	38.49	13.33	33.12	30.55	35.58	21.73	124.74	23.82	10.86	37.43	45.38	11.98
BRINP3	25.46	33.45	50.52	24.75	28.45	12.22	8.98	11.36	31.3	34.46	18.83	16.39	9.15	17.53	35.83	13.01	17.78	3.4	24.93	39.92	26.99	18.55	38.75	8.62	20.15	42.64	46.1	22.79	29.21	14.89	20.24	50.68	27.95	53.38	42.54	36.54	38.49	8.89	28.29	38.52	28.46	43.45	53.17	27.64	17.37	39.32	19.45	13.98
BRIP1	50.92	31.36	45.11	37.56	60.7	12.22	10.17	10.14	76.29	51.7	22.6	15.29	4.58	8.77	47.03	7.65	12.11	6.8	22.67	67.09	22.75	59.79	48.86	7.47	24.18	14.21	56.17	25.55	31.49	22.34	22.49	67.08	38.21	43.22	30.38	31.97	33.67	7.47	57.97	33.21	28.94	27.16	87.93	18.71	17.37	42.35	58.35	13.98
BRIX1	124.25	48.08	77.59	81.51	128.36	23.42	14.36	32.05	356.04	137.86	48.96	18.57	27.45	17.53	94.05	13.01	13.66	6.8	62.34	118.9	46.65	83.15	80.88	10.92	91.1	28.43	146.43	84.6	137.32	44.67	33.74	73.04	83.14	91.2	50.13	109.62	139.51	12.32	97.3	110.25	39.61	114.06	182	22.54	8.69	88.86	77.8	13.98
BRK1	275.69	183.96	128.12	195.04	200.76	36.65	25.74	83.97	154.54	146.48	97.92	49.16	68.63	26.3	174.67	35.96	46.38	13.59	136.01	296.4	151.9	72.5	166.81	13.8	145.91	137.39	521.81	282.13	130.49	7.45	33.74	156.52	238.1	198.17	115.45	255.79	418.53	13.13	97.3	122.21	50.52	157.52	308.78	33.6	10.86	266.95	168.57	25.96
BRME1	59.84	71.08	64.96	70.85	91.37	30.55	10.77	16.63	140.36	94.78	20.71	39.33	27.45	26.3	52.62	33.66	16.49	3.4	61.2	69.64	30.07	52.23	70.77	12.65	33.86	9.48	141.4	64.92	29.97	89.34	35.99	77.52	63.68	63.1	39.5	63.95	43.3	12.12	58.66	58.45	47.43	76.04	83.84	31.47	21.71	72.98	38.9	25.96
BRMS1	98.13	64.81	88.42	91.76	95.16	20.36	17.96	52.33	138.4	168.02	39.54	39.33	27.45	61.36	113.46	22.19	18.55	3.4	63.47	101.91	67.47	61.16	107.84	8.05	58.85	37.9	162.31	101.87	146.05	29.78	33.74	108.82	79.96	87.95	71.02	105.05	182.81	14.14	185.63	95.64	44.83	81.47	134.96	32.75	10.86	94.15	64.83	19.97
BRMS1L	34.81	29.27	37.89	30.73	43	16.29	7.18	12.17	40.1	60.31	18.83	14.2	18.3	35.06	33.96	16.07	13.91	3.4	23.8	44.16	24.29	53.94	62.34	9.2	19.35	9.48	44.16	24.17	23.14	29.78	47.24	32.8	43.52	48.41	34.18	31.97	57.73	7.88	35.88	43.84	21.58	43.45	55.21	13.61	15.2	34.79	38.9	11.98
BROX	80.07	66.9	86.61	84.08	100.22	21.38	30.52	74.24	139.87	68.93	50.84	32.77	32.03	8.77	195.19	22.19	26.54	6.8	85	153.72	71.32	56.35	112.89	12.65	99.16	85.28	306.03	186.13	71.32	59.56	33.74	70.06	72.17	72.39	71.02	123.33	158.75	10.1	76.6	89	37.47	59.75	155.41	24.24	13.03	120.62	64.83	21.96
BRPF1	42.43	37.63	48.72	57.62	77.46	26.47	4.19	13.39	49.4	56.01	28.25	20.76	9.15	17.53	33.59	15.3	21.9	3.4	34	57.75	36.24	27.49	57.29	10.92	41.92	33.16	87.16	44.89	39.83	37.23	17.99	80.5	56.25	57.27	38.74	36.54	52.92	9.29	40.71	39.85	27.99	27.16	100.2	19.56	8.69	61.63	64.83	19.97
BRPF3	85.3	79.44	75.79	146.81	165.03	19.35	20.95	54.36	103.19	68.93	71.56	27.31	41.18	8.77	133.61	21.42	11.6	13.59	70.27	173.26	44.34	80.4	106.15	8.62	51.59	52.11	211.9	121.21	31.49	44.67	31.49	90.93	111.45	136.58	61.52	68.51	149.13	10.5	58.66	51.81	39.13	103.2	161.55	21.69	19.54	85.83	51.87	13.98
BRS3	19.15	29.27	54.13	35.42	46.16	19.35	7.18	7.71	34.72	43.08	16.95	21.85	4.58	61.36	20.15	13.77	17.01	6.8	30.6	30.57	23.9	21.65	53.92	4.02	13.7	23.69	36.8	19.34	20.48	22.34	40.49	55.16	25.12	29.82	26.96	9.14	28.86	9.9	24.84	38.52	33.44	21.73	40.9	17.01	13.03	27.6	12.97	9.98
BRSK1	45.48	14.63	21.65	40.54	44.26	8.15	3.59	6.09	25.92	43.08	13.18	13.11	4.58	8.77	25.38	3.06	14.94	3.4	17	60.3	15.42	12.03	52.23	5.75	6.45	28.43	29.83	22.1	17.07	14.89	6.75	44.72	25.47	34.58	20.13	18.27	28.86	5.45	15.87	18.6	15.18	32.59	36.81	14.89	6.51	24.58	6.48	5.99
BRSK2	73.76	50.17	79.4	39.26	45.21	26.47	8.38	10.14	56.73	77.55	26.36	30.59	9.15	26.3	28.36	14.54	30.15	6.8	40.8	65.4	28.53	38.48	40.44	9.77	15.32	28.43	48.81	25.9	20.11	59.56	33.74	70.06	44.93	54.03	46.33	31.97	28.86	17.17	46.23	42.51	31.54	27.16	53.17	26.79	19.54	40.46	45.38	27.95
BRWD1	124.68	81.53	129.92	111.39	144.17	38.69	17.96	35.29	168.73	155.09	39.54	42.61	41.18	52.59	69.79	37.49	34.79	6.8	79.34	165.61	101.4	55.66	153.33	10.35	54.82	75.8	216.94	132.26	130.11	59.56	56.23	178.88	135.86	138.95	93.43	123.33	187.62	18.18	77.29	108.93	70.44	65.18	229.03	41.25	19.54	160.7	136.15	31.95
BRWD3	100.96	39.72	54.13	115.66	121.09	15.27	14.36	49.9	108.08	99.09	41.43	37.14	36.6	17.53	103.38	19.89	15.46	6.8	44.2	132.49	58.99	47.76	107.84	8.62	24.18	33.16	232.82	119.48	73.59	37.23	33.74	87.95	91.99	98.54	65.32	82.22	173.19	9.29	102.82	63.76	37	76.04	165.64	32.75	10.86	74.87	64.83	15.97
BSCL2	111.41	131.7	41.5	81.09	69.55	19.35	12.57	49.9	141.83	43.08	47.08	25.13	41.18	8.77	116.07	25.25	16.23	27.19	176.81	143.53	34.31	60.13	67.4	4.6	30.63	47.38	133.65	90.13	40.21	37.23	17.99	83.48	70.41	94.22	49.37	45.68	101.02	8.48	75.22	42.51	28.22	70.61	87.93	16.16	13.03	78.27	58.35	11.98
BSDC1	95.96	140.06	90.22	142.97	138.48	10.18	23.34	39.76	197.58	159.4	43.31	44.79	45.75	35.06	106.74	39.02	24.48	6.8	85	151.17	56.29	82.12	111.21	9.77	91.1	66.33	364.92	212.72	45.9	52.12	44.99	74.53	108.26	116.26	68.36	123.33	216.48	7.27	115.93	63.76	41.74	97.77	83.84	26.79	21.71	122.13	90.77	13.98
BSG	832.29	443.19	111.88	347.82	390.13	41.75	74.22	179.71	542.37	361.88	201.48	64.45	109.81	26.3	417.26	80.33	56.43	3.4	279.95	765.21	141.88	84.18	187.03	18.39	253.13	151.6	1072.28	552.18	212.43	52.12	51.73	166.96	369.36	445.82	104.82	351.71	659.07	11.71	308.46	124.87	107.2	429.1	648.24	58.27	21.71	241.24	181.54	45.93
BSN	32.86	58.53	57.74	108.4	91.37	25.45	7.18	8.92	38.64	68.93	20.71	32.77	9.15	35.06	26.87	16.83	32.72	6.8	26.07	56.05	26.22	23.02	85.93	9.77	18.54	23.69	61.21	29.7	15.93	37.23	53.98	64.1	49.53	43.44	46.71	41.11	28.86	15.55	45.54	41.18	37	27.16	77.71	28.07	19.54	34.41	38.9	13.98
BSPH1	19.37	29.27	45.11	24.33	34.14	14.25	6.58	6.09	23.47	34.46	30.13	25.13	4.58	35.06	22.02	8.42	11.08	3.4	23.8	38.22	21.2	25.43	37.07	6.9	17.74	14.21	33.7	12.43	16.31	29.78	6.75	40.25	27.6	23.34	29.62	18.27	28.86	9.69	31.74	21.25	29.88	27.16	65.44	16.16	19.54	26.85	19.45	13.98
BSPRY	17.62	56.44	48.72	40.12	40.78	23.42	6.58	11.36	110.53	34.46	58.37	21.85	27.45	8.77	28.36	11.48	22.67	3.4	39.67	68.79	25.06	35.73	55.6	9.2	29.02	28.43	166.96	101.18	16.31	22.34	44.99	38.76	26.53	24.64	30.38	36.54	158.75	13.73	48.3	35.87	30.83	43.45	114.51	19.14	2.17	23.82	32.42	5.99
BST1	31.55	39.72	43.31	26.89	36.36	11.2	11.97	8.92	40.1	103.39	22.6	27.31	18.3	43.83	36.2	13.01	14.94	3.4	28.33	29.73	28.92	17.87	62.34	9.2	12.09	18.95	35.64	25.21	23.52	22.34	22.49	64.1	30.43	28.96	33.42	9.14	43.3	12.72	36.57	43.84	30.6	21.73	65.44	21.26	23.88	48.78	12.97	17.97
BST2	30.9	200.69	99.24	30.73	42.05	13.24	16.16	26.77	212.25	189.56	105.45	37.14	32.03	43.83	51.88	45.14	36.07	10.19	53.27	62	137.25	62.88	109.52	13.22	374.86	322.16	44.94	31.08	237.47	44.67	35.99	159.5	166.28	202.06	93.05	465.9	702.36	9.09	262.92	160.73	49.1	298.74	75.66	29.35	10.86	293.42	259.34	67.89
BTAF1	255.45	135.88	101.05	152.79	188.43	26.47	32.92	50.3	249.42	198.17	35.78	55.71	45.75	8.77	129.88	33.66	18.55	3.4	95.2	181.75	101.01	56.01	128.05	12.65	65.3	94.75	285.89	165.07	127.46	81.9	42.74	160.99	130.55	131.39	109.76	127.89	192.43	12.92	129.73	91.66	31.54	97.77	261.75	23.82	17.37	133.1	129.67	21.96
[truncated: 13,714 more rows]
