# Supplementary material for: Epigenetic and Immune Profile Characteristics in Sinonasal Undifferentiated Carcinoma
Source: Cancer Med. 2024 Nov 20;13(22):e70413. doi: 10.1002/cam4.70413 (PMC11577451; doi:10.1002/cam4.70413)
Supplement: Supplementary file 2 — Table S1. Comprehensive data from the Whole Transcriptome Atlas (Human RNA) utilizing multiplex digital spatial profiling (DSP) analysis for sinonasal undifferentiated carcinoma. [file CAM4-13-e70413-s006.zip › SupTab 1_05 All Data WTA_Nuclei Norm.xlsx]

## Sheet: Sheet1
TargetName	TMA|001|CK+	TMA|002|CK+	TMA|003|CD45+	TMA|004|CK+	TMA|005|CK+	TMA|006|CK+	TMA|007|CK+	TMA|008|CK+	TMA|009|CK+	TMA|010|CD45+	TMA|011|CK+	TMA|012|CK+	TMA|013|CK+	TMA|014|CD45+	TMA|015|CK+	TMA|016|CK+	TMA|017|CD45+	TMA|018|CK+	TMA|019|CK+	TMA|020|CK+	TMA|021|CD45+	TMA|022|CK+	TMA|023|CD45+	TMA|024|SMA+	TMA|025|CK+	TMA|026|CD45+	TMA|027|CK+	TMA|028|CK+	TMA|029|CK+	TMA|030|CK+	TMA|031|CK+	TMA|032|CK+	TMA|033|CK+	TMA|034|CK+	TMA|035|CD45+	TMA|036|CK+	TMA|037|CK+	TMA|038|CK+	TMA|039|CK+	TMA|040|CD45+	TMA|041|CK+	TMA|042|CK+	TMA|043|CK+	TMA|044|CK+	TMA|045|CK+	TMA|046|CK+	TMA|047|CD45+	TMA|048|SMA+
A1BG	32.8	45.85	29.97	41.92	51.43	38.83	20.96	7.98	31.65	26.99	17.78	29.25	3.95	19.53	28.67	16.88	11.03	14.44	43.62	57.01	15.26	18.53	21.8	18.53	11.08	7.23	41.89	22.23	15.86	41.51	29.41	33.71	43.19	36.09	22.29	78.56	65.27	12.39	38.88	23.5	31.31	20.66	52.62	18.33	19.27	30.31	12.82	28.45
A2M	121.03	29.34	42.81	64.33	161.95	125.72	55.25	57.85	21.21	107.97	80.99	31.68	15.8	32.54	102.08	23.63	14.3	28.87	47.06	59.39	61.47	29.16	72.91	81.75	22.89	127.79	125.68	50.18	20.65	36.32	46.21	62.93	92.41	174.17	41.85	139.65	122.39	12.64	101.09	35.25	33.16	294.4	107.33	46.47	46.8	64.22	33.34	126.01
A2ML1	27.55	34.84	24.62	17.43	31.37	33.28	15.24	7.58	13.47	15.42	13.83	12.19	15.8	6.51	21.41	9.28	6.11	28.87	16.07	45.13	8.97	43.49	21.05	8.72	21.41	14.47	18.51	16.5	45.78	31.13	21.01	43.82	32.14	25.16	15.24	17.46	81.59	10.66	57.54	18.28	21.76	46.48	29.46	14.07	8.26	21.01	10.26	16.26
A4GALT	92.16	482.29	39.6	31.54	44.5	64.71	32.39	12.37	29.63	53.98	35.56	28.03	79.01	6.51	52	64.99	13.41	14.44	99.86	262.49	24.45	23.97	22.55	28.34	24.37	21.7	35.72	33.68	55.06	20.76	29.41	47.2	55.24	44.57	25.7	253.12	252.93	11.9	47.43	27.41	30.78	82.64	58.93	23.02	19.27	93.63	17.95	20.32
A4GNT	28.86	22.01	26.76	41.09	60.55	20.34	19.05	6.38	27.27	23.14	21.73	25.59	11.85	19.53	31.35	8.44	5.96	28.87	26.4	38.01	10.99	18.53	21.05	14.17	8.12	12.06	25.66	18.86	9.87	25.94	33.61	44.95	35.15	28.44	20.92	52.37	73.43	13.63	41.21	19.58	38.73	10.33	46.3	22.17	24.78	24.61	5.13	32.52
AAAS	150.87	69.68	52.44	69.31	101.4	68.41	68.59	41.89	75.76	77.12	49.38	31.68	15.8	26.03	104.76	33.76	27.27	28.87	76.9	150.84	30.96	38.55	45.1	17.44	36.92	19.29	102.63	73.42	55.95	57.08	58.82	69.67	116.51	115.93	36.61	78.56	114.23	24.78	97.2	28.07	51.47	51.65	159.95	33.25	46.8	85.83	38.47	44.71
AACS	194.49	67.85	46.02	72.21	108.69	61.01	41.91	31.92	115.49	65.55	65.19	47.52	31.61	19.53	76.08	29.54	16.24	14.44	71.16	129.46	20.86	112.42	46.6	16.35	35.44	28.93	80.54	56.92	59.54	41.51	44.11	85.4	108.48	75.74	30.25	244.39	440.59	17.6	122.08	41.77	45.9	72.31	98.92	32.83	33.04	58.22	28.21	44.71
AADAC	22.63	27.51	39.6	26.98	49.97	31.43	11.43	7.18	21.21	26.99	19.75	14.62	11.85	6.51	23.32	16.88	7.9	14.44	33.29	38.01	10.54	21.74	21.8	11.99	16.98	9.64	27.93	12.46	13.76	20.76	33.61	34.84	37.67	23.51	19.79	8.73	57.11	12.14	31.1	12.4	21.76	25.82	33.67	15.77	13.76	18.01	7.69	28.45
AADACL2	25.91	25.67	17.12	25.32	32.46	20.34	17.15	5.98	18.86	46.27	25.68	12.19	23.7	26.03	25.62	8.44	8.79	14.44	20.66	43.95	13.91	16.8	12.03	15.26	10.34	12.06	20.78	15.16	13.76	20.76	18.91	25.85	33.65	30.08	16.83	113.47	130.55	10.66	26.44	24.15	29.18	46.48	23.15	22.17	16.52	19.51	2.56	24.39
AADACL3	69.86	38.51	31.04	41.92	52.16	38.83	19.05	13.57	25.59	57.84	17.78	31.68	3.95	13.02	42.06	18.57	9.39	72.18	28.69	53.45	16.83	24.71	23.3	20.71	26.58	9.64	61.38	33.01	22.74	31.13	31.51	43.82	52.23	41.83	21.61	113.47	81.59	18.34	48.21	25.46	45.37	20.66	50.51	28.14	16.52	39.01	2.56	40.65
AADACL4	42.64	22.01	35.32	35.28	48.88	42.52	24.77	10.77	27.95	38.56	27.66	31.68	15.8	6.51	30.59	21.1	10.43	57.74	28.69	55.82	17.72	22.73	22.55	25.07	12.55	14.47	38.97	26.94	16.16	15.57	23.11	40.45	45.2	37.46	21.15	61.1	114.23	15.86	42.77	22.19	35.29	30.99	29.46	22.17	13.76	22.21	25.65	28.45
AADAT	71.17	27.51	8.56	33.62	57.26	18.49	19.05	17.95	9.09	30.85	17.78	13.4	15.8	13.02	40.14	10.13	6.26	14.44	45.91	228.04	6.95	15.81	6.76	9.81	6.65	14.47	54.89	36.04	6.28	5.19	18.91	14.61	60.77	64.53	9.78	69.83	24.48	4.96	17.11	8.49	14.86	10.33	134.69	13.22	5.51	13.5	2.56	24.39
AAGAB	195.48	86.19	39.6	81.76	114.16	33.28	45.72	52.27	104.72	92.54	67.16	30.46	27.66	19.53	128.46	21.1	19.22	14.44	65.42	171.03	40.16	48.43	48.11	17.44	89.34	50.63	104.25	76.79	66.43	10.38	25.21	62.93	127.06	133.16	34.8	270.58	391.64	11.65	96.42	31.33	44.84	103.3	84.18	32.4	5.51	62.42	38.47	32.52
AAK1	139.06	64.18	42.81	65.57	89.73	38.83	70.49	39.1	62.96	84.83	47.41	19.5	15.8	39.05	117.76	20.26	9.39	14.44	50.5	209.04	52.05	52.38	62.39	8.72	25.84	36.17	85.74	52.88	48.47	15.57	39.91	144.96	143.63	94.6	49.81	183.3	359	14.13	73.09	26.11	32.63	46.48	86.29	20.89	22.02	84.03	33.34	48.78
AAMDC	140.05	58.68	39.6	65.16	94.83	48.07	24.77	10.77	80.81	69.41	41.48	28.03	11.85	13.02	53.91	16.04	8.19	14.44	72.31	111.65	15.7	18.28	21.05	16.35	19.2	16.88	82.17	62.65	20.95	57.08	25.21	75.29	127.06	88.86	22.06	78.56	146.86	13.14	48.21	26.11	37.67	56.81	115.75	18.76	24.78	44.71	23.08	44.71
AAMP	457.21	170.54	57.8	171.41	202.43	59.16	146.7	92.17	199	188.95	98.77	57.27	75.06	13.02	313.13	60.77	37.1	86.61	168.72	244.67	96.91	91.17	78.92	31.61	133.64	67.51	348.47	234.42	98.14	77.83	50.42	150.58	298.82	252.64	63.45	619.72	815.91	14.13	230.95	56.79	74.55	129.12	292.54	46.47	22.02	160.25	64.12	65.04
AAR2	67.56	38.51	27.83	36.52	50.7	25.88	30.48	15.56	87.54	65.55	21.73	26.81	27.66	13.02	53.53	9.28	9.24	14.44	34.43	70.08	16.6	26.69	27.81	16.35	20.67	14.47	90.28	52.54	26.03	10.38	23.11	20.23	65.29	55.51	22.74	78.56	73.43	14.13	40.44	15.01	28.12	15.49	75.77	17.91	16.52	37.21	17.95	48.78
AARD	26.89	14.67	17.12	18.68	24.8	29.58	15.24	5.19	17.85	15.42	11.85	10.97	7.9	19.53	21.41	9.28	4.62	14.44	17.22	41.57	7.4	11.61	9.77	9.81	8.86	12.06	133.15	106.43	9.58	20.76	18.91	24.72	50.22	53.32	13.42	17.46	57.11	8.92	25.66	9.14	18.04	30.99	67.35	10.23	5.51	15.3	10.26	20.32
AARS1	245.66	67.85	37.46	83.83	114.53	46.22	47.63	28.33	74.75	115.68	45.43	23.15	27.66	13.02	83.73	22.79	9.68	14.44	75.75	258.92	26.02	34.34	30.07	20.71	86.39	45.81	138.03	72.75	91.86	5.19	23.11	61.8	188.33	153.12	30.25	157.11	269.25	9.91	90.98	32.64	42.98	77.47	174.68	25.15	13.76	71.42	15.39	32.52
AARS2	55.43	31.17	37.46	37.35	61.28	11.09	36.2	22.74	21.55	30.85	25.68	14.62	11.85	6.51	69.58	12.66	10.43	43.31	26.4	74.83	12.79	25.2	19.54	16.35	19.94	2.41	51.64	32	28.13	20.76	16.81	17.98	64.28	57.42	17.28	69.83	57.11	10.66	37.32	15.67	26.8	61.98	65.24	13.22	13.76	44.41	12.82	32.52
AARSD1	142.02	80.69	47.09	88.82	132.04	57.31	45.72	30.32	66	77.12	43.46	59.71	35.56	32.54	101.7	23.63	20.56	43.31	51.65	116.4	37.02	48.43	54.12	20.71	42.82	31.34	76.32	65	54.16	36.32	33.61	87.65	121.54	124.95	36.61	183.3	252.93	15.86	97.2	33.94	50.67	82.64	223.09	37.09	33.04	72.62	41.04	56.91
AASDH	40.01	18.34	25.69	27.81	31	29.58	28.58	13.96	29.63	23.14	17.78	15.84	7.9	26.03	52.38	10.97	7.3	14.44	20.66	52.26	14.81	17.54	17.29	10.9	16.98	2.41	26.31	19.87	19.75	25.94	25.21	39.33	50.22	35.55	16.37	61.1	57.11	8.67	49.77	18.93	26.53	20.66	75.77	14.5	5.51	34.81	2.56	36.58
AASDHPPT	104.63	25.67	19.27	44.41	51.06	31.43	36.2	16.36	25.25	19.28	23.7	45.09	15.8	6.51	35.56	10.97	6.26	28.87	35.58	83.14	19.29	15.07	17.29	8.72	28.06	21.7	66.25	51.53	17.95	5.19	14.7	43.82	95.92	83.67	22.74	157.11	187.66	7.68	37.32	9.79	19.63	46.48	71.56	13.64	13.76	39.01	15.39	28.45
AASS	48.87	49.51	17.12	101.27	144.44	31.43	43.82	24.74	20.2	23.14	21.73	29.25	3.95	26.03	61.17	10.97	8.64	43.31	27.55	102.14	10.32	17.79	15.78	14.17	14.77	7.23	30.2	24.25	11.97	25.94	29.41	29.22	94.92	99.25	22.74	26.19	16.32	10.16	26.44	13.05	32.1	30.99	27.36	14.92	13.76	41.71	15.39	32.52
AATF	156.45	60.52	37.46	84.67	121.82	31.43	43.82	38.3	117.85	96.4	37.53	34.12	15.8	19.53	116.61	21.95	8.19	14.44	84.93	159.15	36.12	48.92	42.84	20.71	85.65	28.93	113.02	97.34	75.4	15.57	23.11	70.79	96.93	99.25	46.17	174.57	342.68	11.4	171.07	38.51	49.08	77.47	223.09	27.29	13.76	84.63	43.6	12.19
ABAT	54.12	31.17	33.18	67.65	78.42	44.37	34.29	15.16	28.96	42.42	11.85	24.37	7.9	19.53	32.5	18.57	11.92	14.44	58.54	61.76	15.48	16.55	34.58	11.99	8.86	12.06	36.7	27.28	23.04	20.76	27.31	55.06	114.5	290.92	26.15	78.56	114.23	18.34	38.88	19.58	37.41	30.99	50.51	20.04	11.01	25.21	10.26	20.32
ABCA1	75.44	27.51	22.48	23.66	34.29	24.04	45.72	27.13	28.62	127.25	19.75	29.25	15.8	6.51	61.56	16.04	6.85	43.31	16.07	99.77	19.52	14.08	24.8	14.17	17.72	26.52	30.53	34.02	11.07	10.38	16.81	25.85	207.92	102.26	17.51	69.83	73.43	8.92	55.21	21.54	24.94	139.45	46.3	15.77	11.01	37.21	15.39	20.32
ABCA10	35.42	69.68	27.83	42.33	58.36	36.98	26.67	12.37	26.94	42.42	29.63	21.93	23.7	6.51	31.73	17.73	7.15	43.31	28.69	96.21	12.11	17.54	15.78	16.35	10.34	7.23	24.36	16.84	17.35	25.94	33.61	28.09	57.75	46.76	25.02	34.91	40.8	13.38	40.44	14.36	26	25.82	61.03	21.74	8.26	20.71	15.39	20.32
ABCA12	43.29	18.34	25.69	26.56	43.77	27.73	38.1	9.97	99.67	34.7	25.68	31.68	11.85	6.51	28.67	18.57	9.09	28.87	24.1	48.7	14.58	19.52	21.8	26.16	9.6	7.23	27.93	23.58	19.75	15.57	25.21	56.19	36.66	34.18	20.7	96.01	122.39	16.85	46.66	17.62	33.96	20.66	35.78	23.87	41.29	27.61	7.69	8.13
ABCA13	27.88	645.5	22.48	24.9	30.64	36.98	70.49	17.56	16.16	3.86	27.66	46.31	75.06	13.02	65.38	118.17	8.49	28.87	439.6	802.9	14.81	60.54	20.29	15.26	15.51	12.06	430.64	244.19	97.84	41.51	8.4	37.08	36.16	28.71	17.28	104.74	685.37	7.68	34.99	13.05	32.37	61.98	292.54	21.74	13.76	31.21	12.82	12.19
ABCA2	74.12	36.68	27.83	15.36	18.97	18.49	28.58	19.15	29.29	42.42	23.7	23.15	11.85	13.02	67.67	13.5	5.96	28.87	47.06	97.39	17.5	25.45	32.32	17.44	10.34	7.23	20.46	18.86	11.07	20.76	25.21	20.23	37.67	31.17	16.6	69.83	81.59	6.69	28.77	13.05	21.49	30.99	23.15	14.92	13.76	18.31	10.26	20.32
ABCA3	100.69	25.67	20.34	30.71	40.12	35.13	45.72	66.63	15.83	7.71	11.85	19.5	7.9	19.53	141.84	5.06	4.02	14.44	24.1	49.88	10.1	155.42	24.8	13.08	55.38	9.64	58.46	36.04	167.26	10.38	35.71	138.22	75.33	61.25	18.65	261.85	212.14	10.16	152.41	30.03	31.84	25.82	75.77	20.46	13.76	186.06	58.99	44.71
ABCA5	51.17	124.7	32.11	126.58	132.4	24.04	24.77	14.76	48.15	38.56	37.53	30.46	39.51	19.53	54.67	27.85	6.11	28.87	67.72	287.43	16.6	40.27	15.03	10.9	7.38	12.06	36.7	18.86	21.84	10.38	29.41	24.72	127.06	106.91	22.97	61.1	57.11	7.93	39.66	26.11	22.29	61.98	94.71	18.76	5.51	34.81	17.95	24.39
ABCA7	53.46	124.7	33.18	21.58	33.19	16.64	28.58	13.57	52.86	50.13	21.73	29.25	59.26	19.53	47.41	24.48	10.58	28.87	81.49	64.14	25.13	15.57	30.07	13.08	14.77	7.23	27.28	15.83	15.86	20.76	16.81	37.08	32.14	36.64	38.43	69.83	114.23	11.4	51.32	24.8	32.9	30.99	54.72	22.6	13.76	65.12	15.39	24.39
ABCB1	44.61	23.84	32.11	36.94	46.32	51.77	28.58	6.78	24.24	26.99	15.8	18.28	7.9	26.03	27.91	15.19	14.15	14.44	25.25	45.13	27.82	20.51	36.83	18.53	11.08	14.47	37.02	25.93	14.66	15.57	33.61	41.58	39.67	47.3	31.16	61.1	65.27	19.33	44.32	28.72	37.94	36.15	42.09	23.45	16.52	27.91	23.08	36.58
ABCB10	160.71	69.68	69.57	112.89	165.96	86.9	83.83	45.88	88.56	142.67	41.48	38.99	35.56	71.59	107.82	33.76	11.47	28.87	72.31	342.06	43.07	50.41	59.38	25.07	67.93	33.75	150.04	102.73	51.47	15.57	39.91	85.4	138.61	118.94	58.45	87.28	236.62	29.25	136.08	56.13	104.53	87.8	69.45	57.56	22.02	110.44	35.91	36.58
ABCB5	26.57	25.67	24.62	24.9	37.93	42.52	9.53	7.58	25.59	50.13	17.78	42.65	7.9	6.51	23.32	15.19	9.98	28.87	27.55	42.76	10.77	10.38	18.04	8.72	6.65	14.47	28.9	21.56	10.47	31.13	23.11	29.22	29.63	25.43	15.46	34.91	73.43	16.61	45.1	15.67	24.94	5.16	46.3	16.63	22.02	26.11	10.26	16.26
ABCB6	217.12	47.68	24.62	37.35	49.24	25.88	41.91	17.56	72.06	34.7	35.56	29.25	3.95	6.51	75.32	17.73	10.88	28.87	56.24	111.65	17.5	49.17	32.32	23.98	19.2	7.23	81.52	49.51	20.35	31.13	48.32	46.07	91.91	64.25	23.65	78.56	203.98	12.39	63.76	23.5	35.82	56.81	75.77	20.04	19.27	48.32	15.39	32.52
ABCB7	113.48	58.68	24.62	58.1	88.63	31.43	53.35	35.91	42.76	38.56	25.68	35.34	19.75	32.54	96.73	13.5	7.75	43.31	42.47	115.21	29.39	32.62	30.07	9.81	31.01	16.88	101	65	36.8	15.57	18.91	39.33	93.41	98.16	30.93	148.38	203.98	8.67	69.98	24.8	37.67	56.81	92.6	24.73	8.26	61.22	20.52	48.78
ABCB8	70.52	25.67	24.62	22.41	34.65	20.34	26.67	12.77	32.32	26.99	15.8	10.97	3.95	13.02	52.38	10.13	8.34	14.44	37.88	57.01	14.13	19.52	17.29	11.99	13.29	4.82	50.99	34.02	14.96	15.57	14.7	33.71	53.23	44.57	16.83	104.74	106.07	7.44	32.66	10.44	24.67	20.66	50.51	12.36	2.75	28.51	15.39	16.26
ABCB9	91.83	44.01	43.88	56.44	83.16	61.01	93.35	73.81	86.87	65.55	47.41	45.09	19.75	26.03	143.37	18.57	39.93	129.92	52.8	100.96	45.99	42.5	57.12	37.06	39.13	19.29	49.69	33.68	52.66	15.57	46.21	79.78	84.87	71.64	35.25	235.67	407.96	16.11	73.87	34.59	64.2	51.65	98.92	36.67	33.04	87.63	38.47	56.91
ABCC1	126.6	128.37	44.95	69.72	97.39	31.43	137.17	89.37	69.36	88.69	49.38	37.78	23.7	39.05	344.1	27.85	19.67	43.31	47.06	195.97	37.69	71.16	36.83	9.81	52.42	28.93	60.08	48.84	93.06	20.76	50.42	105.63	89.9	67.54	41.62	209.48	416.12	11.9	139.19	30.03	61.29	82.64	119.96	33.25	16.52	180.36	56.43	60.97
ABCC10	82.32	67.85	25.69	58.52	68.57	36.98	41.91	28.73	31.31	77.12	39.51	18.28	11.85	13.02	61.56	15.19	4.77	14.44	48.21	60.57	19.97	29.4	33.82	16.35	28.8	24.11	78.92	58.61	25.73	25.94	25.21	52.81	72.82	61.52	27.97	130.93	122.39	10.66	58.32	20.89	24.41	51.65	65.24	18.76	16.52	41.41	30.78	12.19
ABCC3	44.28	97.19	43.88	46.48	69.3	64.71	43.82	17.95	35.02	57.84	33.58	24.37	39.51	19.53	45.88	25.32	16.39	14.44	48.21	592.67	28.72	24.21	34.58	19.62	16.24	26.52	28.25	22.9	21.54	25.94	48.32	50.57	58.26	50.31	39.12	78.56	57.11	18.09	57.54	21.54	35.02	77.47	117.86	25.58	22.02	45.91	15.39	24.39
ABCC4	102	51.35	18.2	45.65	69.3	31.43	38.1	29.92	28.28	46.27	13.83	25.59	23.7	13.02	48.17	21.95	8.34	14.44	37.88	114.02	15.03	20.51	21.8	17.44	43.56	12.06	22.08	13.81	56.55	20.76	23.11	61.8	39.17	33.63	21.83	61.1	106.07	8.18	81.65	13.05	37.41	20.66	27.36	14.92	5.51	68.12	17.95	36.58
ABCC5	79.37	106.36	28.9	138.62	155.02	36.98	60.97	35.11	37.04	46.27	65.19	21.93	27.66	6.51	87.94	37.98	13.56	57.74	74.61	143.71	17.72	91.17	16.54	10.9	30.27	36.17	160.76	124.96	35.91	15.57	33.61	53.94	85.88	97.61	23.65	148.38	203.98	12.14	49.77	20.89	31.31	61.98	73.66	19.19	16.52	36.91	23.08	24.39
ABCC6	41.65	77.02	33.18	36.11	65.65	35.13	19.05	5.98	26.94	57.84	13.83	29.25	7.9	13.02	22.94	25.32	9.54	28.87	56.24	51.07	14.81	11.86	15.78	11.99	11.81	14.47	29.55	14.82	15.86	25.94	27.31	33.71	55.24	39.65	23.88	34.91	81.59	15.37	35.77	18.93	31.31	25.82	58.93	18.76	24.78	23.71	20.52	36.58
ABCC8	44.61	36.68	35.32	22.83	36.47	40.68	36.2	8.38	28.28	42.42	27.66	30.46	7.9	19.53	29.82	9.28	16.84	14.44	27.55	60.57	15.93	21.99	23.3	22.89	8.86	14.47	36.7	20.21	14.36	20.76	25.21	44.95	58.26	44.84	25.93	17.46	73.43	14.87	43.55	20.23	40.86	15.49	35.78	16.2	35.79	32.11	5.13	20.32
ABCC9	30.17	45.85	24.62	30.3	52.16	33.28	13.34	5.59	11.11	26.99	11.85	24.37	19.75	13.02	18.73	23.63	7.3	28.87	14.92	29.69	9.42	12.6	18.04	15.26	5.17	2.41	21.43	14.48	13.17	20.76	18.91	32.59	46.2	61.25	13.42	61.1	48.95	10.66	27.99	9.14	20.43	20.66	25.26	13.22	5.51	23.71	10.26	24.39
ABCD1	82.32	34.84	42.81	29.05	47.42	27.73	20.96	19.95	46.13	77.12	31.61	24.37	23.7	26.03	47.03	18.57	9.98	72.18	28.69	72.45	18.17	31.87	23.3	15.26	19.2	21.7	33.78	26.27	26.33	10.38	35.71	35.96	61.27	55.78	23.42	78.56	114.23	9.42	38.88	22.85	38.47	56.81	88.39	28.56	13.76	42.01	17.95	32.52
ABCD2	31.49	34.84	40.67	22.83	34.65	31.43	41.91	8.38	26.26	65.55	27.66	19.5	7.9	6.51	25.62	7.6	10.88	14.44	28.69	47.51	25.57	14.08	40.59	20.71	13.29	28.93	25.98	15.83	16.16	5.19	16.81	40.45	39.17	34.72	28.66	26.19	81.59	11.65	37.32	24.8	23.61	30.99	33.67	16.63	30.28	31.21	5.13	28.45
ABCD3	160.38	119.2	22.48	52.29	68.21	12.94	43.82	36.31	55.22	65.55	53.34	40.21	35.56	19.53	97.11	28.7	8.94	14.44	138.88	141.34	21.76	30.14	23.3	8.72	121.09	19.29	274.75	178.85	38.3	20.76	12.6	26.97	111.99	68.36	16.83	87.28	146.86	5.7	60.65	22.85	26	25.82	113.65	15.77	16.52	64.52	23.08	28.45
ABCD4	145.95	71.52	40.67	67.23	97.39	25.88	26.67	14.76	53.2	77.12	9.88	34.12	11.85	6.51	54.29	25.32	8.64	14.44	52.8	86.7	25.35	38.3	33.07	20.71	23.63	24.11	43.52	37.39	25.13	20.76	12.6	51.69	90.4	103.08	25.47	96.01	122.39	13.63	76.98	23.5	27.06	36.15	109.44	14.07	13.76	40.21	17.95	44.71
ABCE1	197.45	42.18	38.53	42.33	62.37	25.88	26.67	29.53	72.73	69.41	23.7	25.59	19.75	6.51	88.7	12.66	7	14.44	34.43	192.41	21.99	35.33	30.82	15.26	48.73	16.88	113.67	67.36	58.35	5.19	14.7	62.93	137.1	113.2	36.16	270.58	163.18	12.14	106.53	30.68	26.27	51.65	136.8	14.07	16.52	51.92	28.21	36.58
ABCF1	244.35	78.85	26.76	69.72	101.76	38.83	89.54	54.26	95.29	119.54	39.51	41.43	19.75	13.02	154.46	14.35	13.86	14.44	44.76	195.97	37.46	50.9	33.82	19.62	60.54	26.52	156.86	117.55	41.59	15.57	18.91	56.19	130.58	148.74	36.16	209.48	220.3	15.12	99.53	35.9	42.98	123.96	298.85	26.01	19.27	87.93	41.04	40.65
ABCF2	212.86	64.18	61.01	92.14	131.31	49.92	66.68	50.67	97.98	73.26	37.53	29.25	35.56	6.51	172.43	39.67	19.22	14.44	81.49	220.92	40.83	52.38	54.87	19.62	84.91	36.17	338.08	213.2	64.93	20.76	21.01	97.76	168.74	165.97	45.03	453.88	530.34	15.12	159.41	49.61	69.78	51.65	223.09	43.49	33.04	99.03	25.65	52.84
ABCF3	116.76	51.35	42.81	80.93	120.73	44.37	57.16	31.12	70.71	73.26	33.58	30.46	31.61	13.02	94.05	21.1	14.75	28.87	57.39	131.84	26.7	58.56	39.09	11.99	45.04	36.17	102.3	78.48	38	25.94	46.21	71.92	105.97	79.57	33.89	139.65	179.5	8.43	74.65	41.12	34.76	108.46	134.69	19.19	22.02	68.42	33.34	36.58
ABCG1	63.96	172.38	58.87	79.68	105.41	36.98	41.91	18.35	41.42	150.39	23.7	37.78	47.41	26.03	68.82	46.42	10.13	28.87	96.41	539.23	33.43	20.01	37.58	32.7	22.15	45.81	162.71	92.62	73.01	5.19	37.81	69.67	59.26	50.31	43.89	104.74	195.82	13.38	115.08	48.3	50.14	82.64	195.73	26.43	8.26	62.12	23.08	56.91
ABCG4	39.36	45.85	26.76	26.56	35.02	42.52	19.05	7.18	20.88	50.13	15.8	21.93	3.95	26.03	15.68	12.66	15.94	14.44	26.4	46.32	16.6	9.64	16.54	18.53	14.03	7.23	37.35	25.93	15.86	25.94	33.61	52.81	36.66	29.8	17.06	43.64	57.11	15.61	44.32	15.01	35.82	41.32	63.14	23.87	19.27	28.81	10.26	20.32
ABCG5	46.25	40.34	32.11	32.37	58.72	49.92	22.86	6.38	23.23	57.84	19.75	29.25	3.95	19.53	31.73	15.19	9.98	43.31	24.1	49.88	17.72	19.52	18.04	15.26	14.77	9.64	26.31	22.57	12.57	15.57	29.41	37.08	42.19	31.44	21.38	52.37	81.59	18.09	27.99	20.89	28.12	10.33	35.78	16.63	13.76	26.11	20.52	28.45
ABCG8	51.82	36.68	34.25	36.94	61.28	53.62	13.34	9.97	31.65	61.7	29.63	37.78	11.85	26.03	38.23	12.66	12.81	14.44	47.06	45.13	16.15	23.47	26.31	11.99	17.72	12.06	39.3	27.62	17.35	31.13	44.11	62.93	54.74	42.11	22.29	52.37	32.64	19.58	27.22	17.62	32.1	30.99	61.03	23.87	24.78	32.41	12.82	48.78
ABHD1	52.15	29.34	33.18	33.2	52.52	35.13	7.62	7.58	24.24	46.27	27.66	21.93	11.85	13.02	24.47	10.13	7.9	14.44	34.43	29.69	13.68	17.79	21.8	20.71	8.12	12.06	31.83	16.5	15.86	15.57	27.31	34.84	46.71	34.18	22.51	26.19	73.43	15.86	29.55	20.23	32.63	25.82	39.99	19.61	13.76	20.41	17.95	32.52
ABHD10	60.02	23.84	33.18	32.79	45.59	31.43	30.48	14.36	25.59	15.42	19.75	12.19	19.75	6.51	52.38	9.28	7.45	14.44	40.17	85.52	14.81	15.81	21.8	3.27	19.94	4.82	50.99	30.31	18.55	20.76	16.81	28.09	59.76	52.77	19.56	34.91	97.91	7.44	41.99	13.05	24.94	25.82	39.99	8.95	8.26	26.71	12.82	28.45
ABHD11	50.51	82.52	24.62	53.95	60.91	35.13	66.68	88.18	60.94	61.7	51.36	37.78	15.8	13.02	133.82	22.79	11.77	28.87	101	149.65	17.72	40.27	32.32	14.17	107.06	16.88	145.49	122.6	35.61	25.94	18.91	62.93	55.24	44.84	24.56	165.84	252.93	8.43	168.74	25.46	35.82	20.66	151.53	21.32	11.01	111.34	15.39	32.52
ABHD12	107.58	49.51	38.53	39.84	52.16	51.77	28.58	23.94	69.7	96.4	37.53	19.5	3.95	32.54	65	19.41	15.5	57.74	27.55	103.33	24.45	28.91	26.31	15.26	39.87	24.11	98.73	62.98	23.64	36.32	35.71	53.94	64.28	48.67	22.97	104.74	236.62	12.39	68.43	25.46	34.76	72.31	92.6	21.32	24.78	63.92	43.6	16.26
ABHD13	36.41	22.01	27.83	26.15	47.78	22.19	28.58	21.55	22.22	50.13	19.75	19.5	7.9	6.51	44.73	7.6	5.96	57.74	29.84	49.88	20.41	15.07	26.31	15.26	21.41	26.52	32.48	27.96	19.45	15.57	21.01	33.71	46.71	37.73	24.56	69.83	65.27	12.64	39.66	16.97	26.53	46.48	35.78	13.64	13.76	40.81	25.65	36.58
ABHD14B	157.43	69.68	68.5	75.12	77.69	33.28	19.05	11.17	34.68	65.55	84.94	45.09	43.46	26.03	40.14	27.01	11.92	43.31	109.04	180.53	40.38	23.23	40.59	10.9	70.88	24.11	133.8	86.9	35.01	20.76	27.31	29.22	67.8	42.11	46.85	165.84	269.25	11.65	64.54	33.29	27.86	30.99	174.68	17.48	5.51	40.81	28.21	32.52
ABHD15	42.31	20.17	24.62	41.09	48.15	20.34	17.15	7.58	27.61	50.13	11.85	15.84	19.75	6.51	27.53	15.19	6.56	28.87	24.1	57.01	16.6	19.77	27.81	20.71	12.55	14.47	24.03	15.83	20.95	5.19	39.91	22.47	43.69	54.41	20.92	34.91	40.8	11.15	39.66	24.15	23.61	51.65	50.51	17.48	11.01	24.31	10.26	24.39
ABHD16A	136.11	117.36	71.71	128.66	169.61	175.64	177.18	99.35	86.87	96.4	112.6	67.02	23.7	39.05	340.66	67.52	144.23	274.27	67.72	281.49	165.79	93.64	73.66	105.73	194.92	113.32	181.54	125.63	90.06	93.4	252.08	116.87	149.16	138.35	82.78	619.72	1191.23	14.62	127.53	58.75	81.18	284.07	212.56	40.93	35.79	201.36	94.9	77.23
ABHD16B	45.59	38.51	35.32	32.37	48.51	49.92	17.15	9.97	27.95	38.56	21.73	25.59	3.95	13.02	29.82	10.97	12.37	28.87	35.58	39.19	16.6	20.51	28.56	15.26	16.98	16.88	37.02	25.6	13.17	20.76	35.71	29.22	47.21	38.83	22.29	26.19	73.43	16.85	42.77	11.1	38.47	5.16	39.99	17.91	22.02	30.01	10.26	20.32
ABHD17A	284.36	152.21	125.23	146.09	211.55	73.95	99.07	57.06	125.59	192.8	53.34	53.62	59.26	65.08	167.84	46.42	37.55	144.35	123.96	255.36	86.37	60.29	105.98	22.89	67.93	84.39	227.66	146.18	100.54	51.89	71.42	122.48	214.45	196.59	102.34	270.58	481.39	36.43	188.18	84.2	111.69	139.45	345.15	73.33	30.28	136.24	76.94	97.56
ABHD17B	152.84	71.52	35.32	70.97	81.34	24.04	24.77	11.57	55.22	53.98	35.56	46.31	27.66	13.02	43.59	23.63	11.62	14.44	59.68	171.03	29.39	28.17	43.6	18.53	29.53	14.47	66.9	47.49	20.65	10.38	31.51	52.81	96.42	103.35	27.06	87.28	138.71	12.14	45.88	31.33	30.51	46.48	92.6	16.2	5.51	38.11	12.82	16.26
ABHD17C	71.5	119.2	42.81	42.75	71.12	49.92	60.97	78.2	56.23	65.55	71.11	37.78	35.56	19.53	151.79	21.1	10.73	14.44	56.24	163.91	26.02	44.72	31.57	10.9	151.36	26.52	69.82	51.53	118.49	36.32	31.51	55.06	69.81	69.72	26.61	331.68	489.55	16.85	111.97	35.25	58.63	67.14	86.29	32.4	16.52	154.25	48.73	24.39
ABHD18	111.51	84.36	50.3	55.61	78.42	55.47	41.91	26.33	81.82	96.4	33.58	37.78	23.7	6.51	74.17	32.07	16.84	14.44	79.2	154.4	45.09	43.98	37.58	26.16	40.61	36.17	81.52	46.14	49.67	20.76	42.01	58.43	98.94	98.43	39.57	104.74	228.46	16.36	82.43	30.68	43.24	77.47	105.23	26.01	24.78	69.02	46.17	73.17
ABHD2	103.64	218.22	41.74	112.89	118.18	61.01	47.63	31.92	75.76	181.23	31.61	46.31	43.46	19.53	85.26	38.83	14.9	72.18	143.47	224.48	42.85	67.95	48.11	23.98	60.54	36.17	141.27	86.56	83.48	31.13	42.01	67.42	123.04	92.42	50.03	261.85	489.55	14.38	153.19	37.21	50.67	98.13	107.33	28.99	33.04	162.65	56.43	44.71
ABHD3	33.78	18.34	13.91	18.68	30.27	18.49	20.96	14.36	26.6	50.13	23.7	8.53	7.9	13.02	37.09	11.82	4.92	14.44	27.55	55.82	20.41	15.81	19.54	6.54	19.2	19.29	34.43	27.96	14.06	10.38	18.91	24.72	27.62	29.8	17.28	26.19	57.11	6.69	38.1	13.71	19.63	36.15	33.67	12.36	16.52	33.01	10.26	28.45
ABHD5	53.13	51.35	26.76	56.44	81.7	33.28	26.67	15.16	38.39	61.7	49.38	29.25	11.85	13.02	42.44	22.79	11.17	28.87	66.57	103.33	18.84	22.98	21.8	17.44	24.37	21.7	108.47	84.88	34.71	25.94	25.21	40.45	51.23	50.04	23.88	96.01	114.23	14.87	56.76	20.23	31.57	77.47	128.38	23.45	30.28	30.01	7.69	48.78
ABHD8	195.81	56.85	55.66	75.53	96.66	42.52	68.59	39.9	89.57	92.54	43.46	36.56	19.75	39.05	99.79	27.01	18.92	86.61	51.65	133.03	24	23.72	36.83	21.8	23.63	14.47	53.59	47.49	28.13	36.32	50.42	73.04	98.43	98.71	36.61	78.56	65.27	15.12	100.31	37.86	43.24	56.81	98.92	23.45	22.02	64.82	38.47	60.97
ABI1	211.88	187.05	74.92	85.5	121.09	48.07	81.92	55.86	100.34	131.11	79.01	53.62	35.56	39.05	165.17	46.42	36.5	14.44	135.44	269.61	90.18	45.46	65.39	33.79	90.82	55.45	201.35	167.06	102.33	5.19	35.71	106.75	140.62	109.64	77.55	288.04	514.03	15.61	125.97	67.23	42.98	139.45	216.77	26.86	30.28	106.53	74.38	44.71
ABI2	567.74	82.52	19.27	90.48	143.34	25.88	38.1	31.52	88.56	42.42	37.53	23.15	31.61	6.51	105.52	19.41	11.03	43.31	97.56	282.68	20.86	31.87	25.56	16.35	25.1	9.64	171.48	114.18	19.15	31.13	37.81	62.93	163.22	187.57	32.52	209.48	301.89	11.9	55.21	18.28	30.78	36.15	92.6	14.5	19.27	42.91	23.08	28.45
ABI3	30.83	14.67	36.39	14.94	21.52	22.19	28.58	12.77	14.82	34.7	19.75	19.5	3.95	6.51	35.94	9.28	14.6	72.18	22.96	54.64	23.33	21	32.32	17.44	17.72	19.29	18.84	17.85	26.03	15.57	29.41	48.32	29.63	26.52	21.15	122.2	155.02	6.94	37.32	23.5	35.55	41.32	25.26	18.76	5.51	33.01	17.95	36.58
ABITRAM	102.66	88.02	41.74	60.59	94.1	59.16	76.21	51.07	60.61	65.55	59.26	45.09	27.66	19.53	134.2	29.54	15.79	57.74	107.89	118.77	27.37	48.18	36.08	19.62	42.82	36.17	91.91	72.75	44.58	31.13	27.31	73.04	94.92	79.57	32.52	96.01	187.66	20.08	72.32	22.19	51.2	118.79	75.77	27.71	24.78	70.82	17.95	48.78
ABL1	234.84	86.19	42.81	127.83	175.81	40.68	81.92	46.28	125.59	96.4	55.31	52.4	43.46	13.02	171.28	25.32	9.54	43.31	71.16	308.81	27.82	46.45	33.82	9.81	67.19	16.88	157.19	109.46	28.13	25.94	33.61	66.3	242.57	159.68	34.57	69.83	130.55	11.4	83.98	30.68	42.71	118.79	212.56	28.99	16.52	53.42	25.65	36.58
ABL2	90.85	27.51	25.69	45.24	54.71	22.19	40.01	30.32	31.99	84.83	27.66	18.28	11.85	13.02	94.05	7.6	6.7	14.44	34.43	90.27	18.17	21.5	23.3	14.17	29.53	19.29	86.06	56.92	22.74	5.19	16.81	41.58	73.32	65.08	19.1	78.56	73.43	8.67	45.1	16.32	32.63	46.48	96.81	17.48	16.52	39.31	17.95	24.39
ABLIM1	58.71	82.52	39.6	86.74	128.75	14.79	22.86	14.36	101.69	73.26	138.28	35.34	47.41	26.03	39.38	24.48	7.6	28.87	121.66	122.34	33.65	13.84	51.11	15.26	37.66	14.47	58.78	69.72	28.73	20.76	27.31	32.59	97.93	63.98	46.17	87.28	187.66	10.16	65.32	24.8	24.67	56.81	48.41	9.81	8.26	23.41	33.34	36.58
ABLIM3	37.72	18.34	18.2	50.63	40.85	25.88	32.39	19.95	15.83	38.56	15.8	25.59	11.85	13.02	47.79	6.75	8.19	14.44	22.96	54.64	16.38	15.07	14.28	13.08	10.34	4.82	26.96	15.16	26.33	10.38	37.81	42.7	45.7	31.99	18.19	8.73	48.95	11.15	34.99	13.71	19.37	20.66	23.15	19.61	13.76	27.61	17.95	32.52
ABO	23.61	33.01	23.55	63.91	68.21	36.98	19.05	11.57	20.88	26.99	15.8	26.81	31.61	39.05	32.88	24.48	7.45	14.44	40.17	51.07	12.34	13.1	19.54	17.44	37.66	16.88	37.02	23.91	35.61	20.76	27.31	22.47	37.67	30.08	15.92	52.37	65.27	15.12	31.88	13.71	26.53	25.82	46.3	12.36	16.52	23.11	5.13	28.45
ABR	160.71	84.36	35.32	105	155.75	42.52	93.35	48.68	91.59	150.39	59.26	46.31	51.36	32.54	138.4	27.85	15.64	43.31	96.41	416.89	44.19	60.78	47.35	14.17	62.02	19.29	108.15	67.03	84.38	10.38	21.01	62.93	128.57	102.53	39.12	279.31	481.39	10.66	74.65	28.72	47.22	72.31	77.87	27.29	5.51	84.63	51.3	32.52
ABRACL	784.53	82.52	53.52	131.98	191.13	42.52	139.08	162.79	152.19	173.52	65.19	36.56	31.61	13.02	393.04	32.92	26.82	14.44	74.61	200.73	76.5	75.61	60.88	26.16	141.76	60.28	224.09	146.85	111.61	25.94	37.81	105.63	94.42	109.64	66.86	497.52	587.46	18.34	202.18	58.75	69.25	149.78	181	37.94	24.78	128.14	53.86	60.97
ABRAXAS1	62.32	42.18	35.32	33.62	46.69	27.73	11.43	13.57	31.65	26.99	7.9	26.81	23.7	6.51	38.23	18.57	7.9	14.44	39.02	78.39	17.72	23.23	27.06	15.26	21.41	7.23	46.44	32.33	18.55	25.94	6.3	25.85	55.24	56.33	25.02	78.56	114.23	13.63	44.32	21.54	27.59	15.49	44.2	17.05	11.01	27.61	10.26	28.45
ABRAXAS2	82	62.35	31.04	63.08	96.66	40.68	38.1	26.33	61.95	69.41	53.34	26.81	3.95	6.51	64.61	18.57	12.07	28.87	53.95	100.96	24	26.69	30.82	32.7	34.7	19.29	97.43	68.71	54.16	20.76	33.61	69.67	75.83	66.72	34.57	122.2	106.07	10.66	86.31	39.16	29.98	61.98	130.49	15.77	16.52	45.01	25.65	28.45
ABT1	39.69	25.67	29.97	34.03	49.61	38.83	28.58	13.17	29.29	42.42	19.75	28.03	7.9	6.51	50.85	11.82	9.09	14.44	24.1	49.88	15.93	21.99	21.05	17.44	16.98	12.06	43.19	28.97	21.24	15.57	31.51	28.09	44.19	34.18	22.29	69.83	57.11	10.41	44.32	22.19	32.37	46.48	96.81	17.05	22.02	31.51	10.26	16.26
ABTB1	62.97	44.01	49.23	125.75	98.85	38.83	43.82	23.14	40.07	73.26	43.46	32.9	27.66	13.02	59.26	27.85	16.39	43.31	52.8	127.09	36.57	22.48	42.84	13.08	11.08	21.7	84.11	56.25	20.65	36.32	67.22	58.43	53.74	49.22	43.21	130.93	73.43	18.09	48.99	28.72	36.35	67.14	71.56	23.02	19.27	54.32	35.91	36.58
ABTB2	41	33.01	29.97	20.34	36.47	33.28	102.88	57.06	28.96	38.56	29.63	28.03	7.9	13.02	231.69	16.04	10.58	14.44	27.55	71.26	15.7	28.91	23.3	9.81	14.03	9.64	35.07	35.37	23.34	25.94	27.31	40.45	72.82	45.94	25.93	87.28	114.23	13.38	77.76	28.07	26	20.66	52.62	19.19	11.01	53.72	38.47	20.32
ACAA1	103.97	75.19	33.18	70.55	88.63	29.58	41.91	19.95	40.07	96.4	47.41	32.9	27.66	39.05	79.52	30.39	21.31	14.44	61.98	116.4	45.09	27.92	33.82	20.71	51.68	50.63	111.39	74.77	40.39	15.57	33.61	47.2	83.87	64.25	36.61	226.94	301.89	9.17	77.76	33.94	42.18	123.96	109.44	31.12	24.78	53.12	33.34	36.58
ACAA2	303.06	27.51	48.16	119.53	140.79	40.68	41.91	13.96	72.73	142.67	47.41	36.56	23.7	6.51	63.08	11.82	13.56	14.44	36.73	251.8	41.28	21.5	36.83	16.35	19.2	31.34	134.78	96.66	14.06	31.13	46.21	46.07	179.79	195.23	37.3	69.83	81.59	15.61	47.43	31.33	37.94	30.99	206.25	26.43	24.78	48.32	25.65	69.1
ACACA	168.91	66.02	29.97	58.93	73.68	31.43	49.53	33.12	81.82	46.27	35.56	36.56	31.61	13.02	71.88	15.19	9.24	43.31	74.61	168.66	17.27	64.49	28.56	15.26	47.25	16.88	64.63	48.84	46.98	20.76	44.11	64.05	97.43	103.35	17.28	165.84	236.62	11.15	97.98	18.28	37.41	30.99	115.75	16.63	5.51	56.42	15.39	20.32
ACACB	103.64	38.51	26.76	23.66	46.32	22.19	15.24	8.78	69.03	42.42	27.66	23.15	15.8	6.51	27.91	21.1	9.98	14.44	66.57	72.45	14.81	18.78	21.8	16.35	8.86	24.11	63.33	36.71	19.45	25.94	44.11	49.44	83.87	64.8	23.65	43.64	24.48	13.14	51.32	18.28	34.49	61.98	48.41	20.89	16.52	22.21	7.69	44.71
ACAD10	114.47	78.85	37.46	77.61	108.33	53.62	60.97	38.7	62.29	84.83	53.34	36.56	31.61	26.03	98.64	21.1	12.07	43.31	59.68	125.9	30.73	36.57	24.05	20.71	39.13	16.88	96.46	71.74	51.76	25.94	14.7	83.15	109.48	95.43	37.07	192.02	277.41	15.61	95.64	24.8	38.73	51.65	134.69	24.73	13.76	62.12	35.91	44.71
ACAD11	164.32	62.35	35.32	83.42	106.87	36.98	20.96	20.35	39.73	42.42	27.66	34.12	3.95	32.54	50.47	10.13	8.94	28.87	73.46	110.46	20.41	34.1	24.05	14.17	10.34	16.88	62.35	46.48	37.1	51.89	29.41	51.69	198.88	234.6	28.88	69.83	163.18	12.89	64.54	19.58	33.16	51.65	69.45	19.19	27.53	50.72	35.91	40.65
ACAD8	101.67	111.86	61.01	87.57	106.5	48.07	26.67	27.53	56.57	107.97	57.29	47.52	31.61	26.03	49.7	42.2	21.16	14.44	76.9	128.27	29.39	28.91	46.6	29.43	37.66	16.88	102.63	60.63	26.03	57.08	56.72	84.28	116.01	100.89	38.89	122.2	146.86	27.26	68.43	36.55	53.33	98.13	130.49	30.27	44.05	61.22	25.65	48.78
ACAD9	175.47	93.52	40.67	144.84	208.63	53.62	116.22	67.43	144.79	119.54	67.16	36.56	31.61	39.05	216.4	30.39	23.54	115.48	67.72	226.86	47.34	85.99	44.35	14.17	79	28.93	366.98	204.44	60.14	25.94	71.42	100.01	179.79	170.07	42.53	314.22	440.59	15.86	100.31	32.64	51.47	108.46	267.28	31.55	19.27	107.43	46.17	40.65
ACADM	214.83	102.69	61.01	73.87	93.37	46.22	30.48	29.92	98.32	111.82	79.01	36.56	39.51	45.56	85.26	33.76	15.05	43.31	164.13	149.65	40.61	58.56	50.36	20.71	77.53	31.34	210.12	143.15	48.17	41.51	23.11	58.43	144.64	152.02	45.71	148.38	138.71	12.64	94.87	47.65	41.39	61.98	134.69	25.15	22.02	88.53	25.65	48.78
ACADS	55.1	51.35	39.6	45.24	57.26	31.43	38.1	13.96	51.18	73.26	53.34	31.68	19.75	19.53	38.62	9.28	15.2	14.44	50.5	70.08	23.78	36.32	27.81	14.17	32.49	14.47	33.45	29.3	21.24	20.76	18.91	69.67	61.77	43.75	26.84	61.1	163.18	11.65	66.1	18.93	31.04	30.99	65.24	23.02	27.53	42.61	28.21	32.52
ACADSB	110.2	47.68	40.67	59.76	82.07	33.28	36.2	17.16	273.41	169.67	39.51	38.99	11.85	26.03	48.56	16.04	7.9	14.44	52.8	95.02	24.68	22.24	25.56	11.99	53.16	19.29	85.41	53.55	30.82	31.13	27.31	60.68	83.87	63.16	26.84	305.49	546.66	10.91	77.76	24.8	36.35	30.99	88.39	11.51	19.27	49.52	23.08	28.45
ACADVL	1394.58	595.99	84.55	236.56	315.14	51.77	461.05	300.44	396.31	462.72	391.12	170.6	225.19	6.51	809.77	138.42	16.09	57.74	399.42	826.66	136.62	197.17	115	31.61	190.49	91.62	246.82	212.87	451.82	36.32	37.81	149.45	577.04	481.77	83.24	986.31	2031.63	11.4	230.95	58.75	82.51	346.05	370.41	46.47	19.27	310.3	102.59	113.82
ACAP2	145.3	69.68	43.88	119.11	180.91	14.79	68.59	41.1	83.17	84.83	19.75	28.03	15.8	6.51	111.64	21.95	8.19	14.44	66.57	228.04	36.34	149.24	56.37	11.99	34.7	24.11	117.57	65.68	61.94	10.38	31.51	59.56	122.04	90.23	42.98	113.47	244.77	6.44	107.31	41.77	32.37	82.64	98.92	15.35	16.52	59.72	43.6	60.97
ACAP3	97.41	77.02	26.76	63.08	64.56	22.19	28.58	12.77	59.6	84.83	27.66	23.15	7.9	13.02	44.35	15.19	11.32	28.87	39.02	135.4	17.05	36.07	26.31	11.99	18.46	12.06	43.84	30.31	35.91	15.57	18.91	35.96	69.81	74.92	26.61	43.64	89.75	9.17	63.76	21.54	29.98	61.98	39.99	18.33	11.01	39.01	20.52	12.19
ACAT1	207.94	77.02	31.04	48.97	64.56	38.83	26.67	10.37	32.66	69.41	90.87	52.4	15.8	26.03	45.88	23.63	9.98	28.87	106.74	122.34	32.75	27.43	33.07	18.53	93.77	19.29	110.75	75.45	20.95	25.94	18.91	57.31	135.1	106.36	27.97	244.39	416.12	10.66	80.87	28.07	42.45	72.31	77.87	23.02	16.52	48.02	15.39	24.39
ACAT2	332.9	31.17	53.52	65.57	91.19	31.43	72.4	32.32	113.81	107.97	29.63	42.65	3.95	32.54	112.41	16.04	7.15	14.44	52.8	205.48	24	58.06	37.58	21.8	55.38	19.29	94.83	60.63	37.4	20.76	39.91	48.32	86.38	111.28	26.38	87.28	146.86	8.43	66.1	27.41	42.98	20.66	37.88	21.74	24.78	51.32	30.78	24.39
ACBD3	180.39	88.02	39.6	76.36	120.73	48.07	53.35	64.64	84.85	158.1	49.38	34.12	35.56	19.53	142.99	27.85	10.28	28.87	96.41	252.99	30.96	42.5	54.12	22.89	95.98	33.75	252.34	177.16	78.69	5.19	25.21	69.67	172.76	112.92	30.7	157.11	220.3	8.67	78.54	26.76	43.51	98.13	197.83	24.3	11.01	83.13	41.04	44.71
ACBD4	80.36	18.34	24.62	26.56	38.66	20.34	40.01	5.98	21.89	34.7	25.68	17.06	7.9	13.02	41.67	8.44	5.66	14.44	20.66	55.82	10.32	16.55	30.07	7.63	9.6	9.64	27.28	22.23	14.96	10.38	27.31	35.96	31.64	28.44	19.1	52.37	106.07	6.69	25.66	15.67	17.78	20.66	58.93	14.07	16.52	23.41	15.39	28.45
ACBD5	165.3	40.34	35.32	84.67	112.71	33.28	30.48	15.16	101.35	119.54	33.58	47.52	23.7	6.51	53.91	22.79	11.77	14.44	94.12	157.97	32.98	23.97	43.6	20.71	29.53	28.93	104.9	80.83	50.57	36.32	25.21	60.68	125.55	105.27	35.93	148.38	179.5	14.38	79.31	31.98	35.29	56.81	111.54	20.46	13.76	49.82	38.47	69.1
ACBD6	80.36	18.34	10.7	41.5	54.35	16.64	41.91	28.33	29.29	46.27	9.88	10.97	7.9	13.02	68.44	9.28	4.77	14.44	24.1	103.33	13.01	19.03	12.03	10.9	22.15	14.47	91.58	57.26	27.53	5.19	21.01	26.97	69.31	48.67	16.37	104.74	130.55	6.69	36.55	13.71	20.16	25.82	48.41	14.07	8.26	35.11	17.95	16.26
ACBD7	32.14	33.01	28.9	51.46	66.02	27.73	19.05	9.58	30.3	34.7	31.61	21.93	11.85	6.51	23.7	16.04	8.19	14.44	44.76	134.21	13.24	17.3	14.28	8.72	11.08	2.41	36.7	18.19	11.67	15.57	12.6	37.08	47.71	41.83	15.01	8.73	73.43	11.65	27.99	19.58	28.65	25.82	63.14	17.05	11.01	20.11	7.69	20.32
ACCS	97.08	58.68	32.11	19.92	22.25	24.04	24.77	13.17	33.67	23.14	29.63	25.59	3.95	6.51	45.88	26.17	7.3	14.44	49.35	77.2	13.91	16.06	23.3	11.99	19.94	19.29	51.96	38.73	13.17	10.38	14.7	34.84	64.28	61.25	27.29	69.83	146.86	9.91	41.21	27.41	24.41	61.98	35.78	11.94	8.26	45.01	28.21	40.65
ACD	91.18	22.01	25.69	69.72	93.74	29.58	28.58	14.76	63.98	53.98	27.66	19.5	19.75	45.56	39	19.41	9.24	14.44	48.21	83.14	16.83	15.07	24.05	13.08	23.63	7.23	52.94	33.01	37.1	5.19	25.21	53.94	65.29	57.97	27.97	52.37	97.91	10.16	45.88	17.62	34.76	41.32	65.24	15.77	13.76	47.72	17.95	28.45
ACER2	72.16	49.51	46.02	63.91	101.03	68.41	36.2	10.77	55.22	100.26	29.63	45.09	31.61	13.02	42.44	19.41	15.64	14.44	58.54	78.39	21.54	38.55	32.32	20.71	13.29	12.06	55.21	40.42	22.14	62.27	50.42	59.56	81.86	85.58	35.71	43.64	65.27	29.25	48.99	31.98	60.22	30.99	92.6	33.68	38.54	40.81	15.39	44.71
ACER3	51.17	22.01	31.04	25.73	29.54	9.24	24.77	12.77	20.54	34.7	9.88	18.28	7.9	6.51	33.26	10.97	6.26	28.87	26.4	58.2	12.56	13.1	16.54	15.26	21.41	7.23	38.97	21.89	14.96	31.13	14.7	37.08	39.67	36.64	16.37	96.01	89.75	11.15	23.33	15.67	22.82	30.99	37.88	12.36	8.26	37.21	20.52	36.58
ACHE	43.62	33.01	39.6	38.6	44.13	44.37	36.2	29.92	27.61	61.7	35.56	24.37	11.85	6.51	68.82	20.26	13.26	72.18	30.99	53.45	31.18	19.27	27.81	19.62	11.08	7.23	35.07	21.89	42.19	15.57	33.61	40.45	60.27	53.59	27.52	43.64	81.59	14.62	72.32	27.41	53.86	51.65	48.41	34.53	22.02	55.82	28.21	32.52
ACIN1	360.45	104.53	42.81	143.18	221.76	12.94	76.21	47.88	108.42	104.11	45.43	31.68	23.7	13.02	143.37	34.61	7.15	14.44	107.89	362.26	43.07	74.87	42.09	20.71	71.62	28.93	187.06	136.41	47.28	10.38	12.6	66.3	291.79	279.99	47.76	253.12	342.68	3.47	126.75	50.91	25.47	103.3	256.76	15.77	2.75	82.53	35.91	73.17
ACKR2	43.29	29.34	36.39	49.8	67.11	61.01	19.05	5.59	27.61	26.99	25.68	31.68	27.66	26.03	24.09	15.19	9.09	14.44	41.32	45.13	16.6	17.54	29.31	16.35	14.03	16.88	124.71	106.43	15.26	36.32	37.81	47.2	46.71	38.55	26.38	52.37	48.95	17.84	38.1	23.5	36.35	20.66	73.66	27.71	16.52	22.51	23.08	40.65
ACKR3	41	53.18	25.69	37.77	62.37	40.68	72.4	57.85	21.21	46.27	21.73	21.93	39.51	19.53	222.52	19.41	9.09	14.44	30.99	100.96	12.56	19.52	21.05	16.35	8.86	12.06	24.36	16.17	11.37	20.76	27.31	61.8	29.63	40.74	17.28	43.64	48.95	16.85	42.77	11.75	33.69	67.14	35.78	21.32	35.79	48.02	20.52	20.32
ACLY	225	47.68	21.41	76.36	76.96	14.79	32.39	25.54	68.35	46.27	13.83	18.28	15.8	6.51	80.29	10.13	11.92	14.44	45.91	182.91	23.78	21	24.05	18.53	46.52	19.29	90.28	63.99	28.43	20.76	27.31	34.84	69.31	72.18	19.1	157.11	138.71	7.68	59.88	22.85	29.45	36.15	153.64	7.67	11.01	44.41	28.21	20.32
ACO1	115.12	34.84	35.32	42.75	63.83	59.16	11.43	10.37	38.72	104.11	23.7	34.12	11.85	32.54	46.64	24.48	10.73	28.87	47.06	89.08	18.84	29.65	26.31	13.08	10.34	12.06	29.23	28.97	14.96	31.13	29.41	31.46	80.35	57.42	28.66	69.83	106.07	15.37	38.1	24.15	41.92	41.32	67.35	16.63	19.27	30.31	12.82	48.78
ACO2	133.82	69.68	38.53	49.8	60.91	35.13	53.35	32.72	97.98	84.83	77.04	23.15	51.36	6.51	96.73	26.17	9.24	57.74	80.34	146.09	20.64	40.52	32.32	17.44	29.53	12.06	69.18	58.61	42.19	15.57	27.31	59.56	97.43	74.64	32.07	139.65	269.25	10.41	95.64	28.07	47.22	72.31	126.28	29.42	19.27	63.92	33.34	36.58
ACOD1	33.78	18.34	39.6	22.83	37.57	44.37	13.34	7.18	21.55	115.68	23.7	24.37	15.8	39.05	21.41	15.19	9.39	14.44	22.96	32.07	16.38	14.33	15.78	7.63	17.72	4.82	21.11	10.44	13.76	20.76	27.31	47.2	36.66	31.44	17.97	61.1	65.27	11.65	34.99	33.29	27.59	20.66	21.05	20.46	19.27	26.11	17.95	20.32
ACOT1	118.07	45.85	22.48	47.31	64.19	33.28	20.96	19.15	29.29	53.98	37.53	36.56	19.75	6.51	39	17.73	8.94	28.87	48.21	89.08	20.64	30.39	19.54	20.71	25.1	19.29	49.36	30.99	19.75	10.38	23.11	51.69	106.47	79.57	20.47	122.2	146.86	12.89	63.76	19.58	23.08	46.48	92.6	15.35	8.26	41.41	17.95	16.26
ACOT11	66.91	66.02	26.76	28.64	41.22	25.88	30.48	16.36	40.07	34.7	63.21	46.31	11.85	19.53	49.7	22.79	23.69	57.74	68.87	98.58	23.33	22.73	22.55	21.8	19.2	19.29	39.62	23.91	70.32	20.76	25.21	77.54	84.87	59.88	20.24	69.83	130.55	9.67	95.64	18.93	35.29	41.32	42.09	20.89	16.52	56.42	25.65	40.65
ACOT13	105.94	38.51	28.9	46.9	65.65	27.73	36.2	47.48	58.25	69.41	27.66	32.9	11.85	6.51	96.73	18.57	8.64	14.44	40.17	152.03	22.66	26.19	27.81	11.99	39.87	19.29	90.61	59.28	36.21	10.38	27.31	35.96	101.45	108.82	24.11	113.47	146.86	9.17	72.32	22.19	29.71	46.48	103.13	19.61	2.75	49.52	23.08	12.19
ACOT2	96.1	38.51	32.11	44.82	67.84	42.52	41.91	13.57	34.68	61.7	45.43	36.56	19.75	39.05	47.41	28.7	21.01	43.31	53.95	84.33	30.06	31.87	42.09	23.98	22.89	36.17	49.36	38.06	21.54	10.38	42.01	49.44	118.52	87.5	32.75	148.38	114.23	18.84	70.76	29.37	38.2	30.99	130.49	20.46	8.26	41.11	20.52	28.45
ACOT4	61.99	38.51	40.67	40.26	58.36	29.58	28.58	13.17	24.24	57.84	19.75	31.68	15.8	32.54	35.56	20.26	16.69	14.44	45.91	68.89	17.27	31.38	31.57	26.16	22.15	24.11	46.77	33.01	20.65	20.76	33.61	35.96	59.26	50.86	29.56	26.19	81.59	16.85	48.21	22.85	42.18	15.49	77.87	27.29	22.02	47.12	20.52	44.71
ACOT7	289.94	33.01	23.55	24.9	35.38	24.04	28.58	12.77	41.08	53.98	19.75	20.72	7.9	6.51	35.94	10.13	10.73	57.74	28.69	68.89	26.47	39.78	27.06	9.81	45.04	16.88	19.81	13.81	32.91	25.94	18.91	35.96	62.78	65.08	22.06	183.3	326.37	10.41	69.98	24.15	42.18	46.48	39.99	18.33	13.76	68.42	28.21	20.32
ACOT8	91.18	44.01	36.39	46.07	63.1	18.49	28.58	33.52	46.47	23.14	35.56	15.84	15.8	6.51	63.85	17.73	12.07	57.74	57.39	99.77	28.04	37.31	32.32	15.26	29.53	16.88	97.1	77.47	32.61	25.94	31.51	51.69	78.35	64.53	28.66	69.83	106.07	13.88	54.43	28.72	35.82	30.99	77.87	15.77	22.02	49.22	17.95	28.45
ACOT9	108.23	71.52	13.91	27.39	43.4	16.64	28.58	19.95	37.71	96.4	31.61	29.25	7.9	13.02	51.61	14.35	7.6	14.44	26.4	87.89	24.23	17.54	18.04	10.9	22.89	26.52	70.8	48.5	24.24	10.38	12.6	31.46	90.9	63.43	23.88	87.28	138.71	5.45	47.43	14.36	34.22	56.81	86.29	17.48	2.75	39.61	2.56	40.65
ACOX1	129.55	51.35	20.34	61.84	55.08	33.28	32.39	31.52	36.7	46.27	41.48	28.03	23.7	13.02	91.38	22.79	5.66	14.44	55.09	157.97	19.52	30.14	15.78	10.9	34.7	16.88	50.01	37.39	49.37	10.38	27.31	61.8	91.91	66.44	22.51	174.57	342.68	7.68	70.76	26.76	24.14	82.64	94.71	18.33	16.52	70.22	28.21	32.52
ACOX2	44.61	53.18	41.74	41.09	72.95	29.58	22.86	8.38	23.91	42.42	27.66	35.34	31.61	26.03	24.09	25.32	9.98	28.87	42.47	60.57	12.56	14.08	30.82	13.08	11.08	12.06	38.65	19.2	12.87	25.94	33.61	28.09	53.23	39.37	25.7	52.37	48.95	17.1	28.77	26.76	32.63	25.82	48.41	16.63	19.27	19.51	12.82	8.13
ACOX3	48.54	34.84	27.83	31.54	41.58	24.04	36.2	25.14	30.3	53.98	25.68	19.5	7.9	6.51	72.26	17.73	9.98	14.44	49.35	87.89	15.03	15.57	17.29	13.08	17.72	7.23	42.54	28.29	15.56	5.19	21.01	29.22	43.19	46.76	19.33	26.19	97.91	8.43	36.55	12.4	23.08	41.32	88.39	18.33	16.52	30.61	10.26	24.39
ACP1	253.86	71.52	39.6	84.25	109.06	42.52	83.83	37.9	100.34	111.82	37.53	30.46	27.66	6.51	129.61	20.26	15.5	14.44	51.65	104.52	37.46	70.67	37.58	22.89	59.81	9.64	162.71	110.47	58.95	25.94	31.51	75.29	124.55	143.82	38.43	279.31	310.05	16.36	96.42	21.54	36.61	30.99	109.44	23.45	11.01	41.41	23.08	28.45
ACP2	89.21	53.18	32.11	36.11	55.81	16.64	60.97	23.94	56.23	165.81	51.36	28.03	23.7	26.03	79.14	17.73	13.71	14.44	40.17	102.14	28.72	31.63	36.83	22.89	16.98	31.34	52.29	44.8	21.24	36.32	25.21	64.05	87.39	76.83	24.33	52.37	89.75	15.61	64.54	30.03	42.98	36.15	52.62	25.15	16.52	65.42	48.73	36.58
ACP3	33.45	38.51	26.76	34.03	61.64	44.37	28.58	11.57	35.69	69.41	45.43	25.59	7.9	13.02	26.38	16.04	10.58	43.31	30.99	57.01	18.62	26.93	20.29	22.89	9.6	12.06	28.25	20.55	14.66	20.76	33.61	39.33	39.67	30.9	24.79	61.1	122.39	14.13	38.1	19.58	30.24	25.82	50.51	22.6	13.76	28.81	10.26	16.26
ACP5	141.03	33.01	65.29	24.9	46.32	51.77	51.44	16.36	38.39	331.62	13.83	24.37	19.75	32.54	55.06	17.73	19.22	14.44	24.1	62.95	85.47	30.89	54.12	20.71	35.44	40.99	41.25	79.49	19.15	25.94	37.81	58.43	145.14	57.69	55.72	148.38	171.34	11.15	134.52	71.15	35.02	294.4	42.09	25.15	13.76	199.56	92.33	40.65
ACP6	108.23	42.18	32.11	80.93	129.12	33.28	87.64	40.7	44.78	46.27	41.48	31.68	3.95	32.54	126.93	26.17	14.3	14.44	47.06	180.53	23.33	30.14	33.82	18.53	30.27	21.7	178.62	121.59	32.61	31.13	35.71	58.43	93.91	89.14	32.52	122.2	187.66	11.9	37.32	19.58	42.98	36.15	88.39	30.27	16.52	58.82	35.91	32.52
ACR	62.32	40.34	40.67	80.93	129.85	72.11	62.87	10.77	42.09	65.55	27.66	32.9	19.75	13.02	41.29	16.04	8.64	43.31	32.14	146.09	16.6	27.18	36.83	9.81	8.12	14.47	59.76	31.66	19.75	36.32	31.51	59.56	51.73	46.21	29.11	61.1	97.91	25.28	52.1	29.37	50.94	41.32	69.45	31.98	35.79	29.71	10.26	28.45
ACRBP	74.45	9.17	19.27	39.43	51.79	24.04	20.96	7.18	20.88	38.56	17.78	26.81	3.95	32.54	18.73	18.57	11.92	28.87	17.22	42.76	13.46	16.8	24.8	14.17	12.55	4.82	23.38	15.49	13.76	20.76	35.71	57.31	54.24	39.37	25.47	43.64	32.64	15.12	42.77	22.85	29.45	30.99	58.93	19.61	19.27	30.61	5.13	8.13
ACRV1	31.49	23.84	44.95	29.88	49.61	33.28	9.53	7.18	21.89	30.85	13.83	17.06	11.85	32.54	24.85	5.06	12.07	14.44	22.96	54.64	15.48	16.8	21.8	21.8	11.08	4.82	27.93	24.92	11.67	51.89	25.21	51.69	52.23	44.02	21.83	34.91	65.27	17.1	25.66	16.97	35.02	20.66	61.03	20.46	22.02	32.71	10.26	48.78
ACSBG2	37.39	36.68	32.11	24.49	32.1	36.98	30.48	12.77	28.28	38.56	19.75	20.72	3.95	13.02	26	9.28	10.58	14.44	28.69	33.26	13.46	19.27	17.29	7.63	11.81	12.06	33.13	21.22	11.97	31.13	46.21	40.45	40.18	34.45	15.24	34.91	97.91	12.64	48.21	16.32	36.88	5.16	35.78	17.48	2.75	31.21	10.26	36.58
ACSF2	213.84	165.04	71.71	73.04	110.88	57.31	78.11	45.09	94.28	96.4	104.69	43.87	90.87	26.03	193.08	58.24	43.8	57.74	126.25	212.6	84.35	47.19	48.11	64.31	92.29	48.22	132.5	105.09	65.53	51.89	113.44	83.15	168.24	126.05	102.11	436.42	603.78	17.6	93.31	43.73	68.18	216.93	197.83	44.77	35.79	119.44	58.99	65.04
ACSF3	122.99	93.52	49.23	63.5	109.79	64.71	68.59	16.76	59.93	88.69	49.38	37.78	35.56	19.53	61.56	26.17	12.96	14.44	82.64	116.4	38.81	25.2	44.35	29.43	40.61	24.11	72.42	52.54	44.58	20.76	29.41	77.54	94.42	83.67	44.8	113.47	171.34	14.13	74.65	43.08	48.55	67.14	98.92	34.11	16.52	71.72	23.08	65.04
ACSL1	117.42	78.85	46.02	37.77	57.99	35.13	45.72	24.74	167.68	308.48	71.11	104.8	19.75	13.02	48.17	15.19	14.01	28.87	40.17	174.6	40.16	55.35	43.6	10.9	89.34	45.81	62.35	67.7	81.09	20.76	35.71	53.94	65.29	56.6	34.8	218.21	489.55	17.1	111.2	30.68	34.76	123.96	124.17	22.6	27.53	65.42	30.78	89.43
ACSL3	162.68	62.35	20.34	45.24	56.17	18.49	20.96	27.93	96.3	57.84	31.61	35.34	27.66	6.51	92.14	15.19	6.26	14.44	63.13	95.02	15.26	21.5	21.05	8.72	25.1	9.64	308.85	185.58	14.96	10.38	12.6	40.45	70.31	62.89	19.1	52.37	81.59	9.67	58.32	18.28	29.71	25.82	263.08	19.61	11.01	34.81	12.82	28.45
ACSL4	100.69	93.52	46.02	69.31	79.88	57.31	66.68	34.31	172.06	146.53	37.53	42.65	31.61	6.51	100.17	29.54	15.35	72.18	53.95	128.27	53.39	25.7	47.35	23.98	39.87	60.28	70.47	41.09	45.48	41.51	42.01	64.05	68.8	55.78	38.21	218.21	261.09	9.42	87.87	33.94	40.86	144.62	77.87	23.02	22.02	92.43	33.34	77.23
ACSL5	24.93	29.34	20.34	11.21	20.43	20.34	17.15	7.98	20.54	30.85	19.75	20.72	23.7	6.51	33.26	7.6	5.07	43.31	17.22	23.75	18.84	11.37	26.31	8.72	7.38	7.23	18.84	12.8	21.84	10.38	10.5	29.22	26.12	15.04	19.79	34.91	65.27	8.18	37.32	13.71	14.59	10.33	21.05	9.81	11.01	19.21	20.52	28.45
ACSM2B	30.5	34.84	37.46	36.11	60.91	40.68	28.58	4.79	31.65	57.84	1.98	28.03	7.9	32.54	17.2	13.5	9.54	57.74	20.66	33.26	11.22	17.3	29.31	18.53	13.29	12.06	24.36	17.18	10.77	36.32	39.91	42.7	36.66	32.81	21.15	17.46	65.27	20.82	34.99	22.19	33.16	15.49	54.72	25.15	27.53	21.01	7.69	48.78
ACSM3	47.23	31.17	42.81	48.14	73.68	51.77	76.21	69.03	74.08	57.84	19.75	31.68	19.75	6.51	158.67	16.88	12.96	28.87	41.32	53.45	20.64	24.21	32.32	19.62	17.72	19.29	38	33.01	15.56	25.94	50.42	53.94	53.74	50.31	26.84	61.1	138.71	19.33	45.1	30.03	50.41	30.99	88.39	24.3	13.76	38.71	15.39	36.58
ACSM5	79.7	64.18	69.57	100.85	135.32	94.29	36.2	13.17	61.28	123.39	55.31	49.96	27.66	32.54	42.82	29.54	20.11	14.44	53.95	81.95	25.8	44.23	39.84	25.07	21.41	14.47	61.06	40.42	27.83	62.27	69.32	91.02	96.42	77.11	45.94	87.28	57.11	44.12	68.43	40.47	80.39	67.14	117.86	48.18	71.58	52.22	38.47	32.52
ACSS1	63.96	75.19	42.81	30.3	67.48	20.34	104.78	104.14	156.91	115.68	71.11	26.81	39.51	6.51	225.19	26.17	8.19	28.87	185.94	138.96	43.52	93.4	60.13	7.63	8.86	16.88	178.62	119.57	53.56	15.57	37.81	47.2	54.74	31.99	53.44	235.67	203.98	15.12	87.87	43.73	40.06	51.65	109.44	25.15	11.01	59.72	20.52	32.52
ACSS2	108.23	44.01	25.69	31.54	41.22	20.34	22.86	14.76	67.01	38.56	51.36	25.59	11.85	19.53	38.62	26.17	8.64	28.87	52.8	84.33	13.24	21.5	21.05	8.72	19.2	28.93	76.64	44.46	19.45	15.57	27.31	34.84	76.34	38.28	18.19	78.56	57.11	11.65	38.1	16.32	30.51	30.99	71.56	14.07	22.02	27.91	17.95	20.32
ACSS3	31.49	71.52	24.62	53.95	72.58	48.07	20.96	18.35	44.78	34.7	57.29	31.68	19.75	13.02	57.73	21.1	10.43	28.87	47.06	127.09	13.46	14.83	20.29	17.44	12.55	12.06	49.69	27.28	33.21	25.94	31.51	40.45	92.91	87.22	20.24	43.64	73.43	17.1	69.98	20.89	25.47	30.99	130.49	20.46	22.02	19.81	10.26	52.84
ACTA2	62.97	55.01	33.18	64.33	286.32	42.52	45.72	27.93	17.17	61.7	138.28	36.56	7.9	13.02	114.32	24.48	15.79	14.44	56.24	64.14	32.98	28.17	34.58	208.19	22.89	45.81	130.88	47.15	37.7	20.76	48.32	69.67	404.28	423.26	33.89	130.93	138.71	12.89	53.65	25.46	35.55	51.65	214.67	26.01	16.52	39.01	23.08	333.32
ACTBL2	41.98	16.5	35.32	34.45	44.5	31.43	26.67	10.77	23.23	34.7	11.85	25.59	7.9	19.53	34.79	20.26	12.22	14.44	41.32	52.26	13.01	16.06	15.78	13.08	8.86	9.64	27.61	14.82	15.26	20.76	37.81	47.2	46.2	35.82	24.11	17.46	32.64	15.61	34.99	18.28	34.76	36.15	61.03	28.56	16.52	23.71	15.39	12.19
ACTC1	58.05	29.34	32.11	36.94	40.85	25.88	26.67	10.37	22.9	23.14	25.68	24.37	15.8	13.02	34.41	12.66	8.34	28.87	16.07	90.27	15.48	22.48	29.31	11.99	14.03	2.41	27.28	22.57	22.74	10.38	23.11	33.71	37.16	40.19	20.24	52.37	65.27	12.39	43.55	18.93	28.65	20.66	58.93	14.07	19.27	28.21	30.78	16.26
ACTG2	42.31	29.34	31.04	40.67	73.68	49.92	41.91	14.76	32.66	34.7	71.11	34.12	11.85	13.02	49.7	10.97	10.58	14.44	20.66	61.76	12.11	17.79	26.31	42.51	10.34	19.29	234.48	187.27	15.56	20.76	42.01	51.69	142.63	108.55	21.61	61.1	57.11	18.09	40.44	17.62	34.22	25.82	132.59	26.43	11.01	32.41	10.26	48.78
ACTL10	35.09	25.67	31.04	21.58	39.76	49.92	26.67	9.58	40.07	30.85	15.8	20.72	3.95	32.54	25.62	9.28	14.75	43.31	26.4	38.01	15.48	20.01	21.8	14.17	8.12	7.23	35.72	28.63	11.97	31.13	27.31	24.72	29.13	34.45	22.29	43.64	81.59	11.9	34.21	8.49	26.27	25.82	46.3	18.76	22.02	27.91	10.26	28.45
ACTL6A	143.33	40.34	55.66	177.22	226.51	59.16	57.16	45.49	151.18	88.69	49.38	34.12	11.85	13.02	115.08	25.32	15.2	14.44	49.35	232.79	37.91	96.86	48.11	11.99	47.25	14.47	272.8	166.72	45.18	25.94	42.01	70.79	155.18	166.24	35.02	148.38	277.41	11.65	83.98	30.68	42.71	30.99	157.85	21.74	11.01	60.32	15.39	32.52
ACTL9	56.74	34.84	54.59	46.07	73.68	46.22	22.86	9.18	35.02	34.7	27.66	28.03	11.85	13.02	46.64	17.73	19.52	43.31	20.66	85.52	22.21	27.92	32.32	17.44	20.67	21.7	48.07	35.37	23.64	25.94	50.42	44.95	58.76	59.61	29.56	61.1	48.95	17.1	55.99	24.8	49.35	36.15	94.71	25.58	27.53	39.01	25.65	16.26
ACTN1	399.48	80.69	26.76	43.99	71.12	25.88	49.53	24.34	48.15	134.96	84.94	41.43	23.7	6.51	76.85	24.48	7	28.87	98.71	267.24	35	32.12	33.82	39.24	43.56	33.75	182.19	121.93	21.24	25.94	18.91	33.71	189.84	122.22	31.84	209.48	163.18	4.21	55.21	16.32	13.53	180.77	671.37	12.79	11.01	43.81	23.08	117.88
ACTN2	32.14	18.34	41.74	31.13	56.17	40.68	24.77	16.36	26.94	42.42	23.7	25.59	7.9	19.53	31.35	13.5	7.6	14.44	30.99	49.88	15.48	22.48	24.8	13.08	10.34	4.82	35.4	27.62	14.36	25.94	27.31	39.33	46.71	45.66	17.74	34.91	97.91	12.39	40.44	23.5	40.59	25.82	48.41	28.56	13.76	28.51	20.52	20.32
ACTN4	335.2	311.75	72.78	147.75	239.64	94.29	173.37	157.2	344.79	250.64	98.77	73.11	82.97	39.05	360.15	66.68	18.62	115.48	319.08	437.08	50.48	131.7	89.45	23.98	157.27	31.34	520.92	366.11	198.38	25.94	69.32	149.45	271.2	209.99	66.18	488.79	620.09	26.52	263.61	67.23	87.55	216.93	795.54	35.39	35.79	153.35	51.3	81.3
ACTR10	207.61	115.53	41.74	103.34	117.81	44.37	76.21	45.88	72.06	104.11	71.11	56.05	27.66	13.02	139.55	49.8	25.03	28.87	115.92	257.74	52.72	76.35	48.11	37.06	79.74	48.22	155.56	103.74	73.91	31.13	54.62	84.28	211.43	180.19	42.3	235.67	293.73	15.61	112.75	39.82	58.37	118.79	181	29.84	19.27	113.14	35.91	73.17
ACTR1A	201.38	66.02	26.76	112.89	110.88	33.28	47.63	41.1	97.31	77.12	47.41	31.68	35.56	13.02	118.52	9.28	8.94	14.44	56.24	160.34	27.37	25.2	35.33	15.26	37.66	28.93	118.54	94.98	56.25	25.94	21.01	65.18	163.22	148.74	37.98	104.74	261.09	10.41	101.09	28.07	22.55	98.13	136.8	12.79	19.27	88.53	48.73	52.84
ACTR1B	138.41	71.52	42.81	59.76	83.89	16.64	17.15	13.57	58.59	65.55	43.46	30.46	11.85	13.02	37.47	21.95	9.39	14.44	49.35	109.27	20.86	35.83	25.56	13.08	28.8	28.93	75.02	69.05	43.99	20.76	23.11	52.81	67.3	57.69	28.2	130.93	212.14	10.66	48.21	15.67	25.47	41.32	52.62	16.2	8.26	48.32	28.21	56.91
ACTR2	863.9	161.38	123.09	170.58	228.69	66.56	230.53	217.45	208.09	296.91	128.4	45.09	67.16	32.54	575.41	42.2	29.2	43.31	138.88	363.44	267.86	118.11	142.06	26.16	228.88	110.91	461.82	314.58	228.3	20.76	31.51	221.37	355.06	278.07	128.72	907.75	1672.62	17.84	326.59	128.59	109.84	309.9	288.33	59.26	27.53	323.2	164.15	154.46
ACTR3	720.9	276.91	149.84	184.27	269.55	85.05	198.14	183.54	280.82	528.28	102.72	104.8	94.82	39.05	440.83	63.3	63.92	14.44	254.8	402.64	269.21	132.68	178.89	45.78	301.24	144.66	530.02	373.19	242.67	15.57	46.21	206.76	376.66	358.46	192.63	768.1	1501.28	17.35	335.14	138.38	104.27	387.37	343.05	65.66	19.27	285.39	130.81	134.14
ACTR3B	107.58	108.2	54.59	78.85	93.37	40.68	93.35	79.8	115.83	146.53	43.46	32.9	55.31	13.02	155.23	36.29	9.83	43.31	112.48	141.34	36.34	68.44	54.87	20.71	79.74	24.11	265.98	189.63	77.2	15.57	18.91	115.74	107.98	93.78	39.34	314.22	530.34	19.08	135.3	35.9	68.71	46.48	138.9	41.78	22.02	110.14	30.78	36.58
ACTR5	107.91	45.85	42.81	39.01	66.02	36.98	43.82	20.75	34.34	34.7	13.83	24.37	11.85	19.53	56.97	24.48	7.6	14.44	44.76	78.39	20.19	30.64	34.58	11.99	23.63	14.47	95.48	61.97	25.43	20.76	33.61	42.7	60.27	66.17	31.38	96.01	97.91	16.85	48.21	31.33	41.39	46.48	98.92	19.61	19.27	41.11	12.82	32.52
ACTR6	124.96	73.35	42.81	53.54	87.54	31.43	47.63	41.5	67.34	77.12	31.61	30.46	19.75	6.51	80.67	22.79	6.7	14.44	58.54	122.34	22.43	33.85	36.83	11.99	23.63	26.52	92.88	72.08	59.84	10.38	31.51	67.42	80.35	67.26	28.43	130.93	334.52	10.16	58.32	29.37	32.37	51.65	111.54	21.32	16.52	55.22	28.21	44.71
ACTR8	56.74	23.84	36.39	70.55	93.74	22.19	20.96	12.37	32.66	26.99	33.58	18.28	15.8	26.03	37.09	8.44	6.56	14.44	21.81	79.58	16.83	13.34	27.81	7.63	28.8	9.64	75.02	51.2	22.74	5.19	18.91	30.34	55.24	61.79	23.42	69.83	81.59	5.95	38.1	24.15	19.9	36.15	82.08	11.94	5.51	29.11	15.39	24.39
ACTRT2	51.82	27.51	47.09	48.14	71.49	79.5	34.29	10.77	42.76	42.42	25.68	34.12	3.95	32.54	34.79	17.73	15.94	28.87	45.91	70.08	20.86	26.44	36.08	14.17	14.03	9.64	47.74	41.09	24.24	46.7	44.11	61.8	66.29	50.58	30.02	34.91	40.8	22.55	52.88	31.33	52.8	10.33	54.72	30.7	38.54	34.51	28.21	24.39
ACTRT3	56.74	16.5	19.27	29.47	33.92	24.04	13.34	9.18	17.51	30.85	19.75	37.78	3.95	13.02	20.26	11.82	7.9	72.18	26.4	22.57	13.68	25.94	18.04	15.26	14.03	7.23	24.03	16.84	12.27	10.38	21.01	41.58	39.17	27.89	13.65	26.19	32.64	12.39	25.66	9.79	22.02	30.99	42.09	17.48	16.52	23.11	20.52	16.26
ACVR1	146.28	91.69	39.6	56.86	80.24	42.52	40.01	25.54	136.7	107.97	53.34	37.78	39.51	13.02	73.03	30.39	7.3	14.44	70.01	185.28	22.88	25.45	31.57	17.44	22.89	26.52	81.84	59.62	66.73	20.76	42.01	48.32	117.52	80.93	27.75	122.2	212.14	10.16	65.32	16.97	37.14	87.8	105.23	18.76	24.78	95.43	25.65	56.91
ACVR1B	71.17	62.35	32.11	64.74	76.96	36.98	45.72	26.73	119.53	96.4	63.21	40.21	27.66	13.02	81.05	32.07	11.03	14.44	59.68	86.7	19.74	24.21	24.05	15.26	28.06	21.7	71.77	51.53	46.98	41.51	31.51	94.39	86.88	72.73	23.65	192.02	359	12.64	73.87	20.23	32.37	51.65	141.01	17.48	13.76	41.41	20.52	20.32
ACVR1C	45.26	27.51	29.97	53.95	58.36	42.52	17.15	9.97	30.3	42.42	13.83	29.25	11.85	6.51	32.88	6.75	8.49	28.87	22.96	46.32	14.36	34.34	29.31	19.62	12.55	9.64	32.48	20.55	37.1	10.38	23.11	49.44	35.66	39.1	19.79	52.37	73.43	20.57	62.99	23.5	25.73	41.32	48.41	19.61	16.52	32.41	15.39	28.45
ACVR2A	85.93	49.51	33.18	117.87	98.48	55.47	22.86	19.95	61.95	61.7	61.24	41.43	27.66	6.51	52	20.26	9.54	28.87	64.28	239.92	18.84	31.63	27.81	21.8	10.34	12.06	81.84	52.21	35.01	36.32	25.21	53.94	76.34	71.64	21.83	26.19	130.55	18.84	42.77	27.41	35.82	30.99	96.81	22.17	11.01	46.21	15.39	48.78
ACVR2B	95.11	29.34	23.55	157.71	221.03	29.58	30.48	14.76	29.97	61.7	13.83	26.81	19.75	6.51	42.82	15.19	7.9	14.44	29.84	129.46	13.68	15.81	15.03	18.53	25.84	7.23	111.39	63.99	31.42	25.94	18.91	38.21	100.44	195.5	17.74	69.83	89.75	10.41	48.21	15.67	34.22	56.81	119.96	17.48	19.27	27.31	7.69	16.26
ACVRL1	43.62	22.01	36.39	25.73	51.79	40.68	20.96	10.77	24.24	77.12	17.78	17.06	11.85	6.51	32.12	10.97	8.49	14.44	24.1	39.19	21.31	18.78	24.8	27.25	11.08	14.47	23.38	17.51	22.44	25.94	25.21	43.82	38.67	35	19.79	61.1	97.91	9.91	43.55	18.28	38.2	56.81	58.93	19.19	11.01	29.41	5.13	36.58
ACY1	112.17	82.52	38.53	52.29	64.92	51.77	38.1	14.36	37.04	65.55	49.38	23.15	23.7	26.03	52.76	31.23	14.01	43.31	44.76	127.09	24.45	25.94	29.31	26.16	42.82	33.75	96.13	66.02	30.22	25.94	44.11	49.44	68.3	66.72	26.15	174.57	293.73	17.6	47.43	28.07	47.49	25.82	71.56	30.27	22.02	39.91	30.78	36.58
ACY3	40.34	29.34	29.97	23.24	41.22	33.28	30.48	9.18	28.96	46.27	19.75	41.43	19.75	13.02	27.91	12.66	17.88	43.31	43.62	40.38	17.5	19.77	33.82	18.53	9.6	14.47	27.93	18.19	35.31	36.32	29.41	53.94	44.7	36.64	27.52	26.19	122.39	16.11	53.65	16.97	32.1	15.49	54.72	24.3	11.01	29.41	20.52	24.39
ACYP1	80.36	44.01	22.48	55.2	78.78	31.43	19.05	15.96	34.34	50.13	19.75	32.9	11.85	19.53	51.61	19.41	7.6	14.44	71.16	147.28	19.97	45.96	27.81	7.63	26.58	14.47	54.24	36.04	19.45	5.19	12.6	43.82	72.82	86.68	22.51	87.28	122.39	11.9	45.1	18.93	22.55	30.99	111.54	19.19	5.51	43.51	23.08	16.26
ACYP2	64.61	95.36	78.13	73.46	99.21	81.35	59.06	25.93	61.28	88.69	45.43	52.4	27.66	32.54	50.85	31.23	30.84	86.61	57.39	96.21	42.4	46.95	59.38	31.61	28.06	33.75	93.53	56.25	41.59	36.32	48.32	70.79	80.86	74.92	53.44	78.56	163.18	29.74	94.09	36.55	54.65	67.14	105.23	33.25	55.06	62.72	38.47	52.84
ADA	203.35	22.01	44.95	44.41	95.56	27.73	43.82	51.07	71.72	92.54	25.68	29.25	3.95	13.02	107.82	12.66	10.58	72.18	21.81	305.24	41.95	27.43	37.58	10.9	37.66	16.88	55.21	40.08	45.78	10.38	21.01	101.13	90.4	66.72	34.34	253.12	310.05	18.34	268.27	47	51.73	67.14	56.82	26.01	8.26	437.54	94.9	48.78
ADA2	49.53	36.68	27.83	27.81	27.36	25.88	19.05	12.77	20.54	150.39	21.73	26.81	11.85	6.51	35.94	21.1	8.34	14.44	44.76	86.7	23.11	14.58	40.59	13.08	8.86	24.11	45.14	33.01	17.65	5.19	12.6	44.95	33.65	37.73	37.07	26.19	97.91	10.66	52.88	21.54	20.96	72.31	31.57	14.92	19.27	44.11	20.52	16.26
ADAD1	29.85	23.84	37.46	19.09	32.46	27.73	13.34	7.98	20.88	38.56	29.63	23.15	11.85	32.54	23.32	10.13	6.7	14.44	27.55	42.76	16.83	14.58	19.54	18.53	8.12	2.41	17.86	17.18	14.06	36.32	21.01	30.34	40.18	32.54	17.74	8.73	57.11	12.39	27.99	15.67	29.18	36.15	46.3	19.61	22.02	21.01	17.95	24.39
ADAM10	378.49	108.2	72.78	123.68	176.54	35.13	55.25	60.65	168.69	104.11	55.31	43.87	35.56	13.02	178.93	27.85	10.28	57.74	103.3	861.1	60.8	45.96	55.62	25.07	53.16	40.99	153.29	118.89	61.34	31.13	29.41	66.3	175.77	173.62	60.72	322.95	448.75	14.87	99.53	39.16	49.88	123.96	189.41	29.84	8.26	102.93	69.25	24.39
ADAM11	74.45	36.68	48.16	41.92	67.11	38.83	41.91	10.77	35.69	23.14	35.56	29.25	11.85	13.02	36.32	18.57	14.01	43.31	41.32	83.14	18.4	24.21	35.33	16.35	14.03	9.64	37.02	26.94	20.05	36.32	25.21	52.81	64.28	58.51	27.29	61.1	81.59	13.38	57.54	20.89	37.94	25.82	82.08	25.15	22.02	33.91	23.08	20.32
ADAM12	30.17	12.84	31.04	27.39	35.38	38.83	26.67	11.17	18.52	30.85	27.66	24.37	11.85	6.51	37.09	10.97	8.34	28.87	24.1	46.32	19.97	11.61	32.32	17.44	16.24	16.88	26.31	17.85	12.57	25.94	25.21	47.2	31.64	36.64	20.24	34.91	73.43	12.89	35.77	18.93	23.35	41.32	92.6	15.77	16.52	24.61	10.26	101.62
ADAM15	4201.45	3344.88	1513.41	1090.27	2329.61	3718.08	3560.78	2111.08	1498.36	2568.12	2605.52	1904.63	774.35	1112.94	7975.4	1336.97	7302.14	13410.5	1392.24	6654.81	3455.51	1409.12	1745.32	3301.59	4573.99	2772.71	2963.16	1996.28	3120.26	1432.1	3787.52	2275.52	3257.86	3123.33	2852.09	22397	34921.1	31.23	2808.68	1007.16	1586.27	9018.02	4617.5	989.11	1159	4608.28	2341.69	1788.53
ADAM17	171.53	45.85	28.9	35.69	60.91	22.19	43.82	18.75	40.74	34.7	15.8	15.84	3.95	6.51	71.5	10.97	6.7	14.44	30.99	45.13	20.64	34.84	23.3	10.9	20.67	12.06	55.53	47.15	35.61	20.76	25.21	39.33	71.31	63.16	25.47	104.74	146.86	8.67	47.43	20.89	22.82	25.82	61.03	18.76	13.76	30.01	23.08	20.32
ADAM19	48.21	38.51	68.5	43.99	46.69	35.13	47.63	28.73	29.29	146.53	9.88	26.81	11.85	32.54	68.44	10.13	33.38	14.44	21.81	92.64	77.62	62.02	66.9	20.71	19.94	28.93	25.98	19.54	21.54	20.76	25.21	53.94	59.76	48.12	72.32	130.93	187.66	9.91	132.19	58.75	39	72.31	23.15	24.3	5.51	95.43	71.82	97.56
ADAM22	34.44	14.67	20.34	40.67	43.4	16.64	26.67	6.38	26.26	19.28	7.9	14.62	3.95	6.51	31.35	10.97	6.41	14.44	20.66	60.57	10.77	12.85	12.03	16.35	20.67	9.64	17.54	9.77	23.34	5.19	18.91	25.85	29.63	37.19	14.1	69.83	179.5	9.91	32.66	12.4	29.71	25.82	25.26	16.2	13.76	21.01	2.56	16.26
ADAM23	59.36	18.34	24.62	45.65	55.08	31.43	43.82	23.94	30.64	61.7	15.8	25.59	3.95	6.51	85.26	10.97	8.19	57.74	29.84	51.07	10.99	48.68	33.07	16.35	16.98	19.29	31.83	23.58	31.12	46.7	33.61	57.31	88.39	92.96	21.15	43.64	57.11	15.37	57.54	17.62	23.08	10.33	33.67	16.63	11.01	75.62	28.21	24.39
ADAM28	37.06	496.96	81.34	21.58	38.3	36.98	26.67	13.17	30.98	96.4	37.53	38.99	347.67	6.51	30.59	238.87	15.35	43.31	320.23	453.71	50.48	13.84	42.09	11.99	13.29	12.06	86.39	55.91	38.9	15.57	33.61	33.71	35.66	32.81	74.59	96.01	97.91	9.67	78.54	55.48	29.18	61.98	27.36	19.19	8.26	29.71	35.91	36.58
ADAM32	32.47	40.34	35.32	29.47	40.12	14.79	13.34	7.58	23.91	23.14	25.68	19.5	7.9	19.53	34.79	11.82	8.19	28.87	19.51	62.95	13.46	15.32	14.28	16.35	16.98	7.23	52.29	36.38	11.07	20.76	14.7	38.21	46.71	34.72	15.69	34.91	97.91	14.38	36.55	8.49	24.94	25.82	18.94	17.91	11.01	20.71	10.26	40.65
ADAM33	333.23	23.84	32.11	24.49	36.84	27.73	19.05	7.58	34.01	23.14	13.83	26.81	15.8	32.54	25.62	20.26	7.45	14.44	30.99	33.26	9.87	16.31	15.78	25.07	5.91	21.7	31.5	18.19	10.77	5.19	23.11	49.44	165.73	81.21	20.24	34.91	73.43	16.36	32.66	16.32	29.45	108.46	37.88	18.33	22.02	16.21	7.69	56.91
ADAM8	116.11	31.17	34.25	13.7	20.06	14.79	68.59	39.5	50.84	158.1	21.73	10.97	7.9	13.02	109.73	12.66	8.34	57.74	26.4	36.82	36.57	20.51	43.6	14.17	135.85	50.63	13.96	55.57	82.29	20.76	21.01	56.19	106.47	47.03	34.8	130.93	367.16	3.97	149.3	34.59	19.63	46.48	25.26	7.67	5.51	110.74	56.43	52.84
ADAM9	791.75	161.38	37.46	94.21	140.06	48.07	55.25	35.11	63.64	127.25	59.26	90.17	71.11	45.56	104.76	51.49	9.83	14.44	76.9	334.94	32.75	47.69	33.82	26.16	80.48	14.47	110.75	110.47	58.35	10.38	44.11	93.27	207.41	128.24	28.2	384.05	489.55	13.88	164.85	26.76	47.76	82.64	136.8	31.55	11.01	162.05	46.17	60.97
ADAMDEC1	20.33	18.34	14.98	15.36	20.79	27.73	30.48	5.98	14.82	111.82	7.9	4.87	3.95	32.54	24.85	6.75	5.81	43.31	9.18	43.95	20.19	8.4	12.78	6.54	12.55	19.29	15.26	12.13	11.37	5.19	6.3	16.86	21.09	22.97	10.92	34.91	57.11	6.69	38.88	10.44	15.12	41.32	12.63	10.23	2.75	54.02	43.6	20.32
ADAMTS1	49.53	33.01	28.9	24.49	58.36	57.31	80.02	64.24	21.89	38.56	33.58	37.78	3.95	32.54	156.76	14.35	10.88	57.74	20.66	41.57	14.81	14.08	20.29	30.52	14.03	14.47	33.13	21.89	13.46	15.57	21.01	28.09	277.22	154.48	18.88	52.37	40.8	14.13	35.77	20.23	36.08	72.31	44.2	10.23	19.27	24.61	28.21	28.45
ADAMTS10	82.98	22.01	22.48	27.81	44.5	29.58	34.29	25.14	22.22	34.7	17.78	23.15	11.85	13.02	41.67	5.91	10.28	14.44	24.1	49.88	17.27	13.1	30.82	15.26	12.55	12.06	28.9	17.51	24.84	5.19	35.71	43.82	214.45	121.13	25.47	87.28	81.59	13.38	29.55	25.46	27.33	36.15	65.24	12.36	22.02	53.12	17.95	24.39
ADAMTS13	116.11	38.51	32.11	46.48	63.1	33.28	40.01	10.77	41.42	38.56	25.68	32.9	11.85	26.03	46.26	20.26	14.3	14.44	27.55	90.27	17.5	28.66	26.31	16.35	12.55	12.06	45.79	35.03	20.05	25.94	16.81	55.06	58.76	60.43	24.56	52.37	106.07	12.64	52.88	22.19	41.39	30.99	77.87	27.29	27.53	42.91	15.39	48.78
ADAMTS16	20.01	18.34	12.84	22.41	32.46	12.94	20.96	8.78	26.26	30.85	21.73	9.75	11.85	13.02	34.79	8.44	6.41	28.87	21.81	38.01	11.44	13.1	9.77	13.08	5.17	2.41	71.12	41.76	13.17	15.57	23.11	22.47	30.13	26.8	14.1	34.91	57.11	8.67	20.22	10.44	24.14	15.49	113.65	12.36	19.27	21.61	7.69	28.45
ADAMTS17	26.89	36.68	28.9	24.07	33.92	24.04	30.48	12.77	19.19	46.27	41.48	30.46	19.75	19.53	44.73	20.26	7.3	14.44	37.88	73.64	14.58	128.24	24.8	15.26	22.89	14.47	226.36	109.46	76	31.13	25.21	91.02	47.21	42.65	24.33	52.37	114.23	16.11	117.42	11.75	26.53	56.81	126.28	16.2	22.02	149.45	58.99	8.13
ADAMTS18	25.25	25.67	32.11	34.45	51.43	42.52	13.34	9.18	96.97	30.85	25.68	19.5	11.85	6.51	23.32	15.19	11.62	14.44	19.51	81.95	13.46	14.33	21.05	19.62	8.12	16.88	17.21	14.48	12.57	5.19	21.01	25.85	48.21	39.37	20.47	17.46	48.95	20.57	44.32	17.62	36.61	36.15	46.3	21.32	38.54	28.51	5.13	16.26
ADAMTS20	39.36	18.34	33.18	36.52	59.45	25.88	24.77	5.98	27.27	19.28	27.66	34.12	3.95	32.54	21.79	9.28	9.39	72.18	24.1	58.2	13.01	17.3	21.8	14.17	5.91	7.23	24.03	21.22	15.56	25.94	29.41	28.09	74.83	56.33	21.15	43.64	48.95	13.38	38.1	15.67	34.49	5.16	31.57	23.02	5.51	25.21	17.95	20.32
ADAMTS3	71.17	66.02	58.87	70.14	93.37	64.71	36.2	13.96	58.92	50.13	29.63	46.31	19.75	32.54	65	30.39	15.79	14.44	63.13	91.45	22.21	28.91	32.32	30.52	17.72	26.52	59.11	37.39	29.92	41.51	65.12	65.18	138.11	127.69	38.21	96.01	171.34	28.01	62.21	22.85	59.69	56.81	92.6	46.04	27.53	50.12	28.21	44.71
ADAMTS4	45.26	40.34	53.52	39.84	80.61	59.16	64.78	27.53	25.93	50.13	29.63	34.12	11.85	13.02	131.52	12.66	12.52	144.35	36.73	78.39	23.78	20.51	36.83	19.62	16.24	12.06	151.99	55.24	22.74	36.32	39.91	42.7	63.28	54.96	28.2	113.47	89.75	17.6	34.99	23.5	50.41	36.15	90.5	33.25	19.27	41.71	28.21	48.78
ADAMTS6	229.59	23.84	36.39	25.73	34.65	22.19	17.15	9.58	24.92	46.27	25.68	23.15	7.9	6.51	28.29	7.6	10.13	14.44	28.69	61.76	17.72	15.32	27.06	15.26	11.81	14.47	20.14	14.82	11.07	15.57	23.11	23.6	70.31	91.32	19.79	43.64	48.95	10.16	34.21	20.23	30.78	25.82	44.2	20.46	38.54	24.61	12.82	32.52
ADAMTS7	106.92	25.67	17.12	39.84	79.51	40.68	20.96	15.16	24.58	38.56	33.58	19.5	3.95	32.54	49.7	12.66	13.71	14.44	24.1	43.95	14.58	17.54	15.78	15.26	12.55	16.88	36.37	25.26	16.76	25.94	42.01	23.6	102.45	81.48	20.7	8.73	57.11	14.13	34.99	18.28	29.45	5.16	61.03	17.05	8.26	27.31	7.69	8.13
ADAMTS9	28.86	36.68	24.62	35.69	71.12	35.13	76.21	35.51	27.61	34.7	19.75	76.77	7.9	52.07	96.35	8.44	8.49	57.74	40.17	228.04	12.34	9.14	18.79	15.26	7.38	31.34	33.78	68.04	12.27	31.13	18.91	35.96	46.71	104.72	18.65	139.65	163.18	9.42	30.33	12.4	39.53	36.15	73.66	21.32	13.76	31.51	17.95	8.13
ADAMTSL2	34.77	34.84	37.46	34.86	50.33	53.62	24.77	11.57	60.94	46.27	13.83	25.59	15.8	32.54	30.97	12.66	11.03	14.44	25.25	67.7	14.81	25.45	27.06	25.07	4.43	16.88	36.05	21.22	14.96	20.76	23.11	46.07	39.17	36.09	20.92	26.19	48.95	11.9	30.33	20.23	35.55	36.15	58.93	24.3	13.76	26.11	15.39	32.52
ADAMTSL4	112.83	22.01	16.05	13.7	24.07	14.79	15.24	3.99	13.47	15.42	15.8	19.5	3.95	6.51	21.41	10.13	5.07	28.87	21.81	28.51	11.44	10.87	13.53	14.17	8.12	9.64	36.7	37.72	9.28	5.19	16.81	30.34	63.78	46.48	12.96	17.46	65.27	9.67	32.66	9.14	24.94	20.66	25.26	15.77	16.52	36.01	10.26	32.52
ADAP1	52.48	53.18	25.69	27.39	36.47	29.58	30.48	16.36	44.11	53.98	37.53	28.03	11.85	26.03	52	13.5	8.79	57.74	52.8	71.26	23.33	21.25	27.06	9.81	34.7	14.47	36.7	24.92	20.35	20.76	29.41	38.21	60.77	48.67	22.51	34.91	57.11	16.36	41.21	16.97	36.88	41.32	27.36	15.35	30.28	30.91	28.21	24.39
ADAP2	71.83	27.51	27.83	49.39	74.41	25.88	24.77	19.55	23.23	69.41	19.75	25.59	3.95	52.07	37.47	12.66	7.6	14.44	25.25	39.19	20.19	17.54	18.79	13.08	21.41	36.17	28.9	17.18	11.97	20.76	33.61	35.96	51.73	46.21	20.24	17.46	65.27	8.92	47.43	17.62	32.63	30.99	52.62	18.76	33.04	33.61	7.69	20.32
ADAR	568.72	185.22	107.03	184.27	234.17	44.37	468.67	422.53	293.28	343.19	175.81	51.18	71.11	32.54	1150.43	37.98	31.14	28.87	152.65	610.49	181.49	169.5	151.83	19.62	391.32	216.99	532.94	369.82	255.53	31.13	39.91	166.31	357.07	318.54	94.61	541.16	1036.21	10.91	436.23	165.14	128.41	511.33	566.14	59.26	8.26	556.08	279.57	199.18
ADARB1	68.55	51.35	37.46	35.69	63.47	57.31	53.35	39.5	33.67	57.84	45.43	32.9	7.9	19.53	99.41	18.57	49.32	202.1	47.06	111.65	56.98	36.07	48.11	56.68	40.61	33.75	189.99	107.78	24.84	25.94	27.31	76.41	97.43	77.38	36.39	192.02	293.73	10.91	62.21	20.23	40.33	87.8	361.99	33.25	33.04	62.12	30.78	52.84
ADARB2	36.41	27.51	26.76	31.96	49.97	35.13	47.63	39.5	17.85	34.7	39.51	30.46	19.75	6.51	88.7	18.57	8.49	28.87	28.69	36.82	15.03	21.5	28.56	16.35	14.77	19.29	26.96	21.22	24.54	41.51	18.91	65.18	42.19	36.91	20.7	34.91	40.8	13.14	38.1	21.54	28.39	36.15	33.67	17.48	19.27	39.61	15.39	36.58
ADAT1	134.14	44.01	39.6	63.5	109.06	51.77	32.39	22.34	103.37	92.54	31.61	23.15	11.85	19.53	63.08	28.7	8.49	14.44	56.24	130.65	36.79	22.48	38.33	16.35	52.42	24.11	85.41	52.54	39.8	20.76	48.32	62.93	92.91	102.81	40.25	87.28	179.5	13.88	68.43	26.76	41.39	46.48	134.69	23.87	13.76	69.02	38.47	32.52
ADAT2	61.99	16.5	34.25	28.22	49.61	22.19	26.67	11.17	19.87	34.7	17.78	13.4	3.95	13.02	38.62	12.66	6.7	14.44	20.66	58.2	14.81	15.07	23.3	7.63	17.72	14.47	36.7	21.89	15.26	10.38	21.01	32.59	48.71	39.1	16.6	61.1	65.27	8.18	34.21	22.19	25.2	20.66	71.56	15.35	8.26	28.81	17.95	56.91
ADAT3	98.07	102.69	67.43	81.34	116.72	105.39	40.01	23.54	73.74	104.11	39.51	34.12	39.51	26.03	52	21.1	22.2	43.31	76.9	121.15	27.15	29.4	48.11	23.98	31.75	12.06	75.67	52.54	40.39	15.57	44.11	70.79	108.98	99.25	39.8	78.56	220.3	29	83.98	39.16	56.51	87.8	149.43	31.12	30.28	54.92	25.65	56.91
ADCK2	89.54	51.35	37.46	33.62	42.67	31.43	45.72	15.16	34.34	42.42	37.53	30.46	7.9	13.02	48.17	20.26	14.3	43.31	35.58	58.2	27.37	27.92	30.07	10.9	34.7	14.47	91.58	61.97	26.63	5.19	18.91	39.33	63.28	44.29	31.16	69.83	163.18	10.16	67.65	25.46	38.73	56.81	84.18	18.33	16.52	39.61	25.65	48.78
ADCK5	51.49	25.67	23.55	30.3	40.49	29.58	36.2	10.37	29.63	34.7	7.9	10.97	15.8	13.02	30.97	20.26	8.64	14.44	24.1	42.76	11.89	19.27	26.31	5.45	15.51	19.29	35.07	22.9	14.06	36.32	16.81	37.08	47.71	38.83	17.97	52.37	106.07	7.44	37.32	18.93	26.27	20.66	54.72	15.77	19.27	27.01	12.82	12.19
ADCY1	30.5	23.84	22.48	23.66	35.02	40.68	36.2	21.15	18.86	38.56	7.9	14.62	3.95	6.51	42.82	11.82	7.9	14.44	13.77	72.45	12.79	21	12.03	15.26	8.12	9.64	53.59	33.34	15.56	25.94	27.31	42.7	39.17	28.71	15.01	34.91	48.95	10.16	28.77	13.71	32.1	25.82	27.36	17.05	11.01	25.81	12.82	24.39
ADCY2	25.91	95.36	27.83	78.44	80.24	27.73	26.67	9.18	23.23	15.42	21.73	28.03	39.51	13.02	35.17	19.41	10.13	14.44	149.21	59.39	10.77	11.61	9.77	16.35	9.6	2.41	23.38	15.83	14.36	20.76	31.51	20.23	25.61	31.99	15.01	69.83	24.48	12.14	30.33	11.75	32.1	20.66	42.09	16.2	22.02	24.31	7.69	12.19
ADCY3	188.59	56.85	44.95	59.35	87.9	33.28	60.97	16.76	91.92	84.83	19.75	21.93	15.8	13.02	69.2	17.73	14.15	28.87	37.88	61.76	37.69	37.8	38.33	13.08	42.82	33.75	82.82	57.59	93.36	20.76	33.61	61.8	69.81	61.25	26.84	148.38	212.14	14.38	78.54	24.15	29.98	108.46	73.66	20.89	22.02	38.11	30.78	56.91
ADCY4	45.26	25.67	40.67	34.03	57.63	53.62	22.86	13.57	21.89	46.27	37.53	32.9	19.75	13.02	28.29	16.88	16.24	43.31	35.58	89.08	20.41	24.71	39.84	15.26	13.29	16.88	35.72	23.91	16.16	31.13	39.91	38.21	56.75	56.6	29.79	104.74	40.8	21.31	51.32	21.54	27.86	51.65	82.08	24.73	16.52	31.81	15.39	52.84
ADCY5	44.61	31.17	34.25	53.54	72.95	38.83	38.1	35.51	31.31	50.13	19.75	29.25	11.85	13.02	72.26	15.19	11.17	28.87	27.55	76.01	14.58	22.98	21.8	17.44	9.6	14.47	38.97	24.92	20.95	20.76	44.11	33.71	52.73	47.03	20.92	61.1	48.95	18.84	28.77	15.67	33.43	41.32	52.62	16.63	33.04	29.71	23.08	4.06
ADCY6	134.47	56.85	26.76	53.54	62.01	40.68	30.48	22.34	46.8	50.13	37.53	23.15	11.85	6.51	59.26	22.79	11.92	43.31	53.95	96.21	23.78	34.1	21.05	27.25	49.47	14.47	73.72	43.79	42.19	10.38	35.71	53.94	117.52	70.82	16.37	130.93	203.98	9.91	46.66	14.36	29.18	30.99	119.96	20.04	11.01	42.61	35.91	48.78
ADCY7	97.74	36.68	71.71	26.15	43.77	16.64	60.97	17.95	42.76	196.66	39.51	21.93	3.95	39.05	59.26	10.13	15.5	14.44	25.25	70.08	63.94	23.97	74.41	21.8	27.32	57.87	92.23	55.91	35.61	15.57	29.41	86.53	75.33	42.93	75.5	69.83	146.86	12.39	73.87	52.22	36.61	87.8	98.92	24.3	19.27	90.03	51.3	81.3
ADCY9	51.49	78.85	20.34	46.48	68.21	35.13	26.67	17.16	33.33	46.27	43.46	35.34	39.51	26.03	39	22.79	8.79	14.44	84.93	123.52	14.81	32.62	31.57	13.08	28.06	21.7	43.19	27.96	25.43	25.94	31.51	43.82	94.42	56.05	24.33	43.64	163.18	13.38	45.1	18.93	32.9	51.65	134.69	15.77	13.76	39.01	10.26	40.65
ADCYAP1	34.11	27.51	32.11	48.56	45.59	61.01	19.05	13.17	21.21	53.98	17.78	23.15	7.9	19.53	29.06	12.66	9.09	43.31	32.14	54.64	14.36	16.31	23.3	16.35	9.6	12.06	35.07	22.23	12.57	31.13	27.31	34.84	41.18	43.75	25.24	61.1	48.95	19.83	36.55	20.89	30.24	30.99	71.56	18.76	22.02	23.11	7.69	52.84
ADCYAP1R1	30.5	33.01	33.18	35.28	51.79	57.31	20.96	12.77	30.3	53.98	25.68	25.59	11.85	19.53	34.79	19.41	11.32	57.74	30.99	73.64	11.89	24.46	28.56	18.53	30.27	2.41	40.92	26.94	17.65	25.94	23.11	37.08	48.21	40.19	27.06	96.01	81.59	18.34	38.88	15.01	35.29	25.82	33.67	19.19	16.52	26.11	10.26	28.45
ADD1	298.14	80.69	74.92	124.92	142.25	48.07	93.35	66.23	155.22	119.54	69.14	45.09	82.97	26.03	169.37	27.85	10.28	28.87	114.78	374.13	53.62	38.3	71.41	22.89	64.97	31.34	132.5	120.58	71.51	15.57	35.71	84.28	260.15	231.04	69.59	200.75	293.73	12.89	102.64	48.95	37.67	134.29	254.66	24.73	13.76	114.64	38.47	40.65
ADD2	39.69	11	20.34	140.28	163.04	27.73	24.77	9.97	23.91	23.14	7.9	17.06	15.8	26.03	33.65	13.5	7.45	14.44	28.69	80.77	11.44	14.33	13.53	19.62	13.29	9.64	23.71	17.85	10.77	5.19	23.11	38.21	67.8	121.67	17.28	43.64	32.64	14.38	28.77	15.01	26	15.49	37.88	14.92	5.51	17.71	5.13	32.52
ADD3	211.55	137.54	68.5	144.43	254.96	48.07	110.5	90.17	96.3	192.8	185.68	54.84	47.41	26.03	203.78	45.58	13.26	14.44	172.17	742.33	106.34	62.02	104.48	18.53	70.14	65.1	207.2	187.6	69.72	51.89	33.61	164.06	306.35	240.34	105.3	549.89	644.57	12.89	277.6	82.9	35.29	123.96	195.73	23.45	16.52	158.75	48.73	101.62
ADGRA2	34.44	14.67	19.27	21.17	53.98	25.88	15.24	8.38	13.47	34.7	15.8	12.19	3.95	6.51	19.88	10.13	4.77	43.31	18.36	24.94	11.22	8.9	15.03	11.99	7.38	4.82	26.63	11.45	8.68	5.19	8.4	22.47	222.48	102.26	14.33	34.91	81.59	4.96	23.33	10.44	32.37	30.99	35.78	14.5	11.01	30.91	10.26	40.65
ADGRA3	218.76	51.35	46.02	136.13	202.8	42.52	60.97	46.68	159.94	80.98	45.43	40.21	23.7	32.54	117.38	21.1	10.43	57.74	71.16	351.57	13.01	34.34	30.07	9.81	3.69	16.88	139.97	93.97	64.03	5.19	39.91	87.65	190.34	178.55	21.38	122.2	220.3	15.12	78.54	23.5	50.41	51.65	197.83	28.99	11.01	68.12	28.21	48.78
ADGRB1	99.71	14.67	25.69	28.22	36.84	31.43	11.43	9.58	14.14	23.14	3.95	24.37	15.8	13.02	21.79	12.66	9.09	14.44	18.36	108.08	11.22	15.32	17.29	13.08	8.12	12.06	24.68	13.14	13.76	31.13	25.21	34.84	44.19	44.84	20.01	8.73	16.32	11.65	23.33	14.36	26.8	20.66	39.99	16.63	24.78	22.81	20.52	24.39
ADGRB2	82.32	18.34	20.34	17.85	21.16	24.04	22.86	7.98	22.56	19.28	19.75	13.4	19.75	13.02	38.62	6.75	9.39	14.44	21.81	57.01	10.77	10.87	13.53	9.81	6.65	7.23	26.31	13.47	11.37	15.57	12.6	20.23	54.74	42.38	14.33	69.83	81.59	7.19	24.11	12.4	23.35	25.82	27.36	12.79	16.52	20.71	15.39	8.13
ADGRD1	32.47	20.17	19.27	20.75	31.73	40.68	22.86	15.16	20.2	38.56	27.66	18.28	7.9	6.51	30.2	12.66	12.07	28.87	24.1	48.7	10.32	14.58	19.54	21.8	2.95	2.41	22.08	19.87	12.87	41.51	21.01	41.58	27.62	33.08	21.15	8.73	57.11	12.89	55.21	21.54	27.86	20.66	35.78	19.19	8.26	24.31	12.82	8.13
ADGRD2	61.66	47.68	67.43	64.33	98.12	96.14	26.67	10.77	60.27	65.55	21.73	64.58	7.9	32.54	51.61	18.57	23.69	57.74	58.54	96.21	24.68	35.58	46.6	25.07	16.24	24.11	56.83	39.74	23.34	83.02	58.82	71.92	82.36	65.62	36.16	78.56	106.07	33.46	56.76	38.51	61.82	46.48	75.77	43.49	27.53	42.31	30.78	60.97
ADGRE2	44.93	33.01	37.46	39.43	55.08	38.83	19.05	13.17	37.37	96.4	9.88	36.56	15.8	13.02	40.53	18.57	9.83	28.87	30.99	80.77	21.76	21.74	24.05	14.17	22.15	24.11	49.04	39.74	17.35	57.08	33.61	49.44	66.79	55.23	24.56	43.64	163.18	19.58	58.32	30.03	33.69	67.14	75.77	27.71	35.79	46.21	30.78	48.78
ADGRE5	103.31	155.87	78.13	37.77	55.81	46.22	59.06	19.55	50.51	289.2	29.63	46.31	27.66	65.08	48.56	34.61	17.13	28.87	81.49	53.45	91.53	24.71	85.69	19.62	53.9	89.21	40.6	29.98	42.79	36.32	29.41	75.29	117.52	63.98	77.55	235.67	359	13.38	85.54	45.04	39.53	113.63	63.14	34.11	8.26	105.63	46.17	56.91
ADGRF1	32.47	89.86	18.2	24.49	45.59	24.04	11.43	5.98	84.85	38.56	15.8	25.59	27.66	6.51	22.56	34.61	7.3	14.44	52.8	79.58	12.11	19.27	14.28	19.62	5.91	4.82	38.65	23.24	9.28	31.13	33.61	26.97	35.66	28.71	18.88	26.19	81.59	12.64	37.32	13.71	34.76	41.32	86.29	17.48	13.76	24.01	15.39	20.32
ADGRF5	56.08	45.85	38.53	46.48	87.9	44.37	32.39	25.93	30.64	57.84	35.56	41.43	19.75	26.03	47.03	21.95	11.17	14.44	49.35	65.32	21.54	35.33	33.07	26.16	14.03	28.93	50.99	31.32	17.95	15.57	65.12	49.44	62.78	54.41	27.52	61.1	65.27	17.35	87.09	26.11	47.49	61.98	73.66	33.25	24.78	41.41	28.21	36.58
ADGRG1	28.53	95.36	14.98	85.91	67.11	29.58	36.2	19.55	82.83	53.98	43.46	32.9	23.7	13.02	48.17	27.85	9.98	14.44	68.87	167.47	13.46	12.85	12.78	16.35	31.01	7.23	102.63	60.29	30.82	31.13	8.4	57.31	41.18	42.65	14.33	96.01	163.18	10.91	27.99	12.4	21.49	36.15	195.73	15.35	16.52	40.21	28.21	28.45
ADGRG3	38.7	27.51	31.04	44.82	52.89	53.62	32.39	5.19	37.37	53.98	19.75	35.34	7.9	19.53	28.67	14.35	12.07	14.44	33.29	84.33	18.4	15.81	26.31	20.71	11.08	14.47	30.53	17.85	14.66	15.57	31.51	42.7	44.19	44.29	18.88	34.91	89.75	20.32	31.88	22.85	29.45	41.32	52.62	16.2	30.28	29.41	7.69	20.32
ADGRG6	711.72	20.17	27.83	19.92	31.73	25.88	32.39	9.18	19.19	23.14	39.51	34.12	7.9	13.02	29.44	10.97	7.15	28.87	17.22	48.7	11.67	27.18	21.05	10.9	16.98	14.47	43.84	30.99	13.76	5.19	25.21	33.71	105.46	92.14	16.6	17.46	106.07	11.4	42.77	15.01	26.27	30.99	77.87	16.63	19.27	22.21	5.13	28.45
ADGRL1	325.69	55.01	23.55	86.74	130.94	49.92	45.72	22.34	94.95	57.84	21.73	28.03	31.61	26.03	61.56	19.41	9.24	14.44	65.42	222.1	14.13	14.33	25.56	23.98	58.33	7.23	49.36	43.45	29.02	15.57	29.41	48.32	294.8	216.01	19.33	148.38	138.71	12.39	55.99	20.23	37.41	20.66	159.95	21.74	11.01	66.32	23.08	24.39
ADGRL2	50.18	80.69	35.32	55.61	96.66	31.43	47.63	60.65	32.66	46.27	152.1	38.99	27.66	13.02	149.11	29.54	7.9	28.87	70.01	217.35	12.34	26.19	34.58	22.89	10.34	26.52	39.3	28.29	32.91	15.57	27.31	67.42	307.35	244.99	30.25	26.19	179.5	13.88	88.65	23.5	42.18	72.31	44.2	23.87	16.52	63.92	20.52	60.97
ADGRL3	24.6	31.17	13.91	65.99	53.25	24.04	7.62	6.78	13.81	15.42	3.95	18.28	15.8	26.03	22.18	16.04	4.62	28.87	43.62	65.32	10.77	12.85	16.54	11.99	12.55	9.64	15.26	10.44	22.14	10.38	16.81	20.23	83.87	64.25	11.83	26.19	81.59	8.92	21.77	5.87	23.35	25.82	23.15	16.63	2.75	21.91	12.82	20.32
ADGRV1	372.26	66.02	27.83	103.34	114.16	36.98	15.24	7.98	12.8	19.28	21.73	21.93	3.95	6.51	19.12	7.6	6.56	14.44	36.73	98.58	8.08	10.13	16.54	8.72	7.38	2.41	17.86	13.81	7.48	10.38	29.41	13.48	120.53	256.75	13.19	17.46	16.32	8.92	20.22	7.83	20.69	25.82	25.26	12.36	11.01	12.3	12.82	4.06
ADH1A	27.22	31.17	27.83	19.51	26.26	27.73	17.15	7.58	16.16	30.85	23.7	23.15	19.75	13.02	20.26	15.19	8.49	28.87	48.21	49.88	13.24	19.27	17.29	11.99	10.34	4.82	25.01	18.52	9.87	5.19	25.21	32.59	32.64	29.26	20.01	34.91	48.95	10.66	27.99	18.93	32.1	25.82	37.88	13.22	22.02	20.41	10.26	20.32
ADH1B	34.11	69.68	32.11	17.43	23.71	48.07	13.34	4.79	20.54	15.42	23.7	25.59	63.21	13.02	14.53	21.1	7.45	14.44	128.55	53.45	9.87	21.99	8.27	21.8	6.65	7.23	16.56	13.14	11.37	15.57	18.91	29.22	46.2	25.98	18.42	87.28	40.8	15.37	36.55	18.93	24.41	20.66	65.24	16.2	30.28	22.21	12.82	12.19
ADH5	500.17	141.2	88.84	144.43	204.62	105.39	171.47	128.08	158.25	177.38	75.06	63.37	39.51	26.03	353.66	58.24	24.44	43.31	113.63	513.1	62.37	196.43	75.92	38.15	201.57	43.4	159.46	120.92	137.94	36.32	71.42	119.11	328.95	340.14	72.09	576.07	881.19	26.27	204.51	60.7	107.18	175.61	319.9	69.07	33.04	231.67	79.51	109.75
ADH7	28.53	73.35	14.98	22.83	26.26	27.73	20.96	8.78	20.54	42.42	19.75	34.12	31.61	6.51	18.35	19.41	9.09	57.74	41.32	57.01	11.44	12.11	17.29	15.26	14.77	7.23	20.14	14.82	8.98	10.38	18.91	25.85	23.1	25.43	15.01	26.19	106.07	11.4	43.55	15.01	31.04	72.31	31.57	13.64	11.01	24.61	20.52	20.32
ADHFE1	72.16	53.18	23.55	60.59	79.15	29.58	20.96	9.58	24.58	30.85	47.41	41.43	39.51	13.02	26	27.01	7.9	43.31	75.75	96.21	20.86	18.28	30.82	20.71	9.6	9.64	35.07	22.57	20.35	25.94	29.41	39.33	55.75	61.52	24.56	43.64	65.27	11.9	54.43	25.46	31.84	15.49	71.56	20.04	16.52	27.61	25.65	44.71
ADI1	144.31	49.51	31.04	40.67	67.84	27.73	72.4	51.07	81.15	84.83	80.99	29.25	31.61	26.03	167.46	22.79	7.3	14.44	75.75	123.52	30.06	84.26	27.06	13.08	59.81	16.88	146.47	100.37	52.06	31.13	12.6	66.3	120.03	91.87	29.11	218.21	416.12	11.15	108.86	28.72	27.59	160.11	86.29	25.15	8.26	57.32	25.65	40.65
ADIG	48.54	27.51	39.6	36.52	53.62	42.52	36.2	13.96	22.22	46.27	23.7	29.25	3.95	19.53	32.88	12.66	16.69	28.87	22.96	60.57	13.46	21	22.55	9.81	9.6	7.23	41.25	25.6	18.25	31.13	37.81	37.08	42.19	38.55	27.52	17.46	65.27	19.83	49.77	20.89	37.41	20.66	73.66	23.02	19.27	29.41	23.08	40.65
ADIPOQ	48.54	25.67	35.32	50.63	64.92	42.52	24.77	7.18	26.26	34.7	19.75	25.59	3.95	19.53	24.47	13.5	10.13	28.87	45.91	48.7	15.93	19.52	21.8	9.81	9.6	4.82	28.25	21.89	16.46	25.94	52.52	22.47	44.7	33.08	21.38	34.91	48.95	17.6	38.1	18.28	36.88	41.32	37.88	15.77	16.52	22.21	17.95	32.52
ADIPOR1	144.64	86.19	27.83	55.2	71.12	20.34	41.91	53.47	62.96	53.98	37.53	28.03	43.46	13.02	139.55	27.85	6.26	28.87	134.29	154.4	21.31	43.24	32.32	9.81	43.56	16.88	161.08	107.11	65.83	31.13	25.21	41.58	83.87	67.81	24.11	122.2	203.98	6.44	89.42	22.19	28.65	30.99	92.6	19.19	8.26	93.93	43.6	32.52
ADIPOR2	60.35	18.34	16.05	15.36	18.97	7.4	20.96	15.16	18.52	15.42	15.8	14.62	27.66	13.02	41.29	7.6	5.36	28.87	19.51	58.2	12.34	19.03	9.02	6.54	21.41	4.82	27.93	25.26	20.35	5.19	18.91	32.59	48.71	33.36	15.46	113.47	195.82	5.45	74.65	11.75	15.65	36.15	61.03	5.12	2.75	24.61	12.82	20.32
ADIRF	48.54	88.02	32.11	43.58	60.18	44.37	20.96	14.76	26.6	46.27	163.96	57.27	39.51	13.02	45.88	32.92	9.09	14.44	86.08	96.21	16.15	39.29	28.56	11.99	56.11	26.52	47.74	32.33	31.42	25.94	27.31	43.82	50.72	47.58	35.48	78.56	57.11	15.61	45.88	18.28	28.65	61.98	82.08	14.5	13.76	42.91	7.69	32.52
ADK	160.71	62.35	43.88	76.36	115.99	31.43	45.72	37.11	90.91	65.55	35.56	24.37	43.46	13.02	87.55	25.32	8.34	28.87	71.16	233.98	41.28	64.49	42.84	13.08	54.64	31.34	132.18	94.98	77.5	10.38	29.41	103.38	130.07	133.7	66.86	357.86	375.32	12.64	131.41	45.04	20.96	92.97	153.64	14.07	11.01	103.23	28.21	48.78
ADM	715	166.88	42.81	30.71	57.99	59.16	53.35	13.17	60.27	258.35	31.61	29.25	130.37	6.51	27.91	17.73	8.64	57.74	60.83	166.28	14.36	55.84	30.82	20.71	24.37	31.34	21.43	35.37	63.73	5.19	23.11	48.32	331.96	144.91	20.24	113.47	122.39	11.9	62.21	24.15	40.86	82.64	126.28	19.61	27.53	38.11	41.04	24.39
ADM2	59.04	23.84	27.83	31.54	39.76	57.31	118.12	122.49	40.07	23.14	33.58	24.37	11.85	19.53	257.69	14.35	10.43	14.44	17.22	58.2	12.79	25.7	27.81	13.08	33.23	7.23	43.84	24.92	60.74	25.94	39.91	96.64	36.16	27.07	19.1	69.83	106.07	9.42	38.1	15.67	57.84	41.32	69.45	32.4	16.52	82.53	28.21	24.39
ADNP	538.22	133.87	79.2	175.97	249.48	48.07	209.57	200.69	251.86	134.96	82.97	35.34	82.97	32.54	510.03	54.02	15.5	14.44	130.85	494.09	65.06	127	66.9	16.35	149.14	45.81	619.65	401.14	178.63	20.76	29.41	168.56	385.7	372.13	71.18	366.59	766.96	21.31	250.39	61.36	67.92	160.11	416.71	33.68	24.78	219.37	64.12	65.04
ADNP2	165.96	58.68	36.39	63.08	87.17	59.16	59.06	49.08	120.54	104.11	41.48	41.43	15.8	13.02	136.87	27.85	8.05	14.44	59.68	185.28	26.25	57.57	39.09	17.44	42.09	26.52	106.2	69.72	92.46	46.7	33.61	78.66	156.69	162.69	32.98	200.75	334.52	17.1	122.86	38.51	54.65	61.98	130.49	23.02	13.76	69.62	43.6	28.45
ADO	59.04	23.84	21.41	39.01	44.13	31.43	59.06	29.13	31.31	34.7	33.58	12.19	7.9	13.02	84.88	16.04	11.92	72.18	24.1	76.01	24.68	125.52	31.57	19.62	22.89	28.93	72.75	51.87	38.6	15.57	21.01	48.32	62.78	51.13	25.7	104.74	212.14	10.16	44.32	22.85	25.2	51.65	63.14	14.5	22.02	32.11	23.08	20.32
ADORA2A	37.39	23.84	34.25	26.15	45.96	22.19	24.77	16.76	37.71	100.26	21.73	20.72	23.7	26.03	51.61	15.19	20.86	43.31	18.36	46.32	31.41	21	35.33	9.81	34.7	24.11	25.33	19.54	50.57	41.51	29.41	39.33	55.24	39.37	34.57	192.02	334.52	15.61	109.64	18.28	32.63	56.81	71.56	20.46	24.78	61.52	15.39	32.52
ADORA2B	38.05	47.68	27.83	27.39	33.56	31.43	24.77	10.37	27.27	38.56	13.83	19.5	27.66	13.02	36.32	10.97	8.19	28.87	70.01	59.39	13.46	16.8	15.78	15.26	11.08	12.06	21.76	19.87	23.94	5.19	14.7	22.47	45.2	36.37	16.37	96.01	195.82	10.91	46.66	13.05	26	30.99	46.3	14.92	16.52	30.31	5.13	12.19
ADORA3	39.03	34.84	35.32	38.18	46.32	46.22	19.05	9.97	24.24	50.13	33.58	23.15	3.95	13.02	24.85	21.1	13.71	14.44	26.4	51.07	18.62	15.32	18.79	18.53	25.84	21.7	47.09	25.26	19.45	20.76	44.11	52.81	45.7	38.83	20.7	87.28	57.11	16.11	46.66	19.58	31.04	36.15	54.72	24.3	22.02	30.01	15.39	24.39
ADPGK	169.89	60.52	67.43	53.12	96.29	44.37	81.92	48.28	106.06	173.52	53.34	36.56	27.66	6.51	120.05	27.01	9.54	14.44	73.46	165.09	61.24	48.68	62.39	14.17	86.39	31.34	124.39	84.54	88.27	20.76	33.61	105.63	127.56	91.87	54.81	235.67	269.25	17.1	136.86	52.22	42.45	108.46	101.02	25.15	8.26	154.85	56.43	40.65
ADPRH	33.13	23.84	28.9	23.24	36.11	27.73	28.58	12.37	21.21	42.42	19.75	17.06	7.9	6.51	35.17	7.6	14.9	43.31	29.84	60.57	17.5	14.58	21.05	11.99	16.24	12.06	28.25	21.89	18.85	20.76	8.4	30.34	35.66	30.08	18.65	52.37	114.23	9.42	38.1	24.15	29.98	30.99	27.36	12.36	16.52	33.61	5.13	16.26
ADPRHL1	50.84	44.01	25.69	32.37	39.39	24.04	20.96	5.19	18.18	26.99	13.83	25.59	27.66	19.53	20.26	11.82	5.51	43.31	17.22	92.64	10.32	11.61	17.29	20.71	14.03	4.82	27.28	29.98	16.16	10.38	21.01	37.08	47.71	36.37	17.74	26.19	40.8	11.4	31.1	18.93	28.39	10.33	33.67	14.92	11.01	24.31	10.26	24.39
ADPRM	62.32	42.18	42.81	56.86	69.67	27.73	26.67	21.55	34.68	46.27	37.53	34.12	7.9	26.03	65.76	15.19	10.13	28.87	32.14	64.14	28.04	25.2	28.56	14.17	16.24	16.88	40.92	32.33	38	31.13	23.11	52.81	79.35	58.24	31.38	113.47	203.98	13.14	66.1	30.03	33.69	30.99	52.62	26.86	13.76	46.82	15.39	28.45
ADPRS	154.81	110.03	48.16	93.38	123.65	49.92	81.92	48.28	94.62	138.82	49.38	54.84	35.56	6.51	167.84	37.98	32.18	86.61	157.24	238.73	54.51	66.47	41.34	31.61	77.53	60.28	175.7	97.34	59.54	20.76	35.71	101.13	137.61	133.43	37.52	270.58	285.57	12.64	122.86	32.64	47.49	113.63	170.47	30.27	8.26	116.14	43.6	48.78
ADRA1A	31.81	22.01	29.97	22.83	49.61	46.22	15.24	6.78	19.87	38.56	33.58	20.72	7.9	19.53	28.67	10.97	12.96	28.87	35.58	55.82	13.24	14.58	28.56	15.26	10.34	7.23	25.01	15.16	12.57	31.13	37.81	47.2	35.15	29.8	20.47	78.56	32.64	17.1	22.55	23.5	27.33	30.99	48.41	17.05	16.52	35.41	5.13	28.45
ADRA1B	30.17	20.17	25.69	25.32	41.95	35.13	26.67	14.36	18.52	42.42	27.66	25.59	3.95	19.53	50.85	16.04	6.7	14.44	28.69	52.26	8.97	16.31	15.03	8.72	8.12	16.88	20.78	15.49	11.97	15.57	23.11	39.33	32.64	30.35	16.83	26.19	81.59	11.9	30.33	15.01	24.41	36.15	42.09	16.63	38.54	31.21	12.82	32.52
ADRA1D	50.84	31.17	37.46	38.6	49.97	44.37	34.29	14.76	45.46	26.99	23.7	32.9	27.66	19.53	39	16.04	13.71	57.74	32.14	58.2	21.76	21.74	23.3	20.71	22.15	9.64	49.36	32.33	19.15	25.94	31.51	31.46	50.72	43.75	27.06	87.28	65.27	23.05	38.88	21.54	37.14	30.99	61.03	26.43	19.27	37.81	12.82	32.52
ADRA2A	25.58	18.34	32.11	37.35	52.16	27.73	9.53	8.78	20.88	11.57	17.78	18.28	15.8	26.03	22.56	13.5	10.88	14.44	34.43	96.21	20.64	12.6	24.05	16.35	8.12	12.06	22.08	19.54	10.77	36.32	21.01	32.59	38.67	33.08	35.48	17.46	81.59	13.88	32.66	11.75	20.96	25.82	31.57	12.36	2.75	20.41	17.95	40.65
ADRA2B	51.82	51.35	34.25	120.36	246.57	53.62	24.77	5.59	28.28	50.13	19.75	64.58	15.8	39.05	29.06	16.04	12.81	14.44	44.76	73.64	13.68	33.6	24.8	17.44	13.29	14.47	50.34	29.98	25.43	31.13	42.01	49.44	46.2	37.46	26.61	26.19	57.11	22.06	46.66	20.23	32.63	36.15	48.41	25.58	30.28	25.21	5.13	40.65
ADRB1	48.87	66.02	28.9	35.69	50.7	38.83	55.25	22.74	24.24	30.85	55.31	36.56	11.85	32.54	87.94	21.1	159.57	620.72	22.96	102.14	62.82	23.23	24.8	73.03	56.85	48.22	39.62	27.62	45.78	31.13	81.93	35.96	43.69	43.75	40.94	148.38	318.21	10.41	48.99	26.76	28.12	87.8	58.93	26.86	41.29	63.62	46.17	32.52
ADRB2	28.53	86.19	36.39	17.43	31	25.88	55.25	28.33	15.15	26.99	21.73	34.12	15.8	13.02	112.02	21.95	12.07	14.44	34.43	45.13	19.29	34.59	36.08	8.72	19.94	21.7	19.81	16.84	17.06	10.38	12.6	32.59	34.15	24.06	24.11	69.83	48.95	13.14	31.88	20.89	28.39	72.31	39.99	20.89	11.01	80.73	20.52	20.32
ADRM1	331.26	93.52	48.16	67.23	91.19	35.13	60.97	60.25	142.43	138.82	33.58	26.81	19.75	19.53	161.34	27.85	10.13	28.87	80.34	167.47	32.53	60.04	41.34	8.72	82.69	24.11	294.56	184.24	124.77	10.38	27.31	67.42	146.14	123.59	30.25	331.68	416.12	8.92	154.74	42.43	48.82	103.3	132.59	24.3	13.76	104.13	33.34	44.71
ADSL	346.35	86.19	58.87	83.83	123.28	36.98	66.68	63.84	84.18	100.26	45.43	30.46	19.75	26.03	147.2	20.26	11.62	43.31	74.61	225.67	42.62	46.2	55.62	21.8	68.67	33.75	152.64	101.72	91.86	5.19	37.81	73.04	212.44	197.41	48.44	366.59	505.87	12.39	178.85	43.73	43.78	77.47	172.58	26.01	16.52	85.23	35.91	52.84
ADSS1	65.27	42.18	26.76	19.09	32.46	22.19	19.05	7.98	22.22	19.28	15.8	12.19	23.7	6.51	14.15	20.26	8.49	14.44	63.13	30.88	9.2	13.1	20.29	15.26	10.34	4.82	23.38	15.16	8.68	10.38	16.81	23.6	45.7	43.47	15.24	8.73	48.95	7.68	23.33	9.14	23.88	25.82	48.41	9.81	19.27	16.81	12.82	16.26
ADSS2	416.54	232.89	89.91	160.2	279.76	62.86	180.99	131.27	145.8	181.23	96.79	57.27	114.57	45.56	302.81	81.03	29.05	57.74	350.07	593.86	89.06	87.22	71.41	33.79	197.87	55.45	665.77	450.65	131.66	62.27	52.52	126.98	211.43	198.23	78.69	497.52	758.8	21.56	227.84	58.09	74.29	144.62	282.02	34.11	22.02	212.47	61.56	69.1
ADTRP	23.94	23.84	26.76	17.85	27.72	24.04	76.21	71.02	41.75	30.85	13.83	15.84	7.9	6.51	128.08	12.66	6.41	14.44	19.51	36.82	11.44	131.94	24.8	13.08	12.55	4.82	14.94	15.16	18.85	25.94	16.81	29.22	30.64	18.59	12.05	43.64	65.27	8.43	31.1	13.71	24.94	41.32	25.26	14.92	13.76	37.51	25.65	12.19
AEBP1	181.37	20.17	44.95	36.11	77.33	90.59	19.05	17.16	17.51	80.98	27.66	18.28	11.85	26.03	65.76	19.41	11.32	43.31	28.69	53.45	26.02	20.01	51.11	57.77	23.63	149.49	93.21	40.42	18.55	15.57	27.31	91.02	71.31	70.82	26.61	87.28	40.8	9.67	63.76	20.89	32.9	165.28	130.49	18.33	22.02	18.91	7.69	378.03
AEBP2	460.81	84.36	53.52	77.61	133.13	29.58	121.93	63.84	130.98	115.68	51.36	35.34	59.26	19.53	174.72	44.73	12.07	14.44	102.15	223.29	48.91	108.72	70.65	17.44	170.56	43.4	161.41	116.87	119.99	20.76	18.91	151.7	247.09	194.13	49.35	584.8	611.94	13.63	348.36	58.09	51.2	67.14	195.73	23.87	16.52	139.54	74.38	60.97
AEN	206.63	91.69	102.75	114.13	141.52	101.69	51.44	19.15	105.39	177.38	33.58	52.4	39.51	39.05	61.56	39.67	26.37	57.74	78.05	154.4	34.55	57.82	64.64	31.61	57.59	19.29	161.08	97.34	47.88	57.08	102.93	92.14	253.12	252.64	56.4	183.3	179.5	37.42	129.86	54.83	96.04	103.3	208.36	50.31	46.8	84.33	35.91	44.71
AFAP1	39.69	33.01	21.41	34.03	43.04	25.88	45.72	14.76	35.35	19.28	25.68	30.46	15.8	6.51	60.41	7.6	9.39	14.44	25.25	74.83	17.95	21.5	21.8	17.44	35.44	14.47	61.38	43.45	29.02	10.38	33.61	37.08	58.76	47.58	15.46	96.01	163.18	11.15	68.43	14.36	29.98	20.66	151.53	13.22	8.26	31.21	17.95	32.52
AFAP1L1	61	18.34	26.76	29.05	53.25	49.92	28.58	11.57	19.53	50.13	19.75	37.78	7.9	6.51	42.44	14.35	10.13	57.74	33.29	54.64	14.58	21.25	21.05	22.89	16.98	12.06	34.43	19.87	14.06	25.94	29.41	38.21	38.67	34.45	18.65	69.83	89.75	9.17	41.21	16.97	32.9	72.31	48.41	20.46	13.76	37.21	17.95	56.91
AFAP1L2	37.39	29.34	28.9	38.18	77.33	40.68	36.2	15.56	33.33	73.26	33.58	25.59	7.9	6.51	48.94	15.19	16.99	14.44	42.47	40.38	21.31	12.85	33.82	20.71	16.24	21.7	34.43	15.83	69.72	15.57	37.81	68.55	44.7	44.84	32.07	34.91	40.8	16.85	41.21	22.19	34.22	77.47	46.3	22.17	13.76	69.92	23.08	36.58
AFDN	170.22	203.55	34.25	94.63	143.34	29.58	80.02	75.81	158.25	69.41	100.74	48.74	31.61	32.54	173.96	54.86	7	28.87	219.22	248.23	21.31	111.19	34.58	17.44	93.77	16.88	292.61	259.35	69.42	10.38	35.71	79.78	116.51	149.56	22.74	165.84	187.66	10.66	124.42	26.11	46.69	103.3	423.02	22.17	24.78	60.32	28.21	44.71
AFF1	92.16	86.19	51.37	39.01	45.23	27.73	49.53	33.12	81.82	107.97	79.01	42.65	59.26	26.03	74.17	36.29	8.19	14.44	110.19	176.97	46.44	49.66	45.85	21.8	41.35	40.99	55.86	37.72	61.64	15.57	42.01	76.41	121.54	174.72	40.48	226.94	350.84	12.39	101.87	31.33	48.02	103.3	52.62	20.46	16.52	71.72	38.47	44.71
AFF3	41	23.84	40.67	69.72	64.92	40.68	148.6	8.78	25.93	34.7	21.73	10.97	19.75	13.02	30.2	12.66	11.77	14.44	32.14	108.08	24.68	18.28	30.82	19.62	8.86	12.06	42.22	23.24	13.46	20.76	39.91	30.34	87.89	47.85	46.85	43.64	65.27	22.06	64.54	30.03	29.18	56.81	46.3	20.04	11.01	29.11	23.08	36.58
AFF4	168.25	58.68	22.48	51.88	62.37	22.19	47.63	29.53	31.99	42.42	25.68	17.06	35.56	13.02	79.14	18.57	5.66	14.44	48.21	152.03	22.43	23.97	17.29	13.08	22.15	14.47	69.5	48.16	20.05	5.19	18.91	30.34	95.42	79.57	19.79	61.1	155.02	5.95	37.32	18.93	24.14	36.15	111.54	7.67	8.26	52.82	23.08	28.45
AFG1L	49.53	31.17	18.2	26.56	31.37	18.49	19.05	11.97	20.2	23.14	29.63	21.93	15.8	13.02	45.11	14.35	9.39	43.31	34.43	32.07	17.27	20.26	14.28	17.44	16.24	4.82	40.27	22.9	24.24	15.57	12.6	39.33	45.7	44.02	16.83	61.1	146.86	6.69	40.44	20.23	20.16	10.33	50.51	14.07	11.01	24.91	15.39	16.26
AFG3L2	268.62	71.52	62.08	92.97	112.71	55.47	60.97	51.07	97.31	146.53	86.92	38.99	47.41	26.03	128.46	33.76	13.71	28.87	109.04	173.41	40.16	60.04	59.38	19.62	100.41	26.52	210.12	147.52	49.07	15.57	39.91	96.64	169.25	123.86	38.66	261.85	310.05	21.56	95.64	31.98	68.71	98.13	189.41	36.67	33.04	90.93	23.08	48.78
AFTPH	58.38	31.17	29.97	43.99	46.69	7.4	45.72	31.52	42.43	42.42	19.75	14.62	27.66	6.51	69.58	10.97	4.92	14.44	42.47	76.01	32.75	28.41	20.29	11.99	41.35	9.64	98.08	61.3	38.9	10.38	10.5	29.22	46.71	33.9	24.79	122.2	195.82	5.45	52.1	24.8	17.51	61.98	63.14	11.94	2.75	50.42	25.65	8.13
AGA	103.97	49.51	47.09	46.48	43.4	38.83	41.91	23.54	59.26	88.69	35.56	38.99	7.9	32.54	56.97	16.88	8.05	43.31	51.65	143.71	25.13	27.18	40.59	28.34	23.63	7.23	73.72	43.79	34.71	15.57	31.51	49.44	71.82	51.4	33.43	43.64	122.39	19.83	63.76	33.29	30.78	41.32	71.56	16.2	13.76	39.31	17.95	44.71
AGAP1	130.86	73.35	28.9	158.12	149.91	31.43	55.25	35.51	142.43	69.41	35.56	38.99	39.51	19.53	139.17	20.26	12.37	14.44	73.46	165.09	14.58	37.06	28.56	14.17	66.45	7.23	89.64	58.94	29.32	20.76	29.41	71.92	97.43	116.75	21.15	113.47	220.3	12.64	70.76	11.1	41.65	25.82	94.71	23.02	24.78	53.72	33.34	20.32
AGAP2	125.62	33.01	65.29	53.95	59.09	46.22	17.15	15.56	41.42	107.97	35.56	28.03	7.9	32.54	52.76	16.04	20.26	43.31	34.43	67.7	45.99	30.39	40.59	19.62	13.29	31.34	39.3	29.64	29.92	20.76	46.21	53.94	157.19	127.69	50.71	52.37	146.86	18.09	68.43	33.94	38.73	56.81	73.66	22.6	24.78	50.72	41.04	28.45
AGAP3	212.53	104.53	29.97	238.64	132.77	53.62	87.64	69.03	86.2	92.54	57.29	25.59	39.51	19.53	154.84	32.92	11.17	28.87	78.05	296.93	21.99	42	40.59	18.53	71.62	21.7	203.63	155.94	103.53	20.76	18.91	107.88	149.16	152.84	31.61	488.79	603.78	11.9	116.64	32.64	66.86	103.3	246.24	33.68	5.51	119.14	38.47	69.1
AGAP9	244.35	183.38	133.79	204.61	268.09	107.23	154.32	86.58	172.73	177.38	55.31	90.17	39.51	65.08	243.93	57.4	26.67	43.31	141.18	268.43	65.73	109.46	90.2	37.06	64.24	40.99	222.79	139.78	114.6	83.02	69.32	222.5	222.98	216.01	83.01	226.94	359	53.29	186.62	68.54	122.57	134.29	425.13	66.51	38.54	116.44	66.69	81.3
AGBL2	48.54	102.69	50.3	33.62	53.62	36.98	36.2	13.96	33.33	69.41	29.63	25.59	31.61	32.54	39.38	28.7	11.03	28.87	165.28	84.33	17.27	20.76	23.3	10.9	10.34	2.41	35.07	23.24	20.05	20.76	18.91	56.19	53.23	49.49	27.52	87.28	89.75	21.31	52.88	23.5	35.29	25.82	37.88	24.73	27.53	37.51	7.69	24.39
AGBL3	43.95	22.01	20.34	31.96	50.33	25.88	26.67	8.78	29.29	46.27	11.85	13.4	11.85	19.53	37.47	8.44	4.32	14.44	28.69	61.76	12.79	19.77	19.54	13.08	16.24	9.64	39.3	26.94	21.24	15.57	18.91	41.58	69.31	42.38	17.06	34.91	89.75	9.67	56.76	13.71	31.31	20.66	33.67	18.76	5.51	23.11	30.78	16.26
AGBL4	81.34	110.03	23.55	46.48	68.94	24.04	17.15	11.97	20.2	38.56	19.75	19.5	19.75	6.51	32.12	27.85	7.3	14.44	168.72	98.58	9.87	32.37	21.05	15.26	8.86	14.47	91.58	57.26	16.46	15.57	27.31	31.46	49.72	55.78	17.51	43.64	40.8	13.14	24.88	10.44	27.06	36.15	46.3	16.63	2.75	28.81	5.13	16.26
AGBL5	256.48	113.7	50.3	61.01	109.06	68.41	60.97	35.51	72.39	100.26	67.16	53.62	39.51	13.02	129.99	27.01	47.38	72.18	83.79	115.21	41.95	48.92	42.09	33.79	31.75	24.11	136.73	84.2	41.59	20.76	56.72	89.9	140.12	155.85	44.57	157.11	293.73	13.88	91.76	45.04	52.8	98.13	143.11	31.12	30.28	204.37	133.37	52.84
AGER	28.86	18.34	16.05	41.09	60.18	7.4	30.48	11.17	31.31	23.14	9.88	20.72	7.9	6.51	39	9.28	8.79	14.44	20.66	60.57	17.72	15.81	28.56	9.81	13.29	14.47	32.8	24.25	20.35	10.38	10.5	40.45	59.76	42.93	21.15	87.28	65.27	6.94	41.99	23.5	17.78	10.33	52.62	14.92	8.26	28.51	17.95	20.32
AGFG1	151.2	58.68	29.97	60.18	73.31	14.79	66.68	54.26	86.2	104.11	27.66	31.68	3.95	19.53	116.61	21.1	6.41	14.44	36.73	57.01	45.77	47.19	32.32	14.17	71.62	16.88	127.31	83.53	43.69	15.57	23.11	67.42	109.48	85.58	27.75	200.75	342.68	8.18	96.42	25.46	26.53	51.65	69.45	14.5	13.76	70.22	20.52	36.58
AGFG2	47.56	42.18	42.81	46.9	45.23	20.34	22.86	7.98	52.86	96.4	116.55	42.65	3.95	19.53	35.56	14.35	8.79	14.44	50.5	59.39	31.41	25.2	30.07	11.99	8.12	16.88	52.61	28.97	17.95	31.13	14.7	52.81	99.44	56.05	37.3	43.64	65.27	6.94	39.66	21.54	37.67	56.81	48.41	20.89	2.75	33.91	10.26	36.58
AGGF1	133.82	53.18	71.71	78.85	95.2	61.01	57.16	47.48	49.83	96.4	47.41	31.68	31.61	65.08	105.52	22.79	13.86	14.44	64.28	150.84	39.71	53.37	48.11	28.34	37.66	26.52	69.82	48.84	40.39	20.76	27.31	68.55	134.09	116.75	49.58	130.93	155.02	15.86	82.43	36.55	50.41	129.12	128.38	25.58	33.04	80.13	46.17	52.84
AGK	118.4	34.84	43.88	75.53	89.73	29.58	32.39	30.32	49.83	57.84	45.43	24.37	27.66	19.53	79.14	21.95	6.7	43.31	57.39	130.65	25.8	31.63	33.07	19.62	39.87	14.47	136.08	86.9	52.36	36.32	18.91	61.8	93.41	86.68	29.56	104.74	334.52	14.87	84.76	28.07	41.12	46.48	69.45	28.56	19.27	64.82	15.39	32.52
AGL	104.95	67.85	44.95	50.63	78.78	40.68	30.48	19.95	52.86	26.99	45.43	24.37	27.66	26.03	59.64	21.1	6.26	28.87	75.75	124.71	23.11	35.83	28.56	11.99	47.99	9.64	128.28	88.92	35.61	46.7	23.11	55.06	79.35	76.56	30.47	209.48	277.41	13.63	98.75	31.98	40.06	46.48	94.71	20.89	24.78	48.32	23.08	36.58
AGMAT	48.54	47.68	38.53	22.83	55.81	38.83	17.15	5.19	20.54	38.56	25.68	35.34	3.95	13.02	24.09	15.19	12.96	14.44	29.84	45.13	28.27	21.5	27.81	17.44	61.28	19.29	18.51	14.15	17.06	5.19	27.31	34.84	36.66	32.81	36.16	43.64	73.43	12.39	43.55	27.41	35.29	25.82	27.36	17.48	24.78	27.31	17.95	52.84
AGO1	195.81	84.36	65.29	137.79	161.95	35.13	62.87	43.09	116.5	92.54	43.46	46.31	35.56	6.51	129.23	32.07	18.03	101.05	88.38	293.37	39.04	44.72	34.58	33.79	76.79	26.52	234.81	152.91	37.7	20.76	46.21	83.15	131.58	131.52	45.48	209.48	244.77	15.61	111.97	45.04	64.47	77.47	145.22	30.7	13.76	81.63	23.08	52.84
AGO2	243.36	86.19	34.25	140.28	180.55	33.28	59.06	42.29	110.44	69.41	33.58	32.9	15.8	13.02	92.52	23.63	6.56	43.31	56.24	346.82	34.55	49.42	30.07	7.63	115.92	28.93	233.51	169.08	79.89	5.19	23.11	60.68	190.34	134.52	38.89	349.14	399.8	8.92	148.52	30.03	38.47	46.48	357.78	20.46	13.76	56.12	35.91	40.65
AGO3	61.99	31.17	21.41	46.07	50.33	27.73	28.58	21.15	40.74	80.98	21.73	21.93	3.95	13.02	39	19.41	7.15	28.87	29.84	90.27	19.74	28.41	11.27	18.53	27.32	12.06	93.53	64.67	16.76	20.76	18.91	48.32	115.01	70.82	25.02	43.64	57.11	11.9	59.1	17.62	31.57	36.15	52.62	12.79	19.27	45.91	10.26	28.45
AGO4	82.65	34.84	26.76	87.57	108.33	33.28	36.2	17.16	37.71	80.98	19.75	32.9	27.66	6.51	47.41	12.66	7.15	14.44	48.21	105.71	20.19	23.23	28.56	10.9	27.32	16.88	149.39	112.5	15.26	15.57	31.51	59.56	79.85	66.72	25.02	69.83	73.43	10.91	24.88	18.93	23.88	36.15	75.77	13.22	11.01	37.21	10.26	28.45
AGPAT1	442.45	104.53	64.22	175.97	224.32	55.47	127.65	98.15	117.18	150.39	88.89	45.09	51.36	32.54	255.4	37.98	23.24	28.87	115.92	300.49	51.15	49.91	72.91	27.25	54.64	38.58	240	160.32	113.7	46.7	48.32	85.4	334.47	275.06	62.31	218.21	359	24.54	107.31	47	60.49	154.95	284.12	42.21	41.29	101.43	53.86	56.91
AGPAT2	246.31	126.53	52.44	33.2	71.85	48.07	55.25	42.29	131.32	146.53	53.34	49.96	27.66	32.54	116.23	41.36	12.37	28.87	115.92	179.35	28.49	35.09	36.08	19.62	44.3	21.7	95.81	56.25	23.94	25.94	27.31	41.58	81.86	53.59	33.2	104.74	138.71	21.81	75.43	36.55	57.57	51.65	103.13	28.56	33.04	45.91	20.52	36.58
AGPAT3	60.68	60.52	42.81	40.67	61.64	49.92	38.1	29.92	43.77	46.27	55.31	29.25	19.75	6.51	104.76	21.95	14.9	14.44	40.17	90.27	20.86	40.27	24.05	19.62	36.92	31.34	68.2	50.86	59.84	15.57	33.61	92.14	59.26	42.11	29.79	209.48	310.05	15.61	88.65	26.76	37.41	25.82	105.23	21.74	35.79	57.32	20.52	44.71
AGPAT4	26.89	18.34	17.12	44.82	47.05	12.94	15.24	7.18	12.46	23.14	13.83	9.75	11.85	6.51	32.88	6.75	9.24	43.31	24.1	86.7	12.56	14.83	12.78	7.63	8.12	16.88	36.7	19.54	10.17	20.76	27.31	21.35	44.19	41.01	12.51	61.1	57.11	7.44	31.1	13.71	25.73	15.49	27.36	13.22	16.52	23.71	20.52	36.58
AGPAT5	126.93	42.18	31.04	86.33	110.15	36.98	45.72	20.75	48.82	42.42	37.53	31.68	15.8	6.51	64.61	17.73	9.68	28.87	40.17	210.23	29.39	72.4	25.56	26.16	54.64	12.06	176.02	121.59	41.29	15.57	27.31	50.57	118.52	109.92	29.34	270.58	277.41	10.66	108.09	23.5	32.9	56.81	138.9	23.45	16.52	44.11	23.08	44.71
AGPS	255.83	80.69	53.52	128.24	176.9	72.11	36.2	19.15	177.11	181.23	59.26	43.87	27.66	39.05	52.38	21.95	19.52	14.44	76.9	197.16	46.44	59.55	48.11	20.71	98.2	38.58	106.85	69.38	43.39	51.89	58.82	94.39	119.02	157.49	38.21	305.49	416.12	23.05	120.53	40.47	56.25	139.45	82.08	30.7	27.53	64.82	51.3	81.3
AGR2	23.61	704.18	16.05	11.62	22.98	20.34	20.96	6.78	77.78	65.55	13.83	41.43	177.78	13.02	22.18	135.05	5.96	57.74	518.79	747.08	8.75	6.42	8.27	14.17	25.84	4.82	12.34	10.1	8.68	15.57	8.4	22.47	37.16	20.23	10.01	26.19	32.64	9.67	24.88	8.49	19.1	20.66	16.84	14.07	11.01	16.51	12.82	12.19
AGR3	23.61	240.23	32.11	26.56	36.47	29.58	28.58	5.19	30.98	34.7	23.7	14.62	27.66	13.02	23.7	52.33	7.45	14.44	282.35	60.57	8.52	8.65	21.8	15.26	7.38	12.06	22.73	21.22	13.76	15.57	18.91	33.71	37.16	32.54	17.97	8.73	40.8	9.67	36.55	13.71	32.1	36.15	52.62	17.05	13.76	21.01	17.95	20.32
AGRN	576.59	502.47	57.8	247.77	398.66	36.98	169.56	141.64	256.91	158.1	100.74	57.27	51.36	39.05	432.42	50.64	21.16	14.44	167.57	197.16	35	95.62	45.85	22.89	82.69	50.63	575.48	436.51	190	51.89	67.22	362.96	189.33	209.44	34.8	1326.71	1729.74	16.36	216.95	27.41	136.1	201.43	374.62	71.62	46.8	327.41	112.85	105.69
AGTPBP1	77.4	33.01	24.62	79.68	68.57	20.34	28.58	17.95	43.44	61.7	31.61	32.9	23.7	19.53	58.88	11.82	9.54	14.44	34.43	105.71	22.88	37.06	24.8	6.54	41.35	14.47	62.35	42.78	19.75	5.19	18.91	34.84	76.34	104.17	22.06	130.93	146.86	8.43	44.32	13.71	23.88	30.99	63.14	16.63	19.27	35.41	17.95	28.45
AGTR2	34.77	33.01	22.48	30.71	48.88	25.88	30.48	3.59	20.88	34.7	27.66	28.03	3.95	13.02	34.41	10.97	11.17	14.44	37.88	53.45	15.26	17.79	17.29	18.53	11.81	9.64	25.33	15.49	15.56	25.94	42.01	22.47	32.64	24.88	18.88	52.37	48.95	14.38	33.44	16.97	37.94	25.82	61.03	24.3	11.01	24.01	12.82	28.45
AGTRAP	173.83	113.7	31.04	30.3	48.88	29.58	41.91	25.14	71.38	88.69	35.56	21.93	43.46	19.53	100.55	36.29	9.68	14.44	95.26	112.83	21.54	29.65	26.31	13.08	33.23	31.34	153.61	106.1	28.73	10.38	18.91	35.96	87.39	76.29	25.93	52.37	228.46	11.9	51.32	14.36	28.39	82.64	92.6	16.63	19.27	67.82	33.34	24.39
AGXT	39.36	23.84	27.83	34.03	44.86	33.28	20.96	15.96	28.62	26.99	21.73	25.59	27.66	19.53	29.06	12.66	11.17	43.31	22.96	41.57	16.15	19.77	21.8	15.26	13.29	21.7	32.15	17.18	13.46	36.32	21.01	44.95	35.66	35.27	20.01	61.1	57.11	18.84	37.32	17.62	30.51	20.66	44.2	20.89	16.52	23.11	23.08	32.52
AHCTF1	148.58	56.85	32.11	70.55	107.6	48.07	99.07	48.68	73.4	77.12	49.38	28.03	19.75	13.02	141.84	20.26	12.66	28.87	60.83	191.22	35.89	57.32	34.58	21.8	79.74	31.34	150.69	103.06	46.38	10.38	27.31	62.93	117.02	113.47	38.89	192.02	203.98	22.55	94.87	31.33	53.86	108.46	141.01	30.27	24.78	90.03	51.3	40.65
AHCY	650.72	71.52	38.53	56.44	103.95	53.62	95.26	62.64	246.14	134.96	21.73	19.5	23.7	26.03	171.67	20.26	12.96	43.31	48.21	276.74	30.29	60.54	27.06	21.8	190.49	26.52	345.55	229.71	75.7	25.94	31.51	83.15	382.69	276.71	26.15	680.81	1003.57	13.14	265.16	50.91	45.9	103.3	189.41	28.14	22.02	72.32	17.95	52.84
AHCYL1	290.26	135.7	51.37	98.78	116.35	36.98	53.35	44.29	105.39	119.54	114.57	40.21	75.06	26.03	134.96	32.92	14.15	57.74	111.33	235.17	52.94	41.02	37.58	26.16	115.18	24.11	303.98	220.27	94.25	25.94	39.91	83.15	153.68	135.35	38.21	366.59	473.23	15.61	127.53	36.55	51.73	129.12	235.72	21.74	11.01	83.73	38.47	52.84
AHCYL2	133.16	88.02	40.67	66.4	81.34	53.62	47.63	43.49	31.99	50.13	51.36	52.4	43.46	32.54	94.05	27.01	12.96	57.74	61.98	86.7	23.56	32.86	30.07	15.26	46.52	21.7	108.15	63.99	28.43	41.51	27.31	48.32	91.91	104.45	32.52	96.01	138.71	18.84	65.32	26.11	50.94	36.15	73.66	31.55	33.04	35.11	17.95	40.65
AHDC1	30.5	53.18	17.12	21.58	38.66	25.88	32.39	18.35	26.94	34.7	25.68	15.84	11.85	6.51	65	9.28	11.03	14.44	42.47	86.7	13.01	46.2	15.03	4.36	20.67	9.64	25.01	18.19	32.02	15.57	14.7	38.21	59.26	55.23	14.55	96.01	97.91	6.44	33.44	15.67	18.57	46.48	50.51	13.22	11.01	42.91	2.56	12.19
AHI1	146.61	78.85	42.81	84.25	106.5	24.04	60.97	37.11	47.48	69.41	31.61	31.68	15.8	6.51	111.26	17.73	7	43.31	109.04	146.09	20.64	39.29	30.07	13.08	36.92	19.29	63.65	38.4	22.14	10.38	23.11	37.08	128.06	120.85	24.56	61.1	48.95	8.67	66.87	33.29	35.02	67.14	63.14	16.63	19.27	38.41	25.65	44.71
AHNAK	254.84	440.12	71.71	37.35	63.83	46.22	140.98	58.25	94.95	296.91	165.93	37.78	276.55	26.03	181.99	75.96	11.77	14.44	409.75	271.99	72.24	134.91	138.3	26.16	30.27	69.92	325.09	276.19	82.58	20.76	44.11	132.6	789.48	374.32	101.2	610.99	1199.39	11.4	191.29	63.31	56.51	294.4	284.12	30.27	16.52	87.63	41.04	93.49
AHNAK2	45.59	113.7	33.18	22	38.66	20.34	19.05	8.38	16.84	34.7	21.73	35.34	39.51	13.02	24.09	27.01	8.19	14.44	60.83	121.15	13.46	14.83	27.06	9.81	6.65	9.64	25.98	18.52	30.82	10.38	14.7	19.1	71.82	45.39	21.38	52.37	106.07	11.65	34.21	13.05	23.08	41.32	92.6	19.61	13.76	21.91	12.82	20.32
AHR	37.06	119.2	27.83	17.02	26.63	18.49	108.6	78.6	51.85	115.68	41.48	34.12	51.36	13.02	216.02	32.07	6.56	43.31	91.82	59.39	37.91	19.77	66.9	9.81	48.73	38.58	204.6	221.62	39.8	5.19	12.6	67.42	69.81	37.19	27.75	322.95	546.66	7.93	76.98	23.5	24.41	103.3	92.6	12.79	13.76	122.44	41.04	56.91
AHRR	39.69	23.84	18.2	21.17	40.12	25.88	24.77	5.98	40.41	34.7	19.75	14.62	7.9	13.02	29.44	10.13	8.49	14.44	24.1	60.57	13.91	24.46	17.29	11.99	8.12	12.06	23.06	18.19	13.76	5.19	21.01	29.22	38.67	28.71	19.79	52.37	57.11	11.15	27.22	13.05	25.2	36.15	42.09	14.92	13.76	24.01	15.39	8.13
AHSA1	160.06	89.86	12.84	54.37	52.89	9.24	20.96	15.16	34.34	61.7	25.68	24.37	3.95	6.51	47.41	17.73	9.24	14.44	126.25	138.96	23.33	34.34	26.31	7.63	63.5	14.47	85.74	60.96	45.18	5.19	8.4	31.46	103.96	92.14	21.15	218.21	155.02	4.96	75.43	25.46	22.55	20.66	94.71	8.95	2.75	35.11	10.26	20.32
AHSG	33.78	16.5	28.9	26.15	44.5	14.79	17.15	7.58	20.88	23.14	23.7	25.59	3.95	32.54	25.23	6.75	9.24	14.44	21.81	36.82	16.83	19.03	21.05	14.17	9.6	4.82	25.98	19.2	12.27	10.38	46.21	34.84	24.61	28.98	19.79	87.28	81.59	13.38	34.99	16.97	27.33	20.66	48.41	13.22	11.01	20.11	12.82	24.39
AIDA	200.4	69.68	72.78	108.32	142.61	61.01	81.92	79.8	69.03	111.82	51.36	37.78	11.85	39.05	175.87	21.95	12.22	14.44	73.46	239.92	54.29	44.97	59.38	23.98	61.28	31.34	184.79	122.94	56.25	10.38	58.82	83.15	125.55	113.47	59.81	226.94	350.84	18.09	126.75	63.97	59.96	108.46	109.44	33.68	38.54	115.24	82.07	65.04
AIF1	81.34	58.68	66.36	46.07	69.3	48.07	78.11	44.29	49.5	242.93	51.36	43.87	23.7	32.54	102.08	34.61	42.76	57.74	40.17	76.01	68.65	41.51	56.37	27.25	36.92	74.74	50.99	56.25	40.39	36.32	56.72	84.28	78.85	82.3	54.58	139.65	269.25	18.09	127.53	48.3	62.61	160.11	84.18	37.94	33.04	125.74	30.78	48.78
AIF1L	57.4	36.68	31.04	67.23	94.83	36.98	26.67	6.78	64.99	65.55	63.21	30.46	3.95	6.51	43.97	16.04	12.52	57.74	22.96	123.52	15.7	21.25	27.81	11.99	12.55	2.41	143.55	122.6	14.66	51.89	29.41	44.95	45.7	58.51	21.61	34.91	32.64	12.89	34.99	16.97	36.61	25.82	355.68	17.91	13.76	17.41	23.08	44.71
AIFM1	106.27	36.68	35.32	37.77	53.98	31.43	41.91	22.34	40.41	57.84	21.73	26.81	19.75	6.51	58.88	16.88	8.94	43.31	43.62	95.02	19.97	23.97	27.81	8.72	46.52	14.47	69.82	43.11	28.73	31.13	25.21	50.57	56.25	63.43	25.47	130.93	163.18	10.66	55.21	19.58	36.35	61.98	65.24	23.87	8.26	45.31	7.69	28.45
AIFM2	92.82	49.51	32.11	39.43	70.76	33.28	40.01	25.93	80.81	111.82	41.48	31.68	35.56	26.03	74.55	22.79	14.15	14.44	65.42	98.58	27.59	21.99	27.81	13.08	61.28	26.52	54.89	36.71	40.1	20.76	25.21	57.31	61.77	50.04	33.66	235.67	106.07	12.89	58.32	20.89	28.65	77.47	75.77	26.01	11.01	39.91	23.08	32.52
AIG1	148.25	51.35	29.97	49.8	55.44	22.19	26.67	15.96	25.59	11.57	23.7	13.4	23.7	6.51	56.97	10.97	3.43	28.87	47.06	87.89	10.77	23.72	15.78	9.81	6.65	12.06	40.27	24.92	15.86	20.76	12.6	26.97	66.79	56.6	20.01	61.1	73.43	6.44	44.32	19.58	16.98	25.82	65.24	13.64	8.26	16.21	2.56	16.26
AIM2	23.61	16.5	66.36	25.32	24.8	20.34	24.77	7.18	20.2	61.7	19.75	20.72	3.95	6.51	27.53	11.82	8.64	14.44	17.22	48.7	50.7	12.35	42.09	11.99	9.6	19.29	23.71	17.51	9.58	10.38	16.81	28.09	31.14	23.24	67.09	104.74	97.91	8.67	56.76	67.23	27.86	56.81	37.88	20.89	5.51	38.71	35.91	20.32
AIMP1	187.28	64.18	37.46	56.44	68.57	29.58	81.92	43.89	141.42	161.95	47.41	38.99	43.46	13.02	109.35	30.39	8.94	14.44	71.16	192.41	37.24	45.46	43.6	23.98	76.05	19.29	134.78	83.53	80.19	10.38	31.51	67.42	156.19	118.12	42.98	235.67	293.73	10.66	96.42	47	40.86	41.32	119.96	26.01	2.75	89.13	25.65	52.84
AIMP2	103.31	44.01	29.97	45.65	62.01	33.28	36.2	22.74	57.24	69.41	33.58	23.15	19.75	26.03	65	13.5	13.56	28.87	33.29	85.52	19.74	27.18	22.55	8.72	48.73	14.47	104.9	78.48	26.63	25.94	42.01	47.2	84.87	78.2	22.74	139.65	220.3	12.14	69.98	17.62	37.94	51.65	67.35	20.89	24.78	41.71	17.95	32.52
AIP	202.04	45.85	59.94	38.18	65.29	24.04	51.44	27.53	58.59	57.84	25.68	32.9	15.8	13.02	88.32	16.04	18.33	14.44	35.58	102.14	43.97	29.65	42.84	14.17	42.09	48.22	98.08	63.32	68.52	31.13	23.11	61.8	124.55	87.5	51.62	209.48	195.82	11.15	128.3	39.16	42.18	41.32	94.71	25.58	8.26	64.22	35.91	56.91
AIRE	39.69	25.67	27.83	31.54	40.49	31.43	28.58	10.37	28.28	42.42	21.73	18.28	3.95	26.03	20.65	17.73	15.5	28.87	22.96	54.64	15.7	21.25	19.54	21.8	7.38	7.23	32.48	23.58	85.28	25.94	31.51	60.68	37.16	32.26	24.56	52.37	57.11	15.37	41.99	15.01	33.43	20.66	63.14	17.05	27.53	27.01	10.26	20.32
AJM1	83.31	51.35	57.8	46.48	75.87	75.8	34.29	13.57	46.47	61.7	25.68	36.56	15.8	26.03	49.32	31.23	22.65	57.74	49.35	59.39	27.37	45.22	48.86	34.88	10.34	26.52	49.36	36.04	22.74	62.27	75.62	58.43	80.86	75.74	35.48	96.01	81.59	26.52	47.43	30.03	54.92	56.81	98.92	31.98	49.55	42.31	23.08	20.32
AJUBA	191.54	95.36	42.81	60.59	79.15	72.11	51.44	20.75	50.84	88.69	49.38	43.87	43.46	26.03	62.7	27.01	19.52	43.31	74.61	125.9	23.33	64.24	45.1	17.44	36.92	21.7	65.93	49.85	71.21	46.7	58.82	79.78	109.98	76.83	40.48	226.94	269.25	19.83	108.09	30.03	53.86	72.31	107.33	37.52	22.02	93.03	25.65	40.65
AK1	172.52	166.88	57.8	67.23	88.63	46.22	30.48	34.71	95.29	96.4	88.89	42.65	35.56	45.56	102.85	39.67	15.64	14.44	373.03	201.91	39.26	56.58	55.62	17.44	34.7	36.17	82.49	65.34	18.55	41.51	27.31	52.81	119.53	112.65	42.07	26.19	212.14	16.36	44.32	39.16	46.96	67.14	77.87	25.15	24.78	49.52	35.91	32.52
AK2	551.01	194.38	98.47	167.25	253.86	94.29	190.52	155.61	273.75	335.47	106.67	71.9	94.82	39.05	366.27	75.96	35.61	72.18	158.39	484.59	88.17	138.61	88.69	32.7	323.39	106.09	857.06	645.33	128.66	46.7	88.23	197.77	393.74	375.14	90.97	724.46	1338.1	31.23	265.94	84.86	108.25	165.28	305.17	61.39	35.79	237.38	76.94	85.36
AK3	187.93	84.36	61.01	110.81	182.01	57.31	36.2	37.9	121.89	69.41	84.94	48.74	47.41	19.53	93.67	44.73	21.9	28.87	55.09	199.54	41.05	115.39	51.11	21.8	101.89	48.22	116.92	86.9	57.75	72.64	60.92	116.87	153.68	143.82	49.81	340.41	203.98	22.55	124.42	47	55.71	103.3	208.36	38.37	35.79	158.75	43.6	48.78
AK4	410.96	91.69	84.55	174.73	215.2	94.29	66.68	19.55	97.65	223.65	61.24	91.39	15.8	71.59	59.26	42.2	22.05	14.44	82.64	261.3	32.08	52.38	67.65	28.34	26.58	31.34	67.88	55.57	52.36	62.27	81.93	96.64	285.26	184.83	60.49	523.7	652.73	40.4	167.18	54.83	96.04	61.98	218.88	54.15	63.32	75.62	56.43	56.91
AK6	111.51	38.51	36.39	41.09	66.75	51.77	32.39	25.54	38.39	96.4	39.51	25.59	23.7	45.56	61.56	30.39	9.24	14.44	24.1	97.39	26.92	37.56	26.31	20.71	42.09	24.11	51.96	40.42	33.21	5.19	25.21	68.55	101.45	83.94	31.16	139.65	212.14	19.33	66.87	23.5	48.55	46.48	65.24	24.3	27.53	59.12	17.95	24.39
AK7	54.44	77.02	38.53	30.3	43.4	24.04	20.96	4.79	20.54	42.42	15.8	32.9	19.75	6.51	24.85	28.7	9.24	86.61	164.13	66.51	13.68	13.1	24.8	13.08	13.29	12.06	28.25	22.23	12.87	15.57	14.7	17.98	44.19	35	16.15	17.46	73.43	9.17	34.99	8.49	25.47	36.15	35.78	15.77	19.27	44.71	10.26	20.32
AK8	55.1	110.03	38.53	46.9	72.22	61.01	26.67	26.73	50.51	50.13	21.73	36.56	19.75	19.53	65	37.14	11.47	14.44	151.51	81.95	15.93	42.5	32.32	16.35	42.82	36.17	38.32	24.25	27.83	15.57	37.81	42.7	65.79	55.23	26.38	43.64	48.95	24.04	45.1	24.8	36.61	41.32	54.72	20.46	30.28	43.51	35.91	32.52
AK9	27.55	80.69	27.83	33.2	38.66	16.64	38.1	9.97	15.15	15.42	21.73	13.4	27.66	13.02	39.76	13.5	6.11	28.87	75.75	45.13	13.91	13.59	24.05	11.99	12.55	7.23	48.71	30.99	11.07	10.38	21.01	29.22	29.13	32.81	15.92	17.46	73.43	7.93	27.22	15.01	18.57	25.82	37.88	11.94	5.51	27.61	10.26	24.39
AKAP1	84.95	75.19	46.02	107.49	137.87	40.68	68.59	42.29	84.85	73.26	61.24	46.31	15.8	13.02	110.49	35.45	12.81	14.44	48.21	160.34	21.09	42	38.33	16.35	126.99	21.7	177.97	117.21	44.88	31.13	42.01	57.31	79.85	79.02	33.43	183.3	424.28	14.13	143.08	33.29	50.14	87.8	290.44	25.15	13.76	57.62	20.52	36.58
AKAP10	107.25	34.84	35.32	50.63	84.26	35.13	34.29	23.14	54.21	88.69	39.51	19.5	23.7	13.02	78	19.41	7.45	14.44	43.62	55.82	26.92	28.66	36.83	8.72	33.23	12.06	49.36	37.72	40.69	20.76	23.11	57.31	97.93	80.11	34.8	96.01	163.18	8.43	69.98	25.46	34.49	15.49	134.69	15.77	13.76	51.92	17.95	56.91
AKAP11	145.3	62.35	31.04	68.89	90.82	35.13	57.16	43.09	53.54	42.42	35.56	19.5	55.31	19.53	100.17	17.73	19.22	14.44	60.83	141.34	53.17	23.97	42.84	17.44	59.07	21.7	87.69	61.3	75.4	20.76	31.51	76.41	101.45	106.91	50.49	192.02	212.14	9.91	69.21	23.5	30.78	56.81	96.81	19.19	8.26	47.42	17.95	36.58
AKAP12	207.28	45.85	35.32	123.68	118.91	31.43	19.05	13.57	22.22	61.7	33.58	26.81	3.95	19.53	31.35	21.1	7.9	43.31	39.02	330.19	15.26	17.79	26.31	20.71	11.08	4.82	33.13	20.55	16.76	36.32	25.21	30.34	227.5	167.61	22.74	122.2	81.59	12.14	37.32	13.05	30.24	51.65	31.57	13.64	24.78	25.81	7.69	36.58
AKAP13	79.37	51.35	36.39	52.71	65.65	16.64	28.58	19.95	84.85	111.82	33.58	28.03	3.95	6.51	54.67	11.82	6.41	14.44	74.61	131.84	37.02	27.43	34.58	9.81	25.1	26.52	111.72	65	29.02	5.19	8.4	43.82	97.43	73.28	44.57	148.38	163.18	4.71	56.76	24.8	13.8	67.14	101.02	9.81	13.76	47.12	23.08	36.58
AKAP14	25.25	102.69	31.04	18.68	33.56	31.43	15.24	7.58	13.81	26.99	27.66	26.81	15.8	13.02	25.62	32.92	7.9	28.87	145.77	39.19	10.54	16.06	15.03	15.26	8.86	7.23	16.89	16.5	10.77	15.57	25.21	31.46	33.15	27.07	15.92	52.37	73.43	11.65	27.99	9.14	36.08	15.49	37.88	17.05	5.51	19.81	5.13	28.45
AKAP17A	169.89	93.52	66.36	62.67	85.35	24.04	41.91	25.93	48.82	92.54	37.53	34.12	59.26	13.02	58.88	27.01	8.34	28.87	75.75	176.97	37.69	40.52	54.12	21.8	45.78	31.34	68.85	49.51	73.61	25.94	23.11	75.29	133.09	107.18	43.89	148.38	106.07	10.91	78.54	39.82	45.37	77.47	202.04	26.01	13.76	93.63	46.17	52.84
AKAP5	42.31	34.84	35.32	28.22	42.67	42.52	13.34	8.78	27.95	61.7	15.8	25.59	19.75	6.51	28.29	7.6	5.81	28.87	29.84	51.07	21.31	19.52	24.8	23.98	13.29	21.7	22.41	14.15	15.26	20.76	12.6	44.95	71.82	47.85	25.02	43.64	114.23	15.12	34.21	23.5	23.88	10.33	54.72	15.35	27.53	33.61	15.39	52.84
AKAP6	28.21	38.51	20.34	22	24.07	42.52	22.86	5.98	13.81	26.99	25.68	14.62	19.75	6.51	21.41	15.19	5.96	14.44	70.01	61.76	12.79	10.62	12.78	9.81	15.51	4.82	19.81	16.17	8.68	20.76	18.91	17.98	37.67	38.28	14.1	69.83	81.59	8.18	21	15.67	19.1	20.66	39.99	17.91	8.26	14.7	17.95	24.39
AKAP7	36.73	31.17	47.09	32.79	44.86	38.83	20.96	12.37	30.98	34.7	31.61	20.72	19.75	19.53	33.65	23.63	10.73	28.87	34.43	33.26	16.15	37.06	27.81	14.17	10.34	7.23	45.79	31.66	58.95	10.38	18.91	21.35	55.24	41.56	23.65	43.64	40.8	13.63	40.44	22.19	34.49	30.99	54.72	23.02	11.01	27.91	2.56	20.32
AKAP8	200.72	99.03	49.23	108.74	152.83	42.52	64.78	44.69	120.21	123.39	61.24	57.27	35.56	26.03	110.11	31.23	17.58	43.31	107.89	190.04	46.44	35.83	49.61	20.71	55.38	50.63	137.7	90.94	73.01	31.13	23.11	84.28	174.77	167.88	52.53	122.2	261.09	16.85	129.08	52.22	53.06	51.65	189.41	25.58	13.76	80.73	25.65	60.97
AKAP8L	258.45	75.19	44.95	105	136.78	25.88	64.78	47.88	86.53	104.11	25.68	25.59	47.41	6.51	125.02	25.32	7.15	28.87	97.56	185.28	30.96	29.16	38.33	13.08	27.32	14.47	110.42	76.12	43.69	15.57	14.7	77.54	182.3	146.83	36.61	200.75	171.34	9.91	96.42	24.15	32.63	72.31	187.31	18.76	19.27	84.03	30.78	48.78
AKAP9	62.32	53.18	18.2	33.62	37.57	14.79	22.86	10.77	26.6	50.13	21.73	15.84	15.8	6.51	33.65	4.22	5.96	14.44	58.54	58.2	10.54	16.31	9.77	10.9	8.12	12.06	83.46	52.21	10.77	25.94	21.01	32.59	47.71	38.55	10.69	96.01	114.23	5.2	30.33	9.79	20.16	46.48	86.29	14.5	8.26	26.71	7.69	16.26
AKIP1	126.6	33.01	42.81	34.86	56.54	42.52	45.72	27.53	66.33	73.26	37.53	19.5	15.8	13.02	83.35	20.26	10.13	14.44	42.47	118.77	21.99	38.05	27.81	22.89	53.16	24.11	38.97	38.4	24.54	20.76	27.31	79.78	114.5	100.35	21.15	165.84	277.41	12.89	93.31	29.37	50.14	77.47	56.82	22.17	8.26	63.32	33.34	36.58
AKIRIN1	493.94	113.7	70.64	108.32	154.65	55.47	102.88	79.8	152.19	161.95	79.01	47.52	59.26	19.53	160.96	35.45	10.28	72.18	158.39	313.56	76.28	75.11	81.18	29.43	118.87	60.28	381.6	261.37	93.36	5.19	37.81	113.5	298.31	421.89	60.04	506.25	611.94	15.86	224.73	65.93	74.29	180.77	185.2	39.65	22.02	145.55	69.25	73.17
AKIRIN2	145.95	62.35	59.94	117.87	132.4	44.37	93.35	125.28	67.34	123.39	67.16	40.21	11.85	26.03	238.19	21.1	9.98	14.44	60.83	218.54	45.09	44.97	57.12	19.62	79.74	21.7	179.92	122.94	75.7	20.76	23.11	53.94	150.66	139.45	41.39	244.39	244.77	15.37	111.2	37.21	51.73	82.64	119.96	31.98	27.53	80.13	33.34	52.84
AKNA	73.47	128.37	123.09	36.94	55.81	53.62	74.3	36.71	70.04	188.95	13.83	28.03	23.7	52.07	110.88	27.85	29.05	14.44	165.28	83.14	135.95	46.45	147.32	15.26	50.95	106.09	38.97	36.04	53.56	25.94	23.11	85.4	77.84	48.94	165.11	165.84	277.41	11.65	104.98	105.09	52.53	149.78	58.93	32.83	35.79	113.14	79.51	69.1
AKNAD1	38.37	12.84	33.18	33.62	78.78	24.04	9.53	5.59	24.24	26.99	15.8	29.25	11.85	26.03	18.73	5.91	6.85	43.31	34.43	36.82	16.15	12.85	23.3	25.07	11.08	14.47	32.8	22.9	14.66	15.57	23.11	32.59	44.19	34.18	19.79	43.64	57.11	11.4	43.55	18.28	34.49	20.66	35.78	17.91	22.02	40.51	5.13	24.39
AKR1A1	377.51	176.05	81.34	198.38	250.94	35.13	104.78	84.59	249.84	331.62	79.01	57.27	31.61	19.53	224.81	78.5	19.52	14.44	206.6	777.96	89.74	71.9	66.9	23.98	198.61	101.26	372.83	303.47	108.62	10.38	42.01	135.97	257.64	223.66	65.72	392.78	799.6	11.4	237.94	67.23	57.31	273.74	284.12	35.81	24.78	215.17	97.46	85.36
AKR1B1	275.18	75.19	81.34	139.86	167.05	46.22	87.64	55.86	116.84	219.79	130.37	45.09	31.61	26.03	164.4	24.48	15.05	28.87	76.9	277.93	73.81	55.35	65.39	22.89	27.32	62.69	168.88	114.18	67.03	36.32	35.71	114.62	195.86	223.11	60.72	366.59	530.34	26.52	113.53	47.65	82.51	144.62	107.33	54.15	30.28	128.14	64.12	52.84
AKR1B15	48.54	49.51	41.74	54.37	69.67	46.22	22.86	7.98	38.05	42.42	21.73	38.99	15.8	26.03	27.53	27.01	10.43	57.74	37.88	76.01	15.7	40.03	32.32	16.35	14.03	7.23	46.44	38.06	20.35	31.13	48.32	59.56	56.75	43.75	29.79	61.1	81.59	19.08	57.54	29.37	55.18	92.97	73.66	34.11	27.53	30.31	15.39	24.39
AKR1C1	25.25	205.39	29.97	39.43	46.32	81.35	41.91	32.72	18.86	26.99	25.68	37.78	59.26	26.03	93.29	36.29	5.96	14.44	66.57	180.53	9.65	20.26	14.28	8.72	8.86	9.64	33.78	21.89	24.54	10.38	16.81	30.34	35.66	37.19	19.33	17.46	65.27	12.39	53.65	16.97	27.33	118.79	84.18	11.94	5.51	24.01	15.39	12.19
AKR1C2	23.29	108.2	22.48	18.68	33.56	25.88	38.1	13.57	15.49	19.28	15.8	28.03	43.46	6.51	39.38	21.95	7.3	14.44	57.39	111.65	9.42	13.59	12.03	13.08	10.34	4.82	24.03	12.8	16.46	25.94	23.11	34.84	27.12	22.97	17.74	52.37	73.43	10.16	27.22	7.83	20.69	92.97	35.78	12.36	5.51	14.7	10.26	36.58
AKR1C3	22.96	113.7	31.04	24.49	45.23	46.22	20.96	10.77	16.16	34.7	15.8	36.56	63.21	6.51	23.7	44.73	9.24	72.18	89.53	296.93	13.01	13.34	17.29	17.44	11.81	12.06	31.83	24.25	17.65	31.13	16.81	42.7	32.14	31.72	15.69	52.37	81.59	14.38	29.55	15.67	27.59	46.48	44.2	20.89	16.52	16.51	7.69	36.58
AKR1D1	39.03	20.17	38.53	26.98	45.96	33.28	19.05	7.98	26.6	38.56	11.85	18.28	3.95	19.53	28.67	9.28	8.49	57.74	29.84	51.07	10.77	19.27	24.05	10.9	11.08	9.64	43.19	27.28	14.66	5.19	25.21	40.45	39.17	33.9	21.38	26.19	65.27	14.38	31.88	16.32	35.55	15.49	52.62	19.61	22.02	28.81	17.95	28.45
AKR1E2	96.43	49.51	21.41	105	157.93	48.07	45.72	15.96	27.27	46.27	31.61	52.4	23.7	65.08	63.85	22.79	14.6	86.61	37.88	77.2	27.15	49.66	36.08	18.53	16.24	19.29	151.34	104.41	27.83	15.57	23.11	102.26	114	120.58	35.48	43.64	89.75	17.35	79.31	24.8	47.22	56.81	138.9	25.15	22.02	34.81	17.95	28.45
AKR7A3	56.41	42.18	37.46	40.67	61.28	53.62	36.2	13.57	43.1	65.55	35.56	42.65	7.9	6.51	30.97	19.41	23.69	57.74	47.06	76.01	24.23	30.39	29.31	15.26	8.86	16.88	27.93	14.82	25.73	57.08	39.91	41.58	76.34	57.15	30.7	17.46	73.43	21.81	62.99	34.59	47.76	41.32	54.72	25.58	35.79	46.82	25.65	28.45
AKR7L	49.2	23.84	36.39	40.67	67.48	40.68	20.96	9.18	36.36	61.7	23.7	21.93	3.95	6.51	32.5	19.41	9.24	14.44	52.8	68.89	12.56	21.5	24.8	11.99	13.29	14.47	32.8	21.56	16.46	10.38	29.41	37.08	58.76	45.66	25.7	43.64	16.32	19.83	49.77	18.93	36.61	15.49	54.72	23.45	16.52	33.61	15.39	24.39
AKT1	284.36	135.7	36.39	40.67	92.28	46.22	59.06	35.51	83.84	92.54	67.16	37.78	59.26	6.51	108.58	43.89	12.81	28.87	78.05	197.16	49.35	31.63	49.61	16.35	73.83	43.4	134.13	95.99	38.6	15.57	33.61	62.93	183.81	156.95	43.21	192.02	212.14	9.91	90.98	35.9	29.18	134.29	286.23	20.46	11.01	56.12	30.78	73.17
AKT1S1	174.49	51.35	42.81	75.53	90.09	59.16	53.35	47.48	52.53	123.39	37.53	36.56	39.51	39.05	123.49	11.82	18.18	14.44	41.32	142.53	28.04	42.25	39.09	31.61	65.71	19.29	85.74	73.09	52.66	25.94	23.11	78.66	105.97	76.56	36.84	209.48	326.37	9.67	146.19	50.91	49.35	87.8	107.33	27.29	16.52	86.73	25.65	56.91
AKT2	195.15	97.19	42.81	76.78	110.52	33.28	83.83	34.71	94.62	107.97	43.46	25.59	55.31	6.51	124.64	40.51	8.79	14.44	101	182.91	37.69	46.2	43.6	18.53	51.68	31.34	142.9	91.61	74.8	15.57	37.81	71.92	138.61	150.11	39.8	296.77	359	7.19	116.64	38.51	38.2	113.63	176.79	22.17	5.51	89.73	58.99	60.97
AKT3	560.19	27.51	38.53	256.9	252.77	33.28	139.08	120.5	22.9	115.68	35.56	26.81	7.9	13.02	263.43	23.63	8.64	28.87	45.91	327.81	42.18	49.42	72.16	26.16	81.96	33.75	40.92	23.24	82.88	15.57	27.31	104.51	117.02	141.36	58.67	165.84	179.5	14.13	196.73	63.31	48.55	72.31	37.88	20.46	8.26	93.03	46.17	56.91
AKTIP	124.63	34.84	32.11	52.29	76.23	38.83	24.77	11.97	43.77	34.7	25.68	31.68	19.75	13.02	33.65	16.04	5.51	14.44	36.73	76.01	20.19	21.5	27.06	13.08	53.9	19.29	71.12	50.18	14.96	10.38	25.21	40.45	88.89	64.53	31.84	52.37	146.86	15.12	48.99	20.89	36.61	41.32	101.02	19.19	16.52	29.41	15.39	20.32
ALAD	109.55	49.51	48.16	44.82	61.64	33.28	22.86	24.34	58.92	57.84	51.36	28.03	19.75	6.51	58.88	18.57	12.66	14.44	43.62	92.64	19.29	44.23	27.81	10.9	38.39	26.52	88.99	55.24	12.87	20.76	39.91	32.59	80.35	65.62	28.43	87.28	114.23	12.14	49.77	26.11	34.49	15.49	86.29	14.5	5.51	30.61	23.08	32.52
ALAS1	149.23	67.85	31.04	83.42	113.44	33.28	41.91	27.93	51.85	100.26	41.48	29.25	19.75	26.03	78.38	26.17	12.07	14.44	76.9	222.1	28.04	22.24	23.3	15.26	62.02	16.88	82.82	68.37	26.33	15.57	21.01	44.95	80.35	66.44	25.93	139.65	155.02	12.14	66.1	21.54	40.86	30.99	96.81	25.15	11.01	59.12	30.78	32.52
ALCAM	330.28	297.08	34.25	52.71	108.33	51.77	45.72	16.36	72.39	134.96	53.34	30.46	134.33	19.53	47.79	108.04	11.17	14.44	480.92	377.7	25.35	40.27	39.09	21.8	7.38	14.47	40.6	53.55	77.5	41.51	31.51	62.93	91.4	78.47	31.61	26.19	73.43	12.14	81.65	33.29	35.82	67.14	65.24	20.04	22.02	50.12	28.21	32.52
ALDH16A1	54.12	25.67	20.34	38.18	53.62	25.88	32.39	21.55	26.26	50.13	15.8	13.4	11.85	13.02	59.26	15.19	9.98	43.31	30.99	60.57	22.21	28.91	25.56	7.63	26.58	14.47	38.32	30.31	34.11	25.94	25.21	49.44	46.71	38.01	22.51	96.01	122.39	12.89	68.43	22.19	29.45	25.82	65.24	13.22	11.01	50.12	12.82	16.26
ALDH18A1	269.27	108.2	46.02	103.34	148.09	36.98	93.35	79	78.12	100.26	98.77	62.15	31.61	6.51	197.28	26.17	15.2	14.44	78.05	228.04	36.12	27.43	33.07	13.08	116.66	33.75	249.42	176.83	77.5	25.94	21.01	114.62	234.53	195.77	31.61	349.14	522.19	10.91	161.74	43.08	32.63	77.47	193.62	20.04	13.76	90.03	43.6	69.1
ALDH1A1	1238.79	231.06	12.84	14.94	18.97	16.64	15.24	9.18	226.61	92.54	33.58	74.33	79.01	32.54	22.94	53.18	7.6	14.44	309.9	85.52	11.44	8.9	16.54	6.54	37.66	14.47	13.32	8.42	5.69	15.57	46.21	21.35	72.82	47.58	12.28	43.64	73.43	7.68	35.77	8.49	16.45	15.49	4.21	11.51	16.52	25.81	10.26	8.13
ALDH1A2	35.75	34.84	40.67	36.52	49.97	38.83	22.86	14.36	28.28	53.98	15.8	26.81	11.85	45.56	34.41	21.1	10.58	28.87	37.88	46.32	13.24	26.69	27.81	17.44	9.6	9.64	30.53	23.58	15.26	25.94	39.91	40.45	48.71	39.37	21.15	78.56	89.75	15.12	48.99	15.67	28.92	41.32	52.62	20.46	24.78	29.41	15.39	20.32
ALDH1A3	38.37	64.18	24.62	24.9	31	38.83	15.24	9.97	22.9	30.85	65.19	62.15	23.7	39.05	27.91	10.13	7.9	14.44	50.5	114.02	17.5	13.1	15.03	16.35	12.55	4.82	40.92	46.48	13.46	20.76	16.81	43.82	32.14	36.09	17.97	61.1	81.59	11.15	34.21	18.93	24.14	87.8	119.96	16.2	11.01	24.61	17.95	20.32
ALDH1B1	81.01	36.68	23.55	30.71	36.47	20.34	17.15	11.17	43.44	34.7	31.61	29.25	19.75	6.51	29.44	9.28	11.17	14.44	29.84	103.33	14.81	17.54	23.3	25.07	28.06	2.41	30.85	24.92	13.76	20.76	29.41	30.34	56.75	56.6	15.92	96.01	138.71	10.66	34.21	11.1	28.12	41.32	27.36	21.74	19.27	25.81	10.26	36.58
ALDH1L1	41.65	64.18	28.9	33.2	36.47	31.43	34.29	7.98	21.89	26.99	75.06	40.21	19.75	13.02	36.32	21.1	11.47	14.44	103.3	46.32	9.42	17.54	15.78	21.8	16.24	7.23	28.9	19.2	18.55	46.7	33.61	46.07	50.72	41.29	17.97	78.56	40.8	12.64	44.32	14.36	29.71	41.32	52.62	16.2	16.52	36.91	7.69	44.71
ALDH1L2	32.47	33.01	40.67	27.81	34.65	29.58	11.43	11.17	20.2	53.98	21.73	18.28	11.85	26.03	23.32	9.28	5.66	14.44	18.36	65.32	9.65	18.78	24.8	15.26	10.34	24.11	29.23	18.19	23.94	20.76	25.21	29.22	56.25	35.55	18.19	69.83	65.27	14.38	34.99	15.67	23.35	25.82	61.03	21.74	30.28	22.21	7.69	56.91
ALDH2	82.65	148.54	51.37	43.99	71.12	42.52	243.86	280.09	129.3	131.11	98.77	36.56	59.26	19.53	659.9	69.21	10.43	43.31	187.09	180.53	35.89	290.32	76.67	23.98	160.96	36.17	46.77	67.03	225.01	15.57	25.21	226.99	99.44	89.96	46.62	288.04	465.07	14.38	153.96	39.82	45.9	170.44	48.41	21.74	11.01	425.84	166.71	101.62
ALDH3A1	26.57	238.4	23.55	27.39	40.85	31.43	28.58	8.78	15.49	38.56	23.7	29.25	126.42	19.53	36.7	65.84	13.26	43.31	189.38	34.44	13.01	215.95	38.33	18.53	47.25	24.11	19.81	13.47	21.24	10.38	29.41	39.33	29.63	31.44	17.97	87.28	57.11	12.14	40.44	13.05	32.37	258.25	37.88	16.63	16.52	25.21	15.39	32.52
ALDH3A2	136.11	137.54	28.9	39.01	50.7	22.19	43.82	37.9	82.83	88.69	61.24	28.03	98.77	32.54	99.02	50.64	8.49	28.87	166.43	87.89	21.09	94.63	21.05	17.44	36.18	7.23	53.91	42.44	24.84	25.94	23.11	39.33	101.95	77.38	20.92	200.75	456.91	7.68	62.99	18.28	21.22	56.81	92.6	9.38	8.26	38.41	15.39	20.32
ALDH3B1	28.86	157.71	23.55	18.68	25.9	16.64	34.29	7.98	20.88	50.13	11.85	12.19	51.36	19.53	19.5	28.7	6.11	14.44	560.11	34.44	9.2	11.37	13.53	6.54	9.6	7.23	17.21	20.55	14.06	31.13	16.81	19.1	27.62	27.07	16.15	34.91	65.27	8.67	35.77	18.93	20.96	5.16	35.78	11.08	8.26	18.61	17.95	24.39
ALDH3B2	71.17	62.35	51.37	57.69	63.83	70.26	60.97	25.54	77.78	65.55	65.19	62.15	3.95	32.54	110.88	30.39	135.88	505.24	47.06	130.65	48.23	55.35	56.37	79.57	49.47	43.4	128.61	62.98	80.19	10.38	77.72	77.54	84.37	73	43.44	209.48	301.89	16.36	97.2	22.19	59.69	144.62	138.9	30.27	30.28	87.33	43.6	44.71
ALDH4A1	108.23	75.19	20.34	23.66	38.66	11.09	17.15	19.95	46.8	23.14	15.8	24.37	23.7	6.51	53.91	12.66	7.9	28.87	29.84	68.89	13.68	21	10.52	14.17	14.77	7.23	30.53	24.59	29.02	20.76	8.4	24.72	47.71	54.14	14.78	96.01	187.66	7.44	52.1	16.32	23.35	46.48	33.67	17.05	22.02	35.41	25.65	32.52
ALDH6A1	40.01	29.34	20.34	34.03	41.58	24.04	17.15	11.17	11.45	42.42	37.53	34.12	7.9	6.51	29.06	15.19	7.6	43.31	39.02	43.95	10.54	19.27	18.79	15.26	16.24	12.06	50.01	30.65	12.57	5.19	14.7	19.1	35.15	41.83	17.06	96.01	73.43	6.2	33.44	16.97	16.71	41.32	77.87	8.53	13.76	25.21	2.56	36.58
ALDH7A1	157.43	38.51	23.55	35.69	57.26	29.58	43.82	16.36	10.77	23.14	23.7	25.59	23.7	6.51	61.94	21.95	8.64	43.31	35.58	200.73	12.34	44.48	15.78	10.9	16.98	7.23	74.37	42.78	24.84	15.57	10.5	62.93	278.23	139.45	11.83	69.83	187.66	8.92	28.77	15.01	18.57	30.99	86.29	14.5	5.51	74.72	17.95	32.52
ALDH9A1	190.89	108.2	41.74	68.48	91.92	35.13	299.11	279.3	77.78	100.26	100.74	64.58	59.26	13.02	702.34	48.95	13.26	14.44	133.14	198.35	42.85	69.92	51.86	15.26	77.53	36.17	447.85	234.76	44.88	36.32	31.51	65.18	129.07	104.45	44.57	200.75	342.68	11.65	78.54	34.59	45.9	61.98	307.27	26.01	19.27	135.04	87.2	32.52
ALDOA	3627.48	937.08	135.93	329.53	505.17	116.48	649.67	280.09	1166.7	1627.25	687.43	126.73	395.07	71.59	863.3	243.09	85.52	129.92	606.02	2345.75	273.69	205.33	157.09	77.39	773.04	216.99	509.56	468.17	696.88	36.32	88.23	237.1	2138.93	1159.32	151.92	2365.39	3214.7	18.59	1104.19	230.41	185.18	826.39	1637.38	133.87	16.52	648.21	335.99	195.11
ALDOB	37.39	25.67	38.53	22	37.57	24.04	17.15	5.19	28.28	38.56	25.68	17.06	15.8	26.03	27.53	17.73	10.73	14.44	28.69	53.45	13.91	20.01	21.8	14.17	12.55	12.06	25.33	15.83	9.28	15.57	29.41	32.59	40.68	42.65	22.06	61.1	40.8	12.64	41.99	12.4	27.59	30.99	44.2	17.48	13.76	26.11	20.52	20.32
ALDOC	45.59	20.17	22.48	31.96	65.65	42.52	20.96	12.37	67.01	96.4	15.8	21.93	3.95	13.02	49.7	10.97	19.97	43.31	27.55	83.14	22.88	25.45	32.32	21.8	19.2	12.06	26.63	22.23	33.81	31.13	46.21	44.95	69.31	45.94	27.97	52.37	81.59	14.38	70.76	20.89	29.45	46.48	141.01	23.87	22.02	33.61	17.95	24.39
ALG10	141.69	36.68	68.5	64.33	80.24	48.07	43.82	24.74	71.38	69.41	69.14	28.03	35.56	45.56	58.5	23.63	8.34	14.44	45.91	100.96	23.56	32.37	42.84	26.16	22.15	14.47	62.68	35.37	32.61	36.32	48.32	85.4	103.96	95.43	35.25	61.1	114.23	19.58	117.42	41.77	52	36.15	113.65	34.11	27.53	51.02	33.34	44.71
ALG10B	103.64	62.35	80.27	85.5	115.62	68.41	36.2	17.95	79.8	100.26	21.73	64.58	15.8	39.05	69.58	29.54	14.45	43.31	94.12	108.08	23.33	40.27	47.35	18.53	15.51	24.11	85.09	57.26	42.49	41.51	65.12	86.53	96.93	84.49	45.26	52.37	138.71	39.9	90.98	43.08	78	30.99	126.28	47.32	38.54	61.52	28.21	36.58
ALG12	122.67	60.52	53.52	52.29	81.34	48.07	70.49	48.28	74.41	65.55	41.48	38.99	15.8	26.03	125.4	21.95	26.37	57.74	81.49	121.15	32.53	44.23	43.6	22.89	30.27	40.99	82.82	59.95	48.17	41.51	50.42	60.68	107.98	85.03	42.98	183.3	236.62	12.89	81.65	33.29	42.71	108.46	170.47	26.43	38.54	74.42	35.91	36.58
ALG13	165.63	84.36	38.53	88.4	95.56	35.13	47.63	21.15	60.94	80.98	15.8	36.56	19.75	26.03	65.38	30.39	6.7	28.87	79.2	131.84	35	30.39	49.61	15.26	34.7	19.29	108.47	69.38	100.54	25.94	25.21	53.94	113	79.02	44.57	113.47	146.86	7.19	96.42	28.07	39.8	56.81	157.85	20.89	8.26	52.52	25.65	32.52
ALG1L	86.26	71.52	50.3	73.04	104.32	51.77	24.77	19.15	64.65	104.11	25.68	37.78	7.9	6.51	44.35	24.48	10.58	14.44	78.05	97.39	17.72	42.5	36.08	11.99	14.77	26.52	75.02	57.59	35.61	51.89	65.12	85.4	101.45	83.39	36.61	122.2	97.91	27.76	70.76	37.21	80.12	15.49	94.71	48.6	27.53	39.91	15.39	73.17
ALG1L2	64.61	80.69	79.2	75.12	117.08	77.65	32.39	15.16	56.9	69.41	21.73	49.96	15.8	52.07	39	23.63	12.52	28.87	52.8	68.89	25.13	27.92	37.58	8.72	15.51	33.75	54.56	35.03	28.73	51.89	56.72	68.55	73.83	70.82	37.3	78.56	97.91	32.47	79.31	39.82	74.02	30.99	126.28	53.29	46.8	44.41	17.95	60.97
ALG2	89.87	82.52	33.18	79.68	73.31	31.43	60.97	36.31	73.4	73.26	37.53	35.34	3.95	13.02	96.73	17.73	11.77	43.31	58.54	149.65	26.25	31.63	43.6	9.81	39.87	24.11	74.05	54.56	32.61	31.13	23.11	46.07	101.45	83.67	32.98	113.47	155.02	13.88	55.21	25.46	30.24	82.64	86.29	19.19	30.28	49.52	23.08	24.39
ALG3	111.51	44.01	34.25	66.82	108.33	35.13	62.87	32.72	102.36	80.98	29.63	23.15	39.51	13.02	74.17	18.57	11.32	14.44	41.32	128.27	21.76	44.72	33.82	14.17	53.9	28.93	174.07	120.24	48.47	36.32	27.31	43.82	86.38	78.47	24.11	148.38	195.82	12.89	85.54	24.15	40.59	61.98	151.53	22.17	27.53	61.22	28.21	28.45
ALG5	123.65	64.18	23.55	41.92	69.67	24.04	59.06	25.54	56.9	65.55	49.38	35.34	39.51	6.51	84.49	26.17	12.22	43.31	44.76	154.4	31.18	23.97	22.55	22.89	51.68	24.11	70.47	53.22	38.9	5.19	21.01	40.45	101.95	79.29	33.66	113.47	212.14	6.94	49.77	24.8	23.35	92.97	75.77	19.19	16.52	41.71	17.95	28.45
ALG6	32.47	31.17	34.25	31.13	46.32	49.92	19.05	8.38	28.62	26.99	13.83	23.15	7.9	6.51	26	16.04	7.45	43.31	43.62	48.7	14.36	19.27	21.05	3.27	12.55	7.23	40.6	29.98	19.15	46.7	29.41	44.95	53.23	35	17.28	34.91	81.59	18.84	52.88	19.58	29.45	15.49	35.78	23.02	5.51	26.41	23.08	32.52
ALG8	82.98	18.34	11.77	22.83	28.45	11.09	17.15	11.57	29.63	11.57	27.66	13.4	3.95	13.02	23.32	12.66	2.53	14.44	17.22	55.82	11.44	9.64	8.27	8.72	33.96	19.29	47.42	35.7	15.26	10.38	10.5	28.09	42.19	57.97	12.51	96.01	130.55	1.49	35.77	11.1	19.37	20.66	50.51	6.4	5.51	23.41	7.69	16.26
ALG9	107.58	75.19	37.46	64.74	99.21	29.58	60.97	14.76	41.08	57.84	43.46	36.56	11.85	13.02	51.23	24.48	10.88	14.44	41.32	121.15	26.92	26.69	43.6	13.08	23.63	31.34	120.49	80.16	38.3	20.76	27.31	80.91	126.56	101.99	33.43	87.28	146.86	13.63	50.54	32.64	45.1	67.14	176.79	23.87	13.76	46.51	41.04	36.58
ALKAL2	30.5	20.17	17.12	18.26	26.99	24.04	74.3	27.53	14.14	26.99	25.68	24.37	3.95	13.02	87.94	5.06	9.39	28.87	19.51	23.75	9.65	24.96	21.05	15.26	15.51	4.82	59.11	31.32	23.64	15.57	8.4	32.59	38.17	27.89	15.46	43.64	65.27	10.66	31.1	13.05	21.22	36.15	31.57	11.94	27.53	21.61	7.69	36.58
ALKBH2	131.85	34.84	31.04	52.71	76.6	44.37	72.4	41.1	70.04	61.7	25.68	17.06	19.75	13.02	125.4	12.66	8.94	14.44	45.91	125.9	20.19	39.53	27.06	11.99	56.85	12.06	128.61	82.86	63.14	25.94	14.7	80.91	103.46	97.34	22.97	139.65	285.57	12.14	110.42	27.41	33.43	51.65	178.89	23.02	16.52	51.32	25.65	24.39
ALKBH3	95.77	53.18	33.18	48.14	59.45	35.13	30.48	23.14	56.23	77.12	29.63	30.46	15.8	19.53	69.2	16.04	11.03	57.74	56.24	115.21	19.29	21.99	28.56	14.17	27.32	12.06	66.25	47.15	23.04	15.57	31.51	53.94	78.85	69.45	32.07	122.2	97.91	17.35	62.99	25.46	33.69	46.48	16.84	22.17	22.02	50.72	25.65	32.52
ALKBH4	53.13	22.01	33.18	43.16	50.33	46.22	32.39	12.37	31.65	38.56	21.73	20.72	23.7	45.56	46.64	12.66	17.43	28.87	37.88	66.51	21.76	21.99	30.82	15.26	14.03	16.88	59.43	29.98	23.34	25.94	46.21	43.82	65.79	53.86	25.02	69.83	146.86	18.34	53.65	26.11	46.16	51.65	58.93	27.29	19.27	33.91	17.95	24.39
ALKBH5	305.68	183.38	53.52	122.02	143.71	49.92	85.73	47.88	134.01	150.39	57.29	43.87	79.01	32.54	179.31	48.95	23.69	14.44	199.71	519.04	56.08	61.28	54.87	22.89	80.48	21.7	100.68	71.07	70.91	10.38	23.11	61.8	236.54	185.11	53.22	279.31	285.57	12.64	110.42	41.77	37.41	98.13	122.07	24.3	24.78	102.33	61.56	36.58
ALKBH6	88.23	29.34	21.41	39.01	55.44	25.88	24.77	20.35	50.17	38.56	23.7	30.46	3.95	6.51	52	10.13	12.66	28.87	26.4	72.45	18.4	22.73	15.78	15.26	19.94	19.29	41.57	30.99	18.85	10.38	10.5	38.21	54.74	43.47	27.29	43.64	155.02	8.67	46.66	18.93	25.2	51.65	39.99	17.05	2.75	33.91	23.08	40.65
ALKBH7	214.17	60.52	41.74	58.1	74.41	31.43	41.91	42.29	59.6	73.26	80.99	28.03	31.61	6.51	112.79	32.07	13.56	43.31	68.87	199.54	30.73	41.51	32.32	20.71	59.07	19.29	83.79	62.31	27.53	31.13	33.61	38.21	124.05	112.92	29.56	218.21	171.34	7.44	104.2	20.89	29.71	67.14	145.22	17.91	19.27	68.72	20.52	40.65
ALKBH8	51.82	16.5	36.39	27.81	47.42	20.34	24.77	9.18	23.91	11.57	23.7	19.5	7.9	6.51	30.2	10.97	8.94	28.87	26.4	60.57	15.7	12.85	27.06	14.17	17.72	14.47	57.81	38.4	16.16	20.76	14.7	37.08	53.23	48.67	23.2	69.83	122.39	9.42	36.55	26.11	29.18	30.99	73.66	17.91	19.27	32.11	15.39	16.26
ALMS1	163.33	82.52	43.88	114.13	179.09	33.28	74.3	35.11	118.52	111.82	35.56	24.37	35.56	39.05	99.02	37.98	8.79	43.31	144.62	150.84	28.94	45.46	36.08	20.71	30.27	16.88	161.41	92.29	53.86	25.94	29.41	67.42	127.06	143.55	37.52	61.1	146.86	21.81	82.43	28.72	42.98	72.31	63.14	31.98	22.02	49.22	12.82	36.58
ALOX12B	37.39	18.34	16.05	24.9	29.91	18.49	15.24	8.78	35.02	19.28	15.8	15.84	3.95	13.02	24.09	5.91	9.24	28.87	28.69	32.07	14.58	14.83	18.04	15.26	18.46	7.23	18.19	10.1	18.85	10.38	16.81	23.6	37.16	30.62	11.37	619.72	579.3	8.92	28.77	12.4	22.29	15.49	21.05	10.66	19.27	20.71	2.56	20.32
ALOX15	46.25	449.28	42.81	42.33	64.92	49.92	28.58	12.77	34.01	57.84	43.46	36.56	300.26	32.54	37.47	175.56	11.77	14.44	928.55	102.14	17.95	23.23	27.06	14.17	17.72	28.93	36.7	20.88	20.05	15.57	29.41	43.82	84.37	67.81	31.16	52.37	106.07	20.57	43.55	27.41	39.8	41.32	50.51	28.56	13.76	35.71	17.95	48.78
ALOX5	47.23	36.68	57.8	24.9	41.58	46.22	47.63	34.31	27.95	192.8	21.73	28.03	7.9	6.51	62.7	13.5	14.6	14.44	16.07	275.55	51.6	25.7	45.1	10.9	31.75	19.29	22.08	28.63	54.16	31.13	16.81	87.65	41.18	32.54	55.72	165.84	424.28	6.69	69.98	48.95	47.49	98.13	48.41	30.7	11.01	38.71	38.47	28.45
ALOX5AP	84.29	34.84	40.67	13.28	17.51	55.47	43.82	29.13	27.95	84.83	15.8	12.19	11.85	6.51	97.11	9.28	16.99	28.87	12.63	35.63	40.83	15.32	36.83	17.44	15.51	43.4	16.24	44.12	27.53	20.76	18.91	49.44	56.25	32.81	46.62	87.28	187.66	6.2	57.54	34.59	27.06	41.32	33.67	17.05	8.26	59.72	23.08	24.39
ALPI	33.13	29.34	29.97	27.81	51.43	27.73	7.62	8.38	30.3	42.42	27.66	20.72	11.85	13.02	21.41	11.82	12.22	86.61	16.07	34.44	12.56	20.26	15.78	13.08	8.12	7.23	23.06	18.52	9.58	31.13	25.21	35.96	32.64	28.71	15.92	61.1	57.11	13.38	38.88	16.32	28.39	30.99	50.51	19.61	13.76	21.01	5.13	24.39
ALPK1	18.04	34.84	23.55	14.11	20.79	14.79	59.06	15.56	40.41	50.13	13.83	17.06	7.9	13.02	40.14	21.1	9.39	14.44	17.22	32.07	15.03	17.54	18.04	13.08	15.51	7.23	48.71	28.63	22.14	5.19	12.6	31.46	26.12	21.6	14.78	52.37	106.07	7.19	23.33	14.36	19.9	20.66	54.72	17.05	13.76	28.81	10.26	20.32
ALPK3	35.09	38.51	33.18	46.07	60.55	40.68	22.86	10.37	26.26	38.56	11.85	20.72	7.9	32.54	24.85	14.35	11.17	14.44	27.55	40.38	15.03	18.04	15.78	15.26	12.55	7.23	30.53	15.83	19.75	41.51	33.61	32.59	42.19	36.09	18.88	52.37	81.59	17.6	45.88	20.23	25.73	25.82	33.67	11.94	11.01	28.51	20.52	40.65
ALPL	50.84	34.84	37.46	30.71	39.39	31.43	20.96	11.97	24.92	23.14	23.7	42.65	19.75	6.51	30.59	17.73	11.47	14.44	36.73	579.61	20.64	16.55	25.56	15.26	15.51	24.11	63.65	73.09	23.34	15.57	37.81	35.96	58.26	39.65	25.24	52.37	40.8	7.93	38.88	19.58	27.06	67.14	71.56	11.94	19.27	30.01	7.69	52.84
ALS2	154.48	31.17	29.97	42.75	71.49	33.28	51.44	31.12	50.17	57.84	19.75	14.62	3.95	13.02	70.73	15.19	9.54	43.31	36.73	127.09	14.58	17.79	26.31	14.17	18.46	14.47	66.25	42.1	12.57	31.13	18.91	42.7	92.41	67.26	19.1	78.56	97.91	13.63	57.54	23.5	24.67	25.82	79.97	15.77	13.76	40.21	7.69	32.52
ALS2CL	72.16	121.03	36.39	41.09	64.19	29.58	30.48	34.71	46.8	42.42	55.31	43.87	39.51	19.53	85.64	37.98	9.83	14.44	98.71	76.01	20.19	18.53	21.8	14.17	16.24	14.47	43.19	48.84	43.99	20.76	14.7	35.96	49.22	37.46	31.61	43.64	114.23	15.86	41.21	18.93	32.1	92.97	56.82	17.91	24.78	27.01	23.08	40.65
ALX3	39.69	23.84	39.6	72.21	103.95	49.92	30.48	11.57	36.03	53.98	35.56	32.9	3.95	26.03	29.44	14.35	14.15	28.87	35.58	71.26	19.74	20.26	28.56	22.89	19.2	7.23	45.14	28.29	23.94	36.32	27.31	35.96	45.7	40.19	25.02	52.37	57.11	11.9	39.66	22.85	34.22	25.82	52.62	24.73	33.04	28.21	5.13	36.58
ALYREF	409.32	110.03	51.37	170.58	246.57	79.5	112.41	64.64	260.61	188.95	51.36	56.05	39.51	26.03	242.4	33.76	40.97	72.18	112.48	421.64	64.83	146.77	57.88	31.61	129.21	33.75	224.09	131.36	157.69	25.94	56.72	133.72	241.56	308.15	52.99	200.75	644.57	19.58	233.28	58.09	78.8	123.96	425.13	45.62	16.52	149.45	35.91	44.71
AMBN	34.11	31.17	27.83	17.85	36.84	31.43	13.34	6.78	21.55	30.85	21.73	18.28	3.95	13.02	30.59	11.82	7.15	14.44	24.1	38.01	14.36	20.26	25.56	15.26	8.86	7.23	20.14	13.14	15.56	20.76	23.11	30.34	49.72	39.37	17.28	26.19	65.27	17.1	34.21	23.5	27.33	25.82	39.99	19.19	13.76	22.21	10.26	36.58
AMBRA1	98.07	45.85	22.48	34.86	53.25	33.28	60.97	34.71	59.26	57.84	19.75	32.9	11.85	6.51	107.43	19.41	12.22	43.31	37.88	93.83	24.9	34.59	33.82	8.72	25.84	21.7	70.8	53.89	23.04	15.57	29.41	52.81	79.85	65.9	32.75	130.93	106.07	10.91	80.09	18.93	31.84	56.81	71.56	17.05	11.01	54.32	15.39	56.91
AMD1	163.99	82.52	65.29	107.49	164.5	66.56	59.06	44.69	93.27	115.68	71.11	48.74	27.66	39.05	110.49	27.85	14.01	28.87	88.38	242.3	38.14	63.75	44.35	13.08	115.92	28.93	292.94	201.08	63.73	57.08	56.72	74.17	177.28	129.06	44.57	165.84	301.89	24.04	118.19	45.04	71.63	103.3	275.7	43.49	38.54	78.03	35.91	81.3
AMDHD2	109.87	64.18	51.37	56.03	74.77	22.19	45.72	21.94	47.48	65.55	31.61	14.62	11.85	26.03	68.82	21.95	9.39	14.44	42.47	127.09	23.56	24.21	38.33	11.99	22.89	19.29	60.08	41.09	32.02	25.94	39.91	34.84	93.41	66.72	28.88	34.91	106.07	9.17	45.1	22.19	30.51	41.32	77.87	19.19	8.26	43.51	17.95	16.26
AMER2	37.06	29.34	26.76	76.36	62.01	16.64	11.43	8.38	12.46	23.14	13.83	17.06	11.85	6.51	18.35	12.66	7.75	14.44	30.99	49.88	11.89	15.07	27.81	20.71	8.12	7.23	45.14	21.56	14.36	10.38	37.81	21.35	43.19	39.92	18.65	34.91	65.27	12.64	28.77	15.01	24.94	5.16	39.99	12.36	16.52	20.71	20.52	32.52
AMFR	305.02	108.2	68.5	86.33	113.8	35.13	30.48	21.55	100	138.82	80.99	46.31	67.16	19.53	53.91	21.1	24.44	43.31	89.53	160.34	60.8	29.65	56.37	23.98	76.79	38.58	101	68.71	39.5	15.57	29.41	75.29	120.53	103.9	60.27	209.48	367.16	12.39	93.31	45.69	40.59	87.8	96.81	23.45	11.01	58.22	25.65	69.1
AMH	74.78	58.68	70.64	82.17	128.02	81.35	36.2	21.94	73.07	84.83	41.48	37.78	15.8	26.03	64.61	31.23	25.93	43.31	67.72	125.9	23.11	35.58	42.09	20.71	27.32	28.93	59.43	47.49	31.12	41.51	79.83	85.4	129.57	134.8	49.35	165.84	146.86	26.52	62.99	33.94	60.76	56.81	103.13	34.96	44.05	51.02	51.3	24.39
AMHR2	40.34	42.18	48.16	37.77	63.83	48.07	40.01	6.38	26.6	57.84	15.8	37.78	3.95	6.51	26	12.66	16.99	28.87	33.29	60.57	21.09	20.51	20.29	22.89	16.24	7.23	34.43	20.55	17.95	41.51	37.81	53.94	51.73	41.83	25.47	43.64	81.59	15.61	36.55	18.93	42.18	20.66	73.66	30.27	13.76	30.61	10.26	32.52
AMIGO1	49.2	40.34	26.76	33.2	49.24	44.37	11.43	6.38	27.95	50.13	21.73	24.37	31.61	19.53	24.85	16.04	8.94	28.87	55.09	77.2	14.58	17.05	23.3	13.08	12.55	9.64	61.71	38.4	14.66	15.57	21.01	47.2	46.2	41.56	27.29	34.91	57.11	15.61	37.32	18.93	31.84	41.32	56.82	22.6	8.26	31.51	17.95	16.26
AMIGO2	31.81	36.68	48.16	22	34.29	29.58	32.39	9.97	21.89	30.85	17.78	15.84	11.85	26.03	28.67	14.35	13.11	14.44	20.66	59.39	29.39	16.55	36.08	21.8	9.6	16.88	70.47	57.93	14.06	15.57	14.7	43.82	119.53	140.81	29.11	78.56	40.8	14.38	34.99	23.5	25.47	15.49	71.56	20.46	8.26	23.71	20.52	48.78
AMIGO3	55.43	38.51	22.48	48.56	68.21	42.52	24.77	7.98	29.63	50.13	29.63	28.03	15.8	45.56	30.2	18.57	12.96	14.44	39.02	70.08	15.93	18.28	35.33	10.9	16.24	7.23	45.79	32	15.26	20.76	37.81	33.71	58.76	48.4	29.79	34.91	122.39	13.14	42.77	18.28	36.61	51.65	67.35	20.04	19.27	30.61	20.52	28.45
AMMECR1	42.64	36.68	19.27	33.62	34.65	11.09	17.15	13.17	22.22	50.13	15.8	28.03	7.9	13.02	38.23	13.5	5.66	28.87	34.43	64.14	21.31	38.3	24.8	20.71	28.06	14.47	46.77	32.67	33.21	20.76	14.7	34.84	49.22	32.81	16.37	122.2	146.86	7.19	51.32	11.75	25.2	46.48	39.99	11.94	11.01	30.91	7.69	20.32
AMMECR1L	219.42	78.85	37.46	68.06	101.03	53.62	45.72	33.12	93.61	65.55	39.51	31.68	23.7	26.03	90.99	12.66	8.34	14.44	47.06	116.4	24.45	36.07	28.56	17.44	33.96	24.11	137.7	92.62	41.59	15.57	23.11	69.67	110.99	98.43	35.25	122.2	146.86	19.33	98.75	26.76	38.47	51.65	138.9	23.02	8.26	60.92	17.95	32.52
AMN1	57.4	25.67	28.9	20.34	27.72	24.04	19.05	8.38	43.77	46.27	25.68	12.19	11.85	6.51	35.94	11.82	7.3	57.74	24.1	53.45	17.27	15.81	16.54	9.81	17.72	24.11	48.71	32.33	23.64	5.19	14.7	25.85	50.22	38.01	22.97	34.91	171.34	7.44	35.77	14.36	24.14	25.82	48.41	9.38	13.76	26.41	23.08	4.06
AMOT	47.56	62.35	24.62	34.86	48.88	18.49	26.67	14.36	151.52	80.98	45.43	28.03	31.61	13.02	35.56	13.5	7.6	14.44	70.01	89.08	13.24	11.12	13.53	18.53	21.41	4.82	123.09	112.5	15.86	10.38	29.41	30.34	104.46	129.33	16.6	69.83	146.86	11.9	27.99	18.93	31.04	20.66	111.54	22.17	16.52	23.71	23.08	20.32
AMOTL1	81.01	31.17	23.55	139.03	182.74	33.28	123.84	99.75	30.64	34.7	29.63	25.59	31.61	13.02	302.04	13.5	6.11	14.44	26.4	192.41	10.99	117.61	29.31	14.17	24.37	19.29	96.13	60.63	64.63	15.57	27.31	142.71	144.64	126.05	18.65	130.93	350.84	6.2	68.43	14.36	20.43	41.32	235.72	14.92	11.01	135.64	41.04	48.78
AMOTL2	191.54	58.68	50.3	60.18	77.69	57.31	32.39	15.16	57.58	65.55	37.53	35.34	23.7	6.51	41.29	15.19	11.03	57.74	74.61	95.02	14.58	21.99	36.08	16.35	17.72	16.88	109.77	107.44	25.43	31.13	39.91	62.93	214.95	126.32	27.97	96.01	179.5	22.55	51.32	17.62	35.55	15.49	216.77	18.76	19.27	24.31	20.52	48.78
AMPD2	312.57	78.85	74.92	129.07	184.56	105.39	74.3	45.88	94.62	115.68	37.53	49.96	19.75	32.54	91.76	30.39	31.29	86.61	80.34	166.28	44.64	37.56	54.87	34.88	134.38	36.17	250.72	175.82	71.51	46.7	79.83	113.5	294.3	206.16	61.63	183.3	407.96	40.65	186.62	52.87	98.96	118.79	210.46	43.06	49.55	89.73	51.3	77.23
AMPD3	41.65	34.84	46.02	43.16	34.65	29.58	47.63	19.95	28.28	65.55	31.61	29.25	11.85	6.51	44.73	13.5	8.64	14.44	59.68	53.45	20.41	58.81	27.81	16.35	16.98	12.06	28.25	22.23	37.1	5.19	21.01	76.41	58.26	34.18	25.24	52.37	81.59	12.89	71.54	28.07	42.18	25.82	44.2	24.73	5.51	55.82	23.08	36.58
AMT	47.89	47.68	29.97	24.49	36.47	12.94	20.96	10.77	9.43	19.28	19.75	17.06	7.9	32.54	18.35	10.97	8.34	14.44	43.62	42.76	13.01	11.86	18.79	11.99	15.51	12.06	20.46	15.49	14.66	25.94	27.31	32.59	35.66	22.97	18.42	43.64	65.27	8.67	22.55	10.44	20.43	25.82	46.3	11.51	16.52	23.11	12.82	24.39
AMY1A	83.96	251.23	138.07	137.79	196.23	112.78	89.54	62.24	130.98	165.81	23036.8	99.92	63.21	84.61	163.25	75.96	24.58	28.87	270.87	156.78	43.07	61.03	76.67	26.16	40.61	45.81	129.58	103.4	102.63	46.7	98.73	102.26	159.7	135.35	78.01	322.95	179.5	37.67	104.2	62.66	92.59	98.13	263.08	53.72	71.58	45.31	41.04	60.97
AMY2B	29.85	25.67	19.27	24.49	22.61	9.24	30.48	20.75	22.9	42.42	37.53	23.15	23.7	6.51	56.58	17.73	4.92	43.31	53.95	34.44	12.56	17.54	18.79	9.81	10.34	7.23	49.69	35.03	18.25	15.57	18.91	16.86	45.7	30.62	18.42	17.46	48.95	8.43	34.99	13.05	16.45	36.15	54.72	11.94	11.01	21.01	2.56	24.39
AMZ1	46.9	58.68	44.95	58.93	91.55	85.05	41.91	8.38	54.55	50.13	23.7	49.96	11.85	52.07	36.7	27.01	16.99	14.44	34.43	72.45	17.5	28.91	36.08	22.89	10.34	16.88	59.11	43.79	21.24	46.7	77.72	76.41	71.82	66.44	37.07	139.65	65.27	29.25	77.76	30.68	62.08	46.48	113.65	24.3	35.79	43.51	23.08	52.84
AMZ2	280.75	143.04	90.98	140.28	178.36	62.86	129.55	67.43	111.79	158.1	65.19	56.05	39.51	19.53	164.02	36.29	39.63	28.87	135.44	276.74	64.61	63.5	69.9	22.89	50.95	60.28	129.91	83.53	131.06	57.08	60.92	92.14	212.94	180.19	72.09	340.41	375.32	25.03	162.52	57.44	66.06	108.46	220.98	37.94	35.79	108.03	46.17	101.62
ANAPC1	166.61	34.84	56.73	61.01	99.57	49.92	26.67	14.36	83.5	65.55	23.7	26.81	7.9	26.03	58.5	22.79	6.7	43.31	42.47	131.84	26.25	27.67	32.32	20.71	42.09	19.29	93.53	67.03	34.71	41.51	27.31	76.41	85.88	94.06	31.16	139.65	228.46	21.31	83.98	29.37	46.96	46.48	90.5	38.8	22.02	44.11	10.26	40.65
ANAPC10	93.15	38.51	31.04	33.62	43.4	36.98	43.82	28.73	49.16	50.13	35.56	24.37	3.95	13.02	69.97	10.97	9.98	28.87	45.91	118.77	20.19	27.43	25.56	13.08	24.37	19.29	38.97	30.65	32.61	10.38	29.41	46.07	67.8	57.97	24.56	104.74	114.23	8.92	46.66	18.28	23.61	51.65	58.93	11.51	24.78	43.51	7.69	93.49
ANAPC11	208.27	95.36	29.97	84.67	142.98	40.68	80.02	39.5	115.16	107.97	55.31	42.65	43.46	6.51	173.2	32.07	17.58	14.44	61.98	219.73	37.69	68.2	36.08	10.9	78.26	28.93	101.33	81.51	82.88	25.94	44.11	82.03	152.67	153.94	31.84	218.21	350.84	9.42	127.53	41.12	54.12	92.97	300.96	27.71	11.01	89.43	23.08	48.78
ANAPC13	157.43	69.68	47.09	133.64	156.84	36.98	34.29	39.1	104.72	96.4	65.19	41.43	43.46	13.02	90.61	25.32	11.92	43.31	102.15	161.53	33.88	39.04	39.09	15.26	42.82	21.7	153.29	99.02	43.69	25.94	44.11	52.81	176.78	170.89	36.84	174.57	236.62	13.38	80.87	32.64	46.43	103.3	170.47	22.17	13.76	69.32	25.65	36.58
ANAPC15	160.06	64.18	38.53	73.87	78.78	33.28	57.16	34.71	62.96	84.83	43.46	28.03	15.8	32.54	87.17	23.63	14.75	28.87	70.01	150.84	31.18	31.87	25.56	29.43	47.99	21.7	82.17	57.26	31.42	25.94	14.7	60.68	71.31	84.76	31.38	130.93	171.34	8.18	66.87	28.07	43.51	56.81	92.6	25.58	8.26	57.62	25.65	24.39
ANAPC16	140.38	122.87	68.5	109.15	134.23	31.43	110.5	94.16	113.81	111.82	116.55	54.84	55.31	26.03	230.16	39.67	12.81	43.31	159.54	257.74	54.07	34.34	60.13	13.08	98.94	38.58	205.25	140.45	128.07	25.94	27.31	77.54	159.2	137.26	80.51	349.14	456.91	11.15	125.97	47	47.22	98.13	185.2	21.74	8.26	92.13	51.3	40.65
ANAPC2	114.47	62.35	40.67	55.61	69.3	11.09	59.06	20.75	77.78	80.98	37.53	26.81	31.61	6.51	80.29	21.1	8.05	14.44	73.46	118.77	25.8	34.84	35.33	15.26	31.01	16.88	62.68	47.83	25.73	20.76	23.11	41.58	85.88	80.39	27.06	43.64	97.91	8.18	47.43	21.54	32.37	72.31	82.08	14.92	2.75	41.71	33.34	36.58
ANAPC4	83.96	36.68	20.34	28.22	37.57	1.85	36.2	25.54	36.36	50.13	29.63	15.84	39.51	19.53	55.44	10.13	3.72	14.44	44.76	110.46	23.11	15.57	24.05	13.08	25.84	24.11	54.24	42.44	40.69	10.38	2.1	25.85	75.83	53.04	22.97	148.38	130.55	4.46	49.77	21.54	13.8	30.99	46.3	10.23	2.75	45.91	15.39	28.45
ANAPC5	231.88	108.2	61.01	134.88	198.78	53.62	135.27	155.61	131.99	73.26	88.89	45.09	23.7	26.03	295.16	32.07	12.81	14.44	125.11	283.87	63.04	94.63	75.92	16.35	93.77	50.63	196.81	137.76	103.53	41.51	23.11	137.09	185.82	156.4	63.91	497.52	791.44	10.91	260.5	54.18	55.98	216.93	246.24	30.7	24.78	168.95	61.56	81.3
ANAPC7	255.17	97.19	43.88	111.64	172.89	59.16	165.75	126.08	176.1	119.54	51.36	36.56	67.16	26.03	307.01	37.14	14.45	28.87	83.79	299.31	52.94	113.91	66.14	25.07	120.35	48.22	239.35	156.28	99.34	31.13	23.11	170.8	205.91	227.49	54.13	418.96	611.94	14.87	241.83	50.26	56.25	113.63	300.96	31.55	8.26	145.85	51.3	36.58
ANG	366.68	55.01	37.46	31.96	51.06	40.68	19.05	11.17	22.22	69.41	29.63	40.21	15.8	13.02	36.32	15.19	18.18	28.87	63.13	47.51	17.95	22.24	30.82	22.89	26.58	9.64	34.43	26.27	22.14	20.76	31.51	28.09	57.75	40.74	26.61	26.19	97.91	15.12	49.77	25.46	27.59	56.81	56.82	21.32	30.28	23.11	15.39	32.52
ANGEL1	111.19	34.84	32.11	39.43	63.1	29.58	30.48	14.76	28.62	46.27	23.7	36.56	7.9	19.53	50.09	14.35	12.07	28.87	26.4	104.52	23.33	26.19	30.82	15.26	51.68	9.64	50.66	47.83	17.35	10.38	23.11	46.07	79.85	77.38	32.75	113.47	89.75	12.39	65.32	18.93	33.69	51.65	149.43	17.91	8.26	34.21	7.69	28.45
ANGEL2	61.99	31.17	26.76	35.28	56.17	27.73	38.1	20.35	27.61	53.98	15.8	7.31	3.95	13.02	87.94	13.5	5.81	28.87	32.14	74.83	15.26	23.72	24.8	9.81	22.89	14.47	67.23	41.76	26.93	15.57	23.11	32.59	52.73	51.4	21.15	78.56	81.59	9.42	48.21	20.23	32.63	20.66	67.35	15.35	11.01	40.81	12.82	40.65
ANGPT2	38.7	27.51	41.74	45.24	82.07	51.77	13.34	28.33	15.83	34.7	19.75	15.84	7.9	6.51	89.47	10.13	7.15	14.44	26.4	73.64	13.46	12.85	18.79	8.72	8.12	12.06	26.63	17.18	43.99	20.76	31.51	64.05	31.64	44.84	21.38	26.19	57.11	15.61	42.77	20.89	27.59	25.82	48.41	18.76	16.52	43.81	17.95	32.52
ANGPT4	32.14	25.67	28.9	25.32	35.02	29.58	20.96	11.57	33.67	26.99	15.8	25.59	7.9	19.53	25.62	12.66	9.39	14.44	19.51	48.7	12.34	18.78	21.8	27.25	14.77	2.41	29.88	23.24	15.86	15.57	35.71	39.33	34.65	27.62	16.6	17.46	57.11	18.59	26.44	16.97	28.92	20.66	37.88	18.76	11.01	30.61	28.21	16.26
ANGPTL2	27.88	9.17	32.11	23.66	31.37	25.88	11.43	5.59	14.82	50.13	17.78	20.72	3.95	13.02	23.7	9.28	7	14.44	25.25	36.82	11.67	10.13	19.54	19.62	10.34	9.64	19.49	12.8	8.38	15.57	21.01	43.82	69.81	48.67	21.83	43.64	40.8	8.67	39.66	11.75	28.65	72.31	33.67	16.63	30.28	15.91	12.82	40.65
ANGPTL4	78.39	27.51	29.97	27.39	40.85	33.28	19.05	5.98	22.56	92.54	15.8	24.37	7.9	13.02	22.94	13.5	6.85	14.44	24.1	34.44	10.77	18.28	13.53	22.89	7.38	9.64	22.73	12.13	13.76	31.13	18.91	31.46	57.75	41.56	16.6	17.46	40.8	11.65	44.32	18.93	29.45	41.32	44.2	20.46	19.27	24.91	25.65	32.52
ANGPTL6	47.56	29.34	47.09	44.41	57.26	40.68	30.48	14.36	35.02	73.26	39.51	35.34	7.9	32.54	36.32	23.63	11.62	28.87	40.17	40.38	32.08	26.69	48.11	17.44	15.51	14.47	36.7	24.25	20.05	25.94	27.31	59.56	100.94	59.06	33.2	26.19	73.43	20.57	51.32	31.33	50.94	46.48	58.93	26.86	13.76	37.21	25.65	48.78
ANHX	33.78	31.17	27.83	27.81	42.31	38.83	20.96	8.78	30.3	26.99	19.75	21.93	11.85	32.54	25.23	13.5	14.3	57.74	20.66	36.82	12.79	18.53	21.8	17.44	9.6	12.06	24.36	17.85	9.87	31.13	27.31	25.85	32.64	31.17	23.2	34.91	40.8	12.64	38.88	13.71	32.1	30.99	50.51	18.33	11.01	24.31	17.95	36.58
ANK1	64.28	49.51	51.37	60.59	82.07	57.31	20.96	6.78	48.15	57.84	15.8	25.59	19.75	19.53	35.56	17.73	6.11	14.44	53.95	65.32	15.26	31.63	93.2	17.44	11.08	4.82	43.19	29.64	13.76	25.94	42.01	50.57	74.83	57.15	24.11	52.37	81.59	82.04	55.21	33.29	50.14	25.82	67.35	26.01	33.04	35.11	15.39	40.65
ANK2	39.36	22.01	40.67	59.76	38.66	40.68	20.96	8.38	23.23	30.85	31.61	20.72	3.95	13.02	30.97	13.5	8.64	28.87	22.96	136.59	18.17	14.58	18.79	15.26	8.86	9.64	25.98	19.54	15.26	15.57	29.41	29.22	47.71	148.47	24.11	52.37	114.23	14.87	36.55	16.32	28.39	15.49	37.88	12.79	19.27	23.11	2.56	32.52
ANK3	39.03	93.52	33.18	73.46	91.92	40.68	38.1	25.14	84.51	73.26	69.14	47.52	35.56	13.02	70.73	49.8	7.45	14.44	150.36	191.22	19.74	47.44	30.07	14.17	50.21	12.06	122.76	108.12	59.84	20.76	25.21	125.86	145.14	158.59	34.57	375.32	448.75	16.85	51.32	27.41	24.94	10.33	141.01	17.48	11.01	41.71	33.34	52.84
ANKAR	53.46	33.01	22.48	29.88	38.3	22.19	32.39	12.37	34.01	23.14	23.7	18.28	11.85	6.51	33.26	13.5	8.79	28.87	24.1	64.14	15.26	15.57	22.55	13.08	12.55	2.41	30.85	23.58	12.57	25.94	21.01	33.71	47.71	36.09	18.19	26.19	40.8	11.9	26.44	18.28	26.53	10.33	31.57	10.66	24.78	27.91	23.08	28.45
ANKDD1A	59.69	31.17	26.76	40.67	62.37	49.92	17.15	9.58	38.72	46.27	23.7	41.43	3.95	26.03	30.59	18.57	12.37	43.31	35.58	68.89	19.74	23.97	31.57	17.44	8.86	14.47	33.13	19.87	19.75	20.76	31.51	40.45	57.25	45.94	22.74	61.1	106.07	15.61	41.99	20.23	29.18	46.48	69.45	21.74	22.02	30.01	12.82	48.78
ANKDD1B	32.47	58.68	25.69	19.51	31.73	35.13	15.24	9.58	19.19	30.85	23.7	23.15	27.66	13.02	24.47	23.63	7	14.44	61.98	46.32	15.48	12.6	19.54	10.9	12.55	14.47	16.89	14.48	11.97	10.38	21.01	38.21	30.64	31.99	20.47	43.64	65.27	6.44	31.1	18.28	28.12	20.66	23.15	12.79	11.01	27.31	5.13	20.32
ANKEF1	34.11	34.84	21.41	25.32	25.53	25.88	26.67	11.57	41.75	34.7	15.8	17.06	3.95	19.53	38.62	12.66	9.09	43.31	27.55	65.32	13.68	15.57	15.03	10.9	22.15	12.06	47.09	30.65	16.46	10.38	21.01	19.1	34.65	27.89	15.92	43.64	106.07	11.9	28.77	12.4	20.16	25.82	39.99	12.36	16.52	23.41	15.39	28.45
ANKFY1	113.15	45.85	24.62	47.31	69.67	25.88	36.2	22.74	62.29	50.13	29.63	30.46	27.66	19.53	74.17	19.41	7.3	28.87	47.06	104.52	23.78	39.29	30.82	18.53	37.66	21.7	48.71	32	37.7	25.94	6.3	28.09	83.87	77.65	27.52	87.28	146.86	8.43	38.1	17.62	29.18	51.65	63.14	17.91	16.52	46.82	15.39	16.26
ANKH	71.83	40.34	52.44	50.22	76.6	51.77	68.59	89.37	67.68	69.41	79.01	30.46	7.9	45.56	184.28	20.26	26.37	72.18	40.17	66.51	31.18	61.03	49.61	27.25	143.24	31.34	38	28.63	279.17	20.76	39.91	71.92	63.28	45.12	37.52	122.2	220.3	10.41	119.75	23.5	56.78	56.81	42.09	33.25	19.27	265.29	74.38	89.43
ANKHD1	204.99	128.37	59.94	106.66	163.04	20.34	80.02	57.46	66.67	111.82	80.99	42.65	47.41	19.53	165.93	37.98	11.17	14.44	104.45	236.36	56.76	77.34	59.38	16.35	53.16	38.58	132.83	90.6	45.78	20.76	23.11	82.03	185.82	161.59	59.58	87.28	293.73	8.67	136.08	43.08	38.73	144.62	206.25	22.17	8.26	105.63	30.78	32.52
ANKIB1	130.54	38.51	31.04	83.42	95.56	25.88	47.63	27.13	75.42	96.4	35.56	29.25	27.66	6.51	70.73	21.1	6.11	14.44	52.8	134.21	24.68	44.72	28.56	10.9	42.09	28.93	237.4	160.32	76.9	5.19	21.01	79.78	109.48	95.15	29.56	122.2	252.93	10.41	85.54	21.54	43.78	41.32	185.2	19.61	19.27	58.82	23.08	40.65
ANKLE1	75.76	23.84	41.74	48.56	71.12	40.68	19.05	6.78	31.31	34.7	13.83	49.96	7.9	32.54	30.97	22.79	14.9	14.44	30.99	98.58	22.21	15.57	27.81	15.26	13.29	19.29	38.32	26.61	19.45	31.13	27.31	48.32	77.84	105.27	27.52	69.83	106.07	12.64	66.1	27.41	40.33	61.98	65.24	32.4	13.76	33.61	23.08	40.65
ANKLE2	309.29	139.37	83.48	146.09	195.14	48.07	148.6	119.3	206.74	212.08	63.21	37.78	55.31	13.02	339.89	44.73	26.97	14.44	101	325.44	65.51	94.39	82.68	41.42	120.35	36.17	202.98	135.74	181.33	46.7	75.62	294.41	246.08	237.06	67.77	462.6	685.37	15.37	303.26	52.87	82.51	139.45	372.51	45.62	30.28	185.46	61.56	81.3
ANKMY1	71.17	108.2	42.81	54.37	80.61	68.41	40.01	20.75	72.39	107.97	29.63	47.52	55.31	13.02	79.14	42.2	18.03	14.44	130.85	67.7	26.25	41.02	36.08	19.62	24.37	16.88	65.28	43.45	25.73	25.94	46.21	57.31	87.89	62.34	36.61	148.38	130.55	27.51	81.65	34.59	55.45	30.99	90.5	31.55	27.53	52.22	30.78	12.19
ANKMY2	61.33	31.17	31.04	30.3	46.32	31.43	20.96	9.97	37.04	61.7	19.75	23.15	15.8	6.51	42.44	17.73	5.81	14.44	52.8	68.89	12.34	18.78	15.78	15.26	15.51	14.47	40.27	29.3	16.76	5.19	33.61	31.46	64.28	48.67	17.06	34.91	122.39	8.67	37.32	14.36	27.59	25.82	39.99	18.76	16.52	25.81	25.65	24.39
ANKRA2	77.73	42.18	42.81	53.54	72.58	29.58	30.48	22.74	36.7	46.27	47.41	41.43	43.46	6.51	64.61	32.92	8.34	28.87	66.57	112.83	28.94	29.16	36.83	26.16	34.7	21.7	47.09	32	38.9	5.19	29.41	56.19	112.5	60.15	29.34	157.11	179.5	8.92	63.76	21.54	32.9	67.14	67.35	21.74	11.01	55.82	17.95	20.32
ANKRD10	375.54	220.06	110.24	207.51	339.94	62.86	264.82	183.54	122.9	185.09	116.55	52.4	71.11	26.03	610.58	72.59	29.5	43.31	111.33	500.03	106.34	71.41	119.51	40.33	140.28	91.62	229.93	177.16	171.45	67.45	50.42	188.78	294.8	340.96	102.57	558.62	538.5	19.33	153.96	69.19	124.96	175.61	644.01	67.36	52.31	398.23	133.37	109.75
ANKRD11	260.75	132.03	58.87	145.67	209	38.83	64.78	42.69	106.06	142.67	57.29	36.56	67.16	26.03	122.73	48.11	17.13	43.31	144.62	275.55	57.88	46.7	69.15	26.16	73.1	24.11	227.99	126.98	84.98	36.32	37.81	138.22	198.88	220.38	53.9	218.21	293.73	10.66	166.41	56.79	62.35	77.47	309.38	30.7	13.76	187.86	69.25	60.97
ANKRD12	107.58	80.69	71.71	72.63	92.28	36.98	81.92	60.25	78.79	104.11	57.29	49.96	19.75	45.56	163.64	30.39	20.86	14.44	72.31	131.84	76.95	58.06	78.92	17.44	31.01	74.74	133.48	101.38	38.3	31.13	31.51	84.28	89.9	93.78	73.68	165.84	179.5	17.35	108.09	50.91	44.04	149.78	176.79	24.73	19.27	82.53	61.56	89.43
ANKRD13A	39.36	34.84	31.04	21.58	31.73	16.64	26.67	15.56	27.95	53.98	35.56	14.62	27.66	6.51	43.59	11.82	6.56	14.44	35.58	55.82	30.06	16.8	18.04	11.99	11.81	28.93	37.35	27.96	16.46	5.19	12.6	31.46	51.73	35.82	27.06	69.83	97.91	6.44	40.44	25.46	21.76	56.81	71.56	8.1	11.01	23.41	12.82	32.52
ANKRD13B	86.59	27.51	16.05	81.76	102.13	11.09	20.96	11.97	23.23	11.57	3.95	14.62	7.9	6.51	43.2	3.38	6.85	14.44	19.51	61.76	10.99	13.59	12.78	9.81	9.6	14.47	57.81	44.12	17.65	31.13	18.91	20.23	42.19	45.39	10.46	43.64	81.59	4.46	33.44	9.79	15.65	5.16	84.18	8.53	8.26	19.81	7.69	8.13
ANKRD13C	136.77	67.85	50.3	64.33	105.78	27.73	45.72	31.52	85.52	80.98	45.43	31.68	31.61	13.02	76.47	22.79	12.22	43.31	66.57	162.72	39.48	46.7	45.1	18.53	52.42	38.58	178.95	118.22	38	15.57	31.51	60.68	131.58	120.03	42.53	200.75	203.98	11.65	76.98	33.29	38.47	67.14	117.86	25.15	11.01	64.22	25.65	52.84
ANKRD13D	165.96	67.85	67.43	103.34	145.9	55.47	81.92	43.89	87.54	119.54	49.38	47.52	35.56	39.05	149.11	38.83	37.1	57.74	81.49	156.78	61.92	60.04	84.94	28.34	57.59	53.04	93.86	63.99	166.07	57.08	65.12	113.5	121.54	121.4	59.58	192.02	277.41	22.31	164.07	48.3	71.37	165.28	119.96	49.03	24.78	142.25	71.82	65.04
ANKRD16	95.44	42.18	34.25	76.36	95.2	20.34	49.53	23.14	34.68	50.13	15.8	32.9	15.8	6.51	69.97	16.88	8.64	14.44	52.8	114.02	17.27	19.27	27.81	20.71	33.23	19.29	83.79	60.63	31.42	15.57	33.61	64.05	86.38	80.11	25.02	96.01	81.59	11.15	61.43	17.62	42.98	41.32	67.35	25.15	22.02	33.91	23.08	48.78
ANKRD17	287.31	91.69	42.81	60.59	90.82	33.28	104.78	76.21	199	123.39	90.87	43.87	55.31	13.02	166.7	26.17	9.24	14.44	105.59	282.68	50.25	70.67	43.6	17.44	79	36.17	167.25	122.26	108.92	10.38	35.71	97.76	234.53	206.16	50.94	296.77	620.09	7.93	166.41	45.04	41.39	123.96	252.55	25.58	27.53	118.84	43.6	44.71
ANKRD18A	61.66	53.18	39.6	46.9	74.04	29.58	13.34	3.59	28.62	57.84	11.85	19.5	3.95	26.03	14.53	19.41	3.58	14.44	39.02	64.14	10.99	18.04	15.78	7.63	9.6	4.82	25.01	15.16	9.58	15.57	25.21	37.08	69.31	66.99	17.28	26.19	57.11	15.37	30.33	21.54	47.49	20.66	37.88	27.29	13.76	20.41	5.13	36.58
ANKRD20A1	210.89	143.04	161.62	138.62	225.78	301.37	83.83	44.29	104.38	134.96	75.06	110.89	86.92	65.08	124.64	53.18	107.13	230.97	112.48	207.85	64.16	96.36	105.98	65.4	49.47	50.63	129.26	87.57	61.94	134.91	182.76	135.97	186.32	190.58	127.36	279.31	334.52	90.46	145.41	92.69	157.06	113.63	231.51	100.19	126.64	130.24	74.38	93.49
ANKRD22	29.19	29.34	22.48	34.45	52.89	42.52	28.58	10.37	17.85	65.55	21.73	32.9	7.9	6.51	25.23	13.5	9.98	14.44	29.84	49.88	15.26	19.52	20.29	13.08	10.34	14.47	24.68	15.16	27.53	15.57	25.21	60.68	33.15	29.53	22.06	96.01	65.27	12.89	52.88	18.28	24.41	41.32	50.51	14.5	30.28	41.71	17.95	24.39
ANKRD27	76.75	25.67	26.76	50.22	73.68	22.19	45.72	26.73	50.51	42.42	39.51	21.93	11.85	13.02	61.56	14.35	10.43	43.31	33.29	109.27	29.84	40.03	39.09	17.44	45.04	14.47	93.21	65	35.01	10.38	23.11	50.57	50.72	50.58	32.75	104.74	212.14	10.41	93.31	28.07	38.73	67.14	77.87	22.17	11.01	45.91	30.78	32.52
ANKRD28	171.86	49.51	21.41	42.33	64.92	33.28	17.15	8.78	27.27	46.27	23.7	23.15	11.85	6.51	25.62	21.1	7.75	14.44	29.84	83.14	12.56	12.6	14.28	26.16	28.06	16.88	66.9	39.07	30.52	10.38	16.81	39.33	53.74	40.19	25.7	104.74	163.18	4.96	39.66	16.97	26.27	67.14	75.77	13.22	8.26	33.61	17.95	36.58
ANKRD29	17.38	25.67	19.27	20.34	26.26	12.94	11.43	32.72	15.83	30.85	5.93	19.5	15.8	13.02	56.2	14.35	4.02	43.31	41.32	76.01	10.54	31.63	14.28	3.27	35.44	7.23	18.19	7.75	13.46	10.38	14.7	24.72	16.57	19.96	17.74	34.91	89.75	6.2	36.55	12.4	25.73	25.82	29.46	17.91	2.75	60.62	20.52	36.58
ANKRD30A	65.6	20.17	65.29	66.82	106.5	92.44	24.77	7.58	45.79	61.7	17.78	48.74	27.66	32.54	23.7	17.73	7.9	28.87	84.93	106.9	13.01	21	24.8	10.9	10.34	2.41	73.72	48.5	13.76	41.51	31.51	74.17	49.22	42.11	30.25	34.91	32.64	37.18	68.43	48.3	67.12	20.66	71.56	45.62	41.29	27.91	12.82	28.45
ANKRD30BL	77.4	49.51	75.99	90.06	129.48	83.2	24.77	14.36	57.91	57.84	31.61	62.15	35.56	84.61	33.26	22.79	16.84	43.31	53.95	77.2	23.56	35.33	56.37	22.89	16.24	21.7	72.1	46.82	27.83	51.89	60.92	68.55	157.69	119.49	48.67	87.28	73.43	41.64	80.09	37.21	75.35	67.14	94.71	47.32	38.54	43.51	23.08	56.91
ANKRD33	26.89	18.34	32.11	31.13	40.85	51.77	28.58	7.98	22.22	30.85	13.83	30.46	11.85	13.02	30.2	7.6	10.43	28.87	33.29	43.95	16.83	24.46	30.07	14.17	7.38	4.82	21.76	16.5	14.36	36.32	44.11	47.2	35.66	27.34	19.33	34.91	57.11	12.89	39.66	18.93	40.86	30.99	61.03	16.2	22.02	26.71	12.82	40.65
ANKRD33B	79.37	42.18	34.25	33.2	39.76	33.28	78.11	88.18	114.15	88.69	13.83	15.84	3.95	13.02	217.55	9.28	10.88	43.31	33.29	35.63	22.88	103.78	39.09	25.07	17.72	19.29	17.54	13.81	166.07	25.94	8.4	73.04	36.66	33.9	26.84	305.49	375.32	14.13	141.52	27.41	52	15.49	42.09	23.87	35.79	106.53	41.04	32.52
ANKRD34A	31.81	14.67	28.9	26.98	35.38	14.79	36.2	7.98	18.86	50.13	19.75	28.03	7.9	6.51	32.5	8.44	12.96	14.44	25.25	46.32	16.15	13.1	23.3	18.53	9.6	2.41	35.72	17.18	16.16	5.19	21.01	48.32	41.68	37.73	19.1	43.64	73.43	11.65	35.77	16.97	42.98	20.66	39.99	21.74	22.02	33.91	2.56	24.39
ANKRD34B	55.43	45.85	41.74	55.2	74.41	51.77	15.24	11.57	22.9	38.56	23.7	32.9	19.75	32.54	33.26	10.97	15.79	28.87	24.1	52.26	18.62	25.7	23.3	20.71	9.6	28.93	26.31	21.56	17.06	25.94	42.01	32.59	57.25	159.68	27.97	17.46	73.43	16.36	53.65	26.76	42.71	20.66	48.41	21.32	19.27	38.41	12.82	36.58
ANKRD35	33.13	33.01	23.55	25.32	37.57	14.79	19.05	7.98	20.54	46.27	31.61	20.72	3.95	26.03	23.7	12.66	6.56	28.87	41.32	66.51	14.36	15.07	15.78	14.17	11.08	4.82	30.2	16.84	15.26	15.57	33.61	29.22	31.64	29.26	14.55	26.19	57.11	9.91	32.66	13.05	25.47	46.48	31.57	16.2	16.52	21.61	5.13	44.71
ANKRD36	474.92	174.21	129.51	231.58	303.83	125.72	118.12	41.89	187.88	239.07	82.97	91.39	35.56	65.08	144.14	59.93	79.27	187.66	142.32	333.75	73.13	103.03	109.74	37.06	47.25	81.98	355.29	224.32	76.6	98.59	113.44	158.44	308.86	270.96	111.21	192.02	236.62	56.76	173.4	88.12	121.78	118.79	239.92	78.45	63.32	129.34	79.51	56.91
ANKRD36B	767.15	586.82	237.61	381.41	543.83	279.18	304.83	197.9	376.44	424.16	260.75	303.42	165.93	117.15	648.81	195.82	438.35	1299.19	376.47	849.22	253.06	231.76	203.7	225.63	285.74	190.47	618.68	446.61	306.1	197.17	422.24	378.69	687.53	622.04	249.71	1134.69	1476.8	42.13	413.68	152.09	317.31	526.83	629.28	191.43	132.14	456.75	225.71	195.11
ANKRD36C	259.43	60.52	46.02	110.4	186.75	20.34	45.72	13.57	146.81	131.11	59.26	38.99	15.8	13.02	46.64	10.13	11.77	43.31	40.17	157.97	29.16	41.26	45.85	6.54	23.63	24.11	249.1	164.7	30.52	31.13	29.41	55.06	122.04	91.87	42.3	78.56	138.71	8.18	53.65	30.03	32.1	82.64	210.46	21.74	8.26	76.82	41.04	40.65
ANKRD37	132.5	71.52	23.55	26.56	43.04	24.04	22.86	8.78	37.04	65.55	11.85	30.46	7.9	13.02	27.91	17.73	11.17	28.87	74.61	155.59	14.58	24.71	29.31	14.17	14.77	9.64	23.06	22.23	21.24	15.57	27.31	29.22	53.74	35.82	15.46	61.1	65.27	10.91	31.1	16.32	26.53	30.99	77.87	18.76	11.01	27.01	23.08	8.13
ANKRD39	123.65	75.19	44.95	54.37	81.34	31.43	49.53	33.91	64.31	57.84	29.63	28.03	15.8	26.03	95.58	38.83	18.77	14.44	67.72	83.14	27.59	30.14	30.07	18.53	52.42	26.52	90.93	61.64	55.65	20.76	44.11	88.77	86.88	72.73	35.71	87.28	187.66	15.86	87.87	26.76	39	41.32	79.97	24.3	13.76	72.62	43.6	44.71
ANKRD40	79.7	45.85	31.04	43.58	49.61	27.73	30.48	30.32	41.75	61.7	23.7	25.59	11.85	32.54	81.82	12.66	7	28.87	34.43	90.27	19.07	27.18	24.8	17.44	24.37	12.06	60.41	45.81	35.61	20.76	12.6	49.44	69.31	70.82	25.02	122.2	163.18	9.42	62.21	24.15	26	51.65	126.28	11.51	8.26	39.01	20.52	28.45
ANKRD40CL	23.29	12.84	38.53	43.16	43.4	35.13	13.34	7.18	22.9	30.85	13.83	25.59	7.9	13.02	21.41	11.82	8.05	28.87	27.55	34.44	12.56	16.31	30.82	21.8	9.6	7.23	20.14	12.46	14.06	20.76	29.41	47.2	33.65	32.54	15.46	17.46	32.64	15.86	38.88	22.19	31.57	108.46	61.03	25.58	13.76	19.81	10.26	32.52
ANKRD42	34.77	55.01	14.98	18.26	28.81	12.94	20.96	8.78	20.54	15.42	19.75	13.4	19.75	6.51	31.73	10.97	3.87	28.87	78.05	47.51	9.87	11.37	10.52	5.45	10.34	4.82	26.31	18.19	5.69	5.19	18.91	22.47	31.14	30.9	11.6	17.46	48.95	7.44	21	15.01	16.98	10.33	33.67	10.66	11.01	17.41	10.26	12.19
ANKRD44	40.67	31.17	127.37	36.94	49.61	16.64	64.78	21.55	50.51	150.39	23.7	21.93	7.9	19.53	69.2	13.5	18.33	14.44	33.29	96.21	114.19	30.89	115	16.35	29.53	60.28	38.97	23.58	32.32	20.76	23.11	91.02	131.08	92.69	160.33	148.38	212.14	12.39	139.97	90.73	40.33	92.97	42.09	16.2	5.51	105.93	43.6	36.58
ANKRD45	26.24	69.68	21.41	41.92	54.71	20.34	26.67	5.98	19.53	15.42	9.88	14.62	27.66	32.54	29.06	21.1	7.6	28.87	114.78	80.77	7.85	12.11	9.02	13.08	18.46	4.82	27.28	19.2	8.98	15.57	18.91	28.09	28.63	27.62	12.96	8.73	32.64	11.4	29.55	9.14	30.24	20.66	35.78	17.48	11.01	20.71	12.82	24.39
ANKRD46	56.74	36.68	42.81	80.93	87.9	51.77	43.82	21.94	26.6	23.14	23.7	21.93	15.8	6.51	68.44	20.26	8.79	14.44	32.14	89.08	22.43	21.25	30.07	17.44	52.42	21.7	82.17	61.3	34.71	25.94	23.11	46.07	80.86	85.31	28.2	165.84	342.68	13.14	57.54	18.28	37.14	67.14	90.5	23.45	13.76	48.92	17.95	40.65
ANKRD49	64.94	31.17	50.3	66.4	79.15	46.22	26.67	16.76	64.31	65.55	35.56	34.12	15.8	6.51	42.82	16.04	10.13	28.87	43.62	95.02	36.34	27.92	46.6	20.71	33.23	19.29	77.94	44.12	25.43	46.7	56.72	62.93	81.86	62.61	46.17	104.74	171.34	19.58	67.65	37.86	45.1	51.65	96.81	22.17	19.27	50.12	41.04	24.39
ANKRD50	78.72	31.17	14.98	42.75	56.54	25.88	28.58	18.35	55.22	38.56	19.75	20.72	19.75	6.51	58.11	16.88	6.56	14.44	30.99	105.71	10.54	20.26	13.53	9.81	28.8	7.23	68.2	43.79	12.87	10.38	16.81	41.58	96.93	85.03	13.42	69.83	16.32	9.91	34.21	9.79	29.45	51.65	143.11	19.19	11.01	30.91	10.26	40.65
ANKRD52	106.59	60.52	18.2	31.96	49.24	20.34	34.29	23.94	48.82	57.84	31.61	18.28	3.95	19.53	90.99	17.73	8.05	14.44	26.4	98.58	17.95	24.21	15.78	13.08	31.01	12.06	55.53	38.73	27.53	5.19	12.6	40.45	72.82	61.79	18.42	104.74	130.55	6.44	52.1	19.58	23.35	41.32	69.45	13.64	11.01	49.52	17.95	44.71
ANKRD53	129.55	38.51	35.32	58.1	66.75	38.83	32.39	13.96	27.95	53.98	21.73	28.03	7.9	19.53	34.79	19.41	9.09	14.44	49.35	48.7	17.72	17.3	19.54	19.62	12.55	4.82	53.59	31.32	14.06	5.19	31.51	41.58	46.71	35.27	21.15	43.64	81.59	14.38	38.1	16.97	31.31	25.82	54.72	19.61	5.51	22.81	12.82	28.45
ANKRD54	125.29	97.19	38.53	58.1	83.16	46.22	43.82	35.51	53.87	42.42	29.63	25.59	31.61	13.02	84.88	21.95	8.05	28.87	175.61	138.96	15.03	41.26	27.06	9.81	29.53	21.7	59.43	44.12	46.98	31.13	33.61	60.68	121.03	87.77	27.52	130.93	130.55	14.87	77.76	33.94	35.82	51.65	117.86	14.92	22.02	59.12	20.52	16.26
ANKRD6	35.42	44.01	10.7	61.42	74.04	12.94	34.29	23.54	17.17	15.42	11.85	23.15	15.8	13.02	66.91	17.73	6.7	14.44	52.8	42.76	8.52	15.57	15.78	7.63	5.17	12.06	26.31	17.18	21.24	10.38	8.4	44.95	67.8	146.28	10.01	26.19	16.32	3.97	37.32	11.75	11.94	36.15	33.67	14.07	2.75	105.93	17.95	16.26
ANKRD60	46.25	29.34	27.83	31.54	47.05	35.13	13.34	13.57	22.9	34.7	13.83	28.03	7.9	6.51	29.44	11.82	9.54	14.44	32.14	60.57	17.5	18.28	22.55	17.44	22.15	9.64	35.4	25.93	14.96	20.76	18.91	49.44	39.17	38.28	19.1	43.64	73.43	15.86	35.77	24.15	29.45	20.66	58.93	17.48	16.52	27.61	12.82	56.91
ANKRD62	39.03	31.17	35.32	35.69	47.78	29.58	24.77	7.18	29.63	50.13	21.73	25.59	3.95	6.51	32.12	6.75	5.21	28.87	30.99	57.01	7.85	15.32	21.05	7.63	7.38	4.82	47.09	26.94	8.08	20.76	23.11	33.71	36.16	33.08	16.37	17.46	32.64	14.87	31.88	22.19	31.57	25.82	48.41	16.63	8.26	20.41	5.13	12.19
ANKRD63	33.13	14.67	37.46	25.32	31.73	29.58	13.34	4.39	17.51	19.28	11.85	19.5	3.95	13.02	17.59	14.35	16.99	57.74	22.96	68.89	14.81	16.31	30.07	16.35	9.6	7.23	23.71	12.8	14.06	41.51	29.41	40.45	110.99	68.08	14.78	61.1	81.59	9.17	31.88	24.15	29.45	15.49	42.09	16.63	11.01	24.61	15.39	36.58
ANKRD65	54.12	152.21	49.23	118.7	139.33	36.98	57.16	31.92	77.78	57.84	41.48	48.74	71.11	13.02	94.05	54.02	14.75	43.31	219.22	117.58	20.64	92.41	27.81	29.43	28.06	14.47	39.62	33.34	64.03	31.13	35.71	69.67	52.73	49.49	27.52	34.91	73.43	13.63	135.3	35.25	40.86	46.48	42.09	28.56	24.78	53.72	23.08	28.45
ANKRD7	32.14	14.67	25.69	22.83	29.54	36.98	11.43	6.78	16.84	38.56	21.73	20.72	31.61	13.02	28.67	7.6	6.85	14.44	21.81	29.69	11.22	9.88	18.79	8.72	5.91	7.23	32.15	15.49	8.98	15.57	31.51	26.97	34.65	30.08	16.83	17.46	32.64	13.38	38.88	10.44	35.55	20.66	31.57	23.45	8.26	22.81	5.13	12.19
ANKRD9	42.31	51.35	21.41	22.41	31	22.19	15.24	7.58	19.53	38.56	15.8	14.62	11.85	6.51	26.38	14.35	11.32	28.87	32.14	66.51	13.01	13.59	22.55	14.17	13.29	2.41	27.93	17.85	11.07	5.19	10.5	24.72	39.67	37.19	15.01	8.73	81.59	9.91	27.22	14.36	15.92	36.15	67.35	15.35	11.01	20.41	12.82	16.26
ANKS1A	58.71	45.85	14.98	54.78	58.72	25.88	20.96	27.53	23.57	30.85	17.78	15.84	23.7	19.53	81.82	12.66	5.81	14.44	56.24	90.27	11.67	43.73	19.54	19.62	22.89	14.47	89.64	60.63	13.76	20.76	35.71	32.59	66.29	51.95	18.88	61.1	130.55	7.68	51.32	16.97	31.57	25.82	77.87	18.33	8.26	34.81	12.82	4.06
ANKS1B	58.71	20.17	13.91	36.52	26.63	12.94	11.43	5.59	16.5	30.85	15.8	18.28	3.95	6.51	17.59	5.06	5.96	28.87	25.25	49.88	8.75	8.9	18.79	9.81	7.38	2.41	38	48.16	8.98	31.13	14.7	21.35	25.11	25.98	9.55	26.19	81.59	9.42	17.88	7.83	23.61	20.66	18.94	10.23	2.75	16.21	5.13	20.32
ANKS3	166.29	47.68	48.16	112.06	135.68	27.73	51.44	23.14	71.72	69.41	23.7	35.34	19.75	19.53	57.73	31.23	8.64	14.44	51.65	140.15	14.81	33.11	27.81	15.26	25.84	21.7	71.77	51.53	44.58	5.19	21.01	56.19	100.94	99.25	23.65	52.37	130.55	13.88	77.76	28.07	40.59	30.99	126.28	24.73	5.51	39.01	17.95	81.3
ANKS6	104.95	64.18	18.2	48.56	59.45	12.94	45.72	31.92	31.65	30.85	21.73	34.12	15.8	13.02	84.49	23.63	9.24	43.31	67.72	102.14	15.93	26.69	15.78	11.99	42.09	4.82	68.85	42.1	28.43	10.38	35.71	47.2	94.92	74.37	19.56	61.1	65.27	7.68	38.1	9.14	25.2	51.65	54.72	11.94	2.75	26.41	2.56	24.39
ANKUB1	45.26	84.36	31.04	25.32	38.66	42.52	22.86	9.18	21.55	42.42	27.66	20.72	31.61	6.51	26	23.63	8.79	57.74	187.09	36.82	10.77	14.58	24.05	8.72	8.12	4.82	25.01	13.47	14.36	10.38	29.41	33.71	39.67	24.88	20.24	52.37	32.64	10.16	51.32	16.32	30.51	15.49	46.3	21.32	22.02	19.81	7.69	32.52
ANKZF1	157.76	73.35	32.11	80.51	113.8	22.19	59.06	33.91	82.83	69.41	39.51	19.5	31.61	26.03	97.49	32.07	11.47	14.44	91.82	64.14	35.89	31.13	33.82	14.17	34.7	16.88	114.32	88.58	25.43	15.57	27.31	50.57	93.91	82.3	40.03	104.74	155.02	12.64	69.21	27.41	29.71	46.48	109.44	23.02	5.51	44.11	25.65	52.84
ANLN	247.3	55.01	48.16	63.5	122.92	35.13	76.21	33.12	112.12	92.54	31.61	28.03	3.95	19.53	140.7	16.88	10.28	14.44	51.65	213.79	26.02	106.25	30.82	19.62	98.94	21.7	409.2	264.4	52.66	31.13	31.51	140.46	167.24	178.82	29.34	418.96	611.94	14.62	169.52	35.9	55.98	51.65	267.28	33.68	22.02	78.03	23.08	48.78
ANO1	31.81	27.51	23.55	28.64	68.21	29.58	11.43	11.17	16.5	26.99	114.57	56.05	27.66	26.03	52	10.97	8.49	28.87	43.62	60.57	11.67	20.26	24.05	28.34	7.38	7.23	80.87	51.87	64.03	20.76	27.31	75.29	73.32	42.11	19.56	96.01	48.95	10.16	48.21	13.05	32.63	36.15	187.31	22.17	2.75	18.91	7.69	60.97
ANO10	146.61	56.85	37.46	116.21	196.23	51.77	41.91	34.71	44.11	46.27	47.41	30.46	19.75	6.51	68.05	17.73	7.3	28.87	80.34	233.98	18.4	25.94	41.34	14.17	25.84	12.06	184.47	131.36	20.05	25.94	39.91	33.71	115.51	84.76	26.15	61.1	106.07	14.62	42.77	18.28	37.94	41.32	164.16	24.3	22.02	30.91	15.39	36.58
ANO2	52.15	40.34	41.74	61.01	58.72	64.71	32.39	12.77	25.59	50.13	27.66	35.34	11.85	32.54	41.67	18.57	19.82	43.31	35.58	61.76	16.6	24.21	28.56	17.44	23.63	7.23	80.22	48.5	19.15	36.32	29.41	58.43	57.75	44.84	27.52	78.56	106.07	18.09	54.43	24.8	36.88	10.33	88.39	29.42	19.27	32.71	10.26	40.65
ANO4	47.89	29.34	33.18	46.07	58.36	46.22	34.29	14.76	36.36	38.56	49.38	37.78	11.85	13.02	40.53	13.5	14.01	57.74	49.35	67.7	16.6	25.7	24.8	22.89	11.81	16.88	43.19	29.64	21.54	20.76	48.32	53.94	50.22	52.5	29.34	78.56	73.43	17.1	41.21	21.54	45.9	25.82	61.03	29.84	22.02	43.21	20.52	36.58
ANO6	286.98	95.36	27.83	71.8	84.26	35.13	49.53	27.93	77.78	107.97	71.11	37.78	47.41	19.53	89.85	27.01	10.58	28.87	78.05	225.67	33.65	29.65	28.56	19.62	79.74	21.7	133.15	83.87	59.84	5.19	46.21	74.17	137.61	103.35	33.43	130.93	187.66	10.91	86.31	26.11	36.88	77.47	164.16	21.32	22.02	54.02	28.21	52.84
ANO7	48.21	20.17	31.04	21.58	38.66	29.58	28.58	13.17	53.87	65.55	15.8	21.93	7.9	26.03	37.85	13.5	10.43	14.44	28.69	35.63	15.93	22.98	18.79	7.63	15.51	16.88	25.01	18.52	14.06	15.57	21.01	49.44	47.71	42.11	15.92	43.64	89.75	11.9	31.88	15.01	28.12	25.82	39.99	19.19	11.01	29.41	20.52	28.45
ANO8	242.05	42.18	37.46	105.83	122.55	48.07	36.2	20.35	75.09	46.27	31.61	31.68	3.95	13.02	58.5	13.5	15.35	28.87	35.58	124.71	19.29	21.5	30.07	17.44	24.37	14.47	104.9	88.58	27.23	25.94	25.21	71.92	106.47	89.41	22.29	43.64	163.18	13.14	63.76	22.85	35.82	41.32	141.01	21.32	35.79	42.01	30.78	40.65
ANO9	31.16	42.18	38.53	14.53	32.83	25.88	70.49	52.27	34.34	57.84	27.66	15.84	7.9	13.02	128.85	10.97	11.17	14.44	24.1	68.89	21.09	115.39	42.09	17.44	40.61	19.29	32.8	31.66	60.44	15.57	23.11	65.18	20.59	23.24	33.2	139.65	163.18	7.44	190.51	27.41	88.08	25.82	29.46	44.34	13.76	102.33	51.3	28.45
ANOS1	26.24	45.85	17.12	62.25	46.32	12.94	26.67	11.97	9.76	30.85	23.7	14.62	35.56	13.02	39	21.95	4.17	14.44	76.9	102.14	12.11	12.35	19.54	15.26	12.55	2.41	17.54	10.78	8.68	20.76	18.91	25.85	77.34	49.49	12.74	69.83	57.11	7.19	27.22	7.18	21.49	10.33	23.15	12.36	16.52	23.41	10.26	36.58
ANP32A	284.36	69.68	50.3	109.15	140.43	42.52	87.64	71.02	89.9	100.26	61.24	28.03	19.75	39.05	188.87	26.17	10.43	14.44	65.42	306.43	46.89	46.7	45.1	23.98	37.66	33.75	214.35	135.06	67.62	5.19	25.21	68.55	167.24	224.21	38.89	270.58	562.98	11.9	131.41	42.43	55.45	72.31	132.59	39.65	8.26	70.82	35.91	60.97
ANP32B	530.35	77.02	59.94	90.06	148.09	61.01	97.16	50.67	177.45	188.95	51.36	26.81	47.41	26.03	194.22	37.98	13.71	14.44	87.23	414.52	68.87	97.6	69.9	13.08	116.66	28.93	283.52	184.91	51.76	15.57	18.91	73.04	299.32	336.04	77.1	174.57	399.8	14.38	133.75	73.76	61.29	61.98	256.76	34.11	11.01	73.22	51.3	36.58
ANP32E	253.53	56.85	59.94	139.45	164.86	46.22	87.64	77.01	163.3	173.52	33.58	19.5	39.51	6.51	183.52	22.79	10.13	14.44	86.08	352.75	59	66.47	55.62	20.71	56.85	19.29	421.87	239.47	64.33	10.38	25.21	82.03	188.33	173.62	42.76	305.49	416.12	16.11	125.19	49.61	52.27	72.31	227.3	29.84	8.26	107.73	41.04	52.84
ANPEP	95.11	55.01	56.73	41.5	75.14	57.31	55.25	15.96	58.92	127.25	49.38	56.05	86.92	45.56	53.91	30.39	16.69	14.44	142.32	80.77	23.33	35.33	55.62	22.89	17.72	26.52	48.71	54.56	30.52	25.94	54.62	59.56	138.61	76.29	32.52	104.74	106.07	17.35	64.54	24.15	48.29	82.64	69.45	31.12	19.27	52.82	15.39	36.58
ANTKMT	185.97	119.2	68.5	78.44	111.25	96.14	87.64	53.47	92.6	92.54	102.72	115.76	31.61	45.56	133.43	36.29	176.56	606.29	78.05	180.53	73.81	89.69	72.16	88.29	251.03	81.98	94.83	72.08	139.44	72.64	113.44	113.5	108.48	130.97	67.77	322.95	424.28	20.08	132.97	45.04	128.94	123.96	122.07	71.2	44.05	138.04	58.99	77.23
ANTXR1	30.83	56.85	17.12	96.7	127.66	18.49	28.58	7.98	29.63	42.42	25.68	25.59	27.66	13.02	44.73	18.57	7.75	14.44	37.88	93.83	17.27	12.35	17.29	37.06	5.91	33.75	52.29	40.75	43.69	5.19	16.81	69.67	183.81	111.56	20.7	104.74	146.86	10.16	34.99	13.71	24.94	98.13	98.92	17.05	8.26	55.82	12.82	113.82
ANTXR2	33.13	42.18	47.09	67.23	68.21	57.31	34.29	37.11	30.64	111.82	15.8	26.81	3.95	13.02	87.17	11.82	6.26	28.87	27.55	78.39	39.93	14.33	57.12	11.99	22.89	16.88	22.73	19.87	21.84	25.94	14.7	40.45	90.4	112.38	57.54	52.37	97.91	9.42	56.76	28.07	34.76	72.31	42.09	17.48	13.76	43.51	17.95	56.91
ANTXRL	39.03	25.67	31.04	30.71	44.86	27.73	22.86	8.78	19.19	42.42	13.83	19.5	3.95	13.02	24.09	13.5	9.68	86.61	20.66	36.82	10.99	15.07	21.8	8.72	9.6	4.82	41.57	32.33	16.16	51.89	48.32	41.58	32.64	32.81	21.61	17.46	40.8	16.11	32.66	16.32	22.02	36.15	42.09	15.77	35.79	24.91	25.65	20.32
ANXA1	2515.62	1707.28	48.16	34.03	70.76	66.56	80.02	28.33	2774.84	1280.2	276.55	325.36	722.99	26.03	66.53	232.96	12.96	101.05	1633.28	869.41	73.13	42.99	69.9	37.06	74.57	106.09	47.74	61.3	60.14	31.13	273.09	61.8	342.51	144.91	61.18	2496.32	3802.16	15.61	90.98	27.41	31.84	1032.99	147.32	20.89	13.76	65.12	30.78	73.17
ANXA11	260.42	205.39	51.37	71.38	86.81	24.04	59.06	29.13	64.65	158.1	69.14	54.84	75.06	19.53	76.08	60.77	20.41	86.61	297.27	236.36	52.72	22.73	49.61	28.34	50.95	33.75	98.73	75.11	40.39	20.76	23.11	68.55	73.83	75.19	47.53	104.74	89.75	7.68	65.32	35.25	23.08	123.96	124.17	14.92	16.52	46.51	28.21	56.91
ANXA2	2160.09	1292.84	118.8	105.42	169.24	114.63	285.78	139.65	471.06	732.65	197.54	231.53	387.17	58.58	542.14	190.76	15.94	14.44	1004.3	2888.54	127.87	202.11	139.81	49.05	537.51	127.79	796.32	879.75	352.48	51.89	63.02	292.17	1152.58	408.77	92.79	968.85	2309.04	29.99	905.12	161.22	77.2	790.24	932.34	49.03	19.27	478.35	179.54	231.7
ANXA2R	51.49	40.34	51.37	48.97	62.74	46.22	34.29	15.16	49.16	53.98	11.85	18.28	11.85	13.02	40.14	16.88	26.37	28.87	29.84	73.64	39.26	31.38	35.33	18.53	14.03	33.75	35.72	28.29	23.94	25.94	29.41	51.69	67.3	57.69	52.31	87.28	122.39	20.32	48.21	22.85	36.35	41.32	75.77	23.02	24.78	50.12	33.34	48.78
ANXA3	23.61	64.18	20.34	24.9	27.36	29.58	24.77	12.37	66.33	38.56	120.5	40.21	19.75	13.02	26.76	14.35	5.81	28.87	105.59	195.97	8.75	13.1	18.04	6.54	5.91	4.82	53.91	67.03	30.22	36.32	21.01	34.84	37.67	32.26	10.69	26.19	40.8	10.66	59.1	18.93	23.88	20.66	149.43	13.64	2.75	32.41	7.69	20.32
ANXA4	243.36	196.22	36.39	43.99	68.57	46.22	72.4	53.07	212.8	119.54	35.56	21.93	39.51	19.53	161.73	26.17	9.98	28.87	121.66	209.04	25.8	47.69	34.58	17.44	90.08	21.7	128.61	102.05	84.08	25.94	14.7	89.9	213.94	98.98	27.97	680.81	1558.4	13.14	95.64	31.33	36.61	56.81	130.49	25.58	22.02	75.32	28.21	36.58
ANXA5	666.13	249.4	35.32	98.78	122.19	36.98	135.27	86.58	33	408.74	152.1	108.45	86.92	26.03	230.54	76.81	8.19	14.44	303.01	342.06	65.28	99.82	71.41	33.79	52.42	84.39	253.32	205.46	84.68	10.38	12.6	92.14	698.08	355.18	54.81	165.84	138.71	2.73	92.53	30.03	19.37	263.41	389.35	12.36	8.26	152.75	56.43	130.08
ANXA6	185.31	33.01	65.29	28.64	59.09	25.88	43.82	31.12	23.57	107.97	53.34	40.21	23.7	6.51	94.44	10.97	12.07	28.87	78.05	104.52	75.15	19.27	95.46	17.44	16.24	45.81	65.28	60.63	30.82	15.57	23.11	64.05	260.15	136.99	109.62	78.56	171.34	11.4	83.2	64.62	30.51	77.47	77.87	23.87	5.51	95.73	58.99	85.36
ANXA7	208.92	150.37	40.67	67.23	82.8	36.98	66.68	62.24	116.17	134.96	63.21	42.65	43.46	13.02	203.02	37.98	18.33	28.87	117.07	223.29	61.92	46.45	50.36	21.8	82.69	48.22	121.46	90.6	81.39	31.13	21.01	78.66	101.45	96.25	44.8	314.22	424.28	5.2	101.87	42.43	32.63	129.12	111.54	15.35	13.76	121.54	43.6	44.71
ANXA8	63.63	245.73	64.22	67.23	96.29	77.65	74.3	68.23	64.65	50.13	43.46	37.78	82.97	45.56	163.25	59.08	17.13	115.48	105.59	123.52	18.84	192.48	65.39	13.08	167.6	36.17	226.36	194	285.16	57.08	35.71	224.74	74.33	70.54	29.79	567.35	1272.83	26.77	207.62	40.47	52.8	315.06	113.65	36.24	22.02	94.23	30.78	69.1
AOAH	30.5	25.67	56.73	27.81	34.65	22.19	19.05	8.78	23.23	77.12	25.68	14.62	7.9	19.53	30.97	16.88	5.81	28.87	21.81	48.7	40.83	19.03	35.33	16.35	16.98	31.34	31.83	28.97	17.65	15.57	14.7	44.95	36.16	33.08	36.84	61.1	48.95	11.9	76.2	28.72	27.06	30.99	31.57	14.92	5.51	54.62	20.52	36.58
AOC1	37.72	25.67	21.41	24.9	44.86	35.13	15.24	11.57	21.89	46.27	25.68	28.03	3.95	13.02	35.17	13.5	8.94	14.44	19.51	40.38	15.26	19.77	26.31	20.71	17.72	12.06	37.02	28.63	26.63	25.94	37.81	53.94	44.19	37.19	20.47	61.1	269.25	16.11	41.99	18.93	40.06	46.48	27.36	24.73	16.52	25.51	12.82	20.32
AOPEP	80.36	42.18	38.53	65.16	101.76	46.22	40.01	23.54	56.9	57.84	21.73	19.5	23.7	19.53	71.88	27.85	9.98	14.44	64.28	85.52	17.27	33.11	19.54	17.44	29.53	14.47	65.28	37.05	17.95	10.38	31.51	48.32	77.84	64.8	25.7	130.93	122.39	12.39	59.88	17.62	35.55	61.98	56.82	15.35	19.27	30.31	7.69	44.71
AP1AR	64.61	33.01	25.69	27.81	34.29	27.73	41.91	15.96	46.8	30.85	25.68	13.4	3.95	6.51	50.47	14.35	7.9	14.44	25.25	67.7	18.84	25.2	19.54	17.44	26.58	12.06	54.89	35.37	34.71	20.76	16.81	33.71	69.81	67.26	19.1	87.28	171.34	9.42	48.99	22.19	21.49	72.31	73.66	16.63	8.26	28.51	12.82	24.39
AP1B1	92.82	64.18	55.66	38.6	39.76	24.04	51.44	38.3	38.72	57.84	17.78	20.72	19.75	19.53	112.79	15.19	9.09	28.87	43.62	98.58	28.04	27.18	33.82	7.63	28.8	16.88	51.31	37.05	36.21	20.76	29.41	46.07	77.34	68.36	33.43	113.47	261.09	7.19	66.87	29.37	27.59	30.99	88.39	20.46	11.01	46.82	17.95	20.32
AP1G1	171.21	58.68	21.41	78.02	87.9	20.34	30.48	16.36	71.72	88.69	47.41	32.9	31.61	6.51	60.03	17.73	7.3	14.44	67.72	143.71	32.53	27.92	32.32	11.99	36.92	7.23	98.4	76.12	24.84	41.51	16.81	64.05	106.97	94.88	37.07	87.28	195.82	7.93	59.88	22.19	25.47	113.63	109.44	15.35	24.78	64.82	17.95	48.78
AP1G2	106.92	78.85	37.46	34.86	50.33	24.04	30.48	16.76	33.67	53.98	27.66	25.59	23.7	26.03	53.91	27.85	10.88	14.44	53.95	111.65	32.98	28.66	44.35	15.26	36.18	16.88	46.44	40.08	28.43	36.32	21.01	43.82	91.91	68.08	37.52	139.65	203.98	10.16	72.32	33.29	27.06	46.48	105.23	11.51	13.76	60.02	33.34	20.32
AP1M1	236.15	60.52	65.29	75.95	97.39	35.13	66.68	39.1	73.07	111.82	37.53	30.46	31.61	45.56	108.58	27.01	20.11	14.44	45.91	119.96	45.54	27.43	40.59	16.35	36.92	40.99	83.79	51.2	83.48	41.51	21.01	73.04	198.88	170.07	47.08	183.3	220.3	14.38	90.2	36.55	38.47	87.8	84.18	26.43	22.02	85.53	41.04	65.04
AP1M2	20.66	84.36	25.69	67.65	106.14	38.83	47.63	28.73	96.3	61.7	39.51	29.25	15.8	13.02	67.29	15.19	8.05	14.44	91.82	210.23	13.91	19.52	23.3	11.99	68.67	7.23	98.4	76.12	36.5	20.76	27.31	41.58	33.15	26.52	19.33	26.19	32.64	11.15	31.88	18.28	35.02	51.65	145.22	15.77	13.76	20.71	12.82	24.39
AP1S1	99.71	31.17	25.69	37.77	46.69	22.19	36.2	21.55	47.81	46.27	19.75	18.28	7.9	6.51	69.97	11.82	8.19	14.44	29.84	79.58	17.27	21.5	22.55	16.35	27.32	12.06	96.13	79.15	28.13	15.57	14.7	40.45	49.72	61.52	13.87	183.3	220.3	7.44	44.32	13.71	30.78	56.81	61.03	22.6	8.26	37.51	23.08	44.71
AP1S2	662.52	34.84	53.52	92.55	137.14	59.16	36.2	21.55	67.01	111.82	25.68	35.34	27.66	13.02	69.58	16.04	7.9	28.87	35.58	106.9	39.93	36.57	58.63	15.26	22.15	28.93	100.03	70.06	33.81	20.76	31.51	53.94	108.48	215.73	50.49	87.28	130.55	21.81	73.09	45.69	53.33	46.48	168.37	34.11	19.27	52.82	25.65	65.04
AP1S3	95.77	58.68	52.44	43.16	75.87	35.13	20.96	11.57	63.3	50.13	35.56	38.99	3.95	6.51	40.14	16.88	9.24	28.87	30.99	70.08	22.43	23.72	30.82	8.72	23.63	21.7	54.56	44.12	18.85	20.76	25.21	60.68	51.73	43.47	28.2	43.64	73.43	19.58	60.65	27.41	34.22	36.15	56.82	27.71	27.53	46.21	17.95	24.39
AP2A1	339.79	77.02	39.6	87.57	136.78	33.28	60.97	56.66	53.2	80.98	51.36	25.59	19.75	32.54	136.87	16.88	13.71	43.31	102.15	209.04	40.16	59.55	46.6	17.44	51.68	31.34	99.38	77.8	71.51	10.38	42.01	88.77	230.01	169.25	35.02	288.04	538.5	16.11	185.85	37.21	46.96	92.97	109.44	27.71	22.02	123.04	51.3	56.91
AP2A2	118.07	38.51	33.18	34.03	52.52	35.13	19.05	18.35	45.12	38.56	31.61	29.25	7.9	26.03	41.67	25.32	11.62	57.74	34.43	114.02	31.41	27.43	38.33	18.53	25.84	16.88	70.15	48.84	25.43	25.94	29.41	38.21	100.44	84.76	28.66	96.01	114.23	18.34	55.21	18.93	34.49	36.15	61.03	15.35	16.52	45.31	20.52	20.32
AP2B1	298.79	55.01	23.55	127.41	157.93	25.88	70.49	46.28	105.05	104.11	31.61	25.59	15.8	6.51	112.79	23.63	7	43.31	73.46	283.87	36.12	27.18	44.35	13.08	53.9	21.7	141.92	111.48	59.84	25.94	23.11	47.2	176.28	170.07	41.85	139.65	310.05	10.66	90.98	26.11	37.94	67.14	263.08	24.3	13.76	59.42	35.91	44.71
AP2M1	356.52	88.02	42.81	137.79	182.37	29.58	53.35	49.08	101.69	146.53	67.16	32.9	43.46	19.53	130.76	26.17	11.47	57.74	107.89	264.86	50.03	94.39	57.12	22.89	70.88	40.99	226.04	170.76	92.76	5.19	23.11	74.17	207.41	164.6	35.02	296.77	473.23	12.64	97.98	36.55	35.82	196.27	185.2	14.92	13.76	94.83	41.04	93.49
AP2S1	408.01	84.36	42.81	94.63	154.29	62.86	104.78	87.78	112.8	208.23	71.11	45.09	35.56	19.53	235.9	27.01	17.43	28.87	67.72	313.56	65.06	105.26	66.14	29.43	125.52	48.22	229.28	150.22	159.18	10.38	25.21	80.91	276.22	236.51	43.89	401.51	669.05	16.11	224.73	47.65	60.49	242.75	235.72	37.52	13.76	157.85	58.99	101.62
AP3B1	426.38	155.87	72.78	140.69	168.51	61.01	89.54	55.46	98.32	104.11	100.74	53.62	39.51	26.03	165.55	32.92	28.01	72.18	106.74	229.23	65.96	62.51	81.18	32.7	71.62	45.81	127.63	107.11	75.7	41.51	44.11	98.89	231.02	203.15	70.5	183.3	261.09	22.55	138.41	53.52	61.29	134.29	216.77	36.24	35.79	138.94	58.99	65.04
AP3B2	38.05	42.18	23.55	43.16	34.65	25.88	28.58	9.97	13.81	11.57	41.48	34.12	3.95	19.53	30.2	10.97	9.98	43.31	18.36	40.38	15.48	16.55	14.28	14.17	120.35	19.29	32.48	21.22	16.76	10.38	21.01	60.68	39.67	36.09	15.46	104.74	89.75	9.42	167.18	13.71	15.65	15.49	29.46	13.22	11.01	55.52	20.52	44.71
AP3D1	622.18	141.2	55.66	177.22	228.69	40.68	83.83	73.41	132.33	150.39	77.04	43.87	79.01	19.53	192.31	41.36	22.8	57.74	123.96	339.69	58.78	50.9	56.37	15.26	98.94	57.87	228.63	148.87	117.89	15.57	58.82	105.63	313.88	285.73	53.44	322.95	497.71	14.62	182.74	50.26	51.73	170.44	282.02	34.96	19.27	145.25	69.25	56.91
AP3M1	139.39	49.51	38.53	77.19	117.08	36.98	40.01	39.1	82.83	65.55	43.46	26.81	27.66	32.54	109.73	19.41	10.73	43.31	42.47	146.09	30.29	29.4	36.08	16.35	36.18	14.47	108.15	88.24	48.77	25.94	25.21	67.42	116.51	115.66	46.39	174.57	212.14	14.87	72.32	34.59	28.39	82.64	111.54	20.89	13.76	59.42	25.65	44.71
AP3M2	66.58	36.68	27.83	59.35	87.9	31.43	59.06	14.36	37.37	80.98	19.75	19.5	19.75	13.02	69.97	16.88	7.6	28.87	70.01	133.03	23.33	41.02	25.56	15.26	29.53	9.64	63	38.06	24.84	5.19	31.51	52.81	73.83	66.72	21.61	148.38	220.3	11.9	63.76	22.19	35.55	30.99	44.2	28.56	16.52	40.51	12.82	36.58
AP3S1	278.13	78.85	93.12	126.58	186.75	79.5	83.83	70.22	73.07	146.53	92.84	70.68	27.66	32.54	161.34	29.54	15.35	43.31	80.34	285.05	64.16	104.02	71.41	23.98	130.69	31.34	226.69	179.52	107.12	36.32	42.01	129.23	257.13	178.27	55.72	314.22	367.16	18.59	182.74	68.54	86.49	191.1	208.36	51.59	16.52	159.95	61.56	89.43
AP3S2	100.36	60.52	35.32	48.56	68.57	20.34	43.82	22.34	57.91	69.41	29.63	31.68	15.8	19.53	72.64	19.41	8.94	57.74	50.5	93.83	27.82	38.3	30.82	11.99	24.37	28.93	76.97	48.5	42.19	36.32	35.71	53.94	78.85	78.2	27.29	157.11	244.77	13.14	73.09	22.85	36.08	36.15	94.71	23.87	22.02	68.72	48.73	28.45
AP4B1	117.09	60.52	55.66	63.91	77.69	46.22	45.72	25.14	66.33	77.12	41.48	25.59	11.85	6.51	69.58	21.95	17.73	14.44	49.35	100.96	39.71	27.92	46.6	19.62	30.27	28.93	130.56	85.21	42.49	20.76	29.41	53.94	113	96.79	49.35	130.93	155.02	15.12	75.43	26.76	41.12	36.15	88.39	24.3	19.27	56.42	30.78	52.84
AP4E1	59.04	38.51	35.32	41.09	55.44	27.73	26.67	13.57	50.17	77.12	21.73	24.37	11.85	32.54	42.44	14.35	10.58	14.44	45.91	67.7	21.99	31.87	26.31	13.08	27.32	9.64	52.94	28.97	25.13	20.76	48.32	40.45	65.29	59.88	25.24	122.2	122.39	12.64	54.43	26.76	37.41	46.48	79.97	17.48	27.53	55.52	12.82	32.52
AP4M1	64.61	27.51	11.77	27.81	33.92	14.79	9.53	10.37	29.29	15.42	19.75	6.09	3.95	13.02	35.17	5.91	5.07	14.44	29.84	45.13	7.63	10.38	11.27	13.08	14.03	12.06	80.22	60.96	16.76	10.38	10.5	23.6	48.21	31.17	11.14	17.46	65.27	5.45	27.99	5.22	16.45	20.66	37.88	7.25	11.01	23.11	7.69	44.71
AP4S1	65.92	38.51	42.81	41.92	63.47	49.92	19.05	7.98	22.22	34.7	23.7	38.99	15.8	19.53	30.2	11.82	6.7	43.31	34.43	68.89	15.7	27.67	35.33	15.26	16.24	16.88	38.32	23.91	17.06	41.51	44.11	33.71	59.26	57.69	37.98	52.37	48.95	19.33	44.32	28.07	33.43	25.82	69.45	26.86	24.78	29.41	15.39	32.52
AP5B1	86.26	38.51	31.04	24.49	38.66	22.19	57.16	29.92	41.75	100.26	41.48	25.59	15.8	26.03	103.99	15.19	4.62	28.87	33.29	111.65	26.25	54.11	34.58	13.08	36.18	33.75	24.03	21.89	82.58	25.94	29.41	74.17	39.17	39.92	26.38	122.2	179.5	8.92	94.09	26.11	31.84	108.46	33.67	22.6	11.01	46.82	30.78	20.32
AP5M1	43.95	51.35	25.69	42.75	44.86	20.34	28.58	17.16	29.97	46.27	49.38	15.84	15.8	6.51	38.62	12.66	7.75	14.44	28.69	100.96	22.66	28.17	24.05	15.26	36.92	14.47	47.42	26.27	23.64	25.94	21.01	34.84	48.71	43.75	27.06	69.83	146.86	12.14	49.77	18.28	21.76	41.32	77.87	11.51	19.27	39.61	12.82	16.26
AP5S1	78.39	47.68	25.69	40.67	55.44	31.43	45.72	26.73	104.72	61.7	23.7	25.59	19.75	6.51	73.03	23.63	14.75	28.87	34.43	89.08	16.83	21.74	17.29	10.9	15.51	12.06	88.34	64.33	29.02	10.38	35.71	39.33	67.3	54.96	21.38	130.93	89.75	17.84	69.98	21.54	30.51	36.15	98.92	21.74	30.28	36.01	12.82	36.58
AP5Z1	68.88	55.01	39.6	39.01	52.89	29.58	38.1	23.14	42.09	30.85	29.63	19.5	27.66	6.51	78	13.5	17.28	43.31	22.96	85.52	21.76	26.93	25.56	11.99	20.67	19.29	73.72	51.53	25.13	20.76	16.81	46.07	79.85	51.13	28.43	87.28	106.07	12.64	52.88	24.15	33.43	51.65	67.35	17.48	13.76	44.11	33.34	40.65
APAF1	105.28	25.67	35.32	50.22	51.79	22.19	28.58	15.16	64.31	80.98	21.73	30.46	11.85	13.02	45.11	14.35	8.49	28.87	41.32	55.82	19.29	18.78	26.31	11.99	19.2	21.7	50.66	36.38	23.04	10.38	14.7	47.2	94.42	77.38	30.02	61.1	106.07	9.17	43.55	25.46	27.86	25.82	42.09	20.04	8.26	35.41	17.95	36.58
APBA2	110.2	31.17	17.12	75.95	106.87	35.13	34.29	10.77	15.49	42.42	11.85	18.28	11.85	26.03	46.26	6.75	7.6	28.87	22.96	103.33	15.93	10.62	15.78	13.08	3.69	9.64	57.48	29.3	8.38	20.76	23.11	32.59	87.39	94.6	23.2	34.91	40.8	8.43	24.11	13.71	24.14	36.15	105.23	14.5	5.51	29.71	15.39	24.39
APBA3	189.25	139.37	122.01	147.33	215.2	144.21	104.78	55.06	142.43	177.38	61.24	76.77	27.66	65.08	155.23	43.89	36.8	57.74	103.3	176.97	57.66	67.95	78.92	30.52	46.52	48.22	131.85	108.45	88.57	88.21	109.24	142.71	187.33	163.78	90.51	235.67	277.41	54.03	191.29	62.66	99.76	92.97	210.46	64.38	82.59	120.04	41.04	65.04
APBB1	116.11	73.35	43.88	78.02	83.89	62.86	36.2	7.58	31.31	53.98	37.53	38.99	39.51	78.1	28.67	21.95	17.43	14.44	122.81	212.6	35.45	23.23	43.6	28.34	15.51	16.88	70.8	43.45	16.16	57.08	46.21	59.56	129.07	156.95	46.62	43.64	73.43	16.61	45.88	26.11	44.84	56.81	46.3	20.46	24.78	39.91	23.08	32.52
APBB1IP	22.3	25.67	24.62	12.87	15.68	12.94	40.01	9.97	10.1	65.55	15.8	12.19	11.85	6.51	29.06	81.03	9.39	14.44	18.36	35.63	24.45	10.62	29.31	15.26	9.6	16.88	12.02	12.13	13.46	5.19	8.4	21.35	24.11	21.33	31.61	69.83	97.91	6.94	29.55	16.32	16.98	30.99	46.3	12.36	2.75	26.41	10.26	12.19
APBB2	711.39	33.01	21.41	63.91	82.8	44.37	72.4	25.93	39.06	57.84	27.66	28.03	7.9	26.03	82.58	11.82	10.13	14.44	33.29	98.58	18.4	12.11	37.58	20.71	15.51	14.47	86.71	57.59	33.21	10.38	35.71	51.69	297.31	133.7	22.97	61.1	97.91	11.65	44.32	18.28	28.65	51.65	227.3	20.46	19.27	26.71	15.39	36.58
APBB3	209.25	122.87	74.92	148.58	228.69	92.44	70.49	47.48	92.6	158.1	86.92	56.05	55.31	52.07	106.67	52.33	37.55	43.31	113.63	206.66	50.25	60.78	56.37	28.34	28.8	55.45	88.99	75.45	67.92	83.02	79.83	93.27	220.97	179.09	64.82	87.28	212.14	37.18	97.2	43.73	79.86	82.64	176.79	49.03	55.06	102.93	56.43	52.84
APC	49.53	38.51	17.12	21.17	34.29	12.94	22.86	14.36	19.87	42.42	15.8	18.28	7.9	6.51	43.2	5.06	4.47	14.44	27.55	53.45	14.81	10.38	17.29	15.26	18.46	19.29	21.11	20.21	12.57	5.19	14.7	24.72	36.16	39.37	15.46	34.91	171.34	7.44	27.99	11.1	19.9	56.81	31.57	13.22	13.76	24.61	17.95	36.58
APC2	92.82	25.67	47.09	48.97	78.42	53.62	24.77	13.17	38.39	69.41	27.66	34.12	11.85	19.53	30.97	22.79	19.52	43.31	50.5	78.39	19.52	22.98	30.82	23.98	17.72	19.29	44.49	36.04	22.44	31.13	54.62	55.06	89.9	135.62	27.52	69.83	73.43	23.55	54.43	23.5	49.08	25.82	65.24	29.84	24.78	41.11	23.08	36.58
APCDD1	49.53	84.36	52.44	41.92	80.24	48.07	49.53	25.93	30.64	42.42	98.77	29.25	75.06	13.02	61.17	32.92	12.81	43.31	127.4	87.89	17.5	30.39	72.16	27.25	13.29	45.81	387.12	183.9	13.17	51.89	33.61	91.02	116.51	117.85	36.84	26.19	48.95	18.59	48.21	23.5	37.14	361.55	119.96	23.87	24.78	31.81	35.91	73.17
APCDD1L	40.01	16.5	26.76	22.41	32.46	29.58	20.96	9.18	22.9	38.56	19.75	21.93	3.95	6.51	27.91	11.82	12.07	14.44	24.1	41.57	10.32	14.33	24.05	16.35	13.29	12.06	194.53	113.17	14.06	10.38	27.31	33.71	33.65	29.26	14.78	26.19	73.43	14.38	31.1	10.44	25.2	15.49	174.68	14.07	13.76	24.01	17.95	4.06
APEH	130.21	44.01	25.69	55.61	59.09	14.79	28.58	11.97	26.26	65.55	31.61	19.5	11.85	19.53	45.88	18.57	8.79	28.87	32.14	111.65	19.74	16.55	15.78	8.72	20.67	4.82	69.82	53.22	16.46	5.19	29.41	26.97	64.28	61.25	19.79	87.28	212.14	5.95	43.55	20.23	22.82	36.15	75.77	18.76	5.51	33.31	12.82	28.45
APELA	1074.14	18.34	11.77	9.55	13.13	14.79	11.43	8.78	7.07	38.56	9.88	24.37	7.9	6.51	15.68	7.6	7.15	14.44	19.51	26.13	9.42	11.86	12.03	8.72	10.34	7.23	13.32	9.77	8.98	20.76	8.4	16.86	35.66	21.87	8.87	122.2	171.34	5.7	16.33	1.96	13	41.32	14.73	7.25	5.51	12.6	12.82	36.58
APEX1	388.66	82.52	40.67	140.69	198.06	35.13	40.01	47.48	78.12	88.69	33.58	34.12	27.66	13.02	141.08	22.79	16.09	28.87	50.5	444.21	31.63	54.61	25.56	13.08	135.85	28.93	213.05	136.07	85.58	36.32	39.91	58.43	228	222.02	40.03	226.94	375.32	14.87	141.52	37.21	34.49	72.31	547.2	20.04	22.02	75.32	30.78	24.39
APH1A	247.95	69.68	38.53	91.72	110.88	25.88	99.07	109.32	119.2	107.97	61.24	35.34	47.41	13.02	351.36	12.66	11.92	14.44	80.34	312.37	49.35	49.91	51.86	14.17	114.44	38.58	364.39	254.63	117.59	5.19	33.61	74.17	157.69	137.53	41.39	200.75	391.64	11.9	118.97	43.73	44.31	134.29	229.4	26.86	11.01	129.34	53.86	24.39
APH1B	73.14	55.01	33.18	51.46	57.99	51.77	30.48	13.57	36.7	53.98	23.7	40.21	11.85	26.03	43.2	16.04	11.47	14.44	59.68	99.77	21.76	38.3	32.32	19.62	22.89	31.34	51.31	35.37	25.13	41.51	16.81	39.33	96.42	70.82	35.02	78.56	81.59	20.57	66.87	24.15	48.02	51.65	63.14	35.39	19.27	33.91	20.52	24.39
API5	184.33	75.19	48.16	78.44	105.41	31.43	68.59	49.48	120.21	96.4	47.41	46.31	15.8	19.53	141.08	23.63	8.94	72.18	70.01	193.6	39.48	64.49	38.33	13.08	53.16	24.11	192.26	127.31	38	20.76	37.81	73.04	130.07	143.27	42.53	288.04	252.93	13.88	96.42	35.25	48.29	87.8	82.08	27.71	24.78	80.73	20.52	60.97
APIP	123.98	56.85	41.74	59.76	71.85	51.77	53.35	34.31	58.59	73.26	65.19	42.65	31.61	13.02	113.17	26.17	11.03	14.44	71.16	141.34	29.16	50.41	46.6	19.62	48.73	31.34	110.42	59.28	35.01	51.89	21.01	61.8	90.9	82.03	39.57	209.48	261.09	19.08	116.64	40.47	50.14	72.31	58.93	25.15	16.52	74.42	33.34	16.26
APLF	43.29	12.84	21.41	24.07	33.56	35.13	36.2	17.95	25.59	11.57	11.85	7.31	11.85	6.51	69.2	8.44	7.3	28.87	17.22	47.51	10.54	18.53	12.03	10.9	11.08	14.47	45.14	38.4	17.95	36.32	18.91	30.34	34.65	28.98	15.01	52.37	89.75	9.91	21	10.44	25.73	20.66	14.73	15.35	13.76	35.41	10.26	12.19
APLN	27.88	18.34	31.04	29.88	89.36	51.77	26.67	9.58	20.2	34.7	17.78	29.25	7.9	26.03	19.5	10.97	13.41	14.44	25.25	68.89	9.87	16.8	16.54	13.08	14.03	14.47	24.68	19.54	14.06	15.57	27.31	31.46	30.13	34.18	17.28	34.91	73.43	12.89	25.66	12.4	28.12	25.82	58.93	21.32	16.52	21.91	12.82	36.58
APLP1	289.28	36.68	22.48	46.07	54.71	25.88	13.34	7.98	27.27	42.42	19.75	15.84	3.95	13.02	22.18	12.66	9.83	14.44	33.29	91.45	11.22	15.81	12.78	15.26	9.6	4.82	26.96	22.9	14.36	15.57	25.21	34.84	167.74	188.12	16.6	78.56	16.32	17.6	38.1	20.89	36.35	25.82	61.03	15.77	22.02	26.41	10.26	32.52
APLP2	2088.59	418.11	65.29	168.92	256.05	68.41	171.47	134.06	202.36	262.21	260.75	96.27	177.78	32.54	347.16	140.11	14.01	14.44	355.81	1196.04	65.06	76.84	54.87	30.52	101.15	53.04	790.8	478.27	88.57	10.38	52.52	191.03	418.85	321.27	48.44	453.88	791.44	13.14	157.85	52.87	66.06	227.26	1323.79	39.65	16.52	167.75	69.25	69.1
APMAP	314.21	88.02	66.36	100.85	114.89	51.77	160.04	105.73	199.67	150.39	112.6	49.96	47.41	32.54	292.1	24.48	53.19	115.48	96.41	244.67	111.05	79.56	75.92	41.42	95.25	53.04	282.55	165.04	97.25	51.89	39.91	111.25	219.97	173.35	53.9	558.62	832.23	20.08	159.41	37.21	63.41	263.41	132.59	34.53	30.28	163.85	48.73	93.49
APOA2	43.29	29.34	24.62	40.26	52.52	31.43	26.67	9.18	27.27	26.99	19.75	31.68	11.85	6.51	45.5	11.82	6.85	14.44	30.99	62.95	15.48	20.76	19.54	22.89	11.08	7.23	42.87	28.97	20.95	41.51	29.41	33.71	42.19	42.93	22.74	52.37	138.71	10.16	35.77	13.05	35.55	15.49	46.3	16.2	16.52	26.11	12.82	32.52
APOA4	33.78	12.84	36.39	25.32	38.3	27.73	9.53	4.79	19.53	7.71	17.78	17.06	15.8	26.03	22.56	14.35	7	57.74	25.25	30.88	13.91	12.85	18.04	19.62	6.65	14.47	27.28	17.18	8.38	20.76	23.11	31.46	43.69	33.9	16.83	43.64	16.32	14.13	24.88	18.93	28.92	5.16	52.62	18.76	33.04	28.51	12.82	12.19
APOB	48.87	40.34	38.53	46.9	66.38	55.47	26.67	10.77	25.93	34.7	11.85	23.15	7.9	13.02	38.23	12.66	21.31	101.05	29.84	28.51	17.05	18.78	25.56	8.72	14.03	7.23	38.65	23.24	14.96	41.51	27.31	47.2	57.75	41.01	27.75	61.1	81.59	23.79	42.77	15.01	29.45	30.99	37.88	27.29	30.28	24.61	15.39	44.71
APOBEC3A_B	568.39	449.28	150.91	387.63	420.91	68.41	417.23	237.8	263.64	289.2	193.59	121.86	177.78	26.03	705.78	135.05	105.04	216.53	299.57	688.88	221.65	204.59	196.18	82.84	265.8	171.18	517.03	352.64	283.96	98.59	140.75	311.27	506.73	454.16	138.95	855.38	1501.28	18.09	419.9	114.88	159.18	413.2	587.18	78.45	35.79	480.75	225.71	109.75
APOBEC3B	65.92	42.18	26.76	17.02	27.36	35.13	30.48	24.34	28.28	34.7	21.73	15.84	7.9	19.53	67.29	9.28	13.26	14.44	21.81	53.45	18.84	32.12	24.05	10.9	24.37	7.23	25.66	21.56	23.04	15.57	14.7	29.22	32.14	33.08	20.47	26.19	114.23	13.63	83.2	28.07	39.8	36.15	63.14	29.84	11.01	18.61	10.26	4.06
APOBEC3C	116.76	69.68	54.59	21.17	38.66	35.13	72.4	68.23	57.24	115.68	35.56	42.65	19.75	19.53	162.11	23.63	23.24	28.87	47.06	70.08	78.29	42.25	71.41	13.08	19.94	50.63	23.38	11.11	73.61	25.94	29.41	104.51	49.22	41.29	79.82	462.6	595.62	8.92	132.97	70.5	61.55	77.47	54.72	35.39	24.78	209.77	76.94	40.65
APOBEC3D	47.89	33.01	48.16	26.56	39.76	40.68	22.86	25.93	30.3	61.7	31.61	35.34	3.95	13.02	63.85	15.19	13.11	43.31	37.88	51.07	30.06	22.98	52.62	14.17	15.51	24.11	27.28	18.19	17.06	31.13	27.31	51.69	48.21	38.28	31.84	34.91	81.59	13.38	62.21	30.68	34.76	25.82	50.51	21.32	11.01	58.52	20.52	56.91
APOBEC3F	61.33	42.18	42.81	26.98	45.59	35.13	47.63	40.7	43.77	57.84	13.83	40.21	15.8	26.03	102.08	18.57	19.07	14.44	48.21	62.95	35.89	27.67	47.35	26.16	10.34	19.29	37.02	26.61	36.5	25.94	27.31	69.67	45.7	43.47	42.07	78.56	138.71	10.91	80.09	37.21	39	56.81	50.51	25.15	13.76	84.33	30.78	48.78
APOBEC3G	56.08	36.68	73.85	22.41	40.85	29.58	64.78	103.34	30.98	104.11	23.7	26.81	7.9	19.53	188.11	13.5	9.98	14.44	30.99	76.01	50.48	37.8	73.66	16.35	19.94	79.56	18.84	15.83	70.62	15.57	39.91	96.64	30.13	34.45	40.48	69.83	146.86	11.15	103.42	50.91	38.47	30.99	31.57	24.73	13.76	181.26	64.12	40.65
APOC1	185.97	14.67	29.97	25.32	36.84	12.94	41.91	50.67	91.59	1365.04	17.78	24.37	3.95	6.51	84.88	7.6	8.49	14.44	11.48	46.32	89.29	45.96	49.61	18.53	106.32	135.02	45.47	54.56	21.24	10.38	27.31	53.94	125.05	80.11	29.34	192.02	155.02	8.92	147.74	44.39	53.06	67.14	35.78	41.78	13.76	279.39	33.34	32.52
APOC2	41.98	25.67	37.46	31.13	40.12	38.83	26.67	11.57	16.84	38.56	21.73	14.62	11.85	6.51	52.76	9.28	7.45	28.87	13.77	39.19	19.29	18.53	15.78	14.17	8.86	4.82	26.31	19.87	9.87	20.76	16.81	57.31	37.67	29.53	16.6	43.64	73.43	12.64	43.55	19.58	25.73	30.99	50.51	17.48	22.02	59.42	7.69	28.45
APOC3	55.43	44.01	43.88	55.61	79.88	53.62	19.05	10.37	37.71	80.98	23.7	45.09	11.85	19.53	34.03	21.1	15.05	72.18	40.17	60.57	20.41	22.48	36.83	23.98	11.08	4.82	49.69	29.98	17.65	25.94	58.82	56.19	65.79	56.05	27.52	26.19	106.07	28.5	40.44	25.46	41.92	41.32	69.45	25.58	16.52	40.21	15.39	24.39
APOD	36.08	44.01	22.48	27.81	43.4	35.13	13.34	4.39	16.84	26.99	29.63	20.72	23.7	19.53	17.2	17.73	7.15	14.44	32.14	41.57	9.87	16.31	13.53	7.63	8.86	7.23	51.31	28.63	8.38	5.19	29.41	37.08	28.63	31.17	17.51	52.37	48.95	6.69	37.32	16.32	28.12	20.66	86.29	15.77	19.27	21.91	10.26	28.45
APOE	1246.99	23.84	50.3	19.51	24.44	31.43	135.27	122.89	116.5	1650.38	19.75	18.28	3.95	13.02	378.51	11.82	9.39	14.44	16.07	58.2	175.43	71.41	60.88	17.44	200.09	433.99	137.05	175.82	44.58	10.38	6.3	86.53	276.22	263.31	56.86	296.77	359	4.46	283.82	71.8	81.18	129.12	124.17	65.66	2.75	511.66	194.93	77.23
APOF	38.7	40.34	33.18	29.05	39.76	53.62	32.39	13.17	34.01	61.7	35.56	10.97	7.9	13.02	43.97	15.19	17.73	14.44	27.55	62.95	17.27	22.73	28.56	10.9	23.63	24.11	44.82	27.28	17.35	10.38	27.31	42.7	48.21	42.65	20.47	26.19	73.43	12.14	44.32	12.4	31.04	41.32	63.14	22.17	27.53	35.11	17.95	44.71
APOL1	32.8	108.2	42.81	26.15	39.03	48.07	133.36	48.68	121.89	158.1	51.36	41.43	51.36	19.53	102.08	27.85	9.09	14.44	64.28	43.95	37.91	74.87	53.37	20.71	17.72	48.22	18.51	16.17	50.87	31.13	27.31	69.67	36.66	41.01	26.84	96.01	114.23	12.89	83.98	37.86	34.76	185.94	50.51	17.48	8.26	115.24	43.6	89.43
APOL2	83.96	29.34	35.32	34.45	43.4	38.83	66.68	56.66	78.45	200.51	53.34	23.15	7.9	39.05	115.46	15.19	8.19	43.31	33.29	86.7	43.97	43.49	46.6	21.8	39.13	62.69	43.84	24.59	48.47	20.76	25.21	69.67	46.2	40.74	29.11	69.83	130.55	10.41	115.08	39.16	30.24	72.31	58.93	14.92	22.02	84.93	38.47	32.52
APOL3	21.97	29.34	44.95	22.83	25.9	27.73	49.53	39.9	43.44	188.95	17.78	25.59	3.95	13.02	69.2	11.82	6.7	14.44	17.22	38.01	51.6	24.21	57.12	17.44	17.72	45.81	20.46	12.13	27.83	5.19	16.81	59.56	32.64	26.52	32.98	52.37	40.8	11.9	98.75	37.21	29.71	41.32	33.67	18.33	16.52	72.92	33.34	36.58
APOL4	41.65	40.34	44.95	124.92	87.17	24.04	22.86	7.98	166	173.52	9.88	30.46	15.8	6.51	27.15	16.04	7.3	14.44	26.4	46.32	15.93	20.26	24.05	16.35	16.24	9.64	25.33	18.19	26.93	25.94	31.51	46.07	35.66	33.63	17.97	87.28	57.11	9.42	84.76	22.85	31.04	46.48	65.24	21.74	22.02	29.11	35.91	20.32
APOL6	32.14	53.18	36.39	17.85	33.19	22.19	41.91	24.74	106.4	181.23	41.48	24.37	11.85	13.02	81.05	13.5	6.41	28.87	41.32	46.32	45.54	30.89	54.12	10.9	42.09	79.56	22.73	30.65	48.47	10.38	25.21	68.55	38.17	36.37	40.48	113.47	195.82	11.4	102.64	57.44	35.29	196.27	61.03	23.45	11.01	80.13	35.91	56.91
APOLD1	42.64	22.01	35.32	50.22	111.25	42.52	64.78	36.71	21.55	42.42	11.85	23.15	15.8	32.54	89.85	10.13	9.98	14.44	40.17	72.45	22.88	34.59	34.58	13.08	13.29	9.64	46.12	26.94	25.73	31.13	23.11	57.31	63.78	57.15	25.02	52.37	97.91	12.64	67.65	20.89	31.84	30.99	58.93	23.87	19.27	34.21	28.21	32.52
APOM	39.69	29.34	37.46	39.01	55.44	33.28	26.67	10.37	30.3	46.27	23.7	19.5	3.95	13.02	25.62	13.5	10.28	14.44	43.62	53.45	11.22	15.81	24.8	13.08	11.08	9.64	32.15	26.27	13.76	41.51	27.31	46.07	52.73	40.47	21.15	52.37	40.8	18.34	37.32	16.32	35.29	25.82	42.09	22.6	13.76	31.51	17.95	16.26
APOO	89.54	99.03	28.9	51.46	66.02	31.43	49.53	30.32	62.63	69.41	51.36	26.81	19.75	6.51	88.7	35.45	10.73	43.31	94.12	142.53	23.78	41.51	20.29	17.44	43.56	24.11	167.25	147.52	37.4	25.94	25.21	51.69	99.94	85.03	20.24	122.2	269.25	11.4	69.98	19.58	42.45	56.81	119.96	28.99	8.26	56.42	10.26	48.78
APOOL	80.68	27.51	14.98	34.45	45.59	24.04	36.2	15.56	32.66	46.27	19.75	19.5	15.8	6.51	38.62	16.88	7	43.31	40.17	72.45	16.6	11.37	27.81	14.17	23.63	12.06	57.81	43.11	21.84	20.76	18.91	32.59	65.29	52.5	17.97	61.1	130.55	8.67	52.88	20.89	28.65	30.99	54.72	16.63	22.02	29.41	10.26	16.26
APP	755.67	502.47	52.44	242.37	248.75	73.95	123.84	94.56	242.77	185.09	266.68	113.33	134.33	45.56	250.81	124.08	15.79	14.44	238.74	1403.89	51.37	98.59	52.62	54.5	212.64	94.03	1480.93	1152.57	178.63	51.89	193.26	198.9	891.43	621.49	46.62	776.83	1019.89	13.14	185.85	39.16	83.31	382.21	2134.07	42.63	16.52	204.97	92.33	154.46
APPBP2	89.54	47.68	37.46	63.91	88.63	36.98	26.67	21.55	42.09	30.85	29.63	17.06	19.75	19.53	74.55	17.73	13.26	14.44	55.09	92.64	26.47	29.16	21.05	11.99	26.58	28.93	52.94	41.43	31.72	31.13	42.01	37.08	129.07	100.89	28.66	113.47	106.07	10.16	56.76	20.23	26	41.32	109.44	16.2	8.26	40.81	23.08	20.32
APPL1	252.87	60.52	54.59	167.25	205.72	27.73	55.25	43.49	55.89	107.97	73.09	30.46	55.31	6.51	100.94	26.17	12.22	14.44	72.31	200.73	48.91	50.65	46.6	17.44	86.39	40.99	352.37	233.41	62.54	20.76	29.41	101.13	196.37	135.07	55.72	200.75	350.84	10.66	94.87	39.82	48.55	98.13	252.55	20.89	24.78	102.03	43.6	52.84
APPL2	68.88	84.36	33.18	47.73	57.26	24.04	32.39	21.55	29.63	42.42	19.75	14.62	27.66	13.02	68.44	24.48	6.7	57.74	96.41	97.39	16.15	20.26	24.8	14.17	14.03	14.47	52.29	35.7	33.21	5.19	25.21	26.97	60.77	53.04	17.74	69.83	65.27	8.43	38.88	16.32	25.2	15.49	79.97	17.05	11.01	31.51	25.65	36.58
APRT	234.51	97.19	52.44	61.84	112.71	66.56	62.87	27.93	68.69	100.26	63.21	45.09	19.75	13.02	95.58	33.76	43.21	72.18	65.42	236.36	83.01	37.06	62.39	26.16	155.79	45.81	156.21	96.33	62.54	41.51	44.11	86.53	124.05	122.77	60.27	593.53	1011.73	19.08	122.08	47.65	64.47	144.62	313.59	33.68	16.52	118.84	58.99	69.1
APTX	122.99	121.03	67.43	90.89	103.95	49.92	55.25	37.11	115.49	92.54	39.51	54.84	31.61	6.51	127.32	35.45	20.56	86.61	84.93	157.97	36.34	54.61	43.6	26.16	79	38.58	113.99	82.86	54.16	36.32	54.62	58.43	130.58	141.36	53.44	235.67	326.37	21.07	134.52	34.59	67.39	72.31	134.69	38.37	33.04	76.82	23.08	60.97
AQP1	30.83	49.51	24.62	23.66	38.3	20.34	26.67	14.76	18.18	15.42	31.61	38.99	7.9	19.53	56.58	9.28	7.6	28.87	28.69	52.26	12.34	14.08	12.78	19.62	69.4	21.7	652.13	301.78	14.66	31.13	21.01	24.72	36.66	36.37	16.83	34.91	73.43	8.43	33.44	7.83	26.8	87.8	50.51	12.79	8.26	23.11	5.13	20.32
AQP10	42.97	34.84	26.76	33.62	55.08	44.37	51.44	11.57	23.91	26.99	21.73	21.93	3.95	19.53	28.67	10.97	13.26	14.44	21.81	76.01	18.17	19.52	24.8	10.9	11.81	14.47	36.7	24.92	18.55	36.32	35.71	42.7	44.7	34.18	23.2	69.83	106.07	17.1	37.32	17.62	40.59	25.82	56.82	22.6	16.52	30.61	10.26	20.32
AQP11	67.56	29.34	41.74	34.45	52.52	55.47	15.24	10.77	36.03	38.56	15.8	37.78	3.95	26.03	29.06	14.35	16.54	28.87	43.62	64.14	17.72	15.81	25.56	18.53	16.24	21.7	38.97	28.97	14.06	20.76	48.32	37.08	52.73	48.12	26.61	52.37	89.75	15.12	29.55	22.19	32.1	25.82	65.24	23.45	30.28	32.41	10.26	44.71
AQP12B	57.4	34.84	50.3	38.18	72.95	42.52	17.15	7.98	44.45	19.28	51.36	25.59	15.8	6.51	35.17	16.88	20.11	57.74	35.58	54.64	14.58	21	25.56	14.17	8.12	21.7	42.54	38.73	17.35	36.32	60.92	37.08	51.23	39.92	26.38	34.91	73.43	28.5	41.21	21.54	46.43	15.49	61.03	27.71	24.78	30.01	20.52	16.26
AQP3	34.44	1028.77	37.46	27.39	43.4	44.37	41.91	9.97	22.56	50.13	197.54	88.96	323.96	26.03	37.85	232.11	9.68	115.48	600.28	648.5	32.98	30.14	36.83	19.62	10.34	28.93	30.2	37.05	15.26	31.13	33.61	35.96	60.27	33.63	33.43	61.1	89.75	11.9	41.99	18.28	33.96	542.32	50.51	20.89	8.26	36.01	15.39	28.45
AQP4	54.12	40.34	31.04	29.47	43.4	35.13	17.15	7.98	26.94	23.14	23.7	18.28	15.8	26.03	24.09	19.41	8.94	14.44	44.76	54.64	8.97	17.05	18.04	14.17	8.12	4.82	25.98	18.86	9.87	20.76	27.31	34.84	52.73	37.19	24.11	52.37	97.91	18.59	47.43	15.67	32.9	41.32	54.72	27.71	16.52	27.01	25.65	8.13
AQP6	27.22	27.51	23.55	24.07	34.29	25.88	13.34	7.18	22.22	23.14	13.83	29.25	3.95	6.51	16.44	14.35	11.03	14.44	25.25	45.13	13.01	13.84	21.8	13.08	23.63	4.82	49.36	22.9	10.77	15.57	16.81	48.32	33.65	29.53	15.46	26.19	81.59	11.9	33.44	16.97	25.73	20.66	46.3	16.2	8.26	18.01	5.13	32.52
AQP7	133.16	115.53	143.42	129.49	207.9	129.42	34.29	9.97	85.86	123.39	45.43	71.9	19.75	52.07	42.44	42.2	25.18	14.44	86.08	89.08	27.37	73.63	71.41	22.89	17.72	21.7	80.22	51.53	23.94	67.45	90.33	84.28	146.65	135.89	76.87	78.56	81.59	72.37	94.09	76.37	136.1	72.31	109.44	87.4	55.06	49.82	20.52	89.43
AQP9	48.87	29.34	28.9	26.98	43.4	29.58	24.77	9.58	46.47	246.79	13.83	25.59	15.8	26.03	32.5	14.35	7.15	43.31	33.29	42.76	13.91	19.77	24.05	15.26	16.98	16.88	23.71	18.52	18.25	46.7	33.61	31.46	38.67	35.55	22.29	69.83	114.23	17.1	39.66	15.67	39.53	56.81	46.3	23.02	30.28	33.01	15.39	28.45
AQR	119.06	47.68	33.18	50.22	67.84	27.73	30.48	17.16	55.22	46.27	17.78	23.15	15.8	13.02	52.76	18.57	12.07	14.44	39.02	90.27	21.54	30.64	25.56	15.26	31.75	16.88	78.27	52.21	43.69	31.13	12.6	35.96	109.98	99.53	32.52	104.74	252.93	10.41	68.43	24.8	26.8	36.15	79.97	19.61	2.75	64.22	20.52	32.52
AR	28.53	23.84	22.48	85.5	82.07	12.94	28.58	7.98	15.49	34.7	9.88	23.15	3.95	6.51	25.62	10.97	7.45	43.31	29.84	51.07	11.67	32.12	12.78	14.17	14.77	7.23	23.38	12.46	10.47	36.32	18.91	28.09	29.63	24.88	12.51	52.37	65.27	9.67	34.21	13.71	27.33	15.49	29.46	20.46	2.75	18.01	7.69	28.45
ARAF	166.94	88.02	33.18	49.39	85.71	25.88	47.63	34.31	74.41	96.4	47.41	37.78	35.56	6.51	77.23	19.41	9.09	57.74	61.98	138.96	29.16	36.57	36.08	25.07	45.04	28.93	111.39	73.42	49.37	10.38	27.31	44.95	86.38	70.27	35.93	122.2	228.46	8.92	101.87	26.11	31.57	56.81	176.79	18.33	8.26	59.72	41.04	40.65
ARAP1	152.51	93.52	57.8	49.39	57.63	27.73	108.6	49.48	84.18	111.82	41.48	36.56	15.8	13.02	180.84	19.41	18.48	43.31	67.72	114.02	48.91	55.1	55.62	18.53	36.92	40.99	65.6	52.54	38.3	15.57	39.91	79.78	104.96	82.57	57.76	218.21	383.48	11.4	129.08	61.36	45.63	98.13	122.07	26.01	27.53	143.45	46.17	77.23
ARAP2	28.86	56.85	38.53	19.51	26.63	29.58	26.67	11.57	41.42	88.69	23.7	24.37	27.66	19.53	47.79	13.5	7.75	28.87	33.29	71.26	38.14	17.05	44.35	16.35	13.29	31.34	34.75	22.23	40.69	15.57	23.11	50.57	25.61	30.9	39.34	69.83	203.98	10.66	46.66	28.07	28.92	36.15	35.78	13.22	5.51	48.92	25.65	52.84
ARAP3	46.57	60.52	32.11	34.03	68.21	36.98	28.58	13.96	21.89	53.98	21.73	45.09	15.8	26.03	37.47	21.1	12.96	57.74	36.73	53.45	19.29	24.21	27.06	20.71	19.2	21.7	31.5	20.55	26.63	20.76	33.61	39.33	60.27	40.19	25.02	17.46	114.23	16.36	61.43	18.28	32.37	30.99	61.03	20.89	33.04	26.71	20.52	28.45
ARC	31.16	44.01	34.25	29.47	43.77	42.52	19.05	9.97	24.58	42.42	15.8	28.03	27.66	19.53	20.26	8.44	8.19	14.44	26.4	66.51	11.44	17.79	21.8	9.81	12.55	2.41	33.45	19.2	14.36	5.19	35.71	41.58	43.19	31.72	20.24	34.91	89.75	13.63	38.1	11.75	27.86	20.66	67.35	18.76	13.76	22.81	7.69	52.84
ARCN1	119.71	45.85	32.11	43.16	36.11	29.58	15.24	22.34	26.26	69.41	51.36	20.72	15.8	19.53	49.32	12.66	8.49	28.87	47.06	121.15	31.18	17.79	25.56	14.17	36.18	31.34	103.6	78.48	31.42	5.19	25.21	51.69	91.91	66.44	25.47	130.93	228.46	6.44	55.99	28.07	27.86	67.14	111.54	16.2	13.76	60.92	38.47	28.45
AREG	51.17	78.85	40.67	39.01	43.04	25.88	13.34	6.78	31.31	73.26	23.7	37.78	43.46	19.53	28.67	10.97	7.45	43.31	59.68	57.01	13.68	16.06	25.56	6.54	10.34	7.23	88.66	55.24	12.87	25.94	33.61	44.95	50.22	46.76	22.97	43.64	89.75	15.61	50.54	11.75	31.04	41.32	65.24	25.15	16.52	24.91	12.82	28.45
AREL1	133.82	47.68	39.6	52.29	89.73	36.98	47.63	25.14	70.04	73.26	31.61	28.03	27.66	26.03	79.14	16.88	7.75	14.44	45.91	133.03	28.72	42.99	49.61	20.71	51.68	19.29	94.18	70.73	41.89	25.94	23.11	42.7	105.97	92.96	40.48	157.11	203.98	15.86	94.09	22.19	27.33	51.65	138.9	15.77	13.76	44.11	15.39	65.04
ARF1	751.73	359.43	125.23	367.71	400.12	85.05	403.9	400.59	400.01	447.3	333.84	155.98	142.23	19.53	888.15	74.28	30.1	14.44	428.12	1277.99	197.64	187.04	145.07	35.97	604.7	144.66	1364.01	946.1	364.75	15.57	27.31	211.26	703.1	480.95	118.26	1239.43	1762.38	16.85	414.46	131.85	160.51	583.64	742.92	81.43	13.76	441.44	176.97	138.2
ARF3	370.29	132.03	37.46	78.44	107.23	31.43	190.52	165.58	151.18	138.82	84.94	59.71	35.56	6.51	428.59	33.76	9.24	28.87	112.48	250.61	48.23	59.79	30.82	21.8	127.73	50.63	143.22	100.03	142.13	10.38	23.11	189.91	176.28	229.68	42.76	759.37	1313.62	5.45	258.94	52.22	64.2	123.96	162.05	34.96	11.01	120.04	51.3	40.65
ARF4	804.87	254.9	72.78	234.07	276.84	86.9	91.45	69.43	151.86	188.95	165.93	92.61	134.33	45.56	176.25	54.02	14.75	14.44	235.29	490.53	74.48	49.42	77.42	35.97	173.51	72.33	705.72	472.88	126.87	31.13	52.52	95.52	508.24	340.14	53.22	645.9	750.64	15.37	150.08	53.52	84.37	361.55	408.29	43.91	19.27	124.24	58.99	138.2
ARF5	329.95	126.53	70.64	122.43	158.3	38.83	127.65	95.36	162.29	169.67	63.21	40.21	35.56	6.51	300.51	36.29	32.18	14.44	82.64	333.75	58.33	65.72	61.63	21.8	111.49	67.51	306.9	203.43	128.37	46.7	37.81	128.1	222.98	192.76	51.62	576.07	693.53	16.61	152.41	46.34	72.43	170.44	258.87	36.24	22.02	191.16	69.25	81.3
ARF6	226.96	185.22	125.23	122.43	181.28	85.05	102.88	73.02	133	258.35	118.52	81.64	82.97	39.05	175.49	47.27	33.08	28.87	151.51	333.75	140.89	157.89	166.86	32.7	236.27	84.39	394.91	272.82	130.16	25.94	39.91	147.21	235.54	196.59	115.98	384.05	799.6	19.58	219.28	110.96	74.29	242.75	448.28	40.93	30.28	170.75	94.9	85.36
ARFGAP1	203.35	67.85	16.05	43.99	52.52	18.49	36.2	25.93	58.92	57.84	31.61	29.25	15.8	6.51	70.35	17.73	8.49	43.31	39.02	123.52	16.6	21.74	27.81	10.9	26.58	7.23	94.83	67.03	41.89	25.94	14.7	33.71	110.49	90.78	23.2	78.56	146.86	7.68	72.32	13.71	27.06	51.65	113.65	14.92	8.26	52.52	28.21	48.78
ARFGAP2	142.34	53.18	36.39	37.77	66.75	25.88	72.4	41.5	67.01	77.12	55.31	29.25	11.85	6.51	119.29	28.7	14.3	28.87	73.46	135.4	30.96	43.49	31.57	6.54	30.27	7.23	86.71	63.32	20.05	15.57	33.61	74.17	120.53	98.16	34.57	130.93	146.86	7.93	76.98	27.41	30.51	77.47	86.29	15.35	5.51	70.82	25.65	32.52
ARFGAP3	220.4	150.37	51.37	78.02	106.14	66.56	72.4	50.67	117.51	262.21	112.6	75.55	51.36	32.54	131.9	38.83	10.13	72.18	96.41	279.12	39.26	66.22	57.88	21.8	67.19	50.63	153.61	123.95	75.1	31.13	54.62	87.65	218.96	141.63	51.85	157.11	122.39	15.86	143.08	33.29	52.27	154.95	242.03	31.55	19.27	113.14	46.17	48.78
ARFGEF1	135.78	53.18	37.46	103.76	177.63	27.73	74.3	55.86	75.76	57.84	53.34	20.72	23.7	6.51	186.96	33.76	8.94	14.44	87.23	306.43	39.93	39.78	48.11	18.53	59.07	38.58	132.18	96.66	70.62	15.57	21.01	84.28	93.91	92.42	48.21	253.12	456.91	10.16	70.76	27.41	27.06	103.3	157.85	17.91	19.27	80.73	35.91	24.39
ARFGEF2	155.46	55.01	50.3	41.5	55.81	31.43	78.11	43.89	62.29	69.41	45.43	20.72	19.75	13.02	142.99	18.57	8.49	14.44	63.13	91.45	32.98	41.51	35.33	18.53	48.73	12.06	180.24	116.87	34.11	31.13	23.11	78.66	89.9	70.27	29.34	183.3	228.46	12.39	95.64	30.68	30.24	67.14	132.59	18.33	11.01	53.12	23.08	8.13
ARFIP1	51.49	45.85	17.12	22.83	29.54	22.19	11.43	21.94	39.4	38.56	25.68	15.84	11.85	19.53	50.09	16.04	6.85	14.44	39.02	99.77	18.62	20.01	15.03	6.54	26.58	19.29	39.62	27.62	40.1	25.94	10.5	38.21	46.71	45.12	16.6	104.74	138.71	6.69	48.21	15.67	19.37	41.32	54.72	10.66	11.01	35.71	20.52	36.58
ARFIP2	180.39	88.02	40.67	67.65	79.51	33.28	36.2	33.12	95.63	73.26	61.24	34.12	27.66	6.51	78.76	21.95	5.96	28.87	220.37	241.11	28.94	45.96	38.33	13.08	50.21	21.7	141.92	92.62	44.88	10.38	23.11	77.54	149.16	109.37	29.79	157.11	277.41	11.9	119.75	26.11	36.35	61.98	90.5	21.32	8.26	59.12	38.47	32.52
ARFRP1	166.94	73.35	44.95	66.4	93.01	38.83	62.87	50.27	86.2	104.11	55.31	31.68	31.61	6.51	144.14	27.85	15.2	43.31	71.16	128.27	43.52	57.32	61.63	15.26	51.68	28.93	171.15	124.62	90.96	5.19	35.71	67.42	109.48	107.73	40.48	192.02	342.68	11.15	111.97	30.03	46.16	72.31	138.9	26.86	13.76	109.54	53.86	48.78
ARG2	36.08	77.02	18.2	33.62	40.12	24.04	7.62	7.98	16.5	23.14	17.78	19.5	39.51	19.53	24.09	11.82	4.92	14.44	29.84	90.27	7.63	11.12	12.03	17.44	11.08	16.88	25.01	11.79	13.46	15.57	18.91	17.98	41.68	33.36	13.87	17.46	57.11	7.68	26.44	9.14	18.57	51.65	27.36	11.94	11.01	22.51	5.13	20.32
ARGLU1	434.58	249.4	97.4	239.88	305.29	35.13	209.57	185.93	147.48	266.07	116.55	90.17	110.62	32.54	313.51	63.3	17.28	14.44	337.44	565.36	158.16	76.1	146.57	18.53	209.69	91.62	263.38	172.78	311.79	25.94	25.21	218	310.37	330.84	143.05	453.88	701.69	14.87	204.51	86.81	65.8	237.59	357.78	31.12	19.27	348.71	92.33	126.01
ARHGAP1	178.42	91.69	42.81	39.01	64.56	62.86	49.53	41.1	71.38	69.41	45.43	41.43	19.75	32.54	106.29	21.1	11.17	28.87	70.01	131.84	32.3	46.7	32.32	31.61	43.56	28.93	104.9	71.74	37.1	10.38	31.51	76.41	98.43	85.31	35.25	305.49	252.93	12.64	62.99	31.98	37.41	92.97	107.33	29.84	13.76	81.33	28.21	89.43
ARHGAP10	59.69	27.51	39.6	30.71	48.88	40.68	41.91	21.55	28.28	69.41	27.66	34.12	7.9	32.54	68.82	15.19	10.88	14.44	39.02	121.15	19.52	25.7	33.07	15.26	16.98	19.29	37.67	29.3	71.81	46.7	31.51	64.05	65.29	52.22	22.29	139.65	163.18	11.65	150.85	24.8	40.59	25.82	96.81	20.04	19.27	50.42	20.52	48.78
ARHGAP11A	104.3	16.5	32.11	32.37	72.22	27.73	15.24	11.17	74.75	73.26	27.66	19.5	7.9	13.02	40.53	16.04	5.36	14.44	25.25	152.03	19.52	43.49	33.07	14.17	44.3	7.23	65.28	44.8	22.14	25.94	18.91	47.2	71.31	77.11	16.6	148.38	187.66	8.18	72.32	25.46	33.43	36.15	69.45	17.48	19.27	49.52	17.95	32.52
ARHGAP11B	115.78	29.34	25.69	38.6	79.15	11.09	47.63	12.77	77.11	30.85	35.56	13.4	7.9	6.51	53.91	10.13	10.43	14.44	18.36	123.52	22.88	59.79	24.05	11.99	39.13	12.06	87.69	46.14	32.91	5.19	16.81	64.05	76.84	96.25	17.97	69.83	97.91	2.73	75.43	15.01	24.14	10.33	71.56	13.64	2.75	53.12	25.65	24.39
ARHGAP12	102	55.01	34.25	58.52	88.63	27.73	34.29	26.33	59.6	61.7	35.56	28.03	31.61	19.53	66.53	20.26	10.43	72.18	44.76	108.08	23.78	16.06	22.55	17.44	42.09	19.29	82.49	61.64	24.24	10.38	31.51	48.32	87.39	66.72	29.11	192.02	130.55	11.9	48.99	24.8	32.9	36.15	149.43	25.58	35.79	27.61	17.95	56.91
ARHGAP15	56.41	40.34	71.71	49.8	55.44	38.83	32.39	15.56	34.01	119.54	29.63	21.93	3.95	26.03	38.23	22.79	24.73	28.87	27.55	148.47	85.47	15.57	59.38	15.26	16.98	53.04	32.8	20.55	20.65	46.7	35.71	60.68	37.16	45.66	82.78	69.83	89.75	15.61	51.32	48.3	30.24	72.31	65.24	18.76	24.78	55.52	25.65	44.71
ARHGAP17	165.3	66.02	78.13	130.32	181.64	53.62	70.49	55.06	77.11	200.51	31.61	42.65	39.51	6.51	116.23	23.63	18.92	43.31	53.95	190.04	78.52	37.8	65.39	10.9	31.75	53.04	151.02	96.66	68.52	15.57	23.11	82.03	217.96	172.8	91.2	261.85	342.68	14.38	112.75	66.58	63.67	118.79	164.16	35.39	41.29	154.85	74.38	56.91
ARHGAP18	74.78	111.86	31.04	32.79	53.98	35.13	43.82	27.53	22.22	73.26	43.46	28.03	35.56	19.53	53.91	53.18	6.26	14.44	224.96	51.07	24.9	17.3	35.33	16.35	26.58	33.75	92.88	71.74	22.14	10.38	10.5	46.07	55.75	46.21	27.29	104.74	114.23	9.91	51.32	23.5	26	41.32	84.18	17.91	8.26	38.71	23.08	28.45
ARHGAP21	171.86	130.2	47.09	148.16	195.87	44.37	78.11	29.13	59.6	57.84	61.24	48.74	43.46	39.05	105.52	34.61	8.94	28.87	81.49	194.79	26.92	29.4	36.83	29.43	32.49	16.88	187.71	111.82	39.2	15.57	39.91	58.43	160.21	144.64	29.56	17.46	89.75	17.6	49.77	20.89	53.86	56.81	187.31	30.27	22.02	36.61	17.95	81.3
ARHGAP23	139.72	146.71	53.52	44.82	51.06	27.73	17.15	15.56	38.39	65.55	17.78	32.9	82.97	26.03	38.23	32.92	7.75	28.87	82.64	93.83	8.75	47.93	29.31	13.08	40.61	7.23	36.05	30.31	54.76	20.76	27.31	64.05	91.4	52.77	22.06	52.37	32.64	17.35	47.43	15.01	43.78	103.3	90.5	23.45	24.78	38.41	23.08	32.52
ARHGAP24	82.65	38.51	29.97	24.07	25.9	48.07	32.39	13.96	21.89	46.27	35.56	13.4	3.95	26.03	39	11.82	9.83	43.31	42.47	40.38	13.91	18.53	21.8	20.71	11.08	4.82	15.26	22.57	23.94	15.57	10.5	59.56	39.67	33.63	27.75	43.64	81.59	12.89	52.1	18.28	23.35	36.15	35.78	15.35	22.02	35.71	17.95	20.32
ARHGAP25	54.12	44.01	90.98	44.82	63.47	38.83	45.72	19.95	40.07	119.54	45.43	23.15	19.75	6.51	53.91	11.82	21.75	43.31	28.69	38.01	94.45	26.69	65.39	25.07	19.94	45.81	46.77	33.01	35.01	31.13	27.31	76.41	43.19	41.01	94.61	165.84	163.18	18.09	81.65	66.58	32.63	46.48	50.51	20.04	24.78	93.93	64.12	32.52
ARHGAP26	54.12	86.19	44.95	39.84	65.29	29.58	81.92	37.11	43.1	61.7	49.38	54.84	15.8	26.03	119.29	20.26	15.2	14.44	60.83	111.65	27.15	79.81	44.35	16.35	101.89	33.75	54.24	40.08	33.21	20.76	29.41	98.89	77.34	48.94	32.52	130.93	106.07	13.14	102.64	27.41	47.49	77.47	54.72	26.86	35.79	66.32	23.08	60.97
ARHGAP27	143.66	82.52	67.43	56.03	76.6	46.22	64.78	33.12	59.26	119.54	43.46	37.78	35.56	19.53	105.14	27.85	35.61	72.18	99.86	124.71	59	37.8	61.63	106.82	53.9	33.75	79.24	51.2	40.99	36.32	63.02	68.55	81.86	74.37	64.13	200.75	318.21	16.61	91.76	41.77	42.45	129.12	220.98	31.98	60.57	72.02	56.43	60.97
ARHGAP28	26.89	36.68	16.05	26.15	49.24	18.49	32.39	11.17	13.47	23.14	9.88	14.62	7.9	6.51	29.44	15.19	7	14.44	17.22	65.32	10.77	15.81	15.78	14.17	5.91	12.06	27.61	24.25	8.08	5.19	21.01	37.08	107.47	117.03	13.19	34.91	89.75	7.93	27.22	7.18	14.86	25.82	44.2	12.79	22.02	24.91	15.39	12.19
ARHGAP29	26.89	16.5	18.2	17.85	33.19	27.73	13.34	17.95	16.84	11.57	35.56	28.03	3.95	19.53	49.7	9.28	6.41	14.44	14.92	38.01	11.89	9.88	14.28	20.71	13.29	12.06	118.54	101.72	12.87	5.19	21.01	22.47	42.69	34.18	14.55	26.19	16.32	8.67	59.1	14.36	19.9	41.32	149.43	12.36	5.51	21.31	10.26	36.58
ARHGAP30	25.25	34.84	31.04	18.26	18.6	20.34	20.96	8.38	22.9	42.42	21.73	9.75	11.85	6.51	27.53	8.44	7	14.44	16.07	34.44	35.67	14.83	38.33	10.9	10.34	26.52	55.21	45.13	14.36	15.57	14.7	26.97	27.12	22.15	37.75	43.64	48.95	4.46	35.77	22.19	20.96	46.48	39.99	11.08	8.26	43.21	15.39	24.39
ARHGAP31	32.8	33.01	31.04	29.88	40.12	29.58	43.82	30.72	20.2	53.98	15.8	18.28	19.75	19.53	67.29	12.66	11.47	43.31	18.36	39.19	28.27	15.07	31.57	28.34	38.39	24.11	26.96	22.23	33.81	15.57	21.01	40.45	45.2	29.53	17.74	87.28	163.18	7.44	38.88	25.46	32.37	30.99	52.62	18.33	16.52	57.02	15.39	60.97
ARHGAP32	95.77	73.35	14.98	63.08	57.26	12.94	26.67	19.95	26.26	7.71	53.34	38.99	27.66	6.51	41.67	24.48	6.56	43.31	106.74	116.4	8.97	16.31	13.53	11.99	16.98	7.23	97.43	66.35	17.06	10.38	14.7	40.45	45.7	60.7	11.14	69.83	130.55	6.44	30.33	8.49	19.9	41.32	103.13	14.07	11.01	27.31	12.82	12.19
ARHGAP33	157.1	36.68	35.32	92.55	132.77	31.43	17.15	10.77	68.69	38.56	31.61	21.93	11.85	26.03	41.29	32.07	11.92	43.31	102.15	168.66	19.07	46.2	31.57	17.44	18.46	7.23	71.12	35.03	27.53	5.19	21.01	40.45	98.94	109.37	20.24	61.1	73.43	10.91	36.55	20.89	33.43	15.49	128.38	16.63	30.28	42.61	23.08	20.32
ARHGAP35	179.41	47.68	26.76	70.55	83.89	33.28	47.63	35.51	26.6	11.57	51.36	23.15	43.46	6.51	123.87	20.26	8.79	14.44	75.75	157.97	17.05	38.55	34.58	18.53	37.66	14.47	130.23	88.24	36.5	15.57	12.6	48.32	122.54	115.66	26.38	165.84	163.18	9.42	73.09	23.5	27.86	82.64	170.47	14.07	13.76	47.42	25.65	44.71
ARHGAP39	67.89	73.35	16.05	36.52	51.43	27.73	28.58	15.56	15.49	15.42	17.78	26.81	11.85	6.51	42.82	10.13	9.98	43.31	101	103.33	9.87	19.27	21.8	13.08	18.46	2.41	52.61	31.66	12.87	15.57	18.91	25.85	49.72	54.41	15.69	52.37	114.23	10.16	30.33	11.75	19.63	20.66	96.81	14.5	16.52	21.91	10.26	24.39
ARHGAP4	410.31	31.17	118.8	45.65	64.56	27.73	59.06	19.55	41.75	142.67	29.63	24.37	3.95	6.51	64.23	5.91	29.5	86.61	22.96	111.65	109.7	73.88	101.47	20.71	24.37	79.56	35.72	28.97	36.21	15.57	48.32	60.68	59.76	40.74	141.91	130.93	236.62	9.67	77.76	90.73	63.41	118.79	63.14	34.11	8.26	83.43	69.25	36.58
ARHGAP40	41.98	20.17	31.04	35.28	37.57	24.04	13.34	9.18	23.57	19.28	17.78	25.59	11.85	52.07	50.09	10.97	10.43	28.87	33.29	54.64	15.7	21.74	24.8	16.35	8.86	12.06	35.4	26.61	14.06	15.57	31.51	53.94	41.68	35.82	20.92	52.37	89.75	22.8	37.32	26.11	37.14	51.65	39.99	24.73	5.51	26.71	12.82	16.26
ARHGAP44	41.33	40.34	18.2	34.45	44.86	36.98	28.58	7.98	16.16	42.42	37.53	18.28	15.8	6.51	28.67	12.66	8.19	14.44	51.65	65.32	9.87	11.86	22.55	16.35	5.91	2.41	25.98	17.51	6.28	31.13	14.7	24.72	33.15	33.36	16.6	26.19	48.95	6.69	27.99	11.1	24.94	46.48	18.94	15.77	11.01	15.91	10.26	44.71
ARHGAP45	47.56	40.34	67.43	24.07	39.76	16.64	45.72	16.76	28.96	177.38	23.7	30.46	7.9	19.53	44.73	19.41	38.29	28.87	20.66	51.07	93.33	17.54	94.71	15.26	18.46	43.4	26.63	16.5	26.93	10.38	16.81	46.07	48.71	56.6	112.35	78.56	138.71	10.66	86.31	59.4	36.61	82.64	44.2	23.87	22.02	71.72	51.3	24.39
ARHGAP5	173.5	77.02	21.41	75.12	83.16	18.49	30.48	23.14	51.52	46.27	106.67	28.03	51.36	13.02	53.91	32.92	7.3	28.87	109.04	166.28	23.78	56.09	23.3	13.08	59.07	19.29	130.23	83.53	41.29	15.57	12.6	49.44	188.83	141.63	26.61	139.65	310.05	9.67	82.43	22.19	33.16	41.32	174.68	11.51	13.76	54.92	30.78	8.13
ARHGAP8	134.14	62.35	19.27	43.16	72.22	24.04	68.59	34.71	104.38	53.98	98.77	29.25	3.95	6.51	97.11	22.79	6.85	14.44	40.17	116.4	12.34	72.64	21.05	13.08	15.51	21.7	119.19	75.78	81.39	20.76	25.21	71.92	64.28	36.64	16.37	331.68	359	9.91	104.98	27.41	34.49	30.99	359.89	20.04	11.01	51.02	15.39	16.26
ARHGAP9	68.55	36.68	125.23	51.05	80.97	46.22	64.78	45.09	59.6	192.8	27.66	49.96	27.66	39.05	102.08	16.04	60.94	14.44	52.8	76.01	156.81	32.12	125.52	18.53	28.8	62.69	45.79	44.8	37.4	51.89	48.32	98.89	80.35	60.43	146.46	183.3	236.62	16.85	102.64	88.12	63.67	72.31	44.2	31.98	13.76	87.03	94.9	73.17
ARHGDIA	760.59	231.06	102.75	202.53	256.41	83.2	125.74	109.72	222.23	323.91	124.45	70.68	67.16	45.56	346.01	65.84	42.17	173.22	229.55	562.98	144.03	119.34	142.06	23.98	162.43	103.68	251.04	210.84	204.97	77.83	63.02	171.93	381.68	300.22	114.62	567.35	709.85	22.55	375.58	107.05	88.08	377.04	612.44	48.18	13.76	263.48	110.29	134.14
ARHGDIB	77.08	38.51	236.54	52.71	149.18	44.37	173.37	116.51	77.11	493.57	53.34	43.87	35.56	26.03	230.16	27.85	40.82	43.31	27.55	72.45	538.64	60.78	357.03	23.98	95.25	221.82	88.34	108.12	89.77	15.57	27.31	213.51	87.39	82.3	346.13	532.43	921.98	17.1	220.06	208.87	68.98	278.91	101.02	47.75	33.04	362.22	200.06	178.85
ARHGDIG	54.12	18.34	22.48	151.9	115.26	44.37	15.24	5.98	20.54	38.56	29.63	19.5	15.8	13.02	28.29	14.35	12.81	14.44	25.25	160.34	14.13	14.58	18.79	14.17	11.08	9.64	28.25	23.24	18.25	10.38	18.91	31.46	45.2	45.12	22.74	43.64	40.8	9.42	41.21	22.85	28.65	25.82	105.23	20.04	13.76	23.11	15.39	16.26
ARHGEF1	283.38	86.19	198.01	68.48	119.64	29.58	85.73	66.63	110.1	374.04	37.53	51.18	51.36	71.59	157.9	36.29	76.14	28.87	86.08	198.35	214.24	52.38	217.22	37.06	76.79	176.01	173.42	111.15	99.94	51.89	50.42	146.08	131.58	101.44	290.19	244.39	220.3	8.67	185.07	154.04	59.96	134.29	235.72	35.39	22.02	187.86	138.5	134.14
ARHGEF10	246.64	44.01	51.37	58.52	124.74	46.22	49.53	31.92	50.17	42.42	31.61	24.37	11.85	26.03	107.43	21.1	11.03	43.31	56.24	237.54	19.07	17.3	23.3	14.17	8.12	16.88	115.29	73.42	14.36	10.38	44.11	50.57	149.66	126.05	30.7	78.56	138.71	18.34	57.54	21.54	38.2	46.48	101.02	21.32	24.78	28.81	12.82	56.91
ARHGEF10L	54.77	71.52	22.48	34.03	45.96	29.58	47.63	16.36	50.17	50.13	53.34	32.9	19.75	39.05	56.97	21.95	9.24	14.44	42.47	90.27	17.72	26.93	24.05	13.08	25.1	21.7	63	60.96	26.03	15.57	23.11	30.34	51.73	51.68	18.19	43.64	97.91	7.68	48.99	18.93	25.47	30.99	147.32	17.48	22.02	51.32	23.08	28.45
ARHGEF11	211.22	55.01	33.18	87.57	128.02	59.16	140.98	84.19	97.98	119.54	31.61	30.46	39.51	19.53	238.19	20.26	8.19	57.74	71.16	181.72	22.21	32.62	30.07	19.62	55.38	14.47	238.7	205.12	55.36	41.51	25.21	76.41	154.68	125.78	20.47	183.3	155.02	13.38	76.98	27.41	48.82	67.14	119.96	24.73	11.01	102.33	33.34	20.32
ARHGEF12	85.6	58.68	24.62	49.8	70.4	12.94	47.63	33.91	34.34	80.98	43.46	25.59	35.56	6.51	79.91	18.57	9.39	43.31	61.98	96.21	18.84	31.38	36.08	22.89	61.28	28.93	98.4	59.95	28.73	20.76	33.61	44.95	88.39	66.72	17.51	157.11	228.46	9.17	49.77	16.32	29.18	113.63	138.9	18.33	22.02	61.22	38.47	60.97
ARHGEF15	62.97	49.51	29.97	68.48	104.32	46.22	30.48	16.36	59.26	84.83	31.61	36.56	15.8	26.03	53.91	27.01	15.5	57.74	53.95	62.95	15.03	25.94	37.58	25.07	19.2	9.64	54.56	36.71	23.34	20.76	48.32	66.3	72.32	66.17	38.43	43.64	24.48	27.76	56.76	28.07	52	36.15	56.82	26.86	49.55	51.32	17.95	28.45
ARHGEF16	51.49	69.68	20.34	21.58	20.43	40.68	28.58	8.78	48.15	38.56	31.61	35.34	19.75	19.53	32.88	26.17	7.75	14.44	51.65	83.14	12.34	38.79	19.54	14.17	24.37	7.23	48.39	37.39	31.72	20.76	16.81	53.94	36.66	23.79	16.37	52.37	97.91	9.67	34.99	12.4	24.14	30.99	31.57	13.22	2.75	48.02	12.82	24.39
ARHGEF17	137.42	66.02	21.41	53.12	101.76	35.13	26.67	15.56	44.78	50.13	35.56	18.28	43.46	39.05	35.56	21.1	11.03	43.31	99.86	77.2	12.11	17.3	24.05	17.44	11.81	14.47	95.48	68.37	8.38	15.57	25.21	29.22	151.17	123.31	20.24	34.91	89.75	7.19	25.66	14.36	27.59	61.98	113.65	18.76	8.26	19.51	10.26	44.71
ARHGEF18	152.84	75.19	39.6	67.65	89	38.83	38.1	21.15	64.65	65.55	29.63	19.5	35.56	32.54	77.61	16.04	11.92	28.87	66.57	106.9	45.09	38.55	56.37	10.9	28.8	16.88	86.39	76.79	36.8	41.51	18.91	52.81	88.89	82.03	88.92	87.28	146.86	6.94	70.76	37.86	30.78	36.15	111.54	18.33	19.27	57.32	28.21	52.84
ARHGEF19	38.7	31.17	23.55	55.2	94.83	36.98	45.72	30.32	81.15	34.7	29.63	26.81	23.7	19.53	142.23	16.88	11.62	28.87	26.4	136.59	16.38	56.09	26.31	16.35	24.37	9.64	48.39	37.05	33.51	46.7	31.51	39.33	50.22	39.65	20.92	43.64	171.34	16.61	62.21	16.32	35.29	51.65	115.75	17.05	38.54	40.81	15.39	28.45
ARHGEF2	144.31	64.18	50.3	151.48	163.77	40.68	150.51	189.12	134.01	138.82	59.26	31.68	35.56	6.51	435.86	16.88	20.86	43.31	59.68	301.68	63.04	37.56	64.64	20.71	115.18	36.17	512.16	292.35	56.85	20.76	33.61	87.65	148.66	104.45	56.63	279.31	432.43	16.61	172.63	62.01	90.2	134.29	359.89	44.34	35.79	156.35	87.2	65.04
ARHGEF25	148.25	25.67	20.34	62.67	76.23	33.28	40.01	11.57	23.23	30.85	15.8	23.15	7.9	32.54	46.26	13.5	12.96	28.87	26.4	59.39	13.68	13.59	15.78	28.34	14.77	16.88	38	28.97	20.95	15.57	16.81	41.58	134.09	88.04	18.19	52.37	114.23	10.66	39.66	15.01	29.18	41.32	42.09	19.19	16.52	23.71	12.82	44.71
ARHGEF26	36.08	53.18	41.74	117.04	149.18	49.92	30.48	9.58	52.19	61.7	21.73	36.56	11.85	13.02	35.17	21.95	18.62	43.31	40.17	127.09	13.46	23.97	18.79	13.08	10.34	16.88	68.53	40.75	16.46	25.94	42.01	35.96	151.17	130.42	21.38	61.1	73.43	17.35	34.21	18.93	31.57	20.66	90.5	12.79	19.27	31.51	17.95	36.58
ARHGEF28	33.13	60.52	33.18	41.5	44.86	25.88	72.4	33.52	33.67	61.7	65.19	24.37	31.61	6.51	83.73	26.17	8.94	28.87	58.54	57.01	14.81	33.11	16.54	13.08	29.53	2.41	51.64	35.03	18.55	10.38	27.31	65.18	43.69	28.98	16.83	200.75	538.5	14.13	52.1	13.71	24.94	30.99	94.71	18.76	11.01	40.81	7.69	28.45
ARHGEF3	62.64	75.19	71.71	49.39	82.43	42.52	36.2	28.73	45.79	150.39	51.36	35.34	11.85	13.02	66.91	19.41	17.13	28.87	56.24	105.71	56.31	44.72	52.62	25.07	50.21	65.1	71.45	58.27	38	15.57	50.42	48.32	207.41	162.41	42.98	148.38	269.25	15.12	89.42	45.69	45.37	56.81	54.72	25.15	22.02	74.42	48.73	60.97
ARHGEF35	121.68	71.52	113.45	128.66	164.13	146.06	62.87	24.34	97.31	127.25	53.34	67.02	31.61	71.59	58.11	42.2	19.82	14.44	78.05	131.84	35.22	44.23	58.63	21.8	21.41	19.29	115.29	74.77	40.99	83.02	100.83	129.23	90.9	84.21	58.9	69.83	146.86	50.06	118.97	69.84	115.67	61.98	168.37	79.73	46.8	75.32	41.04	60.97
ARHGEF37	46.9	66.02	42.81	36.11	52.89	48.07	41.91	19.55	29.29	65.55	79.01	49.96	27.66	19.53	71.88	20.26	15.64	28.87	50.5	62.95	20.41	19.27	15.03	20.71	13.29	16.88	48.71	37.72	14.96	31.13	25.21	49.44	43.69	33.63	25.02	52.37	73.43	17.84	52.88	28.07	40.86	41.32	73.66	18.76	35.79	36.01	12.82	40.65
ARHGEF38	32.8	86.19	29.97	25.73	31.37	27.73	19.05	13.57	89.23	69.41	51.36	38.99	27.66	6.51	31.73	25.32	8.49	43.31	107.89	89.08	14.58	20.01	19.54	17.44	69.4	12.06	20.14	18.52	15.56	15.57	21.01	59.56	40.18	36.37	17.51	165.84	212.14	13.88	45.1	16.32	42.45	46.48	61.03	21.32	22.02	29.71	20.52	32.52
ARHGEF40	325.36	67.85	69.57	75.12	122.92	66.56	95.26	44.29	70.04	146.53	92.84	46.31	27.66	19.53	150.26	33.76	20.86	86.61	90.67	104.52	26.25	48.43	44.35	22.89	22.15	19.29	117.57	109.13	48.17	10.38	58.82	104.51	338.99	238.97	40.25	69.83	106.07	27.02	65.32	31.98	48.82	103.3	147.32	37.94	30.28	46.21	7.69	77.23
ARHGEF5	80.68	45.85	40.67	63.5	78.42	35.13	41.91	19.15	62.63	53.98	37.53	36.56	15.8	6.51	61.94	21.95	14.75	57.74	59.68	84.33	18.17	32.86	30.82	15.26	11.81	19.29	134.45	100.03	38.6	46.7	50.42	67.42	49.72	45.94	28.2	78.56	106.07	13.38	54.43	30.68	42.18	36.15	115.75	23.45	30.28	51.02	12.82	44.71
ARHGEF7	221.39	108.2	49.23	165.59	244.01	44.37	76.21	37.11	59.26	115.68	67.16	36.56	31.61	52.07	90.99	27.85	11.62	28.87	72.31	250.61	45.77	36.57	53.37	9.81	68.67	33.75	163.03	102.05	75.4	36.32	27.31	53.94	178.29	149.56	51.17	261.85	334.52	10.16	87.09	40.47	38.47	61.98	206.25	28.14	19.27	81.93	35.91	36.58
ARHGEF9	79.37	34.84	39.6	61.42	63.47	24.04	20.96	23.14	39.4	50.13	25.68	28.03	23.7	26.03	59.64	11.82	9.83	14.44	34.43	100.96	20.86	14.83	26.31	18.53	36.18	9.64	257.21	155.94	30.22	20.76	21.01	50.57	83.87	90.78	22.51	148.38	97.91	11.65	38.1	15.67	32.9	30.99	187.31	25.15	22.02	41.11	25.65	36.58
ARID1A	200.07	66.02	32.11	56.44	64.92	5.55	30.48	17.56	63.64	77.12	35.56	29.25	7.9	13.02	82.58	13.5	11.62	14.44	61.98	133.03	35.89	36.57	28.56	10.9	31.01	28.93	57.48	42.78	45.18	10.38	10.5	40.45	188.83	183.19	28.66	148.38	203.98	9.42	55.21	23.5	25.73	46.48	109.44	15.77	5.51	58.22	17.95	20.32
ARID1B	346.02	89.86	48.16	161.44	221.4	48.07	194.33	178.35	91.59	119.54	90.87	48.74	82.97	26.03	481.74	39.67	22.5	28.87	98.71	292.18	54.07	114.15	61.63	23.98	57.59	53.04	297.49	211.85	115.8	31.13	31.51	75.29	294.8	253.46	64.82	174.57	350.84	12.39	119.75	56.79	48.29	129.12	225.19	30.27	38.54	156.95	64.12	40.65
ARID2	382.75	121.03	57.8	132.81	177.63	31.43	95.26	51.87	124.58	115.68	39.51	41.43	63.21	26.03	170.14	26.17	13.11	14.44	105.59	295.74	45.77	71.9	47.35	22.89	87.86	40.99	202.65	115.53	82.29	20.76	44.11	139.34	242.07	230.22	51.4	331.68	481.39	16.61	182.74	43.73	49.61	77.47	282.02	25.58	13.76	142.85	35.91	52.84
ARID3A	130.21	12.84	37.46	19.92	29.91	36.98	45.72	14.36	43.1	73.26	23.7	25.59	3.95	26.03	41.67	16.88	5.36	28.87	18.36	70.08	20.19	17.05	27.06	13.08	21.41	24.11	44.82	27.62	24.54	20.76	10.5	40.45	91.91	158.59	21.83	43.64	57.11	10.16	61.43	24.15	27.59	67.14	82.08	19.61	5.51	31.81	25.65	40.65
ARID3B	120.37	42.18	35.32	52.71	81.7	42.52	43.82	23.54	47.48	84.83	33.58	42.65	11.85	32.54	55.82	17.73	17.58	14.44	59.68	96.21	32.08	39.29	37.58	16.35	25.1	19.29	46.44	35.7	33.51	57.08	67.22	51.69	107.47	117.85	35.71	96.01	138.71	19.58	67.65	33.29	56.51	41.32	56.82	34.53	33.04	56.12	30.78	32.52
ARID4A	49.2	23.84	34.25	36.52	51.79	35.13	15.24	12.37	20.2	46.27	29.63	15.84	7.9	13.02	32.88	14.35	10.13	14.44	27.55	66.51	21.09	18.04	22.55	15.26	18.46	16.88	36.7	28.97	29.92	5.19	23.11	31.46	67.3	45.66	28.2	104.74	97.91	13.88	44.32	25.46	23.35	41.32	46.3	12.36	22.02	28.81	15.39	20.32
ARID4B	147.59	111.86	47.09	123.68	156.84	33.28	85.73	73.41	90.91	104.11	57.29	31.68	31.61	26.03	217.16	33.76	12.66	28.87	86.08	225.67	44.42	39.04	48.86	21.8	61.28	16.88	224.41	152.91	40.1	31.13	31.51	75.29	117.02	101.17	43.89	209.48	310.05	15.37	122.08	41.12	50.41	82.64	193.62	24.73	19.27	137.14	64.12	69.1
ARID5A	56.74	58.68	52.44	53.12	83.89	72.11	40.01	20.75	50.51	104.11	23.7	37.78	35.56	52.07	52.38	21.1	26.07	43.31	29.84	95.02	45.77	30.89	42.84	25.07	14.77	38.58	113.99	69.05	27.53	51.89	52.52	53.94	59.26	51.13	39.8	87.28	106.07	18.59	67.65	37.21	40.86	41.32	84.18	24.73	41.29	58.82	28.21	24.39
ARID5B	31.81	66.02	36.39	30.71	46.69	25.88	72.4	60.65	31.31	61.7	43.46	25.59	31.61	26.03	163.25	19.41	11.17	28.87	33.29	71.26	38.59	89.44	42.84	13.08	16.24	26.52	98.08	70.06	26.33	20.76	12.6	62.93	116.51	63.43	37.98	270.58	236.62	11.4	45.88	18.93	26	103.3	86.29	14.5	5.51	59.12	35.91	56.91
ARIH1	204.33	124.7	39.6	108.32	127.66	29.58	87.64	53.86	123.91	123.39	69.14	43.87	39.51	19.53	134.96	25.32	11.03	14.44	84.93	250.61	48.23	61.52	51.11	23.98	82.69	53.04	173.1	132.03	78.69	25.94	16.81	62.93	183.81	160.77	42.07	453.88	571.14	5.45	108.86	35.9	31.57	113.63	185.2	20.46	2.75	164.75	61.56	69.1
ARIH2	215.81	82.52	61.01	163.1	211.55	40.68	51.44	31.52	57.91	115.68	57.29	42.65	27.66	39.05	90.23	48.95	20.11	28.87	96.41	231.61	51.15	37.8	51.11	32.7	88.6	31.34	197.46	123.95	54.76	5.19	42.01	60.68	167.24	166.79	50.26	226.94	318.21	13.63	115.08	37.21	63.67	72.31	214.67	33.25	19.27	81.03	25.65	69.1
ARIH2OS	47.23	36.68	29.97	40.26	58.72	29.58	15.24	11.57	22.56	26.99	23.7	29.25	7.9	19.53	29.82	12.66	11.03	28.87	21.81	49.88	19.97	16.55	30.82	16.35	14.03	12.06	33.13	28.97	14.36	31.13	42.01	26.97	45.2	41.83	28.88	87.28	48.95	12.64	45.88	22.19	25.47	20.66	58.93	20.89	24.78	24.31	12.82	36.58
ARL1	136.44	67.85	38.53	39.43	65.29	18.49	72.4	49.48	55.22	57.84	67.16	46.31	31.61	19.53	120.43	22.79	7.75	14.44	78.05	106.9	32.53	44.48	29.31	9.81	73.1	28.93	95.81	71.07	77.8	15.57	25.21	77.54	98.43	74.64	30.02	375.32	530.34	10.16	108.86	33.29	42.18	98.13	94.71	22.6	5.51	65.42	30.78	65.04
ARL10	153.5	47.68	42.81	70.14	103.59	48.07	60.97	17.95	26.26	61.7	31.61	32.9	7.9	19.53	52	16.04	16.39	14.44	37.88	136.59	30.29	28.66	39.09	18.53	16.98	16.88	54.56	41.43	20.35	51.89	25.21	57.31	118.02	96.25	32.98	61.1	57.11	19.83	48.21	27.41	49.88	25.82	79.97	30.27	16.52	45.31	17.95	52.84
ARL11	33.13	22.01	36.39	23.66	35.02	29.58	28.58	8.78	17.51	26.99	9.88	21.93	7.9	6.51	27.15	16.88	7	14.44	18.36	30.88	19.74	11.12	23.3	17.44	11.81	9.64	28.58	19.87	23.34	10.38	25.21	21.35	34.15	30.35	32.98	43.64	65.27	10.91	39.66	28.07	26.27	30.99	29.46	17.05	8.26	24.91	5.13	24.39
ARL13B	165.96	47.68	20.34	56.86	85.71	22.19	43.82	23.94	40.74	42.42	35.56	34.12	11.85	6.51	69.58	15.19	8.64	28.87	65.42	62.95	19.52	26.93	27.81	17.44	16.24	14.47	44.17	30.65	13.46	15.57	27.31	48.32	60.77	61.25	22.51	61.1	73.43	15.86	38.1	16.97	29.45	5.16	50.51	17.48	24.78	33.91	15.39	40.65
ARL14	26.24	29.34	21.41	23.66	34.29	24.04	13.34	14.36	19.19	19.28	9.88	21.93	15.8	19.53	32.88	8.44	7.45	28.87	20.66	36.82	10.99	17.3	18.79	16.35	36.18	4.82	20.78	14.15	26.63	10.38	18.91	40.45	28.63	28.16	15.69	26.19	57.11	6.69	25.66	11.1	22.29	77.47	31.57	25.58	13.76	23.41	25.65	32.52
ARL15	64.94	58.68	40.67	63.5	90.46	40.68	91.45	58.25	54.55	46.27	49.38	32.9	23.7	19.53	132.29	13.5	8.64	14.44	51.65	141.34	38.14	37.31	37.58	15.26	44.3	24.11	60.73	52.21	58.35	20.76	29.41	53.94	74.83	79.84	44.57	148.38	212.14	8.67	62.99	27.41	31.84	36.15	52.62	21.32	8.26	48.02	7.69	52.84
ARL16	79.37	45.85	17.12	36.52	43.77	11.09	34.29	21.55	49.16	34.7	11.85	17.06	11.85	6.51	72.26	11.82	6.7	28.87	35.58	84.33	15.26	21.25	21.8	11.99	19.2	9.64	42.87	38.73	28.43	5.19	4.2	53.94	76.84	61.25	19.1	113.47	203.98	7.68	48.21	8.49	17.78	41.32	86.29	10.23	2.75	29.41	5.13	28.45
ARL17B	259.43	51.35	89.91	231.58	349.42	70.26	146.7	78.6	180.81	131.11	80.99	47.52	27.66	39.05	188.11	29.54	11.17	14.44	71.16	247.05	74.71	102.79	60.13	18.53	88.6	50.63	95.48	64.67	106.52	46.7	60.92	147.21	175.27	178.27	58.67	235.67	350.84	18.84	199.84	73.76	76.67	61.98	273.6	57.98	27.53	119.14	56.43	44.71
ARL2	281.74	73.35	52.44	83.83	92.28	44.37	78.11	47.08	71.72	92.54	65.19	43.87	31.61	6.51	180.46	31.23	53.64	28.87	83.79	201.91	51.6	57.57	37.58	32.7	63.5	45.81	134.78	97.68	50.57	20.76	50.42	69.67	160.21	174.72	43.89	253.12	416.12	7.19	165.63	41.77	55.98	123.96	145.22	27.29	24.78	81.03	30.78	69.1
ARL2BP	175.47	49.51	53.52	95.87	125.11	44.37	38.1	44.29	67.34	92.54	47.41	37.78	23.7	39.05	107.43	21.1	13.11	14.44	63.13	140.15	41.5	37.31	38.33	22.89	71.62	26.52	115.62	74.44	78.69	41.51	46.21	85.4	144.64	103.35	40.25	288.04	277.41	12.64	59.1	31.98	56.78	123.96	145.22	29.84	41.29	95.43	35.91	65.04
ARL3	42.97	33.01	22.48	44.82	59.45	46.22	28.58	15.56	34.01	26.99	13.83	20.72	15.8	6.51	59.64	15.19	10.28	14.44	41.32	68.89	12.79	17.54	18.04	11.99	10.34	7.23	41.25	26.27	24.24	31.13	21.01	58.43	53.74	51.4	19.56	52.37	57.11	10.66	48.99	16.32	28.65	25.82	69.45	16.63	8.26	34.51	30.78	20.32
ARL4A	158.42	221.89	71.71	118.7	145.53	79.5	72.4	36.71	81.48	107.97	80.99	65.8	79.01	39.05	90.61	56.55	16.39	43.31	220.37	209.04	33.2	39.53	48.86	19.62	65.71	38.58	117.57	89.26	64.03	31.13	65.12	93.27	372.14	385.26	47.53	122.2	187.66	27.51	101.87	45.69	89.67	113.63	107.33	49.03	55.06	89.73	20.52	77.23
ARL4C	146.28	44.01	37.46	139.45	169.61	29.58	51.44	30.72	43.77	146.53	39.51	23.15	31.61	39.05	90.61	21.1	6.7	43.31	75.75	114.02	50.48	87.22	69.9	26.16	25.1	60.28	405.31	417.98	63.14	10.38	29.41	40.45	201.89	241.16	59.81	34.91	179.5	12.39	109.64	35.25	30.78	61.98	199.94	20.46	5.51	73.82	25.65	77.23
ARL4D	108.23	139.37	39.6	46.9	58.36	48.07	28.58	13.57	34.01	26.99	43.46	31.68	130.37	26.03	42.06	34.61	12.96	28.87	130.85	103.33	16.83	27.18	34.58	13.08	16.98	16.88	43.19	20.55	17.65	10.38	39.91	52.81	96.42	124.68	26.38	34.91	57.11	14.62	43.55	26.11	47.22	51.65	98.92	22.6	33.04	33.01	15.39	28.45
ARL5A	176.45	38.51	43.88	72.63	88.63	33.28	34.29	31.92	103.03	104.11	25.68	29.25	15.8	13.02	79.14	19.41	7.3	14.44	60.83	180.53	27.37	43.73	36.83	19.62	52.42	21.7	140.95	102.39	65.83	25.94	21.01	82.03	86.88	88.86	38.43	122.2	130.55	15.86	182.74	33.94	37.41	25.82	128.38	23.87	13.76	41.41	25.65	48.78
ARL5B	176.13	66.02	41.74	107.08	123.65	42.52	59.06	41.5	69.36	46.27	27.66	48.74	19.75	19.53	98.64	18.57	8.05	14.44	66.57	154.4	24	23.23	33.82	15.26	29.53	14.47	242.28	147.86	82.29	5.19	18.91	73.04	150.16	133.7	32.75	157.11	187.66	11.9	91.76	28.72	36.35	61.98	151.53	22.6	33.04	41.11	20.52	73.17
ARL6	38.37	42.18	19.27	36.94	54.71	12.94	17.15	15.16	15.15	15.42	11.85	17.06	11.85	6.51	40.53	12.66	7	14.44	39.02	54.64	12.79	14.58	7.52	10.9	8.86	9.64	33.78	21.56	10.17	31.13	21.01	25.85	36.16	35.82	13.42	52.37	57.11	8.92	19.44	7.18	19.37	20.66	31.57	12.36	5.51	20.41	10.26	16.26
ARL6IP1	361.11	93.52	51.37	135.71	209.73	53.62	68.59	37.9	150.51	150.39	55.31	54.84	27.66	39.05	145.29	26.17	23.09	14.44	72.31	498.84	48.23	94.88	59.38	17.44	54.64	24.11	257.54	150.22	68.82	31.13	31.51	87.65	205.41	255.1	42.76	148.38	138.71	17.35	94.09	40.47	70.04	87.8	275.7	46.47	33.04	124.24	61.56	48.78
ARL6IP4	606.77	168.71	96.33	209.17	283.41	57.31	221	151.22	277.11	285.35	173.83	77.99	118.52	71.59	372.39	80.18	14.01	28.87	250.21	570.11	107.23	161.1	121.77	27.25	234.05	84.39	344.58	236.11	330.04	20.76	52.52	280.93	389.72	371.58	105.75	1082.32	1354.42	12.14	364.69	104.44	96.04	232.42	378.83	47.75	24.78	248.48	69.25	113.82
ARL6IP5	477.54	132.03	92.05	67.23	93.74	53.62	89.54	76.61	73.4	242.93	203.46	48.74	27.66	39.05	211.05	39.67	16.69	28.87	129.7	155.59	178.35	58.06	122.52	13.08	139.55	94.03	267.61	197.71	99.34	10.38	29.41	123.61	219.47	136.17	108.25	480.06	832.23	12.64	172.63	84.86	48.29	139.45	210.46	24.73	13.76	200.76	79.51	117.88
ARL6IP6	341.43	66.02	54.59	131.56	180.91	42.52	68.59	41.1	241.09	138.82	39.51	35.34	23.7	19.53	133.43	29.54	8.34	28.87	51.65	289.8	34.1	97.6	54.87	15.26	79	36.17	158.81	102.05	115.5	25.94	31.51	92.14	131.08	154.48	41.16	226.94	424.28	23.3	150.08	40.47	61.82	51.65	122.07	34.11	22.02	84.63	25.65	36.58
ARL8A	154.81	88.02	114.52	131.98	165.59	149.76	93.35	58.65	103.37	169.67	51.36	76.77	55.31	52.07	175.11	48.11	48.72	57.74	103.3	226.86	50.48	66.96	74.41	41.42	57.59	67.51	212.07	149.88	64.63	72.64	96.63	114.62	147.15	124.13	70.96	130.93	261.09	56.51	115.08	56.79	109.31	77.47	218.88	63.1	74.33	104.13	61.56	52.84
ARL8B	173.83	49.51	54.59	95.87	104.68	66.56	81.92	63.84	41.42	142.67	71.11	32.9	11.85	19.53	177.78	21.1	14.01	14.44	48.21	184.1	45.99	42.25	45.85	15.26	79	43.4	164.01	117.88	84.08	46.7	37.81	86.53	128.06	95.97	34.11	192.02	318.21	11.65	77.76	37.86	36.08	129.12	149.43	25.58	11.01	63.32	30.78	32.52
ARL9	30.83	12.84	24.62	27.81	41.58	31.43	26.67	18.35	16.16	23.14	15.8	24.37	3.95	6.51	51.61	15.19	6.7	43.31	22.96	74.83	11.89	19.27	12.78	15.26	8.12	14.47	32.8	23.58	11.97	20.76	14.7	34.84	31.14	28.44	14.78	43.64	48.95	12.89	42.77	10.44	24.14	46.48	48.41	16.2	19.27	21.91	12.82	24.39
ARMC1	108.56	45.85	42.81	87.16	109.79	40.68	64.78	26.33	62.63	57.84	37.53	26.81	15.8	13.02	105.91	18.57	8.49	14.44	44.76	166.28	26.47	40.77	31.57	8.72	48.73	16.88	104.9	72.75	40.1	36.32	27.31	75.29	106.47	92.14	33.2	200.75	236.62	14.62	82.43	26.76	40.59	56.81	168.37	22.6	8.26	59.42	15.39	60.97
ARMC10	274.52	55.01	49.23	85.91	105.41	29.58	40.01	26.73	73.07	73.26	29.63	23.15	39.51	45.56	81.44	21.1	8.64	14.44	67.72	146.09	20.41	33.85	39.09	6.54	48.73	19.29	264.03	184.24	47.28	20.76	29.41	65.18	119.53	97.89	28.66	157.11	228.46	12.89	89.42	34.59	57.31	36.15	134.69	29.42	27.53	51.92	10.26	44.71
ARMC12	44.28	18.34	31.04	26.98	37.2	42.52	36.2	19.95	18.52	30.85	31.61	23.15	7.9	6.51	54.67	9.28	8.64	14.44	36.73	32.07	11.22	15.81	21.05	14.17	10.34	2.41	30.2	20.21	12.57	15.57	29.41	42.7	43.69	36.37	19.33	52.37	65.27	9.17	38.1	19.58	41.65	25.82	37.88	26.86	19.27	24.91	25.65	28.45
ARMC2	99.05	111.86	51.37	107.08	130.94	35.13	89.54	31.52	43.1	30.85	37.53	23.15	47.41	6.51	86.41	57.4	9.54	43.31	293.83	105.71	18.84	27.43	31.57	21.8	11.08	12.06	98.73	56.92	29.92	41.51	31.51	34.84	104.96	94.6	33.66	52.37	81.59	11.4	42.77	20.89	34.49	25.82	90.5	21.74	16.52	42.91	12.82	36.58
ARMC3	27.22	121.03	19.27	29.88	35.38	33.28	24.77	5.19	17.51	38.56	17.78	13.4	19.75	6.51	20.26	45.58	8.19	14.44	262.84	65.32	10.1	9.14	16.54	16.35	11.08	14.47	19.16	11.11	12.57	25.94	18.91	31.46	31.64	33.9	17.74	43.64	114.23	10.66	31.1	11.1	25.47	41.32	44.2	10.66	11.01	15.91	7.69	16.26
ARMC5	91.18	47.68	26.76	65.16	94.83	35.13	34.29	23.54	54.55	69.41	23.7	42.65	11.85	26.03	55.06	19.41	8.79	28.87	70.01	96.21	18.84	26.93	36.08	16.35	18.46	12.06	48.39	30.99	36.21	5.19	31.51	57.31	86.38	72.46	28.66	61.1	130.55	11.65	45.1	30.03	40.86	20.66	65.24	28.56	16.52	55.82	28.21	32.52
ARMC6	82.98	23.84	27.83	48.56	68.57	31.43	30.48	24.34	50.51	23.14	31.61	17.06	15.8	19.53	67.29	11.82	7.3	14.44	36.73	87.89	15.26	15.07	8.27	9.81	36.18	9.64	74.7	43.45	26.93	20.76	35.71	40.45	70.81	76.01	22.06	96.01	130.55	7.44	77.76	28.72	40.59	36.15	71.56	20.89	5.51	42.91	23.08	20.32
ARMC7	112.83	66.02	57.8	81.76	124.01	62.86	47.63	29.13	89.57	134.96	25.68	58.49	31.61	32.54	70.73	23.63	20.11	43.31	94.12	74.83	30.96	38.05	49.61	23.98	34.7	24.11	62.35	43.45	38	31.13	33.61	70.79	102.95	88.32	43.89	69.83	146.86	21.31	89.42	43.08	50.67	61.98	155.74	38.37	24.78	59.42	30.78	36.58
ARMC8	172.85	78.85	55.66	178.88	256.05	72.11	66.68	49.08	111.11	123.39	53.34	58.49	31.61	13.02	126.93	36.29	20.86	28.87	82.64	193.6	61.02	68.94	69.15	19.62	51.68	38.58	181.87	147.86	72.71	25.94	65.12	93.27	163.72	182.1	60.27	148.38	367.16	23.3	124.42	45.04	58.63	61.98	212.56	30.27	24.78	92.43	43.6	40.65
ARMC9	209.91	67.85	33.18	112.06	140.79	24.04	45.72	29.92	57.91	38.56	35.56	20.72	7.9	19.53	91.76	16.88	10.43	43.31	94.12	99.77	18.17	23.72	26.31	14.17	28.8	12.06	95.16	66.69	22.74	20.76	31.51	77.54	110.99	101.44	24.33	130.93	155.02	13.14	89.42	20.23	29.71	72.31	71.56	19.19	19.27	42.01	20.52	16.26
ARMCX1	26.89	23.84	22.48	82.17	91.19	27.73	24.77	36.31	18.18	38.56	31.61	41.43	3.95	6.51	32.12	14.35	6.56	28.87	44.76	84.33	13.46	19.77	21.8	15.26	6.65	7.23	140.62	96.33	11.37	41.51	29.41	28.09	53.74	40.74	15.92	26.19	16.32	10.66	31.88	12.4	31.31	20.66	73.66	23.45	24.78	30.31	30.78	52.84
ARMCX2	118.07	25.67	26.76	47.31	50.7	27.73	20.96	10.77	15.83	26.99	39.51	24.37	11.85	6.51	26	11.82	6.11	14.44	34.43	106.9	12.79	14.33	18.79	11.99	12.55	14.47	129.58	76.12	11.67	15.57	21.01	23.6	98.43	84.21	19.33	52.37	57.11	11.15	27.99	15.01	35.82	41.32	75.77	20.46	2.75	22.81	12.82	48.78
ARMCX3	77.73	27.51	33.18	47.73	67.11	29.58	36.2	22.74	36.03	53.98	41.48	24.37	11.85	26.03	68.82	15.19	6.85	14.44	36.73	97.39	19.97	19.27	21.8	9.81	6.65	26.52	105.22	67.36	8.68	10.38	12.6	20.23	96.42	78.47	16.37	34.91	97.91	6.69	37.32	16.97	23.08	77.47	86.29	15.77	5.51	31.81	17.95	44.71
ARMCX4	76.09	33.01	18.2	70.97	85.71	18.49	9.53	12.77	20.88	34.7	29.63	28.03	15.8	6.51	31.35	16.04	7	14.44	44.76	65.32	14.58	16.8	19.54	20.71	5.91	12.06	60.08	46.14	22.74	36.32	25.21	32.59	66.79	61.25	17.51	52.37	81.59	8.18	29.55	9.79	27.86	25.82	44.2	18.33	13.76	25.21	7.69	32.52
ARMCX5	66.25	20.17	22.48	36.52	51.43	24.04	20.96	14.36	31.99	34.7	43.46	31.68	3.95	13.02	41.29	10.97	7.6	14.44	39.02	58.2	15.26	17.54	19.54	11.99	20.67	12.06	61.06	39.41	22.74	20.76	33.61	21.35	71.31	56.05	16.6	69.83	32.64	5.95	46.66	20.23	26.8	25.82	84.18	16.2	8.26	28.21	23.08	36.58
ARMCX6	122.67	42.18	41.74	55.2	69.3	51.77	28.58	14.36	47.48	65.55	37.53	43.87	7.9	6.51	43.59	19.41	13.26	14.44	29.84	89.08	27.59	29.9	25.56	15.26	18.46	16.88	117.57	81.17	23.04	41.51	44.11	39.33	113	98.71	29.34	87.28	114.23	16.11	41.99	20.23	42.45	36.15	88.39	25.58	27.53	38.11	25.65	48.78
ARMH1	38.05	64.18	22.48	31.96	47.78	27.73	17.15	6.38	21.89	34.7	15.8	20.72	7.9	32.54	19.5	25.32	7.45	14.44	101	49.88	13.24	18.04	18.04	19.62	8.12	14.47	40.27	24.25	14.36	5.19	25.21	26.97	45.2	36.09	18.19	69.83	89.75	13.38	29.55	16.32	29.18	20.66	18.94	14.92	13.76	23.71	12.82	20.32
ARMH2	41.65	27.51	25.69	33.2	46.69	40.68	32.39	5.98	28.96	38.56	21.73	38.99	3.95	39.05	27.53	17.73	8.94	43.31	26.4	51.07	16.15	21.5	33.07	15.26	16.24	14.47	35.72	19.87	15.56	25.94	37.81	48.32	49.22	30.62	22.51	52.37	89.75	16.61	38.1	20.89	30.51	36.15	56.82	18.33	33.04	30.31	15.39	20.32
ARMH3	57.72	34.84	20.34	43.99	56.9	22.19	49.53	23.54	43.77	65.55	31.61	19.5	19.75	19.53	48.56	10.97	5.81	14.44	45.91	96.21	21.31	14.58	33.82	15.26	19.94	12.06	63	38.73	26.93	5.19	23.11	32.59	75.83	59.61	21.15	113.47	89.75	8.67	48.21	18.28	16.18	25.82	69.45	12.79	19.27	39.91	20.52	20.32
ARMH4	26.89	14.67	18.2	64.33	80.61	22.19	17.15	5.98	13.47	19.28	27.66	14.62	7.9	13.02	22.18	7.6	7.3	14.44	25.25	81.95	9.87	9.88	11.27	17.44	11.81	7.23	40.92	25.93	7.18	10.38	8.4	23.6	91.91	71.09	11.37	26.19	40.8	11.65	29.55	9.79	19.37	20.66	37.88	11.51	11.01	15.61	10.26	20.32
ARMT1	39.03	29.34	22.48	25.32	29.18	12.94	26.67	15.16	25.93	26.99	11.85	18.28	7.9	13.02	48.94	6.75	8.34	14.44	28.69	46.32	14.58	16.06	18.04	19.62	19.94	7.23	30.53	18.52	17.06	10.38	16.81	24.72	36.16	30.9	20.01	96.01	81.59	6.69	36.55	15.01	18.31	30.99	33.67	13.64	2.75	36.61	7.69	40.65
ARNT	113.81	31.17	21.41	39.01	59.45	18.49	40.01	26.33	29.63	34.7	13.83	18.28	11.85	13.02	70.35	11.82	6.56	28.87	39.02	86.7	14.36	24.96	20.29	9.81	13.29	12.06	58.78	46.82	17.65	10.38	6.3	29.22	85.88	51.68	19.56	61.1	122.39	5.2	34.21	13.05	21.49	36.15	63.14	13.64	2.75	37.51	23.08	32.52
ARNT2	80.36	31.17	25.69	62.67	87.9	27.73	68.59	53.07	45.79	26.99	25.68	24.37	7.9	26.03	110.49	15.19	8.64	14.44	17.22	118.77	12.56	44.72	14.28	13.08	36.18	16.88	49.36	44.12	42.79	10.38	29.41	52.81	78.85	62.89	16.6	209.48	350.84	11.65	67.65	18.28	33.43	20.66	52.62	22.6	16.52	77.42	20.52	20.32
ARNTL	39.36	49.51	25.69	27.81	35.02	22.19	41.91	17.95	39.06	84.83	25.68	30.46	11.85	19.53	53.91	10.97	6.41	28.87	53.95	59.39	22.66	19.03	30.07	17.44	13.29	16.88	32.48	20.55	14.06	25.94	29.41	47.2	34.15	31.72	25.93	43.64	73.43	9.91	35.77	16.97	25.2	36.15	48.41	19.61	33.04	40.21	12.82	44.71
ARNTL2	69.2	40.34	27.83	29.05	52.52	25.88	43.82	42.69	56.57	57.84	23.7	12.19	15.8	19.53	112.41	10.13	7	14.44	21.81	83.14	18.4	33.6	27.06	10.9	79	26.52	16.56	22.57	113.4	15.57	21.01	102.26	49.72	43.75	13.65	183.3	514.03	11.15	220.84	35.25	37.41	98.13	31.57	21.32	16.52	84.33	33.34	40.65
ARPC1A	318.14	86.19	72.78	124.92	148.82	29.58	76.21	73.41	155.56	142.67	57.29	42.65	51.36	6.51	192.69	37.14	13.11	14.44	114.78	364.63	43.07	73.63	61.63	14.17	83.43	26.52	370.56	250.59	78.1	31.13	42.01	89.9	202.39	196.32	47.53	427.69	799.6	16.36	189.73	47.65	83.84	108.46	210.46	43.91	27.53	108.33	33.34	32.52
ARPC1B	665.48	225.56	118.8	51.46	80.61	46.22	102.88	71.82	109.77	478.15	41.48	28.03	71.11	52.07	191.16	50.64	67.79	86.61	86.08	160.34	233.09	65.48	137.55	27.25	35.44	103.68	88.66	122.6	100.84	25.94	31.51	195.53	136.6	105.82	148.05	1047.41	1256.51	9.91	178.85	105.74	111.69	247.92	86.29	56.7	22.02	285.39	123.11	235.76
ARPC2	293.87	86.19	61.01	51.05	91.19	22.19	97.16	98.95	90.91	266.07	53.34	32.9	27.66	6.51	305.1	26.17	25.18	28.87	61.98	106.9	129.67	50.65	73.66	9.81	107.06	62.69	139.97	115.86	87.97	5.19	25.21	171.93	130.58	115.11	83.01	1047.41	1436.01	5.45	229.39	76.37	44.31	227.26	86.29	27.29	2.75	184.86	71.82	109.75
ARPC3	889.16	216.39	184.09	206.27	293.98	85.05	161.94	185.13	332	578.41	108.65	108.45	106.67	84.61	377.74	64.15	23.09	14.44	266.28	692.44	150.53	127	179.64	31.61	170.56	77.15	370.88	297.74	232.19	62.27	81.93	251.71	409.3	323.73	176.93	872.84	1370.74	37.18	437.79	203.65	142.74	278.91	393.56	68.64	30.28	260.78	89.77	150.4
ARPC4	695.32	168.71	119.87	197.97	265.53	42.52	121.93	65.04	145.46	316.19	94.82	37.78	43.46	13.02	220.6	53.18	29.65	14.44	143.47	387.2	163.99	51.89	110.49	38.15	221.5	74.74	351.4	246.21	212.45	20.76	58.82	185.41	399.26	334.4	133.5	584.8	905.66	6.94	189.73	105.74	70.84	258.25	355.68	42.63	13.76	218.17	94.9	150.4
ARPC5	292.89	75.19	53.52	87.16	106.14	38.83	129.55	125.68	133.34	161.95	41.48	17.06	11.85	19.53	316.57	21.95	43.8	28.87	36.73	299.31	106.34	56.58	92.45	25.07	132.9	74.74	240.33	186.59	90.36	36.32	31.51	83.15	160.21	128.51	62.77	445.15	685.37	9.91	121.31	50.91	65.8	201.43	117.86	41.35	13.76	157.85	69.25	56.91
ARPC5L	237.13	95.36	56.73	64.33	97.39	38.83	59.06	41.89	182.83	188.95	43.46	29.25	35.56	26.03	133.43	36.29	19.67	43.31	91.82	160.34	62.82	55.84	57.88	19.62	97.46	57.87	141.6	95.65	67.32	25.94	25.21	86.53	100.44	129.06	55.95	357.86	391.64	11.15	100.31	57.44	57.57	144.62	130.49	28.99	24.78	63.62	51.3	60.97
ARPIN	66.91	34.84	9.63	46.9	47.05	20.34	17.15	8.38	19.87	42.42	27.66	19.5	3.95	19.53	29.44	13.5	5.81	57.74	34.43	68.89	10.1	23.23	18.04	16.35	23.63	16.88	52.29	43.79	21.24	46.7	12.6	28.09	51.73	45.39	14.33	52.37	73.43	7.19	41.21	7.18	24.67	15.49	48.41	16.2	5.51	25.81	7.69	20.32
ARPP19	151.2	60.52	49.23	101.27	130.94	55.47	112.41	73.41	108.08	96.4	61.24	42.65	55.31	45.56	163.25	29.54	9.24	28.87	67.72	207.85	46.89	70.42	66.9	23.98	90.08	40.99	136.73	94.98	161.88	46.7	27.31	93.27	158.7	167.34	45.94	357.86	595.62	16.36	169.52	45.69	58.1	154.95	128.38	28.56	19.27	161.75	69.25	73.17
ARRB1	70.84	40.34	34.25	29.47	44.5	42.52	62.87	46.28	63.98	104.11	49.38	32.9	23.7	19.53	128.46	16.88	13.41	28.87	59.68	57.01	38.59	30.64	34.58	19.62	42.09	26.52	75.02	51.53	17.95	10.38	31.51	60.68	59.76	51.13	34.8	157.11	277.41	9.17	71.54	22.85	35.29	30.99	69.45	28.56	22.02	78.03	43.6	52.84
ARRB2	60.35	29.34	21.41	37.35	46.32	14.79	13.34	10.77	42.43	65.55	11.85	23.15	7.9	6.51	39	10.97	8.94	14.44	28.69	57.01	26.47	18.28	31.57	10.9	20.67	12.06	31.18	29.64	18.85	15.57	8.4	33.71	49.22	37.46	22.51	43.64	40.8	6.2	38.1	26.11	26.8	92.97	35.78	14.07	2.75	39.91	17.95	16.26
ARRDC1	210.24	166.88	69.57	85.91	120	40.68	97.16	57.85	159.26	169.67	67.16	67.02	63.21	52.07	156.37	52.33	22.05	28.87	142.32	268.43	54.96	54.11	57.12	22.89	87.86	48.22	188.04	122.6	51.47	31.13	46.21	132.6	135.6	114.56	45.26	226.94	367.16	11.9	110.42	47.65	54.65	103.3	157.85	32.4	30.28	90.93	46.17	48.78
ARRDC2	39.03	38.51	33.18	29.47	30.27	25.88	24.77	11.57	22.9	53.98	45.43	23.15	15.8	6.51	39.38	10.13	16.24	14.44	16.07	45.13	28.49	18.53	36.83	11.99	25.1	9.64	33.13	25.6	18.25	15.57	16.81	33.71	41.68	31.44	32.07	87.28	65.27	10.41	48.21	22.85	23.35	67.14	16.84	14.07	19.27	34.81	17.95	40.65
ARRDC3	151.2	166.88	41.74	64.33	84.26	29.58	53.35	17.56	58.92	80.98	63.21	58.49	90.87	6.51	42.82	49.8	7.45	28.87	72.31	129.46	53.39	58.81	45.1	7.63	17.72	31.34	105.55	66.69	20.65	10.38	23.11	47.2	141.12	101.44	38.21	43.64	106.07	9.67	45.1	39.16	25.73	108.46	248.34	17.48	11.01	54.32	35.91	32.52
ARRDC4	46.25	47.68	29.97	43.16	55.81	31.43	47.63	38.7	40.74	88.69	31.61	32.9	47.41	13.02	79.14	27.85	8.64	43.31	89.53	137.78	23.56	25.45	21.05	29.43	10.34	9.64	89.64	79.49	27.83	15.57	27.31	37.08	70.31	51.95	18.88	148.38	97.91	11.15	61.43	22.19	47.49	30.99	46.3	19.19	16.52	63.02	46.17	28.45
ARRDC5	30.17	23.84	25.69	30.71	40.12	36.98	15.24	6.38	23.91	26.99	11.85	26.81	11.85	26.03	28.67	13.5	9.24	14.44	27.55	45.13	25.13	15.07	32.32	22.89	8.86	16.88	26.63	22.57	9.58	36.32	18.91	31.46	39.17	30.08	26.61	43.64	57.11	15.86	41.99	24.15	31.04	20.66	39.99	19.61	2.75	27.31	20.52	36.58
ARSA	134.8	77.02	46.02	48.97	69.3	46.22	32.39	11.17	56.23	119.54	49.38	41.43	27.66	26.03	32.5	24.48	11.17	14.44	76.9	105.71	22.88	30.14	46.6	8.72	21.41	24.11	67.23	54.9	25.13	31.13	33.61	80.91	95.92	115.66	38.21	96.01	138.71	17.35	80.09	36.55	38.47	61.98	122.07	26.43	27.53	52.22	20.52	32.52
ARSB	96.75	23.84	38.53	27.39	42.67	36.98	22.86	18.75	21.55	46.27	11.85	28.03	11.85	19.53	53.91	11.82	5.51	14.44	27.55	49.88	18.17	25.2	24.05	6.54	11.08	14.47	37.35	24.59	14.06	10.38	27.31	50.57	89.9	80.11	22.29	96.01	81.59	6.94	38.1	21.54	22.55	25.82	42.09	12.36	22.02	57.32	10.26	44.71
ARSD	103.31	75.19	20.34	67.65	67.11	27.73	22.86	17.95	43.1	38.56	45.43	42.65	51.36	6.51	45.5	31.23	8.64	43.31	89.53	134.21	12.79	20.26	22.55	15.26	29.53	21.7	104.25	76.79	49.37	15.57	44.11	33.71	41.68	38.28	20.01	78.56	40.8	6.44	36.55	16.32	25.73	5.16	117.86	17.91	8.26	38.11	25.65	40.65
ARSG	40.01	53.18	37.46	41.5	57.63	48.07	24.77	21.15	55.22	92.54	27.66	26.81	23.7	52.07	49.32	10.97	9.83	43.31	47.06	84.33	21.09	28.66	39.09	16.35	25.84	21.7	39.3	28.63	15.56	15.57	50.42	55.06	67.3	69.72	36.61	87.28	122.39	13.88	45.88	27.41	38.73	46.48	193.62	24.73	13.76	34.81	10.26	36.58
ARSH	28.21	25.67	22.48	27.39	49.24	33.28	15.24	8.78	21.55	30.85	21.73	37.78	7.9	19.53	23.32	4.22	9.68	14.44	21.81	49.88	9.42	17.3	21.8	8.72	11.08	4.82	26.31	17.18	17.35	25.94	25.21	29.22	39.67	27.34	16.6	78.56	65.27	15.12	27.99	18.93	47.76	30.99	44.2	28.14	24.78	21.61	5.13	28.45
ARSJ	38.7	36.68	41.74	23.66	28.45	44.37	15.24	7.98	37.04	57.84	23.7	26.81	11.85	32.54	36.7	17.73	12.81	14.44	30.99	57.01	17.5	19.77	23.3	22.89	13.29	9.64	22.73	17.51	12.57	25.94	42.01	47.2	45.7	41.83	28.66	69.83	89.75	16.85	35.77	22.19	31.31	10.33	61.03	18.76	19.27	28.81	15.39	40.65
ARSK	53.13	25.67	31.04	31.13	37.93	27.73	34.29	9.58	17.85	38.56	19.75	21.93	3.95	32.54	31.73	6.75	6.85	43.31	28.69	53.45	10.1	15.57	21.8	10.9	14.77	9.64	27.61	24.25	6.58	25.94	33.61	23.6	64.79	45.94	19.1	52.37	81.59	11.4	34.21	12.4	31.31	56.81	33.67	17.91	8.26	24.91	2.56	28.45
ARSL	26.57	18.34	10.7	21.58	32.83	40.68	17.15	7.58	19.19	42.42	17.78	20.72	11.85	19.53	29.06	5.91	7.6	28.87	14.92	35.63	13.46	17.79	21.8	20.71	11.08	9.64	40.6	17.85	19.75	20.76	25.21	31.46	80.35	59.61	14.78	26.19	24.48	7.93	33.44	13.71	29.98	30.99	31.57	16.63	11.01	21.01	15.39	32.52
ART3	27.22	20.17	21.41	17.85	20.79	35.13	17.15	8.38	24.92	53.98	9.88	15.84	7.9	26.03	22.94	9.28	7.6	14.44	20.66	28.51	8.52	15.81	21.05	15.26	6.65	12.06	312.75	260.36	10.47	15.57	37.81	30.34	31.14	25.43	19.56	17.46	16.32	11.4	26.44	12.4	25.73	25.82	387.25	13.22	13.76	24.61	10.26	28.45
ART5	41.33	23.84	23.55	26.56	37.2	20.34	19.05	8.38	27.27	69.41	11.85	23.15	3.95	19.53	30.97	11.82	11.17	14.44	19.51	52.26	16.15	19.77	27.81	18.53	9.6	16.88	31.5	25.93	11.97	20.76	25.21	49.44	113	149.84	27.06	52.37	40.8	11.9	41.21	15.01	32.37	25.82	48.41	19.19	16.52	29.11	17.95	44.71
ARTN	31.16	20.17	26.76	25.32	45.23	27.73	17.15	9.18	38.05	42.42	11.85	15.84	27.66	19.53	21.03	12.66	9.98	14.44	25.25	165.09	10.1	11.37	19.54	13.08	11.08	2.41	35.07	34.69	16.16	10.38	31.51	37.08	36.16	36.09	14.78	87.28	73.43	7.93	42.77	13.71	27.33	10.33	42.09	13.64	16.52	21.91	12.82	16.26
ARV1	70.52	80.69	38.53	43.58	71.12	38.83	66.68	42.69	45.79	46.27	41.48	19.5	27.66	6.51	115.46	11.82	9.24	14.44	51.65	125.9	23.56	30.64	25.56	19.62	56.85	24.11	130.88	100.03	36.8	5.19	16.81	56.19	66.79	74.37	24.33	104.74	285.57	11.65	74.65	20.89	41.12	61.98	52.62	16.63	19.27	70.82	25.65	24.39
ARVCF	101.35	64.18	22.48	78.02	101.76	24.04	64.78	23.54	119.53	77.12	43.46	28.03	19.75	26.03	55.06	22.79	10.88	14.44	92.97	195.97	12.79	24.96	18.04	22.89	10.34	12.06	93.86	60.96	23.64	20.76	23.11	31.46	57.75	72.18	16.15	87.28	122.39	11.65	46.66	20.23	24.41	10.33	206.25	21.32	16.52	27.91	20.52	28.45
AS3MT	121.35	31.17	29.97	71.8	93.01	33.28	15.24	9.97	22.56	19.28	15.8	20.72	23.7	13.02	36.7	10.13	5.81	57.74	33.29	68.89	11.22	20.76	12.78	20.71	5.17	7.23	78.92	49.17	18.55	20.76	18.91	34.84	65.79	64.8	16.83	43.64	57.11	11.65	30.33	20.23	28.12	15.49	77.87	17.91	8.26	21.01	10.26	20.32
ASAH1	219.09	247.56	68.5	73.46	116.72	79.5	114.31	59.85	98.99	509	132.35	63.37	79.01	13.02	169.75	72.59	15.5	14.44	188.23	300.49	73.36	38.55	52.62	30.52	90.82	55.45	177	159.99	55.36	15.57	77.72	87.65	156.69	117.3	50.49	305.49	318.21	12.39	144.63	45.69	40.33	144.62	151.53	23.45	33.04	181.26	64.12	56.91
ASAH2B	84.29	38.51	51.37	72.63	120.73	46.22	30.48	16.76	49.83	80.98	27.66	34.12	15.8	26.03	45.5	12.66	9.54	14.44	49.35	100.96	21.09	25.94	32.32	18.53	10.34	16.88	68.85	45.13	29.92	41.51	39.91	69.67	82.36	76.29	28.66	69.83	146.86	17.6	57.54	30.03	37.14	30.99	61.03	22.17	35.79	29.71	35.91	32.52
ASAP1	208.27	40.34	59.94	114.13	133.86	61.01	53.35	49.08	89.9	119.54	23.7	29.25	11.85	13.02	104.76	12.66	11.32	28.87	40.17	86.7	39.26	56.83	48.86	16.35	64.24	43.4	60.73	52.54	55.95	25.94	29.41	77.54	161.71	226.12	45.26	148.38	228.46	11.15	97.98	35.25	44.57	103.3	143.11	30.27	16.52	79.83	51.3	36.58
ASAP2	59.04	62.35	20.34	169.33	197.33	44.37	36.2	28.33	98.32	57.84	31.61	20.72	35.56	26.03	81.05	25.32	6.56	14.44	55.09	130.65	11.44	39.29	13.53	18.53	32.49	12.06	115.29	74.44	58.65	5.19	31.51	38.21	57.25	96.52	16.37	139.65	155.02	11.9	32.66	13.71	29.98	30.99	96.81	14.92	19.27	40.51	12.82	36.58
ASAP3	103.64	44.01	31.04	28.64	49.24	33.28	28.58	11.97	65.32	19.28	67.16	26.81	35.56	6.51	43.59	18.57	10.88	28.87	52.8	79.58	14.81	21.74	35.33	13.08	15.51	7.23	46.44	39.74	23.64	10.38	12.6	15.73	126.56	96.79	22.06	52.37	97.91	12.39	41.99	18.28	23.35	30.99	50.51	20.04	5.51	28.51	10.26	32.52
ASB1	108.23	73.35	49.23	70.14	117.45	27.73	55.25	26.33	73.4	119.54	35.56	23.15	27.66	19.53	79.91	18.57	14.9	57.74	35.58	67.7	30.51	42.25	30.07	16.35	25.84	21.7	234.81	137.76	35.61	31.13	44.11	59.56	103.96	73	37.3	130.93	195.82	22.31	62.21	24.15	38.73	36.15	143.11	25.15	24.78	67.82	33.34	56.91
ASB10	36.08	23.84	34.25	38.18	45.96	38.83	20.96	6.78	24.24	34.7	33.58	29.25	15.8	13.02	30.97	11.82	12.22	57.74	33.29	70.08	17.72	21.74	18.04	19.62	14.77	16.88	41.25	25.93	15.26	20.76	18.91	31.46	42.19	37.19	23.88	34.91	81.59	17.35	48.99	19.58	51.2	36.15	63.14	29.42	24.78	30.31	28.21	44.71
ASB12	36.08	20.17	26.76	32.79	41.95	35.13	13.34	7.98	21.21	38.56	19.75	36.56	7.9	13.02	34.03	9.28	8.49	43.31	20.66	45.13	15.48	13.59	20.29	11.99	22.15	16.88	23.06	25.6	17.06	46.7	39.91	31.46	39.67	39.92	20.47	61.1	48.95	16.11	35.77	21.54	37.67	77.47	61.03	18.33	16.52	29.11	10.26	20.32
ASB13	43.62	23.84	27.83	42.33	48.88	33.28	11.43	17.16	25.25	26.99	13.83	31.68	19.75	13.02	50.85	9.28	7.9	14.44	35.58	78.39	16.6	13.1	18.04	15.26	20.67	4.82	69.5	44.12	21.84	15.57	14.7	30.34	44.7	34.45	19.79	104.74	122.39	9.17	34.21	19.58	28.92	51.65	31.57	16.2	2.75	29.41	12.82	20.32
ASB15	24.6	23.84	25.69	24.07	35.02	24.04	13.34	5.19	23.57	46.27	25.68	29.25	11.85	13.02	24.09	7.6	6.11	14.44	21.81	29.69	12.11	15.81	20.29	8.72	12.55	9.64	29.55	21.89	10.17	31.13	18.91	33.71	27.62	26.25	12.51	8.73	73.43	12.14	34.99	13.05	34.76	15.49	18.94	21.74	35.79	18.01	12.82	36.58
ASB18	41	38.51	32.11	25.73	43.77	29.58	32.39	7.18	26.26	42.42	21.73	31.68	11.85	39.05	27.91	7.6	8.34	57.74	18.36	46.32	12.11	15.57	18.79	10.9	8.86	16.88	27.93	20.21	16.16	41.51	27.31	33.71	31.14	30.9	17.28	34.91	65.27	16.61	43.55	16.32	30.51	30.99	35.78	17.91	16.52	21.61	15.39	24.39
ASB3	50.51	38.51	37.46	26.98	40.12	29.58	28.58	17.16	36.03	38.56	23.7	36.56	3.95	32.54	50.47	13.5	16.39	14.44	32.14	51.07	21.09	22.48	33.82	14.17	11.08	19.29	43.84	26.61	26.03	41.51	29.41	42.7	52.23	36.91	24.33	78.56	138.71	12.89	48.99	21.54	36.61	51.65	54.72	18.33	19.27	37.81	20.52	44.71
ASB4	43.29	34.84	34.25	43.99	55.44	31.43	24.77	9.58	33.33	26.99	27.66	34.12	11.85	32.54	24.85	17.73	12.66	14.44	42.47	68.89	15.48	17.54	20.29	17.44	11.08	7.23	44.49	28.97	19.75	25.94	23.11	44.95	60.77	60.7	22.51	52.37	57.11	19.33	46.66	15.67	42.18	36.15	52.62	24.73	30.28	28.81	15.39	24.39
ASB6	94.46	56.85	27.83	55.2	74.04	36.98	41.91	29.92	63.3	65.55	45.43	30.46	23.7	13.02	89.85	22.79	14.15	57.74	41.32	124.71	33.88	39.78	34.58	18.53	39.87	24.11	141.27	96.33	48.17	5.19	48.32	68.55	150.16	88.32	30.93	104.74	212.14	12.89	60.65	22.85	38.2	36.15	193.62	19.61	22.02	42.01	28.21	36.58
ASB8	44.61	25.67	31.04	36.52	41.22	29.58	28.58	16.76	34.68	50.13	23.7	17.06	7.9	6.51	55.06	10.97	10.13	43.31	27.55	74.83	20.64	20.76	32.32	7.63	12.55	21.7	37.02	32.33	26.03	5.19	25.21	39.33	53.74	33.63	23.2	61.1	106.07	7.93	43.55	15.67	22.29	41.32	58.93	18.76	16.52	37.21	20.52	36.58
ASCC1	108.89	49.51	22.48	46.07	62.01	22.19	36.2	26.73	38.39	50.13	23.7	14.62	23.7	39.05	75.32	8.44	7.15	28.87	41.32	85.52	18.4	14.33	20.29	14.17	21.41	16.88	59.76	38.73	37.7	31.13	8.4	48.32	88.89	68.9	27.97	96.01	163.18	10.66	41.21	16.32	25.73	41.32	69.45	14.5	11.01	37.21	20.52	20.32
ASCC2	88.23	42.18	34.25	41.09	61.28	33.28	34.29	25.93	45.79	61.7	25.68	29.25	27.66	13.02	79.52	26.17	7.6	57.74	43.62	99.77	19.29	23.47	25.56	8.72	24.37	16.88	70.15	36.71	35.31	10.38	23.11	35.96	76.84	54.14	27.29	148.38	195.82	11.15	75.43	24.8	30.51	46.48	130.49	21.74	16.52	47.72	23.08	48.78
ASCC3	678.92	78.85	62.08	75.53	154.29	22.19	106.69	68.23	69.7	161.95	39.51	24.37	35.56	32.54	174.34	29.54	11.92	43.31	56.24	175.78	61.24	115.39	62.39	19.62	78.26	38.58	176.67	122.26	125.67	10.38	35.71	86.53	229.01	238.15	64.59	279.31	448.75	10.66	120.53	40.47	39.27	103.3	122.07	27.71	11.01	128.44	66.69	48.78
ASCL1	32.47	25.67	32.11	175.14	269.91	38.83	9.53	8.38	29.29	30.85	11.85	24.37	11.85	13.02	22.18	5.06	9.83	14.44	17.22	99.77	11.22	18.78	27.81	18.53	10.34	7.23	27.61	17.18	13.17	10.38	33.61	37.08	64.79	131.24	22.51	17.46	57.11	14.62	36.55	13.05	30.51	41.32	52.62	21.32	8.26	29.11	23.08	16.26
ASCL2	33.13	36.68	36.39	24.07	39.03	35.13	32.39	10.77	254.89	188.95	25.68	30.46	27.66	6.51	30.2	14.35	8.49	43.31	60.83	68.89	16.38	82.53	39.84	15.26	79.74	9.64	28.25	16.84	31.42	10.38	39.91	64.05	39.67	39.65	18.88	270.58	318.21	13.88	96.42	26.76	33.16	25.82	25.26	21.74	22.02	46.82	20.52	40.65
ASCL4	50.18	45.85	41.74	48.56	62.74	49.92	20.96	12.37	40.74	30.85	19.75	32.9	7.9	13.02	42.82	16.88	14.45	14.44	32.14	59.39	18.4	28.91	20.29	8.72	10.34	7.23	40.6	24.92	61.04	25.94	50.42	71.92	58.26	43.47	29.34	26.19	122.39	22.31	48.21	28.07	45.63	36.15	42.09	31.98	22.02	159.95	46.17	28.45
ASCL5	37.06	42.18	37.46	34.45	62.01	44.37	13.34	17.95	28.62	69.41	29.63	21.93	19.75	32.54	35.94	16.04	11.03	57.74	27.55	48.7	19.07	22.98	25.56	10.9	12.55	4.82	40.6	26.94	23.94	25.94	46.21	66.3	49.22	33.9	21.83	78.56	65.27	13.14	48.99	24.15	45.63	41.32	56.82	25.15	13.76	32.41	25.65	40.65
ASDURF	143.66	38.51	59.94	79.68	107.6	38.83	47.63	24.74	96.3	104.11	13.83	40.21	7.9	19.53	92.52	17.73	15.94	28.87	52.8	175.78	31.63	37.06	30.82	33.79	33.96	14.47	131.53	73.76	26.03	25.94	39.91	65.18	113.5	98.98	37.3	122.2	130.55	22.8	75.43	33.94	36.08	56.81	117.86	21.74	22.02	55.22	35.91	48.78
ASF1A	89.87	36.68	54.59	83	112.34	53.62	41.91	32.32	41.08	61.7	35.56	28.03	19.75	52.07	103.61	16.04	20.41	57.74	44.76	154.4	34.55	35.58	51.11	20.71	28.06	48.22	115.62	66.02	35.01	25.94	31.51	43.82	118.02	100.07	44.35	87.28	81.59	9.67	64.54	32.64	35.29	72.31	115.75	23.45	35.79	62.72	23.08	40.65
ASF1B	113.48	18.34	38.53	57.69	101.76	42.52	45.72	17.95	70.37	77.12	23.7	31.68	7.9	6.51	59.26	19.41	15.64	57.74	41.32	104.52	32.3	36.82	35.33	19.62	52.42	26.52	72.1	46.48	33.81	51.89	42.01	82.03	65.79	78.75	28.2	122.2	146.86	18.84	107.31	32.64	44.04	30.99	86.29	29.42	22.02	59.72	20.52	12.19
ASGR1	62.97	23.84	25.69	38.18	45.23	38.83	13.34	7.18	28.62	34.7	23.7	31.68	15.8	6.51	26.76	10.97	9.54	28.87	32.14	57.01	13.91	21.74	24.8	20.71	13.29	7.23	23.38	19.2	15.26	5.19	16.81	41.58	71.82	65.9	18.65	87.28	65.27	14.87	48.21	17.62	33.69	41.32	29.46	23.87	11.01	30.91	10.26	40.65
ASGR2	50.84	31.17	34.25	38.6	56.9	53.62	22.86	6.78	32.32	57.84	31.61	28.03	11.85	6.51	38.62	21.1	10.43	57.74	34.43	35.63	17.5	25.45	21.8	31.61	7.38	7.23	32.15	16.17	19.15	5.19	33.61	40.45	44.19	45.12	25.02	61.1	89.75	18.34	55.99	20.89	44.04	20.66	46.3	26.43	13.76	31.81	23.08	28.45
ASH1L	205.64	89.86	64.22	93.8	146.63	40.68	156.22	140.05	111.79	115.68	80.99	45.09	39.51	19.53	320.77	32.07	10.88	14.44	84.93	290.99	63.04	68.2	63.14	26.16	100.41	53.04	333.53	210.84	76.6	15.57	35.71	97.76	169.25	136.17	64.59	209.48	310.05	12.39	143.86	56.79	54.12	77.47	242.03	29.42	11.01	145.85	56.43	73.17
ASH2L	93.47	38.51	27.83	63.08	86.81	36.98	22.86	31.12	38.39	57.84	33.58	31.68	19.75	26.03	71.88	25.32	11.62	43.31	64.28	160.34	26.25	48.43	40.59	19.62	50.21	9.64	102.63	71.4	45.18	41.51	25.21	52.81	92.91	92.69	37.52	122.2	277.41	11.9	72.32	28.72	42.45	46.48	44.2	26.43	16.52	54.32	23.08	28.45
ASIC1	64.61	71.52	32.11	39.43	63.83	49.92	13.34	12.77	37.37	50.13	27.66	32.9	15.8	26.03	36.7	16.88	12.81	14.44	49.35	96.21	19.52	29.65	18.04	23.98	24.37	9.64	40.6	25.6	18.25	31.13	44.11	57.31	65.29	68.63	28.66	26.19	81.59	14.87	52.88	29.37	38.2	41.32	79.97	24.3	8.26	34.21	15.39	28.45
ASIC3	57.07	42.18	34.25	41.09	55.08	35.13	40.01	10.77	37.71	57.84	29.63	28.03	7.9	13.02	33.26	16.04	21.31	57.74	37.88	57.01	21.09	21.5	27.81	17.44	15.51	19.29	37.02	31.32	22.14	41.51	23.11	42.7	60.27	40.19	21.61	104.74	138.71	14.62	46.66	22.85	43.51	36.15	69.45	31.12	33.04	39.61	20.52	48.78
ASL	117.75	93.52	42.81	58.1	76.6	77.65	53.35	31.12	53.2	61.7	37.53	49.96	27.66	32.54	95.96	30.39	23.69	72.18	79.2	148.47	35.89	38.05	47.35	16.35	29.53	21.7	102.63	77.8	35.91	46.7	58.82	66.3	114	106.09	40.94	130.93	203.98	15.86	69.98	30.68	48.02	77.47	109.44	33.25	16.52	70.82	15.39	36.58
ASMTL	234.51	36.68	44.95	36.11	57.99	35.13	19.05	11.17	29.29	53.98	37.53	25.59	23.7	32.54	39.38	18.57	10.58	14.44	47.06	115.21	27.15	37.8	34.58	18.53	34.7	14.47	47.09	31.66	27.83	10.38	27.31	46.07	190.34	145.74	36.16	43.64	171.34	16.11	48.99	27.41	32.9	61.98	65.24	20.04	13.76	61.82	33.34	32.52
ASNS	215.16	49.51	58.87	117.04	140.79	64.71	47.63	39.1	102.36	88.69	33.58	49.96	23.7	26.03	102.46	20.26	19.82	57.74	44.76	235.17	43.3	33.85	42.84	19.62	59.07	31.34	154.91	100.03	94.25	25.94	31.51	76.41	195.86	120.85	45.26	192.02	179.5	26.02	123.64	48.95	73.49	61.98	109.44	44.77	24.78	54.62	25.65	32.52
ASNSD1	132.83	25.67	27.83	44.41	60.55	27.73	34.29	18.75	62.63	38.56	25.68	23.15	3.95	13.02	49.32	9.28	7.75	14.44	34.43	123.52	22.43	28.91	23.3	10.9	25.84	9.64	123.09	75.78	21.54	25.94	18.91	51.69	87.39	67.26	23.88	122.2	97.91	11.15	69.21	26.76	29.98	20.66	67.35	11.08	13.76	39.61	12.82	24.39
ASPDH	50.18	25.67	24.62	48.97	61.64	36.98	26.67	6.78	33	61.7	11.85	28.03	11.85	19.53	41.67	15.19	13.56	28.87	24.1	73.64	14.81	26.69	29.31	10.9	25.84	19.29	43.84	25.93	20.35	15.57	16.81	48.32	56.25	58.24	25.24	52.37	73.43	16.11	40.44	13.71	35.82	25.82	67.35	16.63	19.27	35.41	17.95	28.45
ASPH	186.95	212.72	59.94	187.18	258.6	120.18	85.73	53.47	80.47	123.39	142.23	82.86	102.72	13.02	170.14	70.06	20.71	57.74	113.63	427.58	41.73	123.29	68.4	50.14	20.67	62.69	266.31	163.69	70.02	51.89	67.22	93.27	262.66	193.04	45.71	43.64	89.75	12.39	185.85	34.59	44.84	170.44	311.48	29.42	16.52	91.53	23.08	85.36
ASPHD1	53.13	33.01	34.25	34.45	46.69	48.07	15.24	9.58	29.97	50.13	15.8	21.93	11.85	19.53	27.53	25.32	14.15	43.31	33.29	42.76	21.99	18.04	21.8	13.08	18.46	9.64	27.61	22.23	25.43	31.13	42.01	40.45	45.7	41.29	22.06	52.37	48.95	14.62	32.66	20.89	36.61	46.48	54.72	29.84	22.02	36.91	7.69	28.45
ASPM	255.17	27.51	27.83	53.95	97.39	27.73	43.82	28.73	49.83	77.12	15.8	20.72	11.85	13.02	105.52	8.44	6.41	28.87	17.22	197.16	17.27	70.17	26.31	11.99	46.52	7.23	79.57	58.27	27.83	20.76	33.61	33.71	101.45	104.45	14.1	139.65	106.07	8.43	69.21	26.76	40.33	36.15	67.35	23.02	11.01	52.82	10.26	28.45
ASPN	25.91	14.67	29.97	12.04	21.52	18.49	19.05	7.98	18.52	11.57	5.93	17.06	7.9	19.53	27.15	12.66	5.96	14.44	14.92	39.19	9.42	9.64	18.04	40.33	7.38	14.47	17.21	11.79	10.47	15.57	21.01	31.46	23.1	17.77	11.6	43.64	40.8	9.91	32.66	10.44	18.04	77.47	44.2	11.94	13.76	14.4	7.69	73.17
ASPRV1	41.98	40.34	32.11	34.45	58.72	51.77	20.96	9.97	34.34	42.42	15.8	28.03	19.75	13.02	25.23	21.1	11.47	14.44	27.55	54.64	14.81	18.28	21.8	19.62	11.08	16.88	33.45	25.6	17.06	5.19	39.91	47.2	45.2	50.04	25.93	43.64	89.75	19.83	52.1	17.62	36.61	15.49	54.72	22.6	24.78	35.41	17.95	24.39
ASPSCR1	172.85	75.19	40.67	104.59	156.47	70.26	81.92	42.29	139.4	107.97	59.26	38.99	31.61	45.56	139.93	31.23	23.24	43.31	82.64	197.16	39.93	59.3	42.84	28.34	47.99	24.11	87.36	59.62	61.04	46.7	56.72	58.43	150.66	130.97	44.8	192.02	236.62	18.34	115.08	30.03	59.43	82.64	260.97	43.91	16.52	79.23	23.08	32.52
ASRGL1	74.12	44.01	19.27	51.46	66.02	25.88	20.96	7.98	54.55	23.14	15.8	21.93	15.8	19.53	28.29	28.7	7.6	14.44	52.8	67.7	10.54	12.85	12.78	10.9	5.91	7.23	32.15	14.82	10.17	15.57	16.81	29.22	39.67	61.25	14.1	43.64	73.43	8.67	49.77	13.05	26	15.49	18.94	15.35	19.27	15.61	12.82	28.45
ASS1	124.63	163.21	89.91	133.22	157.93	116.48	43.82	25.93	87.88	119.54	41.48	79.21	63.21	52.07	82.97	55.71	19.22	14.44	99.86	130.65	35.45	64.98	72.91	27.25	16.98	26.52	78.59	68.71	34.41	93.4	96.63	119.11	116.01	107.46	65.95	192.02	252.93	50.81	88.65	52.87	106.92	61.98	151.53	72.9	49.55	53.72	20.52	36.58
ASTE1	67.56	31.17	41.74	51.46	61.28	27.73	11.43	17.56	34.01	69.41	21.73	29.25	3.95	39.05	43.2	10.13	12.52	28.87	29.84	71.26	19.74	18.28	33.82	20.71	16.24	21.7	50.66	29.64	20.05	20.76	29.41	42.7	55.75	47.03	24.79	34.91	24.48	10.41	45.1	28.72	28.12	30.99	63.14	16.63	22.02	28.81	23.08	20.32
ASTL	49.85	49.51	25.69	26.15	46.69	22.19	19.05	7.58	31.99	23.14	23.7	63.37	15.8	32.54	29.06	15.19	8.64	28.87	36.73	51.07	15.7	17.3	22.55	14.17	16.24	12.06	23.71	21.22	14.96	15.57	12.6	29.22	46.2	31.72	24.33	8.73	81.59	17.35	35.77	11.75	31.57	25.82	23.15	11.51	22.02	30.31	10.26	24.39
ASTN1	20.99	12.84	18.2	31.13	38.3	24.04	15.24	8.38	14.14	46.27	17.78	21.93	3.95	13.02	20.65	9.28	3.43	14.44	9.18	48.7	6.28	6.67	8.27	8.72	8.12	16.88	74.37	42.78	8.08	15.57	23.11	24.72	24.61	23.51	12.96	34.91	57.11	6.2	21.77	7.83	23.88	10.33	63.14	16.63	16.52	16.81	10.26	44.71
ASTN2	92.82	56.85	37.46	53.12	77.33	42.52	36.2	11.17	37.37	26.99	27.66	29.25	19.75	32.54	29.82	16.88	10.58	43.31	53.95	65.32	17.5	96.86	35.33	9.81	9.6	31.34	86.71	46.14	21.24	20.76	27.31	42.7	84.37	80.66	27.06	52.37	57.11	11.4	57.54	20.23	35.55	30.99	42.09	23.87	11.01	31.81	15.39	32.52
ASXL1	233.52	66.02	47.09	52.71	77.33	46.22	83.83	42.29	137.04	127.25	29.63	32.9	31.61	6.51	135.34	17.73	12.37	57.74	45.91	112.83	32.75	39.78	37.58	17.44	28.8	31.34	151.02	114.85	53.56	41.51	29.41	59.56	104.96	94.06	37.98	96.01	195.82	14.62	83.98	31.98	45.37	51.65	134.69	22.17	8.26	58.22	28.21	28.45
ASXL2	146.61	42.18	32.11	63.5	79.15	24.04	55.25	37.51	23.91	57.84	33.58	21.93	23.7	6.51	90.61	15.19	5.81	14.44	45.91	65.32	32.08	37.31	32.32	14.17	29.53	21.7	112.69	73.09	38	5.19	16.81	61.8	73.32	68.36	30.02	139.65	138.71	15.12	58.32	35.9	23.08	20.66	79.97	18.33	8.26	35.71	10.26	8.13
ASXL3	101.67	22.01	23.55	49.39	66.38	12.94	17.15	8.78	22.56	50.13	11.85	17.06	11.85	6.51	26	10.13	7.9	14.44	16.07	93.83	13.68	15.32	12.78	11.99	7.38	12.06	19.49	14.15	11.37	20.76	29.41	19.1	46.2	57.15	15.69	43.64	138.71	10.16	28.77	4.57	28.92	15.49	42.09	21.32	22.02	24.01	5.13	32.52
ATAD1	86.92	42.18	17.12	57.27	63.83	24.04	26.67	18.75	28.28	30.85	37.53	18.28	39.51	26.03	58.88	15.19	6.7	14.44	42.47	76.01	18.17	7.66	21.8	17.44	25.1	21.7	71.45	49.51	37.7	36.32	16.81	43.82	68.8	57.69	20.47	104.74	187.66	9.91	55.21	17.62	14.86	20.66	71.56	14.07	11.01	39.01	30.78	32.52
ATAD2	241.72	55.01	49.23	78.44	149.54	42.52	55.25	33.52	140.41	77.12	31.61	28.03	27.66	32.54	102.08	21.95	11.03	14.44	30.99	210.23	38.81	100.81	39.84	18.53	101.89	16.88	160.11	92.96	49.07	20.76	33.61	56.19	102.95	122.49	31.38	314.22	424.28	14.13	122.86	37.86	42.18	41.32	187.31	24.3	16.52	78.93	41.04	44.71
ATAD2B	220.4	44.01	31.04	63.5	93.37	25.88	38.1	21.94	43.1	38.56	21.73	19.5	3.95	13.02	70.73	14.35	9.24	28.87	36.73	54.64	26.47	28.66	21.05	8.72	19.2	9.64	93.86	61.97	23.94	10.38	42.01	49.44	68.8	69.72	30.25	69.83	114.23	11.15	54.43	20.23	25.47	36.15	73.66	14.07	19.27	37.81	15.39	28.45
ATAD3A	348.32	119.2	74.92	124.51	196.6	46.22	87.64	47.88	196.3	208.23	75.06	60.93	23.7	6.51	132.67	54.86	22.5	14.44	137.73	391.95	64.83	85.74	65.39	37.06	152.84	57.87	391.02	274.5	131.66	41.51	130.24	125.86	204.4	202.06	59.81	663.36	718	14.38	203.73	62.01	86.22	185.94	210.46	48.18	5.51	131.44	61.56	56.91
ATAD3C	60.35	55.01	40.67	47.73	76.6	81.35	26.67	9.18	60.27	77.12	25.68	41.43	39.51	19.53	21.03	22.79	13.86	14.44	55.09	71.26	19.52	31.63	36.83	29.43	14.03	12.06	71.77	45.13	28.73	62.27	67.22	74.17	56.75	57.42	39.34	43.64	57.11	24.04	62.21	28.07	80.65	61.98	63.14	49.46	27.53	41.41	15.39	36.58
ATAT1	75.11	31.17	21.41	98.78	136.78	14.79	66.68	41.5	67.68	30.85	25.68	17.06	7.9	6.51	112.02	16.04	7	57.74	36.73	147.28	13.24	24.96	13.53	8.72	20.67	7.23	137.38	83.53	20.95	10.38	12.6	29.22	75.33	82.85	15.01	61.1	155.02	4.46	29.55	10.44	19.1	20.66	132.59	9.38	2.75	32.11	17.95	28.45
ATCAY	69.53	31.17	25.69	101.27	78.42	25.88	34.29	8.78	19.19	57.84	19.75	23.15	15.8	6.51	26.38	13.5	7.3	14.44	18.36	41.57	10.77	11.86	12.03	14.17	5.17	16.88	23.38	16.84	14.96	51.89	27.31	33.71	58.26	62.61	18.88	26.19	48.95	14.38	38.1	20.89	39.27	36.15	48.41	23.45	24.78	27.91	17.95	24.39
ATE1	99.71	53.18	25.69	52.29	80.24	11.09	19.05	8.38	48.82	73.26	23.7	28.03	7.9	6.51	37.47	12.66	7.6	14.44	40.17	84.33	17.95	21	22.55	14.17	14.03	7.23	88.99	64.33	23.94	20.76	14.7	52.81	92.41	86.68	23.88	96.01	97.91	10.91	64.54	17.62	24.67	15.49	84.18	14.92	19.27	38.41	30.78	16.26
ATF1	122.99	60.52	28.9	36.52	57.63	27.73	26.67	23.54	49.83	84.83	31.61	21.93	15.8	6.51	58.11	21.1	8.64	28.87	59.68	103.33	20.19	27.67	28.56	8.72	35.44	7.23	87.36	57.59	41.59	15.57	21.01	43.82	77.84	63.16	32.52	165.84	220.3	11.9	63.76	21.54	26	67.14	113.65	11.51	19.27	51.32	23.08	28.45
ATF2	209.58	66.02	51.37	94.21	133.86	68.41	68.59	31.92	84.51	96.4	63.21	45.09	19.75	19.53	126.17	17.73	25.63	43.31	57.39	187.66	49.58	40.52	59.38	18.53	29.53	24.11	87.04	60.96	29.32	41.51	67.22	83.15	130.58	122.49	52.53	139.65	146.86	26.27	87.87	42.43	54.92	72.31	113.65	29.84	49.55	83.13	35.91	36.58
ATF3	95.77	476.79	35.32	74.29	98.12	42.52	28.58	12.77	97.98	123.39	27.66	104.8	244.95	32.54	48.56	28.7	8.79	43.31	414.34	119.96	16.15	29.9	23.3	16.35	13.29	19.29	568.66	572.24	55.65	25.94	31.51	58.43	109.48	84.76	20.47	104.74	138.71	15.12	70.76	19.58	54.12	20.66	117.86	30.7	8.26	42.61	17.95	44.71
ATF4	1062.33	429.11	119.87	248.18	377.87	122.03	493.44	411.36	654.23	401.03	276.55	147.45	102.72	91.12	909.56	70.9	38.59	57.74	255.95	922.86	141.56	238.93	163.86	46.87	352.92	151.9	775.86	508.92	380.91	51.89	94.53	328.12	709.12	514.04	123.49	951.39	1558.4	23.05	562.2	161.22	159.71	552.65	1231.19	86.55	22.02	317.2	117.98	146.33
ATF5	258.45	42.18	32.11	26.15	39.76	24.04	116.22	104.54	42.76	246.79	31.61	14.62	23.7	6.51	242.01	14.35	7.3	14.44	39.02	193.6	29.16	279.2	57.88	14.17	141.76	38.58	65.6	51.87	315.98	10.38	8.4	98.89	163.22	73.28	20.01	453.88	579.3	8.43	224.73	40.47	160.51	108.46	82.08	93.37	5.51	242.48	123.11	85.36
ATF6	48.87	29.34	27.83	31.54	44.13	20.34	32.39	26.73	26.6	23.14	25.68	21.93	15.8	6.51	79.52	11.82	4.92	43.31	27.55	80.77	17.95	13.34	24.8	7.63	25.1	16.88	86.39	53.22	19.45	15.57	18.91	33.71	46.2	42.65	20.92	69.83	163.18	6.44	43.55	18.28	24.14	67.14	65.24	9.38	11.01	43.81	15.39	16.26
ATF6B	184.33	60.52	35.32	124.92	164.13	40.68	104.78	73.02	101.69	154.24	51.36	30.46	51.36	6.51	176.64	28.7	14.15	14.44	98.71	199.54	51.6	43.73	46.6	21.8	56.85	21.7	245.2	150.89	55.36	25.94	27.31	65.18	159.2	145.74	50.94	244.39	285.57	13.63	101.09	37.86	43.51	87.8	277.81	25.58	5.51	90.03	61.56	32.52
ATF7	111.51	97.19	50.3	59.76	91.55	46.22	93.35	46.28	92.93	96.4	63.21	46.31	27.66	13.02	144.52	31.23	14.45	14.44	72.31	146.09	32.98	52.88	43.6	18.53	33.96	28.93	147.12	100.37	47.88	25.94	31.51	95.52	169.75	114.56	36.16	130.93	252.93	18.34	98.75	39.82	35.02	67.14	189.41	19.19	8.26	69.62	51.3	65.04
ATF7IP	381.77	106.36	100.61	139.03	168.15	31.43	200.04	142.84	114.48	134.96	92.84	43.87	47.41	26.03	322.69	37.98	15.79	14.44	92.97	306.43	105.89	71.65	94.71	26.16	107.06	89.21	306.9	203.77	66.73	10.38	39.91	125.86	337.99	307.6	101.2	453.88	571.14	8.43	191.29	63.31	48.82	113.63	319.9	24.3	13.76	148.55	53.86	56.91
ATF7IP2	46.25	40.34	35.32	41.92	70.03	48.07	28.58	29.53	19.19	30.85	27.66	17.06	7.9	6.51	58.5	6.75	8.79	14.44	51.65	28.51	19.52	29.65	21.05	10.9	22.89	24.11	44.17	27.62	58.35	36.32	29.41	59.56	65.29	50.86	25.7	61.1	138.71	12.89	104.2	30.68	27.86	36.15	42.09	18.33	16.52	54.92	17.95	20.32
ATG101	102.66	102.69	54.59	43.99	62.01	38.83	59.06	52.67	87.21	111.82	47.41	30.46	63.21	13.02	125.4	20.26	14.9	14.44	81.49	110.46	26.02	37.06	26.31	22.89	88.6	28.93	119.51	74.44	57.15	25.94	21.01	56.19	108.98	78.75	32.52	165.84	269.25	13.63	106.53	28.72	52	92.97	147.32	30.7	11.01	65.72	41.04	60.97
ATG12	173.17	47.68	47.09	79.68	102.13	46.22	43.82	33.52	51.52	84.83	47.41	30.46	43.46	32.54	97.88	19.41	14.3	28.87	45.91	111.65	41.73	55.84	48.86	22.89	45.04	31.34	75.35	52.21	42.49	25.94	39.91	68.55	128.06	117.57	45.48	200.75	195.82	17.35	99.53	38.51	42.98	98.13	88.39	26.01	22.02	79.53	35.91	40.65
ATG13	52.15	31.17	22.48	22	32.83	14.79	11.43	9.58	27.27	23.14	13.83	10.97	11.85	6.51	45.88	13.5	7.45	14.44	28.69	65.32	14.58	21.5	11.27	10.9	7.38	7.23	37.02	29.98	12.87	5.19	21.01	35.96	47.71	38.01	14.1	52.37	81.59	7.44	37.32	9.79	18.04	30.99	25.26	12.36	8.26	28.51	7.69	20.32
ATG14	158.09	67.85	51.37	70.14	105.78	73.95	53.35	38.3	59.26	53.98	71.11	64.58	39.51	32.54	113.55	27.85	52.6	158.79	63.13	152.03	52.72	56.34	46.6	44.69	72.36	45.81	124.06	79.82	55.06	31.13	75.62	71.92	138.61	107.46	55.04	253.12	424.28	13.38	108.86	33.29	57.57	98.13	145.22	33.25	38.54	72.02	12.82	56.91
ATG16L1	55.76	45.85	16.05	26.56	39.39	22.19	13.34	13.57	38.72	50.13	17.78	29.25	3.95	6.51	30.97	10.97	5.81	14.44	26.4	53.45	14.81	20.26	19.54	16.35	12.55	9.64	52.61	30.99	15.56	10.38	23.11	25.85	46.71	31.44	20.24	69.83	73.43	11.15	33.44	18.28	19.1	41.32	52.62	11.94	8.26	27.01	5.13	28.45
ATG16L2	126.6	31.17	38.53	24.07	38.3	29.58	36.2	15.56	28.28	30.85	19.75	26.81	27.66	26.03	47.79	12.66	8.94	14.44	19.51	65.32	31.41	17.79	30.07	15.26	19.94	21.7	29.55	19.2	17.35	25.94	21.01	32.59	51.73	48.94	35.25	78.56	65.27	8.18	45.1	19.58	29.71	46.48	58.93	19.61	8.26	45.91	41.04	32.52
ATG2A	92.16	80.69	36.39	39.43	55.08	35.13	43.82	27.93	44.45	61.7	29.63	47.52	31.61	19.53	79.14	19.41	16.54	14.44	42.47	102.14	25.35	29.16	36.08	14.17	25.84	21.7	66.58	48.5	18.25	36.32	31.51	57.31	84.87	60.15	27.06	61.1	155.02	11.15	132.19	30.03	35.55	61.98	90.5	17.05	11.01	55.82	30.78	56.91
ATG2B	112.5	49.51	39.6	77.19	106.14	22.19	28.58	23.94	27.61	53.98	39.51	23.15	15.8	32.54	57.73	28.7	9.68	43.31	56.24	110.46	33.88	21.25	39.09	17.44	27.32	26.52	77.29	41.43	24.84	25.94	14.7	48.32	111.99	81.48	35.48	69.83	114.23	16.11	60.65	25.46	24.14	36.15	141.01	14.92	8.26	52.52	20.52	52.84
ATG3	121.35	75.19	26.76	72.21	94.83	25.88	38.1	50.67	109.43	173.52	61.24	30.46	47.41	6.51	135.34	19.41	9.98	14.44	73.46	206.66	54.74	55.84	39.84	15.26	47.99	38.58	148.42	108.45	69.42	10.38	21.01	50.57	146.65	98.71	34.11	305.49	726.16	3.72	89.42	35.9	29.45	144.62	109.44	20.89	2.75	71.42	30.78	28.45
ATG4A	40.34	51.35	28.9	28.22	51.06	31.43	17.15	13.96	24.58	57.84	21.73	31.68	3.95	19.53	37.47	19.41	8.19	14.44	33.29	51.07	21.76	20.01	25.56	17.44	20.67	14.47	45.47	23.91	14.96	20.76	37.81	25.85	45.2	35.27	20.01	78.56	171.34	9.67	40.44	24.15	44.84	92.97	44.2	21.32	13.76	33.91	7.69	16.26
ATG4B	395.22	108.2	51.37	126.17	193.31	33.28	112.41	81	194.62	131.11	57.29	28.03	15.8	19.53	172.05	35.45	14.15	43.31	66.57	117.58	41.05	52.88	48.11	22.89	55.38	28.93	213.7	153.59	54.76	20.76	37.81	93.27	172.76	163.78	45.26	139.65	285.57	14.62	124.42	28.72	40.06	61.98	254.66	20.46	13.76	134.44	43.6	44.71
ATG4C	93.15	47.68	49.23	46.07	64.92	29.58	45.72	24.34	44.45	61.7	33.58	17.06	7.9	19.53	71.88	19.41	8.94	43.31	29.84	64.14	33.65	28.17	24.05	21.8	41.35	31.34	115.62	67.03	28.13	10.38	25.21	52.81	95.92	67.54	40.48	148.38	122.39	12.39	68.43	32.64	36.35	36.15	75.77	24.73	2.75	39.91	20.52	24.39
ATG4D	91.18	71.52	23.55	69.31	107.23	51.77	43.82	49.48	73.07	96.4	49.38	26.81	7.9	13.02	123.49	34.61	17.73	57.74	56.24	188.85	30.29	62.51	35.33	18.53	44.3	33.75	77.29	54.56	42.49	15.57	42.01	84.28	96.42	83.94	35.02	427.69	481.39	13.63	111.2	35.25	40.06	98.13	126.28	25.15	8.26	90.93	20.52	40.65
ATG5	127.58	60.52	44.95	70.14	93.74	29.58	57.16	40.7	47.48	69.41	29.63	25.59	11.85	32.54	119.67	32.07	8.64	28.87	74.61	99.77	37.46	39.04	38.33	15.26	64.97	28.93	146.47	93.97	66.73	15.57	33.61	53.94	131.08	105.27	37.07	122.2	187.66	13.88	99.53	39.16	34.49	51.65	134.69	16.2	24.78	69.32	35.91	69.1
ATG7	67.56	51.35	37.46	53.95	83.89	31.43	40.01	14.36	31.65	53.98	33.58	20.72	23.7	13.02	46.26	12.66	7.75	28.87	40.17	68.89	27.37	20.26	30.07	20.71	25.1	24.11	62.35	53.89	27.23	41.51	29.41	52.81	57.75	51.95	26.38	96.01	163.18	8.92	50.54	19.58	25.2	61.98	77.87	10.66	11.01	48.62	25.65	32.52
ATG9A	190.89	51.35	49.23	65.99	82.8	57.31	59.06	31.12	84.85	69.41	45.43	28.03	47.41	39.05	99.79	24.48	12.07	14.44	56.24	97.39	30.29	47.19	42.84	18.53	42.09	24.11	130.23	86.22	22.14	15.57	46.21	69.67	150.66	94.6	40.48	183.3	195.82	17.35	83.98	28.07	33.96	25.82	96.81	17.91	19.27	66.62	25.65	36.58
ATG9B	36.08	29.34	35.32	42.75	47.42	35.13	22.86	6.78	29.29	34.7	19.75	35.34	15.8	6.51	29.44	12.66	15.94	28.87	43.62	71.26	18.4	27.67	21.8	18.53	14.77	12.06	40.6	32.33	20.35	15.57	23.11	39.33	47.71	39.65	25.24	61.1	163.18	11.4	43.55	25.46	39	30.99	77.87	34.96	16.52	27.91	15.39	28.45
ATIC	409.32	71.52	47.09	78.02	116.72	22.19	68.59	49.48	135.36	123.39	27.66	24.37	19.75	19.53	170.9	17.73	8.79	57.74	47.06	153.22	38.14	39.53	33.82	20.71	77.53	33.75	252.02	179.52	44.58	5.19	37.81	77.54	133.59	159.68	41.16	445.15	758.8	15.86	167.18	39.82	58.1	61.98	126.28	28.14	13.76	91.53	43.6	36.58
ATL1	31.16	45.85	24.62	37.77	47.42	25.88	26.67	11.57	17.17	23.14	41.48	20.72	19.75	13.02	31.73	7.6	16.54	28.87	28.69	53.45	15.48	20.26	20.29	15.26	17.72	4.82	52.29	42.44	15.26	10.38	25.21	23.6	44.19	38.83	18.42	26.19	73.43	11.15	27.22	12.4	27.06	36.15	39.99	16.63	19.27	25.51	5.13	32.52
ATL2	157.43	106.36	47.09	83.42	110.52	42.52	230.53	148.03	161.62	88.69	112.6	53.62	43.46	19.53	478.29	23.63	14.9	43.31	80.34	115.21	33.43	196.93	53.37	26.16	98.2	16.88	342.3	286.63	221.42	36.32	37.81	166.31	163.72	111.28	38.66	401.51	562.98	25.03	224.73	37.21	66.33	67.14	172.58	40.93	24.78	131.44	35.91	44.71
ATL3	131.52	69.68	34.25	43.58	66.38	40.68	38.1	24.74	72.73	73.26	53.34	25.59	11.85	13.02	91.38	17.73	10.88	14.44	45.91	122.34	33.88	59.79	45.1	29.43	84.17	21.7	160.76	116.87	24.24	25.94	29.41	69.67	111.49	76.56	39.57	96.01	301.89	8.67	83.2	33.29	44.57	98.13	166.26	22.17	8.26	61.82	28.21	44.71
ATM	138.74	51.35	63.15	77.19	100.67	16.64	20.96	15.16	37.37	46.27	37.53	28.03	7.9	19.53	45.88	21.95	9.24	14.44	47.06	112.83	61.47	20.26	69.15	20.71	18.46	38.58	90.28	65.68	30.52	10.38	27.31	62.93	140.12	118.94	101.66	69.83	220.3	10.16	60.65	56.79	28.12	82.64	86.29	17.05	2.75	66.92	48.73	36.58
ATMIN	77.08	56.85	27.83	70.14	79.88	33.28	53.35	16.76	30.3	38.56	41.48	24.37	7.9	19.53	79.91	16.88	7.75	14.44	35.58	147.28	25.35	21	28.56	10.9	41.35	26.52	111.72	88.58	27.23	20.76	16.81	41.58	88.89	64.25	29.34	96.01	130.55	13.63	52.88	16.32	28.39	67.14	107.33	21.32	22.02	74.12	25.65	32.52
ATN1	471.64	172.38	55.66	148.99	211.92	99.84	93.35	55.46	135.02	111.82	84.94	42.65	55.31	13.02	178.93	45.58	21.16	28.87	135.44	282.68	34.32	97.6	60.13	13.08	70.88	26.52	192.91	124.96	174.74	15.57	56.72	265.2	693.56	452.52	48.21	218.21	489.55	16.36	195.18	37.86	53.33	123.96	284.12	28.56	27.53	167.15	64.12	48.78
ATOH7	27.55	23.84	25.69	32.37	39.76	20.34	13.34	5.98	19.53	26.99	29.63	30.46	7.9	26.03	22.56	7.6	8.05	28.87	8.03	125.9	8.97	12.11	18.79	9.81	8.86	12.06	21.43	47.83	10.47	20.76	23.11	25.85	36.66	36.09	19.1	52.37	48.95	10.66	27.22	12.4	22.82	30.99	46.3	13.22	24.78	20.71	5.13	24.39
ATOH8	32.47	34.84	28.9	25.73	37.2	25.88	26.67	5.98	23.91	23.14	21.73	21.93	15.8	6.51	27.91	10.13	8.94	28.87	27.55	41.57	10.99	16.31	18.79	7.63	10.34	19.29	28.25	15.49	16.76	15.57	25.21	29.22	92.41	61.52	21.83	26.19	40.8	17.35	39.66	16.32	30.51	25.82	23.15	11.94	19.27	23.41	10.26	20.32
ATOX1	298.79	91.69	43.88	68.48	71.12	42.52	87.64	79.8	49.5	185.09	69.14	38.99	39.51	26.03	243.54	27.85	10.28	72.18	86.08	282.68	72.01	56.09	57.12	18.53	102.63	55.45	110.1	83.19	55.65	36.32	21.01	93.27	188.33	170.34	46.85	593.53	644.57	12.39	131.41	44.39	45.1	103.3	136.8	28.56	11.01	175.26	61.56	56.91
ATP10D	33.45	22.01	42.81	24.07	35.74	20.34	40.01	15.96	39.73	61.7	21.73	23.15	15.8	26.03	43.59	16.88	4.92	28.87	34.43	61.76	19.52	22.98	22.55	13.08	16.98	14.47	34.43	20.88	15.56	15.57	18.91	30.34	49.22	34.18	23.42	69.83	89.75	9.17	38.88	28.07	23.35	30.99	39.99	11.08	11.01	35.41	15.39	40.65
ATP11A	420.8	33.01	32.11	18.68	32.83	24.04	19.05	13.96	32.32	61.7	27.66	53.62	15.8	39.05	48.94	19.41	8.34	14.44	32.14	98.58	17.27	17.79	23.3	17.44	23.63	16.88	55.86	43.11	50.57	20.76	35.71	33.71	79.35	92.69	24.11	34.91	57.11	12.14	38.88	16.32	33.69	41.32	84.18	10.23	19.27	63.62	38.47	16.26
ATP11B	966.89	64.18	34.25	60.18	99.57	36.98	43.82	16.36	43.1	69.41	27.66	36.56	15.8	13.02	49.7	17.73	7.9	14.44	37.88	80.77	33.2	33.6	22.55	17.44	22.15	19.29	82.82	59.62	33.51	10.38	29.41	46.07	88.39	68.63	33.2	157.11	163.18	7.93	49.77	23.5	25.73	92.97	75.77	17.91	8.26	49.82	20.52	28.45
ATP11C	58.71	27.51	25.69	68.06	88.63	20.34	40.01	39.9	52.19	42.42	17.78	26.81	3.95	13.02	91.76	7.6	9.54	57.74	36.73	91.45	24.45	42.25	25.56	9.81	58.33	12.06	83.46	56.58	51.76	31.13	42.01	58.43	39.67	37.19	25.24	148.38	407.96	6.94	118.97	26.11	50.67	36.15	61.03	25.15	13.76	51.62	17.95	36.58
ATP13A1	227.95	115.53	59.94	113.72	182.01	59.16	64.78	42.29	106.06	123.39	37.53	30.46	55.31	6.51	124.26	27.01	20.71	14.44	88.38	242.3	66.85	29.9	64.64	19.62	62.76	60.28	132.83	100.37	99.04	36.32	44.11	87.65	179.29	175.81	63	270.58	383.48	13.88	138.41	56.79	52.27	154.95	176.79	29.42	13.76	105.33	51.3	60.97
ATP13A2	88.56	64.18	23.55	62.25	65.29	36.98	38.1	18.75	51.18	73.26	37.53	24.37	23.7	32.54	60.03	19.41	9.39	14.44	55.09	141.34	20.86	23.97	33.82	10.9	31.75	21.7	171.15	114.52	29.02	5.19	12.6	37.08	57.25	74.92	23.65	139.65	106.07	12.39	33.44	15.67	29.18	30.99	54.72	20.04	16.52	45.31	12.82	28.45
ATP13A3	217.78	121.03	42.81	124.09	207.17	33.28	38.1	33.12	199.33	150.39	55.31	51.18	75.06	19.53	102.46	44.73	9.83	28.87	134.29	349.19	42.85	67.45	53.37	16.35	67.19	28.93	217.59	169.08	62.54	46.7	37.81	86.53	147.65	133.16	34.8	192.02	261.09	10.16	129.86	37.21	39.8	149.78	231.51	23.45	8.26	81.03	41.04	52.84
ATP13A4	27.55	71.52	34.25	43.99	53.98	31.43	19.05	6.78	33	53.98	27.66	23.15	19.75	26.03	28.29	18.57	9.39	43.31	41.32	59.39	14.13	28.17	24.05	14.17	9.6	7.23	24.03	18.52	13.46	15.57	35.71	41.58	42.19	33.36	25.7	26.19	73.43	15.86	33.44	16.97	34.49	56.81	61.03	23.87	16.52	29.11	23.08	24.39
ATP1A1	238.11	331.92	34.25	129.49	196.96	31.43	62.87	39.5	76.43	146.53	377.3	47.52	158.03	6.51	125.79	67.52	7.9	14.44	212.34	599.8	35.22	28.41	29.31	15.26	42.82	19.29	595.62	384.98	93.36	10.38	31.51	69.67	100.44	91.32	32.98	427.69	669.05	10.16	113.53	28.72	30.78	144.62	427.23	18.33	22.02	88.23	56.43	40.65
ATP1A3	63.3	27.51	47.09	31.54	40.12	36.98	26.67	13.96	22.56	57.84	27.66	34.12	11.85	13.02	38.23	8.44	40.68	101.05	26.4	54.64	19.07	21	23.3	26.16	9.6	14.47	32.8	22.9	17.35	36.32	27.31	50.57	49.22	95.7	27.75	34.91	73.43	11.4	51.32	18.93	42.18	36.15	39.99	24.73	19.27	36.61	23.08	20.32
ATP1B1	273.86	1111.29	110.24	239.88	264.44	133.12	253.39	145.23	265.33	273.78	877.06	219.34	351.62	26.03	540.61	227.89	105.04	303.14	649.64	1000.06	118.45	163.57	106.73	105.73	204.52	139.84	229.28	183.56	332.73	83.02	147.05	256.21	276.22	250.46	120.08	1213.25	1403.37	24.54	209.95	60.05	142.2	531.99	242.03	95.07	68.82	209.47	125.68	117.88
ATP1B2	35.42	29.34	34.25	41.5	47.78	25.88	9.53	7.18	17.85	23.14	15.8	19.5	23.7	13.02	22.56	10.13	7.75	28.87	18.36	33.26	10.54	14.58	14.28	11.99	2.95	12.06	20.14	8.76	14.06	15.57	21.01	31.46	119.53	73	17.74	43.64	48.95	13.88	31.1	12.4	25.2	30.99	46.3	14.5	13.76	17.41	10.26	20.32
ATP1B3	864.89	166.88	37.46	139.45	180.55	81.35	297.21	170.37	142.77	196.66	82.97	69.46	47.41	39.05	813.6	44.73	10.13	28.87	88.38	220.92	50.48	58.56	63.89	26.16	87.12	45.81	504.36	266.75	83.18	36.32	44.11	114.62	314.89	363.11	41.85	244.39	489.55	23.79	136.86	34.59	57.57	418.36	162.05	38.37	24.78	78.33	33.34	77.23
ATP23	42.97	16.5	21.41	20.75	34.29	18.49	17.15	9.58	23.91	30.85	19.75	21.93	3.95	19.53	29.82	5.06	8.79	14.44	25.25	53.45	16.38	15.57	14.28	7.63	10.34	9.64	36.7	19.2	20.05	10.38	33.61	31.46	56.25	39.92	16.83	200.75	252.93	10.91	40.44	15.01	18.31	10.33	37.88	8.1	19.27	27.91	17.95	24.39
ATP2A1	68.88	53.18	31.04	44.41	66.75	31.43	45.72	16.36	39.73	69.41	39.51	28.03	15.8	6.51	48.17	13.5	17.43	57.74	42.47	96.21	23.56	22.24	27.06	20.71	26.58	21.7	45.79	31.32	33.51	31.13	50.42	43.82	63.78	54.96	27.52	139.65	138.71	12.89	55.99	14.36	42.98	41.32	58.93	18.76	19.27	40.51	33.34	28.45
ATP2A2	331.59	392.44	47.09	97.12	136.41	55.47	95.26	74.21	173.41	165.81	90.87	80.43	142.23	39.05	177.4	67.52	11.47	43.31	345.48	307.62	48.01	94.39	39.84	25.07	112.23	50.63	211.1	138.43	127.47	31.13	35.71	115.74	357.07	253.46	32.75	392.78	897.51	9.67	227.84	37.21	45.1	154.95	235.72	25.58	19.27	111.04	28.21	65.04
ATP2A3	50.51	99.03	75.99	29.88	39.76	24.04	28.58	15.96	24.58	73.26	136.3	92.61	7.9	19.53	50.09	19.41	57.81	14.44	60.83	80.77	74.03	17.79	105.23	16.35	117.4	60.28	72.75	44.46	22.74	5.19	21.01	66.3	36.16	33.08	96.2	113.47	163.18	12.39	74.65	61.36	33.43	154.95	39.99	20.04	16.52	51.92	51.3	48.78
ATP2B1	697.62	88.02	82.41	181.37	158.3	38.83	60.97	57.85	92.93	92.54	29.63	41.43	15.8	6.51	140.7	36.29	17.43	14.44	73.46	195.97	78.74	36.07	83.43	25.07	95.25	48.22	58.46	31.66	32.32	20.76	25.21	77.54	181.8	181.01	66.63	209.48	375.32	11.4	241.06	54.18	83.31	92.97	98.92	39.65	19.27	85.53	41.04	56.91
ATP2B2	27.55	18.34	17.12	29.05	49.61	38.83	3.81	7.58	21.55	53.98	31.61	23.15	3.95	19.53	19.5	10.97	7.45	14.44	26.4	30.88	9.87	10.87	16.54	10.9	6.65	4.82	20.46	18.52	23.94	5.19	14.7	24.72	28.63	28.71	13.65	8.73	57.11	10.41	33.44	13.71	27.06	41.32	46.3	15.35	2.75	46.82	12.82	16.26
ATP2B3	24.93	31.17	14.98	20.75	26.26	33.28	32.39	3.59	15.49	26.99	21.73	25.59	19.75	19.53	22.56	5.91	9.24	14.44	59.68	47.51	12.11	19.03	17.29	14.17	10.34	12.06	20.78	13.81	14.96	10.38	23.11	23.6	26.12	20.23	14.55	26.19	24.48	8.92	21.77	12.4	28.12	5.16	27.36	15.77	13.76	22.21	12.82	36.58
ATP2B4	311.25	225.56	77.06	278.48	331.19	96.14	245.77	188.72	110.44	192.8	69.14	53.62	35.56	26.03	624.73	61.62	37.1	57.74	99.86	470.34	84.35	107.23	99.97	43.6	104.11	81.98	563.79	371.5	108.92	72.64	69.32	162.94	352.05	205.07	70.73	296.77	350.84	23.55	156.3	47.65	94.18	103.3	294.64	48.6	30.28	204.37	87.2	105.69
ATP2C1	269.27	126.53	70.64	153.56	234.89	62.86	127.65	130.07	437.05	235.22	80.99	58.49	43.46	32.54	297.45	53.18	15.94	14.44	122.81	252.99	53.84	139.85	62.39	19.62	283.52	69.92	300.73	243.85	149.01	31.13	90.33	178.67	209.93	189.21	56.17	357.86	571.14	18.34	281.49	51.57	91.8	113.63	263.08	47.32	24.78	252.98	64.12	89.43
ATP2C2	28.86	265.9	26.76	28.22	50.7	42.52	26.67	22.74	27.95	23.14	13.83	37.78	67.16	6.51	52.38	42.2	8.49	57.74	190.53	119.96	11.89	12.35	21.05	11.99	22.15	14.47	68.85	45.81	13.76	25.94	29.41	28.09	41.18	39.1	17.97	26.19	73.43	12.64	34.99	12.4	29.45	51.65	113.65	11.94	22.02	27.61	5.13	20.32
ATP4A	44.28	40.34	37.46	48.97	68.57	53.62	22.86	9.18	34.01	69.41	33.58	31.68	7.9	26.03	35.17	15.19	15.2	14.44	35.58	41.57	15.26	21.74	33.82	21.8	11.81	4.82	32.8	29.98	22.44	41.51	46.21	46.07	56.75	47.3	26.15	69.83	81.59	19.33	56.76	26.11	35.02	20.66	75.77	27.29	24.78	30.91	10.26	16.26
ATP5F1A	1008.22	253.07	93.12	192.57	292.52	55.47	165.75	186.33	136.03	219.79	241	51.18	106.67	26.03	535.64	61.62	17.58	28.87	255.95	711.45	110.38	145.04	65.39	21.8	418.64	77.15	527.74	409.23	119.99	20.76	31.51	148.33	571.02	538.37	85.51	960.12	1476.8	14.38	267.49	64.62	75.08	325.39	408.29	43.49	30.28	268.29	89.77	65.04
ATP5F1B	844.88	331.92	70.64	249.84	336.29	68.41	213.38	211.07	377.12	354.76	355.57	57.27	106.67	13.02	599.11	98.75	34.12	28.87	330.56	906.23	144.92	185.31	103.73	18.53	437.09	91.62	478.38	343.55	285.16	25.94	33.61	252.84	530.34	601.53	80.73	1867.87	2749.63	11.15	709.95	131.85	112.22	351.22	675.58	56.7	19.27	401.53	148.76	101.62
ATP5F1C	571.67	126.53	95.26	222.45	271.73	55.47	102.88	128.08	136.37	196.66	183.71	68.24	90.87	19.53	292.86	59.93	13.71	14.44	215.78	554.67	78.74	85	99.97	30.52	148.41	57.87	404.66	291.68	179.23	25.94	35.71	144.96	385.2	371.86	78.46	829.2	1174.92	20.32	234.06	86.16	74.82	160.11	427.23	43.49	49.55	144.35	74.38	109.75
ATP5F1D	507.06	152.21	58.87	105.42	135.68	49.92	78.11	67.03	112.46	127.25	161.98	56.05	43.46	6.51	214.49	43.89	32.33	28.87	105.59	415.7	78.74	41.76	66.9	19.62	156.53	48.22	154.59	134.05	94.85	31.13	25.21	101.13	170.75	174.72	70.96	619.72	1003.57	13.38	258.94	73.11	62.08	237.59	313.59	36.24	19.27	134.74	51.3	40.65
ATP5F1E	121.03	45.85	22.48	17.43	28.81	31.43	36.2	23.14	18.18	15.42	25.68	14.62	7.9	19.53	87.94	6.75	18.92	14.44	17.22	72.45	28.72	18.78	23.3	13.08	25.1	24.11	61.71	48.84	20.65	20.76	23.11	39.33	46.71	52.77	23.2	122.2	236.62	8.18	55.99	17.62	19.63	41.32	86.29	10.23	2.75	38.71	23.08	24.39
ATP5IF1	716.31	449.28	94.19	166.01	230.52	57.31	80.02	68.23	239.4	304.63	148.15	73.11	142.23	19.53	173.2	173.87	37.7	14.44	755.23	794.59	125.41	120.08	93.2	25.07	386.15	108.5	97.75	65	191.2	36.32	54.62	86.53	466.56	400.02	93.47	1379.09	1860.28	13.14	254.27	83.55	92.06	273.74	138.9	41.35	24.78	243.68	89.77	117.88
ATP5MC1	142.34	69.68	42.81	60.18	73.68	59.16	45.72	27.53	50.17	73.26	49.38	40.21	19.75	26.03	88.7	24.48	28.16	57.74	44.76	134.21	34.1	50.9	40.59	18.53	75.31	26.52	73.4	40.08	52.06	51.89	46.21	49.44	98.94	92.69	31.84	261.85	505.87	17.35	83.98	27.41	51.2	98.13	138.9	31.98	8.26	66.02	30.78	40.65
ATP5MC2	1801.93	1613.76	393.87	508.82	684.62	1212.86	1480.33	956.39	927.3	721.08	3932.96	684.84	462.24	97.63	2740.92	709	323.62	389.76	844.76	2629.62	782.27	741.75	380.33	152.6	1038.84	648.57	1794.98	1056.24	886.29	544.82	3314.87	387.68	1253.02	1284	536.03	7820.63	9742.02	26.77	1748.82	325.06	264.78	1306.74	1338.53	150.92	49.55	1401.15	512.97	288.6
ATP5MC3	418.83	218.22	92.05	203.36	246.93	79.5	192.42	126.88	409.1	389.46	248.9	56.05	106.67	52.07	490.53	82.72	27.12	28.87	176.76	846.85	122.04	180.37	100.72	32.7	307.15	74.74	416.02	283.26	96.95	41.51	67.22	164.06	424.87	446.23	78.46	1370.36	1729.74	25.28	431.57	107.05	90.73	346.05	361.99	51.16	30.28	334.01	74.38	81.3
ATP5ME	692.7	293.41	77.06	166.01	216.29	77.65	201.95	191.92	308.76	300.77	189.64	81.64	98.77	45.56	461.47	95.38	50.21	43.31	283.5	983.44	117.33	85.74	86.44	43.6	336.68	84.39	230.26	168.07	321.06	41.51	90.33	200.02	363.6	378.15	75.28	1640.94	2031.63	12.64	325.04	78.98	118.06	294.4	393.56	63.95	24.78	282.69	79.51	105.69
ATP5MF	994.77	254.9	127.37	266.86	304.56	75.8	148.6	144.83	312.8	347.04	173.83	103.58	106.67	39.05	400.68	70.06	35.01	43.31	223.82	839.72	131.46	200.39	118.01	50.14	354.4	106.09	714.16	500.17	248.65	51.89	79.83	203.39	431.4	473.3	90.06	1702.04	2504.86	24.78	434.68	126.63	198.98	325.39	450.38	101.9	24.78	261.98	82.07	93.49
ATP5MG	747.47	302.58	194.8	212.08	304.93	469.61	205.76	164.78	215.5	347.04	270.63	266.87	134.33	84.61	462.62	98.75	473.81	1559.02	255.95	791.02	392.59	184.57	211.21	344.44	386.89	173.6	450.77	316.6	172.65	243.87	287.79	352.85	630.78	520.87	189.21	2103.54	2855.7	34.2	436.23	120.1	259.47	599.14	435.65	152.2	82.59	523.67	197.49	304.86
ATP5MGL	48.54	69.68	36.39	29.88	38.66	48.07	26.67	20.75	24.58	30.85	33.58	17.06	15.8	6.51	44.35	12.66	14.45	72.18	44.76	67.7	21.31	24.71	30.07	13.08	13.29	14.47	38.65	24.59	23.34	25.94	25.21	38.21	52.23	42.93	26.15	87.28	130.55	10.66	48.99	19.58	28.39	20.66	42.09	18.33	24.78	37.81	20.52	32.52
ATP5MJ	470.98	144.87	71.71	114.55	157.57	73.95	118.12	65.83	97.65	158.1	120.5	45.09	55.31	26.03	196.14	53.18	21.16	28.87	111.33	479.84	90.41	42.25	65.39	23.98	120.35	53.04	230.91	147.19	83.78	20.76	44.11	83.15	310.87	272.6	73.91	480.06	832.23	20.57	174.96	65.93	47.49	242.75	332.53	29.42	33.04	124.84	43.6	97.56
ATP5MK	837.34	155.87	59.94	207.1	242.55	59.16	161.94	167.18	310.78	277.63	167.91	46.31	79.01	19.53	443.89	59.08	13.86	14.44	177.9	741.14	83.01	62.51	78.17	20.71	217.81	43.4	533.26	397.77	341.41	10.38	39.91	173.05	386.7	357.91	75.28	1379.09	1990.83	11.9	451.78	107.05	58.9	289.24	431.44	28.99	22.02	217.27	79.51	77.23
ATP5PB	84.62	27.51	23.55	25.32	35.74	16.64	20.96	15.96	39.73	46.27	35.56	20.72	31.61	6.51	45.88	16.04	5.51	14.44	44.76	111.65	18.4	15.07	17.29	4.36	68.67	21.7	101.98	71.07	26.33	10.38	12.6	23.6	72.32	70	18.19	165.84	106.07	5.7	50.54	16.97	13.8	30.99	61.03	11.08	5.51	34.51	12.82	8.13
ATP5PD	611.36	168.71	100.61	212.91	246.93	61.01	121.93	121.29	313.81	308.48	177.78	84.08	67.16	58.58	301.66	54.86	10.88	14.44	230.7	559.42	62.59	137.63	92.45	17.44	178.68	40.99	223.44	168.41	128.96	46.7	60.92	157.32	281.24	269.32	70.5	523.7	766.96	19.83	369.36	111.62	106.39	134.29	446.18	57.56	41.29	165.65	84.64	89.43
ATP5PF	327.65	86.19	56.73	113.3	139.33	55.47	64.78	43.49	146.47	123.39	86.92	42.65	31.61	26.03	106.29	37.14	9.24	14.44	123.96	333.75	48.01	43.49	62.39	26.16	102.63	28.93	232.86	171.44	151.7	20.76	35.71	82.03	224.49	213.82	46.85	488.79	701.69	15.12	129.86	50.26	52.8	139.45	208.36	33.25	16.52	121.24	38.47	56.91
ATP5PO	737.96	231.06	78.13	214.15	289.97	59.16	97.16	91.37	257.25	281.49	229.14	70.68	67.16	26.03	263.81	55.71	27.12	14.44	182.5	770.83	112.17	79.31	87.19	26.16	308.62	91.62	449.48	353.99	151.11	41.51	46.21	175.3	555.45	492.98	92.79	1510.01	2031.63	19.33	319.59	94.65	106.39	253.08	458.8	57.56	24.78	207.07	82.07	69.1
ATP6AP1	213.84	135.7	39.6	62.25	84.99	44.37	70.49	45.88	73.4	123.39	63.21	48.74	39.51	39.05	141.08	37.98	15.05	14.44	115.92	243.48	49.58	79.31	48.86	19.62	74.57	62.69	172.45	132.03	58.05	20.76	35.71	57.31	201.39	151.2	41.16	296.77	571.14	7.19	96.42	31.33	45.1	222.09	183.1	25.58	35.79	105.03	30.78	65.04
ATP6AP1L	55.76	42.18	36.39	54.78	72.22	48.07	55.25	20.75	40.07	42.42	33.58	30.46	11.85	19.53	56.97	19.41	18.48	43.31	53.95	76.01	14.81	22.48	31.57	18.53	17.72	14.47	47.09	30.31	16.16	20.76	52.52	37.08	86.88	74.64	27.97	43.64	40.8	19.08	48.99	20.89	36.08	56.81	67.35	25.15	33.04	47.12	10.26	36.58
ATP6AP2	261.07	174.21	70.64	105	120	48.07	110.5	60.65	101.01	223.65	75.06	43.87	63.21	45.56	185.81	39.67	18.18	14.44	122.81	178.16	49.13	64.24	48.86	28.34	69.4	36.17	244.55	190.3	85.28	15.57	44.11	106.75	220.97	157.77	56.63	314.22	456.91	19.33	125.19	46.34	69.78	149.78	220.98	37.09	22.02	117.64	46.17	65.04
ATP6V0A1	251.23	71.52	56.73	109.98	158.3	70.26	60.97	39.1	75.09	107.97	61.24	65.8	23.7	13.02	140.7	27.85	34.87	86.61	67.72	211.41	39.04	53.86	42.84	32.7	43.56	36.17	90.28	68.04	46.68	31.13	50.42	67.42	177.78	142.18	51.62	157.11	220.3	11.4	111.97	23.5	48.55	103.3	223.09	34.96	22.02	69.32	28.21	40.65
ATP6V0A2	60.35	38.51	24.62	30.3	50.33	35.13	22.86	22.74	31.65	69.41	15.8	24.37	11.85	13.02	74.94	16.04	9.09	28.87	32.14	65.32	20.19	25.45	24.05	11.99	17.72	19.29	42.54	28.29	25.43	25.94	37.81	64.05	51.73	51.4	23.88	61.1	138.71	12.64	55.99	18.28	35.29	46.48	84.18	22.17	13.76	36.01	5.13	20.32
ATP6V0A4	27.88	44.01	6.42	14.11	17.14	16.64	9.53	7.98	37.71	38.56	57.29	15.84	23.7	13.02	21.79	12.66	5.21	28.87	63.13	47.51	11.22	6.92	12.03	18.53	9.6	4.82	21.11	12.46	12.57	5.19	18.91	24.72	25.61	19.96	8.87	43.64	40.8	5.2	29.55	5.22	16.45	15.49	16.84	7.67	11.01	18.91	10.26	20.32
ATP6V0B	181.05	122.87	54.59	92.55	107.96	83.2	85.73	59.05	117.85	165.81	88.89	76.77	31.61	26.03	190.78	57.4	103.7	259.84	75.75	247.05	69.55	72.4	53.37	53.41	132.9	81.98	211.75	140.11	86.47	57.08	73.52	130.35	160.21	138.63	57.54	340.41	799.6	17.6	136.08	41.12	85.16	216.93	189.41	49.03	44.05	147.05	41.04	81.3
ATP6V0C	380.13	245.73	66.36	113.72	137.51	44.37	64.78	56.26	143.44	219.79	96.79	65.8	110.62	6.51	185.81	43.05	17.73	86.61	193.97	323.06	67.08	80.06	61.63	16.35	93.77	65.1	134.78	85.89	93.36	20.76	56.72	114.62	203.9	198.23	56.86	331.68	342.68	16.61	136.08	45.04	48.29	185.94	265.18	26.43	22.02	145.55	58.99	77.23
ATP6V0D1	136.44	102.69	40.67	76.36	73.31	36.98	57.16	25.54	68.35	177.38	67.16	23.15	23.7	13.02	71.88	26.17	16.99	14.44	92.97	167.47	35.45	21.99	40.59	18.53	38.39	40.99	69.82	57.59	36.21	25.94	16.81	60.68	110.99	102.26	41.85	174.57	244.77	9.17	68.43	33.94	35.02	103.3	119.96	20.04	13.76	60.32	33.34	56.91
ATP6V0E1	153.17	97.19	57.8	64.74	86.44	33.28	55.25	59.05	50.17	196.66	55.31	42.65	39.51	13.02	124.64	33.76	10.13	28.87	109.04	142.53	45.99	40.03	59.38	14.17	44.3	50.63	100.68	84.88	32.02	15.57	18.91	53.94	142.63	87.22	47.53	130.93	155.02	12.39	101.09	49.61	39.27	82.64	84.18	14.5	13.76	89.73	53.86	52.84
ATP6V0E2	143.66	36.68	55.66	73.87	63.1	40.68	45.72	31.52	74.08	57.84	67.16	46.31	15.8	6.51	69.97	27.85	15.5	14.44	42.47	147.28	29.16	22.48	42.84	8.72	14.03	19.29	138.35	81.17	23.64	36.32	29.41	77.54	88.89	100.07	44.8	139.65	171.34	14.38	41.21	30.68	42.98	36.15	101.02	30.27	33.04	55.52	15.39	44.71
ATP6V1A	156.12	77.02	35.32	83	96.29	36.98	49.53	47.48	91.25	150.39	63.21	29.25	35.56	19.53	126.93	27.85	8.34	43.31	96.41	173.41	37.24	39.04	36.83	14.17	36.92	31.34	118.54	84.88	52.96	10.38	23.11	65.18	159.7	125.78	31.38	340.41	448.75	14.13	93.31	25.46	33.69	56.81	162.05	20.46	8.26	79.23	28.21	44.71
ATP6V1B1	51.82	29.34	25.69	46.9	99.57	24.04	19.05	7.18	40.41	23.14	205.44	23.15	51.36	13.02	27.91	10.97	6.85	28.87	61.98	47.51	13.68	13.34	18.79	15.26	7.38	2.41	95.81	66.02	11.37	20.76	25.21	33.71	56.75	48.94	16.83	26.19	48.95	12.89	24.88	15.67	23.88	10.33	113.65	17.91	5.51	18.91	10.26	28.45
ATP6V1B2	235.82	110.03	71.71	173.48	218.12	72.11	137.17	67.83	105.05	431.88	69.14	43.87	27.66	32.54	193.46	40.51	19.52	28.87	81.49	355.13	85.7	55.84	58.63	23.98	100.41	84.39	227.34	222.3	88.27	36.32	60.92	111.25	298.82	216.28	60.04	497.52	709.85	19.58	219.28	61.36	64.2	201.43	195.73	40.93	30.28	196.56	87.2	77.23
ATP6V1C1	85.6	29.34	33.18	61.01	68.94	29.58	24.77	27.53	38.39	42.42	25.68	20.72	19.75	13.02	73.03	11.82	8.05	57.74	33.29	100.96	24.9	21.74	26.31	9.81	23.63	14.47	60.73	47.49	30.22	20.76	39.91	42.7	66.79	51.95	21.83	113.47	212.14	13.14	56.76	28.72	33.16	46.48	88.39	21.32	19.27	37.51	17.95	40.65
ATP6V1C2	44.61	73.35	37.46	37.77	49.24	42.52	28.58	7.58	50.84	42.42	264.7	34.12	23.7	19.53	32.12	24.48	9.24	28.87	41.32	57.01	15.93	40.77	26.31	19.62	55.38	7.23	57.81	44.46	26.33	25.94	35.71	34.84	43.19	39.1	20.7	34.91	73.43	16.61	60.65	19.58	44.84	30.99	107.33	23.45	33.04	25.81	17.95	24.39
ATP6V1D	188.92	89.86	19.27	59.76	62.01	22.19	30.48	17.95	30.64	65.55	45.43	15.84	39.51	6.51	60.79	16.88	7.15	14.44	148.06	166.28	24.68	29.9	23.3	13.08	24.37	12.06	91.26	69.05	31.42	20.76	16.81	31.46	107.47	111.01	23.88	104.74	89.75	7.19	55.99	15.01	14.59	67.14	122.07	11.08	8.26	39.01	12.82	36.58
ATP6V1E1	169.89	232.89	41.74	53.95	63.1	42.52	81.92	67.03	70.04	61.7	55.31	26.81	35.56	19.53	140.7	25.32	13.86	28.87	57.39	127.09	30.29	42.99	24.8	27.25	53.9	28.93	99.05	60.96	75.7	31.13	29.41	51.69	107.47	84.21	35.25	244.39	350.84	14.13	100.31	33.29	41.65	87.8	124.17	23.87	16.52	77.42	38.47	32.52
ATP6V1F	297.15	80.69	69.57	84.25	113.8	64.71	99.07	54.66	106.4	215.94	77.04	30.46	27.66	26.03	174.34	27.85	21.9	57.74	86.08	262.49	58.33	63.75	57.12	27.25	103.37	55.45	190.64	151.57	70.02	20.76	39.91	94.39	199.88	133.98	50.26	462.6	1036.21	17.35	132.19	48.3	53.06	108.46	141.01	30.27	22.02	123.34	53.86	56.91
ATP6V1G1	676.63	282.41	116.66	274.33	285.96	79.5	161.94	128.08	482.51	509	124.45	82.86	146.18	26.03	376.98	95.38	27.56	72.18	296.12	629.49	100.06	91.92	96.96	30.52	166.86	45.81	450.12	350.28	122.98	25.94	65.12	134.85	569.51	442.4	116.21	707	1036.21	15.61	194.4	91.38	76.94	237.59	389.35	35.81	22.02	166.25	51.3	101.62
ATP6V1G3	33.13	29.34	28.9	34.03	41.22	27.73	11.43	10.77	19.19	23.14	17.78	41.43	7.9	32.54	28.29	10.13	11.32	28.87	25.25	42.76	14.36	21.99	21.05	19.62	15.51	7.23	30.53	19.87	14.96	31.13	21.01	38.21	36.16	31.44	22.74	61.1	48.95	11.9	39.66	15.67	40.33	30.99	39.99	27.71	24.78	24.91	10.26	32.52
ATP6V1H	146.61	58.68	37.46	51.46	55.08	42.52	38.1	28.73	52.53	111.82	67.16	26.81	19.75	26.03	71.11	22.79	10.88	28.87	44.76	201.91	34.55	35.09	33.82	9.81	45.78	21.7	90.61	73.42	40.1	20.76	21.01	53.94	106.47	100.89	36.84	218.21	359	14.62	68.43	31.33	27.33	56.81	77.87	17.91	24.78	56.12	23.08	24.39
ATP7A	46.57	42.18	25.69	34.45	41.58	18.49	30.48	13.57	29.63	26.99	31.61	25.59	7.9	13.02	34.79	5.91	11.47	43.31	26.4	55.82	16.38	15.32	20.29	11.99	20.67	14.47	43.84	27.96	17.35	31.13	16.81	17.98	53.74	35.27	20.47	43.64	57.11	7.93	34.21	13.05	32.63	56.81	58.93	17.48	11.01	27.91	15.39	12.19
ATP7B	52.48	73.35	26.76	33.62	48.15	18.49	9.53	6.38	18.18	7.71	35.56	35.34	51.36	6.51	22.56	27.01	7.6	14.44	123.96	83.14	9.65	9.39	20.29	18.53	8.12	7.23	33.45	26.94	11.07	46.7	37.81	32.59	54.74	48.67	13.65	61.1	89.75	11.65	27.99	14.36	28.12	36.15	48.41	17.48	16.52	13.8	10.26	28.45
ATP8A1	24.93	25.67	39.6	43.16	47.78	12.94	15.24	14.36	15.15	65.55	19.75	25.59	11.85	26.03	30.97	5.91	19.07	14.44	36.73	55.82	56.76	9.64	60.13	7.63	28.06	28.93	17.86	12.46	11.07	5.19	10.5	48.32	20.09	30.62	55.04	43.64	81.59	5.7	43.55	33.94	24.94	25.82	25.26	19.19	11.01	30.61	23.08	24.39
ATP8A2	31.49	31.17	27.83	213.74	152.1	27.73	15.24	4.39	20.2	26.99	19.75	26.81	3.95	32.54	30.59	17.73	6.41	14.44	33.29	102.14	10.32	14.33	24.05	9.81	11.08	24.11	25.01	15.16	10.17	36.32	23.11	37.08	39.67	42.38	15.69	26.19	48.95	16.61	27.99	13.71	35.29	20.66	37.88	23.02	27.53	28.21	15.39	16.26
ATP8B1	35.75	108.2	41.74	44.82	64.56	33.28	24.77	25.54	105.39	88.69	67.16	47.52	43.46	26.03	54.67	32.92	13.41	43.31	89.53	142.53	17.72	37.06	29.31	23.98	55.38	21.7	84.11	56.58	25.43	46.7	33.61	69.67	85.88	46.48	31.38	122.2	212.14	13.38	71.54	18.28	40.33	46.48	67.35	22.6	27.53	43.21	17.95	40.65
ATP8B2	99.05	40.34	21.41	55.2	89.73	29.58	64.78	44.69	20.2	50.13	19.75	19.5	7.9	19.53	125.4	16.04	15.79	14.44	33.29	116.4	35.67	18.53	39.84	16.35	13.29	33.75	40.6	18.86	13.76	51.89	44.11	47.2	128.06	85.58	35.71	69.83	73.43	10.66	52.88	20.23	45.37	61.98	56.82	21.32	16.52	64.82	25.65	36.58
ATP8B4	26.24	34.84	33.18	22.83	32.83	22.19	64.78	63.04	22.22	46.27	13.83	28.03	3.95	13.02	125.79	14.35	7.6	14.44	25.25	124.71	17.72	23.72	24.8	11.99	28.8	21.7	21.76	13.14	11.67	15.57	31.51	23.6	41.68	28.44	22.29	69.83	73.43	11.65	61.43	24.8	32.37	46.48	31.57	20.46	11.01	39.31	10.26	8.13
ATP9A	825.2	124.7	32.11	96.7	110.88	29.58	28.58	19.95	47.81	53.98	100.74	26.81	43.46	6.51	63.85	37.98	7.3	14.44	117.07	230.42	20.64	47.69	24.05	16.35	8.86	16.88	339.7	200.4	15.56	15.57	14.7	47.2	136.6	129.06	21.38	52.37	48.95	17.35	42.77	21.54	35.29	56.81	332.53	18.33	24.78	49.52	28.21	40.65
ATP9B	62.97	45.85	18.2	38.6	48.51	29.58	26.67	21.55	41.08	30.85	29.63	18.28	7.9	6.51	57.35	10.13	5.81	14.44	49.35	68.89	15.03	23.23	23.3	10.9	9.6	12.06	55.53	37.39	25.43	10.38	29.41	48.32	63.28	56.05	28.66	52.37	89.75	7.93	37.32	20.89	25.47	20.66	73.66	14.92	8.26	31.21	10.26	24.39
ATPAF1	146.28	55.01	41.74	63.08	94.83	44.37	41.91	32.32	63.64	77.12	92.84	47.52	31.61	6.51	76.08	29.54	14.01	28.87	73.46	178.16	38.59	51.39	42.09	20.71	92.29	21.7	134.78	111.82	61.34	15.57	31.51	67.42	111.99	122.77	34.34	226.94	301.89	15.37	89.42	39.16	46.69	103.3	90.5	20.46	16.52	84.93	53.86	56.91
ATPAF2	95.44	33.01	27.83	43.99	55.44	33.28	36.2	31.12	35.35	50.13	9.88	42.65	19.75	19.53	76.08	16.88	9.68	28.87	33.29	129.46	21.31	17.79	27.06	16.35	27.32	12.06	32.15	26.27	21.54	36.32	18.91	41.58	84.87	67.54	29.11	43.64	114.23	11.15	52.88	22.19	29.71	51.65	54.72	13.22	8.26	37.81	23.08	28.45
ATPSCKMT	97.08	53.18	38.53	93.38	130.94	48.07	68.59	41.1	174.75	84.83	29.63	25.59	15.8	32.54	113.93	17.73	13.26	28.87	73.46	147.28	22.21	35.33	30.07	17.44	40.61	19.29	74.05	52.54	64.33	15.57	33.61	60.68	113.5	88.32	28.43	122.2	179.5	11.65	65.32	26.76	39.8	113.63	90.5	26.43	16.52	59.12	23.08	32.52
ATR	136.44	89.86	69.57	107.08	167.42	51.77	87.64	57.85	111.11	107.97	65.19	41.43	47.41	19.53	131.52	34.61	13.41	14.44	75.75	179.35	56.98	62.76	54.12	13.08	87.86	33.75	214.99	153.59	70.32	25.94	54.62	94.39	105.46	103.9	59.81	200.75	342.68	21.07	127.53	55.48	54.12	87.8	166.26	28.56	13.76	89.13	38.47	60.97
ATRAID	333.56	66.02	35.32	68.89	80.97	24.04	72.4	39.5	60.61	69.41	80.99	34.12	23.7	26.03	147.2	28.7	9.98	43.31	89.53	152.03	37.46	36.07	33.07	19.62	59.07	21.7	153.29	117.55	52.96	10.38	23.11	64.05	160.71	133.43	32.29	174.57	203.98	9.67	93.31	25.46	29.71	98.13	105.23	17.91	8.26	56.72	38.47	52.84
ATRN	196.13	42.18	18.2	55.61	53.98	24.04	57.16	27.53	79.8	38.56	31.61	18.28	43.46	32.54	97.88	18.57	7.15	14.44	47.06	149.65	13.24	31.13	24.8	8.72	28.06	9.64	197.13	138.77	49.97	10.38	33.61	58.43	120.53	85.31	25.93	78.56	146.86	11.4	78.54	24.8	28.65	51.65	128.38	16.63	11.01	53.72	12.82	44.71
ATRNL1	102.66	12.84	25.69	175.97	147.36	22.19	43.82	9.58	14.48	11.57	21.73	10.97	11.85	6.51	88.32	6.75	8.34	14.44	18.36	35.63	9.2	10.87	15.78	14.17	7.38	2.41	21.76	15.16	7.48	5.19	14.7	52.81	166.23	161.59	12.51	34.91	65.27	10.66	21.77	11.75	17.24	30.99	124.17	14.07	11.01	15.3	7.69	28.45
ATRX	594.63	357.59	212.99	351.11	537.27	305.06	422.95	214.26	277.45	308.48	207.41	386.29	90.87	97.63	678.64	238.87	884.29	2713.86	212.34	675.81	240.94	218.67	208.21	436	315.27	219.41	465.06	320.31	294.73	446.23	957.91	424.76	547.91	473.57	216.28	1239.43	1574.71	24.54	492.22	143.6	502.76	454.52	814.48	272	162.42	448.94	279.57	239.83
ATXN1	72.48	71.52	48.16	31.96	51.79	53.62	192.42	106.53	127.61	142.67	88.89	38.99	27.66	26.03	270.69	44.73	13.71	14.44	95.26	128.27	59.67	46.2	53.37	21.8	50.21	67.51	166.28	109.13	56.55	41.51	60.92	101.13	85.88	56.33	57.76	104.74	326.37	12.89	141.52	41.12	43.78	103.3	469.33	22.17	16.52	137.44	48.73	93.49
ATXN10	307.32	89.86	22.48	95.46	113.07	29.58	70.49	67.43	76.77	100.26	37.53	23.15	31.61	19.53	200.34	32.07	9.39	72.18	106.74	231.61	32.3	59.3	31.57	15.26	76.79	21.7	152.31	98.69	65.83	15.57	18.91	64.05	226	217.1	34.34	218.21	489.55	7.19	100.31	28.72	31.31	77.47	170.47	16.63	16.52	80.13	35.91	48.78
ATXN1L	129.88	75.19	62.08	112.06	140.06	51.77	30.48	25.93	94.28	92.54	39.51	43.87	43.46	32.54	58.88	27.85	12.52	86.61	98.71	119.96	31.41	30.39	45.85	19.62	33.96	24.11	111.39	76.79	32.91	36.32	58.82	93.27	132.08	103.35	47.99	61.1	155.02	27.02	76.98	43.73	61.82	41.32	178.89	40.93	44.05	66.32	33.34	52.84
ATXN2	298.79	132.03	42.81	121.19	153.19	73.95	104.78	64.24	115.49	115.68	71.11	40.21	39.51	32.54	154.08	36.29	19.37	14.44	152.65	261.3	42.85	67.21	49.61	22.89	67.93	45.81	167.9	106.77	78.69	41.51	63.02	102.26	305.85	228.58	52.99	366.59	375.32	21.31	122.08	33.94	51.2	108.46	235.72	27.71	16.52	88.83	46.17	56.91
ATXN2L	962.3	179.71	98.47	216.23	337.39	53.62	209.57	154.41	328.97	339.33	73.09	49.96	47.41	19.53	434.71	62.46	20.26	57.74	158.39	635.43	106.79	88.21	89.45	16.35	172.77	72.33	394.27	246.21	281.86	25.94	33.61	171.93	504.22	436.11	96.2	427.69	791.44	13.14	296.26	86.16	76.94	196.27	553.51	40.08	22.02	268.89	97.46	109.75
ATXN3	122.67	73.35	44.95	67.65	134.95	33.28	26.67	19.15	45.79	50.13	51.36	38.99	27.66	13.02	56.97	27.85	6.11	14.44	37.88	140.15	32.53	21.5	32.32	18.53	27.32	24.11	107.17	69.38	26.63	31.13	31.51	50.57	127.06	108.28	29.11	78.56	203.98	13.88	60.65	39.16	29.18	61.98	147.32	12.79	19.27	36.01	23.08	44.71
ATXN7	233.52	99.03	59.94	148.99	175.44	57.31	62.87	49.08	78.45	165.81	61.24	45.09	15.8	26.03	94.05	28.7	18.77	14.44	119.37	197.16	79.86	53.12	87.19	17.44	83.43	48.22	190.31	143.82	56.85	25.94	46.21	68.55	115.51	133.7	74.82	174.57	301.89	25.03	93.31	52.87	44.84	72.31	159.95	31.98	30.28	69.62	46.17	60.97
ATXN7L1	60.68	66.02	38.53	44.82	42.67	42.52	51.44	29.53	46.47	73.26	45.43	28.03	35.56	19.53	73.79	25.32	11.17	14.44	76.9	73.64	27.15	29.9	39.09	20.71	22.89	21.7	122.76	75.11	30.82	46.7	23.11	69.67	77.84	63.71	33.66	26.19	122.39	13.14	67.65	31.33	47.22	25.82	82.08	20.89	22.02	48.92	10.26	40.65
ATXN7L2	59.69	25.67	40.67	34.45	44.5	42.52	24.77	10.77	29.63	30.85	19.75	28.03	7.9	19.53	30.2	16.04	9.39	14.44	20.66	86.7	14.36	17.05	24.05	11.99	8.86	7.23	67.88	44.46	25.13	20.76	31.51	43.82	62.27	51.68	22.06	52.37	73.43	11.9	37.32	21.54	33.69	25.82	67.35	21.74	19.27	33.61	15.39	8.13
ATXN7L3	211.22	69.68	47.09	90.48	121.46	33.28	45.72	58.65	124.92	131.11	43.46	32.9	39.51	26.03	139.17	30.39	7.3	14.44	79.2	175.78	37.69	46.2	51.86	17.44	44.3	28.93	116.27	78.48	84.08	25.94	42.01	83.15	141.12	125.78	35.93	218.21	359	10.41	132.97	46.34	49.08	51.65	225.19	26.43	13.76	72.32	30.78	48.78
ATXN7L3B	183.34	86.19	56.73	94.21	130.58	53.62	68.59	75.01	91.25	65.55	112.6	29.25	19.75	13.02	232.84	21.1	14.6	28.87	126.25	241.11	54.74	47.19	50.36	10.9	77.53	31.34	209.8	150.55	73.91	36.32	16.81	75.29	185.32	173.08	47.76	226.94	367.16	16.61	79.31	28.07	34.76	92.97	265.18	23.02	24.78	99.03	46.17	28.45
AUH	95.44	86.19	44.95	84.67	122.19	42.52	66.68	32.32	88.56	96.4	65.19	40.21	27.66	26.03	84.49	36.29	10.58	14.44	83.79	146.09	33.65	54.36	39.84	22.89	22.89	21.7	116.27	92.62	35.91	20.76	35.71	44.95	119.02	103.35	37.52	157.11	114.23	14.38	57.54	28.07	38.73	98.13	117.86	18.76	16.52	73.52	25.65	36.58
AUP1	565.11	130.2	69.57	137.79	197.69	62.86	93.35	63.84	191.25	161.95	69.14	57.27	31.61	13.02	185.81	40.51	22.65	86.61	90.67	249.42	63.71	85.74	78.17	16.35	92.29	50.63	258.19	190.64	100.24	31.13	39.91	107.88	255.12	216.83	79.6	462.6	514.03	13.88	158.63	52.87	50.67	216.93	185.2	28.14	11.01	143.15	76.94	89.43
AURKA	217.45	64.18	83.48	103.34	170.34	62.86	120.03	56.26	129.3	111.82	37.53	45.09	15.8	26.03	166.7	25.32	26.82	14.44	86.08	262.49	54.07	95.87	74.41	25.07	78.26	40.99	159.78	111.82	62.54	46.7	75.62	109	164.22	194.95	52.53	314.22	391.64	42.63	170.29	48.95	84.37	113.63	204.15	43.06	30.28	100.53	46.17	44.71
AURKAIP1	258.12	163.21	95.26	145.67	180.18	197.83	72.4	39.5	146.13	158.1	90.87	76.77	43.46	39.05	133.05	67.52	62.43	86.61	110.19	290.99	83.68	90.43	96.21	45.78	94.51	72.33	260.79	171.77	104.13	62.27	119.74	149.45	234.03	246.63	102.11	384.05	611.94	56.76	195.18	70.5	107.71	170.44	279.91	62.67	93.6	150.05	64.12	117.88
AURKB	258.45	29.34	39.6	91.72	219.21	36.98	85.73	35.51	117.18	107.97	33.58	32.9	3.95	32.54	144.52	15.19	12.96	14.44	28.69	277.93	35.89	111.19	54.12	7.63	88.6	26.52	128.28	85.89	76.6	25.94	16.81	96.64	159.7	225.3	18.88	148.38	342.68	12.64	80.87	39.82	56.25	72.31	88.39	35.81	16.52	88.23	28.21	24.39
AUTS2	204.99	49.51	47.09	305.04	359.64	40.68	68.59	49.48	77.44	50.13	19.75	25.59	11.85	13.02	136.87	21.1	15.5	14.44	35.58	432.33	29.61	46.45	39.09	11.99	5.17	14.47	220.52	152.91	47.58	41.51	63.02	104.51	330.46	372.13	39.34	253.12	285.57	14.62	146.97	37.21	42.45	20.66	197.83	29.42	24.78	56.42	61.56	28.45
AVEN	133.82	60.52	37.46	49.39	72.22	36.98	28.58	12.37	49.16	61.7	33.58	26.81	7.9	19.53	50.85	19.41	8.79	28.87	26.4	134.21	27.15	34.34	21.8	16.35	36.18	16.88	93.53	66.69	23.34	10.38	39.91	49.44	66.79	66.44	25.7	209.48	375.32	14.87	52.88	18.93	41.65	61.98	82.08	23.45	22.02	40.81	17.95	28.45
AVIL	31.81	25.67	22.48	34.03	35.02	24.04	19.05	15.56	26.26	57.84	25.68	26.81	15.8	19.53	29.82	20.26	5.51	14.44	22.96	119.96	12.56	16.06	17.29	14.17	9.6	14.47	21.43	16.17	15.56	5.19	29.41	39.33	75.83	56.33	18.19	34.91	57.11	7.44	34.99	15.67	22.55	41.32	39.99	17.05	8.26	27.01	5.13	36.58
AVL9	89.54	31.17	18.2	40.67	47.05	7.4	32.39	15.56	42.76	73.26	27.66	10.97	3.95	19.53	64.23	12.66	6.85	14.44	26.4	87.89	17.05	17.05	12.03	10.9	31.01	16.88	107.82	91.28	27.53	5.19	12.6	22.47	54.74	47.58	22.51	87.28	57.11	5.7	48.21	16.32	15.92	41.32	50.51	10.66	11.01	39.91	15.39	32.52
AVPI1	92.49	196.22	24.62	29.88	53.62	53.62	24.77	7.58	36.03	46.27	19.75	38.99	55.31	6.51	37.47	22.79	13.56	14.44	71.16	59.39	13.68	18.28	17.29	16.35	23.63	7.23	39.62	37.39	33.21	41.51	23.11	55.06	72.82	43.47	22.74	96.01	114.23	11.65	49.77	19.58	26.27	87.8	65.24	17.48	16.52	32.71	7.69	28.45
AVPR1A	40.01	29.34	27.83	28.22	48.15	36.98	20.96	14.36	32.32	38.56	25.68	28.03	19.75	19.53	26.76	12.66	12.07	14.44	28.69	45.13	15.7	20.26	15.03	16.35	12.55	19.29	30.53	16.84	12.27	15.57	48.32	48.32	44.7	39.92	22.51	34.91	48.95	16.36	33.44	15.01	33.69	25.82	44.2	19.61	16.52	26.11	10.26	24.39
AVPR1B	45.59	45.85	34.25	39.01	60.91	49.92	40.01	17.16	24.92	46.27	35.56	37.78	3.95	13.02	65.76	16.88	52.6	158.79	35.58	83.14	23.56	27.92	28.56	18.53	31.75	12.06	42.54	34.35	27.53	10.38	35.71	39.33	64.79	51.4	28.66	139.65	114.23	10.66	41.21	23.5	39.8	56.81	56.82	23.45	22.02	39.01	33.34	32.52
AVPR2	35.75	20.17	40.67	30.3	37.93	20.34	17.15	8.38	19.87	38.56	15.8	32.9	7.9	6.51	23.7	11.82	9.98	28.87	20.66	48.7	17.5	18.53	16.54	18.53	16.24	12.06	38.65	23.58	14.36	20.76	23.11	37.08	37.67	33.9	18.65	52.37	65.27	11.9	31.88	17.62	37.67	41.32	48.41	18.33	13.76	20.41	15.39	20.32
AWAT1	26.24	20.17	20.34	23.66	33.56	29.58	19.05	5.19	15.15	23.14	21.73	30.46	3.95	13.02	23.7	12.66	8.79	14.44	20.66	36.82	13.01	18.53	19.54	17.44	11.81	7.23	23.71	15.83	10.77	31.13	39.91	31.46	32.14	28.44	16.15	26.19	40.8	10.91	35.77	12.4	37.14	30.99	31.57	21.74	27.53	23.71	5.13	40.65
AXDND1	34.44	38.51	27.83	42.75	56.54	22.19	13.34	11.17	30.98	30.85	19.75	36.56	19.75	19.53	34.03	18.57	9.83	14.44	59.68	60.57	17.27	13.34	27.81	17.44	14.77	9.64	39.3	22.9	11.37	31.13	33.61	37.08	41.18	44.02	25.24	26.19	81.59	17.1	41.21	20.89	48.02	10.33	44.2	28.56	24.78	33.61	12.82	40.65
AXIN1	149.56	62.35	37.46	68.06	88.63	53.62	80.02	38.7	68.69	80.98	43.46	40.21	27.66	26.03	92.14	22.79	10.28	14.44	53.95	136.59	27.37	36.57	41.34	10.9	39.87	12.06	125.03	72.75	40.39	10.38	42.01	53.94	84.87	92.96	36.16	78.56	163.18	11.65	66.87	22.85	41.39	36.15	178.89	27.71	27.53	62.72	30.78	36.58
AXIN2	41.65	42.18	24.62	43.58	66.75	22.19	20.96	11.57	30.64	30.85	21.73	32.9	31.61	13.02	37.47	32.07	7	14.44	78.05	86.7	10.77	12.85	19.54	13.08	4.43	12.06	24.36	18.52	10.17	20.76	27.31	24.72	107.47	79.02	17.74	52.37	32.64	10.66	31.1	18.28	26.53	30.99	90.5	15.77	8.26	18.61	15.39	12.19
AXL	99.38	86.19	27.83	34.86	59.82	46.22	45.72	24.74	26.94	61.7	21.73	32.9	19.75	26.03	70.73	26.17	12.52	28.87	48.21	99.77	26.02	24.21	42.09	34.88	25.1	65.1	42.22	28.29	28.43	15.57	31.51	67.42	147.15	91.05	28.88	34.91	97.91	13.88	89.42	22.85	44.31	154.95	115.75	23.87	5.51	73.52	33.34	117.88
AZGP1	24.27	23.84	20.34	13.7	29.18	24.04	19.05	3.99	339.74	88.69	375.32	249.81	7.9	6.51	21.03	9.28	6.26	14.44	24.1	38.01	7.63	9.39	10.52	10.9	13.29	16.88	1333.49	976.42	10.77	15.57	37.81	23.6	33.15	31.72	12.74	26.19	81.59	9.17	23.33	16.32	38.2	30.99	791.33	18.76	8.26	16.21	2.56	8.13
AZI2	161.04	82.52	39.6	103.34	130.94	29.58	32.39	17.56	44.45	57.84	33.58	38.99	23.7	32.54	56.2	21.1	6.41	43.31	71.16	110.46	26.7	25.2	32.32	21.8	38.39	14.47	149.72	85.55	43.69	25.94	23.11	44.95	120.53	97.07	25.47	96.01	138.71	12.39	55.21	37.21	41.12	30.99	90.5	22.6	13.76	47.42	20.52	28.45
AZIN1	381.44	275.07	59.94	213.32	249.85	68.41	182.9	151.62	271.05	219.79	108.65	49.96	94.82	39.05	330.33	78.5	20.71	43.31	428.12	459.65	76.05	91.92	76.67	25.07	256.2	62.69	467.01	301.11	228.01	25.94	39.91	143.84	284.25	241.16	69.59	785.55	1370.74	17.1	305.6	77.02	50.14	268.58	503	34.96	24.78	147.05	66.69	69.1
AZIN2	30.5	23.84	22.48	25.73	33.92	27.73	38.1	21.55	19.19	23.14	21.73	20.72	11.85	6.51	71.11	11.82	4.77	28.87	26.4	33.26	10.54	12.35	21.05	11.99	9.6	9.64	95.81	79.15	14.66	25.94	10.5	40.45	31.64	32.81	15.92	43.64	89.75	7.19	33.44	12.4	23.35	25.82	39.99	16.2	22.02	31.51	15.39	36.58
B2M	749.11	948.08	572.61	84.25	155.38	64.71	432.48	359.49	851.88	5201.79	557.05	396.04	229.14	110.64	771.92	258.28	43.36	57.74	594.54	439.46	727.09	231.27	771.19	55.59	554.49	629.28	117.24	238.8	681.62	15.57	29.41	612.42	351.05	304.32	999.74	2129.73	3214.7	6.94	1449.44	657.95	212.78	1632.13	174.68	105.31	5.51	1302.42	561.7	682.89
B3GALNT1	59.36	23.84	32.11	60.59	81.34	33.28	15.24	13.17	33.33	30.85	49.38	17.06	23.7	6.51	35.56	13.5	7.15	14.44	22.96	70.08	13.46	28.41	25.56	10.9	5.17	21.7	46.77	28.29	26.03	20.76	29.41	35.96	80.86	71.36	16.83	165.84	146.86	12.14	32.66	13.05	21.76	41.32	42.09	17.48	13.76	30.61	7.69	32.52
B3GALNT2	49.53	31.17	13.91	41.09	49.97	14.79	45.72	22.74	47.81	23.14	37.53	20.72	15.8	6.51	76.47	10.97	7	14.44	17.22	128.27	10.99	22.73	14.28	11.99	39.87	4.82	123.09	66.02	26.33	15.57	25.21	30.34	42.19	47.03	13.19	96.01	122.39	5.2	49.77	9.79	24.67	30.99	94.71	11.94	13.76	42.61	20.52	20.32
B3GALT1	63.63	29.34	32.11	34.86	46.32	31.43	13.34	9.18	30.98	50.13	15.8	30.46	3.95	19.53	27.91	11.82	10.43	28.87	27.55	70.08	14.13	16.8	22.55	18.53	13.29	7.23	26.63	18.86	12.57	36.32	31.51	32.59	56.75	53.04	20.92	61.1	73.43	17.35	44.32	18.93	23.61	15.49	39.99	22.6	13.76	24.91	5.13	24.39
B3GALT2	32.8	33.01	38.53	25.73	47.42	27.73	34.29	14.36	22.22	30.85	13.83	26.81	7.9	19.53	30.2	11.82	8.64	14.44	21.81	57.01	16.38	19.27	28.56	18.53	14.03	4.82	32.48	21.22	35.91	25.94	27.31	49.44	33.65	33.63	23.65	43.64	40.8	18.34	27.99	21.54	33.69	10.33	52.62	20.89	27.53	45.31	30.78	40.65
B3GALT4	36.73	34.84	24.62	32.37	43.04	24.04	22.86	8.78	20.2	46.27	29.63	26.81	23.7	19.53	28.67	11.82	8.49	28.87	43.62	53.45	17.72	21.25	33.82	11.99	11.08	14.47	32.8	20.55	15.56	31.13	10.5	25.85	33.65	51.4	29.34	34.91	73.43	9.91	30.33	23.5	28.39	46.48	69.45	17.48	13.76	33.01	28.21	36.58
B3GALT5	31.16	33.01	27.83	32.37	39.03	57.31	19.05	5.98	27.95	23.14	35.56	20.72	23.7	13.02	23.7	10.97	8.79	28.87	27.55	42.76	13.24	14.08	14.28	15.26	8.86	2.41	61.06	32.67	14.06	25.94	25.21	37.08	37.16	24.61	17.28	43.64	48.95	14.87	28.77	18.28	25.47	46.48	46.3	19.61	8.26	46.51	17.95	36.58
B3GALT6	82.98	33.01	31.04	74.7	96.29	48.07	36.2	17.16	59.93	61.7	17.78	48.74	15.8	26.03	54.67	15.19	18.03	14.44	34.43	141.34	28.49	47.44	38.33	23.98	47.99	19.29	131.85	98.69	39.8	72.64	37.81	51.69	91.91	81.21	34.11	183.3	269.25	18.34	74.65	29.37	65	46.48	54.72	30.7	5.51	63.02	23.08	48.78
B3GAT1	63.96	56.85	50.3	49.8	80.97	88.75	32.39	10.77	45.79	46.27	29.63	48.74	19.75	19.53	43.97	25.32	25.48	28.87	45.91	64.14	21.99	22.24	32.32	18.53	19.2	19.29	57.81	38.4	18.85	20.76	50.42	59.56	80.35	68.08	39.8	61.1	57.11	25.28	55.21	20.89	54.39	61.98	82.08	40.08	49.55	54.92	25.65	16.26
B3GAT3	162.35	62.35	79.2	92.97	134.59	107.23	68.59	35.91	95.96	119.54	41.48	68.24	43.46	45.56	114.7	28.7	27.56	43.31	67.72	166.28	43.07	55.84	60.13	29.43	42.82	43.4	116.59	72.41	45.18	51.89	88.23	87.65	130.07	113.74	56.4	200.75	285.57	25.78	81.65	45.69	74.82	46.48	153.64	40.5	22.02	103.53	48.73	56.91
B3GLCT	75.44	58.68	47.09	71.38	96.29	68.41	28.58	17.95	48.49	84.83	47.41	46.31	31.61	32.54	58.11	19.41	14.45	43.31	47.06	106.9	22.66	29.4	41.34	17.44	11.81	31.34	60.08	35.7	25.13	41.51	44.11	46.07	141.62	107.73	38.43	61.1	97.91	18.34	39.66	23.5	52.8	51.65	73.66	27.29	22.02	40.81	28.21	36.58
B3GNT2	104.3	115.53	39.6	50.22	96.66	29.58	26.67	14.76	115.83	134.96	25.68	28.03	23.7	19.53	40.91	36.29	8.49	14.44	78.05	209.04	22.88	22.73	27.06	9.81	47.25	31.34	167.9	101.04	29.02	15.57	18.91	48.32	59.26	39.65	22.29	157.11	146.86	16.61	89.42	35.9	28.92	41.32	86.29	14.92	16.52	54.92	15.39	56.91
B3GNT3	35.42	97.19	31.04	41.92	58.72	44.37	26.67	5.98	27.95	38.56	63.21	42.65	11.85	19.53	26	25.32	10.43	14.44	30.99	40.38	16.15	13.59	29.31	16.35	72.36	14.47	39.95	25.26	23.64	25.94	33.61	38.21	47.21	36.37	22.29	26.19	81.59	17.6	52.1	26.76	34.76	72.31	35.78	23.45	30.28	32.11	23.08	56.91
B3GNT5	51.49	176.05	22.48	132.81	163.77	36.98	34.29	15.96	112.8	65.55	31.61	59.71	63.21	19.53	33.65	35.45	7.45	43.31	259.4	87.89	13.01	49.91	17.29	13.08	11.08	4.82	170.18	114.18	34.41	15.57	25.21	39.33	76.84	61.25	15.92	34.91	106.07	11.4	71.54	20.89	28.65	41.32	149.43	17.91	8.26	28.51	5.13	24.39
B3GNT6	41.98	45.85	46.02	39.01	49.24	49.92	20.96	9.18	43.77	84.83	17.78	47.52	11.85	19.53	31.35	13.5	16.09	28.87	40.17	72.45	16.15	19.52	42.84	17.44	10.34	16.88	41.89	26.94	13.17	57.08	44.11	43.82	44.7	44.02	27.75	78.56	122.39	23.05	34.21	28.07	44.31	30.99	79.97	25.15	38.54	30.01	20.52	32.52
B3GNT7	32.8	126.53	27.83	18.26	28.45	22.19	20.96	9.18	19.87	26.99	23.7	28.03	7.9	19.53	28.67	20.26	10.58	14.44	74.61	68.89	11.67	14.83	16.54	17.44	7.38	9.64	24.68	15.49	14.96	31.13	16.81	25.85	31.14	26.8	16.6	43.64	32.64	9.67	28.77	11.75	21.76	36.15	35.78	12.79	8.26	21.91	12.82	4.06
B3GNT8	37.06	31.17	40.67	31.13	39.39	48.07	22.86	5.59	30.64	30.85	35.56	21.93	11.85	6.51	31.73	10.97	13.56	28.87	20.66	43.95	13.68	18.53	15.03	18.53	8.12	9.64	38.97	27.62	18.25	25.94	31.51	40.45	32.14	35.27	17.74	34.91	89.75	11.15	47.43	16.97	33.16	36.15	35.78	25.58	8.26	41.41	10.26	16.26
B3GNT9	57.4	31.17	27.83	29.88	44.5	33.28	9.53	7.58	38.39	61.7	25.68	32.9	23.7	6.51	28.29	13.5	12.96	28.87	47.06	43.95	14.58	18.53	22.55	17.44	12.55	16.88	27.93	18.86	10.47	20.76	27.31	29.22	54.24	44.29	19.56	8.73	114.23	10.41	27.99	14.36	29.45	46.48	48.41	23.02	19.27	33.61	15.39	28.45
B4GALNT1	68.22	29.34	31.04	29.88	51.06	35.13	28.58	7.58	24.92	34.7	7.9	25.59	23.7	13.02	30.97	7.6	10.28	28.87	18.36	48.7	10.99	19.27	24.05	13.08	14.77	4.82	31.5	20.55	15.56	25.94	35.71	22.47	72.32	51.68	18.42	34.91	81.59	14.62	32.66	13.71	26	36.15	44.2	16.63	19.27	29.41	10.26	28.45
B4GALNT2	32.47	27.51	29.97	29.05	35.74	33.28	19.05	6.78	18.52	34.7	25.68	18.28	3.95	13.02	23.32	7.6	9.09	57.74	29.84	53.45	14.58	16.8	16.54	13.08	6.65	9.64	18.84	13.14	25.43	25.94	14.7	70.79	39.67	35.27	17.28	43.64	24.48	10.91	41.99	13.71	32.9	20.66	73.66	17.05	16.52	31.21	25.65	32.52
B4GALNT3	35.09	73.35	23.55	39.84	54.35	29.58	11.43	13.96	25.59	57.84	19.75	18.28	27.66	6.51	40.91	21.95	10.58	14.44	56.24	254.17	12.79	11.37	14.28	6.54	11.08	2.41	112.69	71.07	19.75	5.19	21.01	30.34	45.7	38.83	17.51	139.65	236.62	10.16	42.77	13.71	27.59	51.65	231.51	17.91	22.02	26.71	15.39	20.32
B4GALNT4	456.88	44.01	29.97	187.59	272.1	36.98	70.49	29.13	245.8	104.11	25.68	15.84	27.66	6.51	82.97	16.88	13.26	28.87	20.66	473.9	16.6	19.03	20.29	20.71	88.6	21.7	182.84	132.03	31.72	31.13	60.92	129.23	224.99	269.87	17.51	226.94	416.12	10.66	97.2	20.89	56.25	41.32	166.26	36.67	16.52	42.31	20.52	52.84
B4GALT1	124.63	234.73	40.67	29.47	45.59	33.28	64.78	29.53	61.28	119.54	49.38	38.99	114.57	19.53	84.11	38.83	5.36	43.31	101	149.65	41.73	60.54	42.84	15.26	73.83	45.81	257.21	202.09	36.8	5.19	10.5	58.43	108.98	62.34	35.48	122.2	130.55	9.67	80.09	30.03	29.71	149.78	246.24	17.48	11.01	59.12	28.21	97.56
B4GALT2	241.07	58.68	55.66	137.37	166.32	49.92	68.59	41.89	112.8	84.83	63.21	52.4	47.41	71.59	122.35	32.92	14.6	57.74	72.31	325.44	34.77	55.59	42.84	26.16	115.92	45.81	436.16	307.17	87.97	36.32	42.01	75.29	126.56	123.86	29.34	366.59	611.94	14.13	122.86	32.64	58.37	113.63	252.55	30.7	30.28	57.02	35.91	81.3
B4GALT3	157.1	58.68	51.37	71.8	93.74	33.28	78.11	67.43	83.84	77.12	61.24	18.28	39.51	6.51	193.46	24.48	14.75	28.87	61.98	167.47	39.26	41.76	55.62	13.08	56.85	38.58	275.73	182.55	32.91	10.38	23.11	44.95	111.99	98.71	44.57	104.74	195.82	15.12	63.76	31.98	46.96	98.13	136.8	29.84	11.01	72.92	43.6	56.91
B4GALT4	73.8	53.18	23.55	43.99	53.98	22.19	36.2	9.18	50.17	34.7	11.85	17.06	7.9	6.51	27.91	5.06	4.02	14.44	63.13	102.14	16.6	19.27	16.54	7.63	19.94	4.82	50.01	34.02	17.65	31.13	25.21	38.21	53.23	47.58	20.7	43.64	89.75	6.2	31.1	16.97	23.61	25.82	65.24	9.38	13.76	32.11	10.26	12.19
B4GALT5	290.26	188.88	32.11	84.67	103.95	38.83	83.83	47.88	143.44	177.38	67.16	41.43	63.21	26.03	139.55	37.98	12.52	14.44	98.71	548.73	31.63	34.59	30.07	19.62	78.26	31.34	351.07	198.72	46.38	20.76	37.81	66.3	191.34	159.68	22.06	305.49	489.55	14.38	101.09	24.8	49.35	77.47	277.81	27.29	13.76	68.72	12.82	36.58
B4GALT6	59.36	27.51	32.11	39.43	44.13	31.43	26.67	17.56	40.74	46.27	17.78	24.37	15.8	26.03	52.76	14.35	8.64	14.44	28.69	60.57	13.68	28.91	23.3	11.99	18.46	16.88	43.52	27.62	45.48	25.94	27.31	71.92	56.25	57.15	21.61	78.56	203.98	14.62	45.88	17.62	33.96	30.99	46.3	26.86	8.26	39.31	25.65	28.45
B4GALT7	113.48	93.52	88.84	89.23	125.11	112.78	53.35	26.73	69.7	123.39	43.46	53.62	39.51	39.05	78.38	37.14	34.27	14.44	70.01	142.53	31.41	44.72	47.35	30.52	32.49	28.93	86.06	59.62	34.41	46.7	77.72	77.54	141.12	119.76	55.72	96.01	146.86	36.19	80.87	48.95	63.14	82.64	149.43	38.37	41.29	69.92	30.78	77.23
B4GAT1	158.42	27.51	40.67	43.99	52.16	33.28	38.1	19.95	31.31	30.85	35.56	25.59	35.56	32.54	54.29	10.13	13.56	14.44	33.29	71.26	21.76	24.71	24.8	13.08	25.1	21.7	52.29	36.71	36.5	5.19	18.91	44.95	95.42	86.4	23.88	87.28	261.09	11.15	60.65	20.23	33.96	36.15	86.29	17.48	24.78	39.91	12.82	40.65
B9D1	119.39	86.19	27.83	70.14	80.24	24.04	28.58	17.16	33.67	42.42	23.7	25.59	19.75	19.53	55.06	32.92	5.96	57.74	148.06	62.95	13.91	18.28	12.78	7.63	18.46	9.64	53.59	42.44	16.16	15.57	21.01	39.33	86.38	75.19	15.69	26.19	48.95	9.17	43.55	11.1	20.69	41.32	103.13	15.77	11.01	29.41	2.56	16.26
B9D2	62.97	82.52	61.01	60.59	87.17	42.52	30.48	13.96	56.57	65.55	23.7	40.21	27.66	13.02	49.7	15.19	17.73	28.87	84.93	95.02	24.9	33.36	36.83	23.98	22.89	14.47	54.89	34.35	27.83	36.32	44.11	70.79	69.81	61.52	36.84	78.56	73.43	16.11	76.98	34.59	55.45	51.65	69.45	31.98	35.79	52.82	23.08	20.32
BAALC	40.67	33.01	31.04	98.36	69.3	38.83	24.77	9.97	24.58	73.26	19.75	20.72	7.9	19.53	32.88	17.73	9.09	14.44	25.25	80.77	14.58	17.3	21.8	16.35	12.55	7.23	29.88	23.91	19.45	25.94	29.41	37.08	39.67	58.51	16.37	61.1	138.71	17.84	45.1	15.67	30.51	51.65	79.97	25.58	27.53	24.91	17.95	24.39
BABAM1	241.39	77.02	31.04	91.31	114.53	29.58	47.63	45.49	98.66	80.98	45.43	30.46	23.7	13.02	133.82	16.04	14.3	14.44	61.98	229.23	48.91	34.84	42.09	18.53	70.14	36.17	143.22	108.12	76.3	25.94	27.31	50.57	146.14	125.78	38.66	209.48	391.64	13.63	118.97	41.77	52	92.97	166.26	28.99	5.51	80.13	48.73	40.65
BABAM2	252.55	80.69	75.99	93.8	142.61	36.98	110.5	51.87	86.87	146.53	53.34	37.78	43.46	13.02	131.9	32.07	11.47	28.87	74.61	138.96	55.86	35.58	51.86	15.26	53.9	40.99	170.18	104.07	66.43	51.89	37.81	77.54	161.21	150.11	56.86	226.94	342.68	16.36	87.87	33.94	39.53	72.31	145.22	20.46	2.75	57.92	20.52	77.23
BACE1	38.7	25.67	27.83	26.56	35.38	33.28	15.24	7.58	13.81	38.56	29.63	15.84	15.8	26.03	27.15	11.82	7.45	28.87	40.17	61.76	14.81	13.84	16.54	9.81	7.38	7.23	45.14	24.59	16.16	5.19	18.91	31.46	65.79	49.49	15.46	26.19	65.27	6.69	29.55	9.79	19.63	30.99	52.62	15.77	13.76	24.61	10.26	36.58
BACE2	113.15	253.07	31.04	41.09	83.53	51.77	43.82	23.94	181.49	50.13	94.82	47.52	71.11	32.54	49.7	48.11	13.71	57.74	68.87	95.02	24.23	33.85	33.82	23.98	47.25	21.7	45.14	52.21	57.45	25.94	23.11	60.68	38.17	32.81	42.53	61.1	89.75	10.91	41.99	22.19	30.24	92.97	174.68	15.35	16.52	52.82	15.39	52.84
BACH1	112.17	58.68	43.88	88.4	139.7	31.43	74.3	35.91	124.92	173.52	80.99	47.52	23.7	13.02	84.88	27.85	17.43	14.44	45.91	212.6	51.82	31.38	50.36	19.62	32.49	43.4	118.54	100.03	84.38	25.94	27.31	55.06	167.24	130.42	40.25	192.02	187.66	15.86	74.65	31.98	32.63	206.6	126.28	23.45	16.52	81.33	43.6	56.91
BACH2	20.01	18.34	22.48	26.98	42.67	11.09	9.53	7.98	10.1	11.57	19.75	10.97	7.9	6.51	17.59	5.06	12.66	72.18	19.51	57.01	14.81	13.59	13.53	7.63	9.6	12.06	21.11	11.45	5.98	36.32	10.5	21.35	53.23	54.41	19.56	34.91	32.64	7.68	17.88	7.83	15.65	25.82	31.57	7.25	5.51	18.91	12.82	12.19
BAD	95.44	53.18	38.53	45.24	51.79	42.52	55.25	31.12	44.78	69.41	49.38	32.9	15.8	32.54	100.17	20.26	24.44	28.87	56.24	104.52	29.39	41.51	39.84	22.89	35.44	14.47	66.25	38.06	37.1	41.51	27.31	78.66	61.77	65.9	31.16	139.65	220.3	14.38	56.76	24.15	42.18	61.98	75.77	26.86	19.27	77.72	33.34	32.52
BAG1	30.5	55.01	18.2	19.92	31.73	7.4	11.43	7.98	42.09	23.14	19.75	17.06	19.75	6.51	27.15	8.44	5.96	14.44	33.29	67.7	10.1	17.54	6.76	11.99	22.15	16.88	40.6	31.32	11.67	10.38	12.6	15.73	30.64	44.29	9.55	52.37	122.39	6.94	24.11	12.4	16.45	30.99	35.78	11.08	11.01	19.81	7.69	16.26
BAG2	62.32	49.51	28.9	51.88	84.62	25.88	24.77	11.17	55.22	46.27	27.66	20.72	19.75	19.53	45.5	15.19	9.54	43.31	39.02	78.39	21.99	30.14	28.56	19.62	25.1	14.47	34.43	22.9	17.06	36.32	44.11	31.46	88.89	65.35	26.61	8.73	97.91	12.64	69.98	23.5	32.63	41.32	44.2	20.46	27.53	33.91	10.26	24.39
BAG3	50.18	69.68	12.84	16.19	30.27	18.49	13.34	6.38	20.2	15.42	27.66	23.15	39.51	19.53	24.85	14.35	8.19	57.74	70.01	77.2	9.87	11.61	13.53	13.08	16.24	16.88	27.61	23.91	22.14	15.57	6.3	39.33	51.23	39.1	12.05	26.19	32.64	6.44	35.77	14.36	13.53	41.32	46.3	5.97	5.51	23.71	5.13	20.32
BAG4	134.8	73.35	51.37	76.36	124.74	81.35	53.35	35.91	60.94	65.55	37.53	37.78	27.66	26.03	114.7	26.17	17.28	43.31	51.65	174.6	38.14	47.93	39.84	17.44	57.59	16.88	91.58	68.04	60.14	36.32	46.21	77.54	114.5	108.55	46.85	314.22	399.8	21.81	90.98	32.64	61.29	77.47	149.43	32.4	57.81	65.72	17.95	32.52
BAG5	120.37	102.69	24.62	62.25	96.66	27.73	28.58	19.55	62.96	57.84	35.56	42.65	51.36	13.02	58.11	27.01	10.28	28.87	91.82	187.66	32.08	30.14	24.8	14.17	70.14	12.06	96.13	69.38	37.4	20.76	29.41	56.19	96.93	83.67	38.89	174.57	261.09	9.91	75.43	33.94	29.45	87.8	149.43	18.33	5.51	46.51	35.91	36.58
BAGE3	355.2	199.89	253.66	359.41	451.19	269.94	104.78	58.25	245.13	339.33	92.84	163.29	106.67	123.66	180.08	89.47	58.56	28.87	206.6	338.5	90.86	155.42	182.65	52.32	84.91	74.74	443.63	329.74	112.51	181.61	212.17	257.33	354.56	296.67	166.7	296.77	391.64	127.39	248.05	152.74	275.12	103.3	481.95	166.27	143.15	155.15	105.16	130.08
BAGE5	164.65	102.69	173.39	213.32	316.96	183.04	89.54	31.12	121.22	273.78	67.16	118.2	51.36	117.15	76.08	60.77	48.72	43.31	118.22	293.37	56.76	131.2	111.99	47.96	35.44	28.93	152.96	92.29	52.06	186.8	191.16	170.8	244.08	211.63	114.62	130.93	138.71	96.41	160.96	118.14	231.61	92.97	237.82	150.5	112.87	99.93	56.43	77.23
BAHCC1	85.93	40.34	25.69	144.43	134.95	40.68	40.01	19.15	27.95	23.14	19.75	21.93	35.56	13.02	63.08	18.57	9.39	57.74	44.76	180.53	13.01	34.84	24.8	14.17	25.1	12.06	46.44	39.41	23.94	15.57	29.41	43.82	83.87	88.86	18.65	26.19	48.95	13.14	32.66	14.36	31.31	92.97	90.5	20.04	22.02	34.21	17.95	12.19
BAHD1	101.67	62.35	50.3	82.17	92.28	53.62	72.4	44.69	73.4	100.26	43.46	30.46	23.7	6.51	105.14	22.79	10.73	43.31	74.61	131.84	30.96	50.41	44.35	17.44	95.25	26.52	107.82	71.4	72.11	25.94	35.71	78.66	177.78	106.64	33.89	296.77	440.59	20.57	109.64	45.69	48.02	61.98	117.86	28.14	33.04	126.04	66.69	69.1
BAIAP2	50.51	181.55	28.9	31.96	49.24	48.07	9.53	10.37	26.6	34.7	23.7	38.99	35.56	26.03	56.2	27.01	15.35	14.44	56.24	77.2	13.24	34.34	26.31	17.44	31.01	7.23	43.52	38.4	42.19	20.76	27.31	46.07	48.71	52.77	19.79	96.01	220.3	13.63	62.99	11.75	34.49	36.15	111.54	17.48	27.53	43.81	7.69	28.45
BAIAP2L1	216.14	236.56	35.32	54.78	75.5	40.68	78.11	46.28	132.33	84.83	39.51	32.9	19.75	32.54	147.96	59.08	11.92	14.44	110.19	197.16	14.36	52.38	20.29	15.26	33.96	16.88	170.18	115.53	39.5	31.13	31.51	76.41	68.8	54.68	18.19	192.02	244.77	10.66	94.09	20.23	45.63	30.99	193.62	27.71	13.76	73.52	38.47	52.84
BAIAP3	49.53	247.56	27.83	31.13	46.32	33.28	22.86	7.58	22.22	26.99	39.51	29.25	27.66	26.03	27.15	48.95	13.26	14.44	273.17	80.77	17.05	15.57	22.55	15.26	7.38	9.64	26.63	16.84	17.65	36.32	29.41	35.96	45.2	49.22	23.2	34.91	81.59	11.9	38.88	14.36	31.57	25.82	54.72	19.19	27.53	24.61	17.95	40.65
BAK1	190.89	86.19	98.47	118.7	172.16	79.5	51.44	50.67	110.1	188.95	39.51	67.02	39.51	45.56	125.02	40.51	19.37	86.61	102.15	152.03	52.05	55.59	69.9	17.44	39.13	48.22	158.49	107.78	75.7	46.7	65.12	122.48	131.08	117.03	69.14	174.57	146.86	44.86	125.97	56.79	92.86	82.64	239.92	47.75	41.29	106.53	35.91	77.23
BAMBI	33.45	95.36	38.53	44.41	83.89	38.83	70.49	43.89	45.46	42.42	25.68	48.74	27.66	19.53	103.23	32.92	12.52	14.44	72.31	106.9	16.83	20.01	26.31	17.44	52.42	9.64	642.71	510.61	18.55	20.76	42.01	64.05	385.2	184.83	21.61	78.56	97.91	15.37	53.65	22.85	46.43	61.98	580.87	21.74	24.78	64.22	20.52	44.71
BANF1	494.92	170.54	56.73	144.01	177.99	38.83	99.07	73.41	241.42	208.23	67.16	58.49	35.56	13.02	199.19	50.64	31.74	43.31	193.97	420.45	66.63	75.36	50.36	25.07	107.06	24.11	258.19	148.2	298.92	20.76	46.21	116.87	252.11	317.99	51.62	349.14	620.09	11.4	233.28	63.97	66.59	123.96	269.39	48.6	11.01	131.14	33.34	77.23
BANK1	71.83	69.68	177.67	74.29	84.62	38.83	36.2	17.16	50.17	88.69	37.53	56.05	23.7	6.51	49.7	29.54	64.52	28.87	68.87	98.58	188.45	31.87	101.47	19.62	11.08	14.47	38.65	36.71	24.84	25.94	44.11	75.29	69.81	61.52	195.81	261.85	432.43	22.31	123.64	146.86	44.84	56.81	61.03	29.84	16.52	52.22	107.72	32.52
BANP	59.04	34.84	33.18	56.03	78.06	36.98	36.2	20.75	35.69	77.12	45.43	31.68	3.95	19.53	53.14	14.35	14.75	14.44	48.21	81.95	27.59	22.24	35.33	20.71	36.18	16.88	84.11	54.9	33.81	10.38	27.31	56.19	74.33	69.18	29.34	157.11	122.39	10.16	57.54	20.89	35.55	36.15	86.29	22.17	24.78	42.31	17.95	28.45
BAP1	275.18	133.87	37.46	166.42	252.04	51.77	68.59	40.7	84.85	127.25	79.01	51.18	27.66	26.03	112.02	25.32	23.84	14.44	88.38	243.48	45.99	42.99	48.86	11.99	89.34	45.81	235.13	170.76	41.59	25.94	37.81	78.66	219.47	190.3	51.62	157.11	359	14.87	105.75	41.12	38.2	118.79	307.27	26.01	19.27	102.93	46.17	60.97
BARD1	76.09	29.34	24.62	30.3	43.04	27.73	34.29	11.17	49.5	46.27	17.78	18.28	23.7	13.02	29.44	15.19	9.24	14.44	21.81	61.76	17.72	33.11	18.79	14.17	15.51	4.82	52.29	35.7	15.26	15.57	21.01	33.71	60.77	50.31	21.83	87.28	97.91	13.63	47.43	18.28	24.14	41.32	52.62	13.64	11.01	34.81	20.52	24.39
BARHL2	147.92	216.39	83.48	86.33	107.96	116.48	97.16	50.27	55.89	96.4	71.11	75.55	86.92	52.07	174.34	52.33	245.99	779.51	115.92	217.35	96.91	67.95	56.37	99.19	79.74	65.1	100.68	64.33	58.65	83.02	107.13	117.99	173.77	193.31	56.63	453.88	660.89	22.06	104.2	41.12	95.25	165.28	147.32	52.01	55.06	121.24	51.3	73.17
BARX1	175.47	18.34	19.27	119.94	126.57	25.88	15.24	5.98	14.82	34.7	31.61	20.72	19.75	6.51	20.26	10.97	6.85	43.31	24.1	35.63	10.54	11.12	18.04	7.63	6.65	4.82	19.81	11.79	5.69	10.38	18.91	20.23	41.68	30.08	12.74	34.91	48.95	9.42	21.77	9.14	23.08	30.99	157.85	14.07	11.01	16.51	7.69	32.52
BARX2	36.73	27.51	26.76	30.3	33.92	11.09	32.39	7.98	17.51	38.56	183.71	29.25	11.85	19.53	40.53	12.66	8.94	57.74	29.84	43.95	13.91	11.86	22.55	11.99	8.12	2.41	149.39	137.08	8.38	36.32	37.81	32.59	36.66	29.26	17.97	43.64	73.43	14.87	14.77	7.83	31.04	25.82	119.96	19.19	33.04	25.51	17.95	28.45
BASP1	613.65	498.8	210.85	170.58	265.53	395.66	287.68	123.69	227.28	385.6	225.19	304.64	98.77	84.61	486.32	173.03	417.78	1255.88	284.65	767.27	264.27	164.06	225.49	295.39	201.57	161.54	287.42	216.91	194.49	217.93	319.3	422.52	407.8	366.66	196.49	925.21	1150.44	38.42	398.13	150.13	374.88	526.83	391.46	210.61	90.85	354.11	200.06	276.41
BATF3	46.57	20.17	26.76	32.79	42.67	31.43	28.58	8.78	33.67	88.69	25.68	18.28	19.75	6.51	38.62	14.35	10.43	28.87	29.84	54.64	23.56	17.54	32.32	15.26	11.08	14.47	30.85	21.89	14.66	15.57	29.41	52.81	34.15	37.46	22.06	43.64	48.95	14.13	42.77	16.97	49.08	51.65	48.41	26.43	19.27	43.21	25.65	56.91
BAX	405.71	66.02	43.88	48.56	76.23	25.88	60.97	41.89	52.53	80.98	21.73	32.9	15.8	13.02	103.99	20.26	17.58	28.87	35.58	181.72	49.58	38.79	44.35	16.35	48.73	19.29	142.57	109.46	76	25.94	16.81	68.55	183.31	202.06	44.57	296.77	285.57	8.92	83.98	32.64	38.73	51.65	119.96	20.04	11.01	82.23	43.6	32.52
BAZ1A	67.24	69.68	36.39	56.44	79.51	33.28	49.53	29.13	48.82	96.4	37.53	21.93	7.9	26.03	67.29	15.19	11.47	28.87	57.39	93.83	44.87	39.29	48.11	19.62	60.54	24.11	95.16	66.69	38.3	36.32	23.11	48.32	68.3	70.27	38.21	174.57	383.48	14.38	110.42	31.33	29.98	51.65	109.44	19.61	13.76	53.42	33.34	28.45
BAZ1B	249.59	58.68	43.88	147.75	162.31	29.58	74.3	47.08	167.01	107.97	45.43	26.81	7.9	19.53	158.28	27.85	10.13	57.74	84.93	271.99	45.77	70.42	63.14	10.9	80.48	19.29	295.21	202.42	68.52	10.38	29.41	98.89	180.8	219.56	45.94	235.67	334.52	10.41	157.07	37.21	44.31	103.3	183.1	16.63	19.27	106.53	30.78	52.84
BAZ2A	207.28	66.02	41.74	85.5	76.96	35.13	76.21	50.67	63.98	80.98	39.51	20.72	19.75	26.03	133.05	11.82	9.54	14.44	86.08	176.97	44.64	30.64	52.62	19.62	49.47	14.47	110.75	60.63	46.68	15.57	18.91	79.78	116.01	108.55	44.12	296.77	383.48	12.64	108.09	33.29	34.76	144.62	157.85	20.04	13.76	72.02	38.47	24.39
BAZ2B	153.17	77.02	33.18	114.96	177.63	33.28	49.53	23.54	159.26	92.54	65.19	34.12	27.66	13.02	79.52	32.07	9.83	14.44	101	191.22	19.07	31.13	25.56	10.9	28.8	24.11	186.74	119.57	42.49	10.38	29.41	70.79	110.49	157.77	27.06	209.48	155.02	14.87	78.54	30.03	28.39	51.65	119.96	16.63	13.76	71.72	17.95	32.52
BBC3	73.14	14.67	14.98	12.45	16.78	22.19	15.24	10.37	12.12	15.42	31.61	19.5	3.95	13.02	34.41	5.91	5.07	14.44	18.36	84.33	8.3	16.31	7.52	3.27	8.12	9.64	30.2	25.6	20.95	20.76	18.91	20.23	64.28	57.42	9.1	104.74	106.07	6.2	21.77	9.14	24.94	15.49	71.56	13.22	5.51	25.51	17.95	12.19
BBIP1	143.33	66.02	35.32	95.46	107.23	31.43	49.53	25.93	35.69	77.12	33.58	28.03	31.61	19.53	52.38	27.01	7.6	72.18	104.45	136.59	30.51	16.31	42.09	18.53	13.29	21.7	43.19	36.71	38.9	25.94	23.11	48.32	98.94	83.67	37.52	96.01	81.59	11.65	55.99	28.72	32.1	72.31	63.14	15.77	11.01	47.12	12.82	28.45
BBLN	229.59	64.18	21.41	34.45	53.25	33.28	30.48	27.53	62.63	53.98	43.46	45.09	11.85	6.51	106.67	17.73	16.84	28.87	57.39	127.09	31.18	21	30.82	18.53	38.39	26.52	63.98	48.16	29.62	25.94	29.41	43.82	71.31	57.42	27.97	192.02	301.89	8.43	61.43	22.85	36.88	61.98	115.75	16.2	11.01	39.01	15.39	60.97
BBOF1	41.65	84.36	33.18	46.48	56.17	46.22	20.96	13.17	24.24	53.98	9.88	40.21	11.85	19.53	38.62	29.54	7.9	14.44	115.92	73.64	13.46	20.51	18.79	10.9	9.6	16.88	36.37	26.61	12.27	10.38	12.6	32.59	46.71	44.02	22.97	61.1	97.91	16.11	41.21	15.01	28.92	20.66	50.51	18.33	11.01	27.91	5.13	40.65
BBS12	40.34	23.84	36.39	24.49	36.84	38.83	22.86	11.17	27.61	34.7	19.75	31.68	3.95	19.53	36.32	11.82	9.24	43.31	30.99	51.07	13.46	16.31	25.56	10.9	9.6	2.41	30.53	16.17	17.65	15.57	31.51	44.95	36.16	45.66	25.02	26.19	48.95	12.64	41.21	16.32	27.33	10.33	52.62	24.3	13.76	23.41	5.13	56.91
BBS2	126.6	71.52	22.48	70.55	82.43	9.24	34.29	23.14	51.85	73.26	47.41	21.93	23.7	13.02	50.47	17.73	8.34	14.44	87.23	108.08	21.76	17.54	30.82	16.35	28.8	19.29	71.77	51.53	23.04	10.38	21.01	46.07	93.41	85.58	25.47	104.74	179.5	7.93	40.44	24.15	32.63	36.15	71.56	17.05	8.26	41.11	15.39	69.1
BBS4	132.18	69.68	28.9	47.31	68.94	36.98	26.67	20.35	57.24	61.7	47.41	24.37	11.85	6.51	50.47	19.41	10.13	72.18	94.12	98.58	21.99	20.26	25.56	9.81	11.81	16.88	55.21	35.03	35.61	20.76	31.51	42.7	98.43	94.88	28.43	61.1	97.91	12.39	36.55	24.15	31.84	36.15	65.24	17.91	27.53	56.42	25.65	40.65
BBS5	80.03	60.52	21.41	37.77	53.25	31.43	34.29	15.96	28.96	34.7	11.85	26.81	19.75	13.02	56.2	15.19	6.26	14.44	57.39	237.54	7.63	21.74	12.78	15.26	7.38	9.64	55.53	37.72	17.65	15.57	29.41	39.33	73.32	47.3	18.65	52.37	57.11	12.39	42.77	13.71	28.65	10.33	33.67	17.05	5.51	27.61	7.69	24.39
BBS7	66.58	45.85	14.98	28.22	48.15	24.04	26.67	13.17	33.67	23.14	19.75	15.84	7.9	13.02	40.91	15.19	5.96	14.44	37.88	70.08	13.91	19.27	18.04	10.9	12.55	7.23	38.97	29.98	16.16	5.19	18.91	29.22	76.84	63.16	18.42	96.01	73.43	10.66	50.54	18.28	28.39	46.48	50.51	20.46	8.26	37.51	15.39	20.32
BBS9	43.29	44.01	12.84	58.93	59.09	20.34	30.48	22.34	19.87	42.42	17.78	14.62	3.95	6.51	56.2	9.28	1.79	14.44	80.34	58.2	10.77	14.08	12.78	7.63	3.69	9.64	78.92	65	8.98	10.38	14.7	26.97	71.31	45.39	16.15	26.19	32.64	5.2	20.22	11.75	12.73	30.99	29.46	9.81	11.01	21.31	12.82	28.45
BBX	256.48	77.02	41.74	101.68	128.39	36.98	57.16	37.51	68.02	77.12	27.66	24.37	27.66	13.02	95.2	19.41	11.03	43.31	78.05	131.84	32.75	36.32	45.1	18.53	24.37	21.7	118.86	84.54	35.31	36.32	33.61	70.79	73.32	78.47	42.07	174.57	293.73	8.43	60.65	28.72	47.22	36.15	107.33	20.89	11.01	53.12	30.78	20.32
BCAM	462.13	555.65	17.12	33.62	81.34	44.37	97.16	86.18	42.76	42.42	82.97	49.96	193.59	6.51	216.02	85.25	8.64	14.44	311.05	338.5	12.79	45.96	26.31	11.99	234.79	28.93	117.57	70.39	131.36	20.76	29.41	86.53	116.51	105.27	22.74	427.69	546.66	14.62	150.85	23.5	35.82	154.95	98.92	19.61	8.26	87.33	28.21	28.45
BCAN	21.97	18.34	12.84	12.45	20.06	7.4	55.25	14.76	10.77	26.99	27.66	25.59	3.95	19.53	95.96	5.91	7.3	43.31	9.18	29.69	11.89	9.39	8.27	14.17	7.38	9.64	21.76	16.17	8.38	10.38	10.5	15.73	23.6	21.05	12.05	52.37	48.95	7.68	24.88	9.79	15.12	46.48	27.36	14.07	11.01	21.01	17.95	12.19
BCAP29	168.25	62.35	33.18	47.31	47.78	24.04	28.58	15.96	75.42	88.69	21.73	21.93	15.8	32.54	54.67	15.19	6.7	43.31	44.76	76.01	21.99	37.31	21.8	17.44	20.67	7.23	125.36	74.1	24.84	20.76	10.5	33.71	82.87	71.91	22.51	69.83	155.02	6.69	63.76	16.32	31.84	87.8	75.77	21.74	8.26	33.61	10.26	32.52
BCAP31	361.11	177.88	57.8	102.93	155.75	16.64	87.64	69.03	157.24	335.47	98.77	36.56	79.01	19.53	178.93	51.49	15.79	14.44	149.21	305.24	50.7	117.61	72.16	22.89	111.49	57.87	293.91	206.8	137.64	15.57	42.01	104.51	190.34	170.89	58.22	427.69	791.44	7.19	144.63	47.65	61.02	144.62	242.03	33.25	11.01	123.34	46.17	36.58
BCAR1	134.47	117.36	38.53	82.17	102.49	44.37	41.91	20.35	88.56	53.98	51.36	34.12	27.66	6.51	49.7	26.17	9.54	14.44	49.35	149.65	15.7	20.01	26.31	26.16	38.39	19.29	69.82	39.74	23.34	36.32	27.31	34.84	187.83	162.41	20.7	139.65	203.98	12.39	54.43	13.71	41.12	72.31	107.33	18.33	11.01	27.91	20.52	69.1
BCAR3	43.62	97.19	50.3	29.47	52.89	64.71	19.05	21.55	36.7	42.42	61.24	38.99	27.66	13.02	38.62	20.26	15.94	57.74	72.31	90.27	28.27	26.69	30.82	18.53	22.15	14.47	73.72	64.33	45.48	36.32	29.41	83.15	82.36	149.56	30.25	61.1	146.86	12.89	52.88	31.98	37.94	67.14	109.44	23.02	38.54	57.62	38.47	65.04
BCAS1	28.53	62.35	21.41	22.41	31.73	27.73	24.77	7.98	25.59	23.14	7.9	21.93	3.95	26.03	23.7	13.5	6.7	14.44	82.64	43.95	12.56	15.07	18.79	17.44	8.86	2.41	20.78	16.17	10.17	5.19	21.01	26.97	26.12	25.7	13.87	69.83	73.43	14.87	38.88	18.93	22.29	10.33	37.88	15.77	19.27	22.21	12.82	16.26
BCAS2	131.52	64.18	67.43	105.42	131.31	55.47	53.35	22.34	117.51	146.53	41.48	42.65	15.8	26.03	76.08	25.32	12.52	14.44	65.42	206.66	33.2	36.07	56.37	27.25	70.14	16.88	211.42	135.06	68.22	10.38	35.71	70.79	130.07	130.97	42.53	209.48	236.62	24.04	104.98	35.9	57.31	56.81	155.74	35.39	33.04	66.92	12.82	48.78
BCAS3	124.96	49.51	46.02	130.32	164.13	48.07	99.07	52.67	84.85	73.26	41.48	32.9	19.75	19.53	173.2	27.85	21.31	43.31	66.57	140.15	36.34	62.51	41.34	32.7	42.09	40.99	88.66	65	53.56	31.13	33.61	85.4	85.88	86.13	37.07	148.38	334.52	12.39	125.97	35.25	44.04	56.81	202.04	22.6	22.02	74.42	33.34	48.78
BCAS4	279.11	42.18	55.66	39.84	64.19	40.68	5.72	10.37	38.72	73.26	25.68	32.9	15.8	26.03	31.73	16.88	17.13	28.87	50.5	66.51	54.74	27.92	36.83	14.17	10.34	19.29	73.07	46.82	21.54	20.76	33.61	52.81	154.18	93.78	54.13	104.74	203.98	17.84	69.21	67.88	36.35	67.14	31.57	24.73	24.78	36.01	41.04	24.39
BCAT1	45.92	25.67	21.41	39.01	53.25	48.07	28.58	5.98	26.6	77.12	21.73	29.25	3.95	6.51	32.12	8.44	10.28	57.74	21.81	24.94	27.37	13.84	22.55	9.81	11.08	12.06	25.33	21.56	25.73	25.94	33.61	49.44	168.24	111.56	22.29	244.39	342.68	14.38	87.87	25.46	31.57	30.99	35.78	17.05	27.53	26.71	20.52	32.52
BCAT2	250.91	42.18	33.18	46.07	70.4	40.68	30.48	33.12	40.41	50.13	27.66	29.25	15.8	13.02	74.17	19.41	7.45	14.44	43.62	133.03	20.41	46.2	30.07	11.99	81.96	21.7	58.78	45.47	40.99	36.32	14.7	51.69	87.39	70.27	24.56	183.3	277.41	11.9	111.97	30.68	34.22	15.49	54.72	21.74	5.51	69.32	33.34	28.45
BCCIP	285.34	95.36	49.23	109.57	167.05	38.83	89.54	47.88	127.95	111.82	53.34	54.84	43.46	45.56	157.14	32.92	14.01	14.44	99.86	216.17	43.75	40.03	47.35	22.89	78.26	57.87	191.29	124.96	82.29	20.76	29.41	80.91	213.94	192.22	40.94	253.12	359	19.08	185.07	52.87	46.16	118.79	231.51	18.76	30.28	96.03	38.47	20.32
BCHE	27.22	20.17	13.91	33.2	40.85	27.73	24.77	5.19	22.22	34.7	13.83	9.75	7.9	13.02	28.29	14.35	5.36	57.74	19.51	57.01	11.44	18.78	12.03	17.44	5.91	19.29	19.81	10.44	13.76	15.57	27.31	42.7	62.78	67.81	18.65	26.19	57.11	11.4	31.1	10.44	28.39	30.99	33.67	17.91	16.52	25.21	5.13	28.45
BCKDHA	132.83	56.85	37.46	65.16	98.48	48.07	43.82	28.33	92.93	77.12	35.56	36.56	23.7	32.54	94.05	22.79	13.11	28.87	61.98	136.59	24.9	51.39	30.82	15.26	33.23	28.93	108.8	83.87	41.59	20.76	52.52	67.42	109.48	96.25	32.52	200.75	179.5	15.61	80.87	28.72	45.1	67.14	155.74	29.84	35.79	81.03	28.21	40.65
BCKDHB	552.32	51.35	43.88	109.98	140.79	33.28	45.72	42.69	58.25	77.12	55.31	36.56	23.7	13.02	101.32	23.63	11.47	14.44	49.35	172.22	28.04	36.57	31.57	13.08	33.96	16.88	233.51	163.69	32.61	5.19	42.01	41.58	219.97	204.79	40.25	174.57	171.34	10.91	70.76	33.94	43.24	25.82	117.86	25.58	33.04	63.92	41.04	40.65
BCKDK	170.55	45.85	17.12	47.31	71.85	20.34	38.1	24.34	61.62	46.27	37.53	21.93	11.85	19.53	65.38	12.66	10.73	28.87	34.43	115.21	23.56	15.81	21.05	13.08	27.32	24.11	51.96	39.41	35.31	15.57	12.6	35.96	93.41	77.11	20.24	87.28	171.34	8.92	52.88	22.85	22.55	82.64	117.86	17.05	24.78	32.41	23.08	16.26
BCL10	137.42	122.87	42.81	58.52	98.85	68.41	64.78	33.12	76.1	123.39	41.48	36.56	35.56	26.03	84.88	27.01	15.79	43.31	42.47	168.66	43.52	45.46	42.84	25.07	67.19	21.7	221.49	162.34	62.84	15.57	23.11	67.42	124.05	96.52	49.12	78.56	285.57	16.36	87.09	42.43	42.45	87.8	136.8	21.32	16.52	65.42	46.17	60.97
BCL11A	26.57	40.34	52.44	146.09	175.81	20.34	72.4	60.65	72.73	73.26	39.51	30.46	27.66	6.51	207.22	16.88	8.64	14.44	34.43	174.6	32.08	81.29	42.84	9.81	50.95	9.64	252.02	163.02	117.59	10.38	8.4	124.73	64.28	53.04	51.85	279.31	244.77	18.09	121.31	41.12	33.96	30.99	147.32	17.05	16.52	119.74	35.91	36.58
BCL11B	37.06	60.52	57.8	40.67	41.22	40.68	43.82	21.55	19.87	80.98	11.85	26.81	7.9	19.53	53.14	21.95	34.42	57.74	26.4	71.26	85.7	52.38	82.68	27.25	20.67	60.28	69.18	39.74	23.94	25.94	23.11	71.92	48.71	34.18	67.77	87.28	114.23	16.61	58.32	41.12	38.47	61.98	86.29	20.46	19.27	87.03	35.91	28.45
BCL2	24.93	38.51	52.44	31.13	36.47	25.88	135.27	86.58	116.84	88.69	21.73	14.62	23.7	19.53	248.9	21.1	13.86	14.44	27.55	57.01	49.13	54.61	44.35	10.9	18.46	28.93	326.39	246.88	56.55	5.19	37.81	117.99	100.94	79.84	60.95	122.2	293.73	9.91	128.3	45.04	45.63	72.31	282.02	23.02	2.75	93.63	28.21	48.78
BCL2A1	87.24	49.51	48.16	31.13	36.84	53.62	232.43	221.44	57.58	323.91	15.8	41.43	7.9	19.53	605.99	19.41	14.9	43.31	32.14	33.26	41.5	18.78	35.33	27.25	92.29	21.7	28.58	18.52	80.79	31.13	29.41	175.3	42.69	33.08	41.16	200.75	367.16	15.37	569.98	99.87	105.06	82.64	39.99	49.88	16.52	257.48	117.98	69.1
BCL2L1	236.47	143.04	47.09	95.87	93.37	40.68	47.63	31.92	143.44	107.97	55.31	51.18	59.26	19.53	95.58	21.1	21.46	43.31	169.87	357.5	39.48	26.19	24.8	25.07	33.96	60.28	109.45	87.23	52.06	31.13	48.32	74.17	98.94	82.3	24.56	122.2	244.77	14.62	96.42	40.47	40.06	160.11	117.86	19.19	27.53	70.52	33.34	40.65
BCL2L11	57.07	143.04	47.09	221.62	297.27	27.73	106.69	80.6	293.28	173.52	37.53	42.65	35.56	45.56	215.25	28.7	9.83	57.74	117.07	157.97	45.54	70.42	48.11	22.89	89.34	45.81	289.37	256.65	129.26	31.13	42.01	135.97	84.87	83.67	46.62	314.22	391.64	18.59	328.15	54.18	53.33	92.97	391.46	28.99	16.52	195.96	58.99	40.65
BCL2L12	113.15	40.34	38.53	31.96	68.94	31.43	57.16	23.54	21.55	34.7	21.73	12.19	11.85	32.54	67.67	14.35	15.2	43.31	33.29	85.52	21.99	33.85	24.8	7.63	32.49	9.64	81.84	49.85	24.84	20.76	18.91	48.32	76.84	60.7	22.06	87.28	130.55	12.89	90.2	22.85	29.45	30.99	82.08	17.48	11.01	44.71	17.95	36.58
BCL2L13	136.44	69.68	35.32	62.25	87.9	42.52	74.3	59.05	77.11	104.11	33.58	31.68	11.85	13.02	150.64	27.85	7.3	28.87	67.72	166.28	28.27	41.76	41.34	20.71	59.07	28.93	124.39	85.21	64.03	15.57	23.11	70.79	116.01	102.26	38.43	209.48	220.3	11.4	90.98	24.15	43.24	67.14	119.96	23.87	8.26	85.53	43.6	32.52
BCL2L14	105.61	99.03	49.23	61.01	90.09	40.68	133.36	94.56	64.31	53.98	47.41	49.96	31.61	26.03	411	27.85	18.77	28.87	79.2	148.47	39.93	55.59	64.64	22.89	36.92	45.81	80.54	53.89	55.65	41.51	67.22	128.1	95.42	85.58	40.25	113.47	203.98	21.81	130.64	47.65	52.27	51.65	128.38	35.81	27.53	87.33	46.17	44.71
BCL2L2	388.33	176.05	72.78	134.05	203.89	90.59	169.56	77.01	114.82	181.23	138.28	91.39	31.61	58.58	250.04	67.52	75.84	86.61	175.61	351.57	77.17	119.59	73.66	82.84	186.8	65.1	203.63	130.01	140.93	57.08	65.12	125.86	275.72	256.75	77.1	567.35	1068.85	14.38	162.52	58.09	96.04	294.4	284.12	54.57	41.29	162.35	58.99	77.23
BCL3	91.83	176.05	37.46	22.41	29.91	24.04	64.78	71.42	50.84	158.1	11.85	47.52	71.11	45.56	172.43	36.29	11.77	28.87	125.11	60.57	38.81	210.52	62.39	13.08	361.78	53.04	32.48	52.21	119.99	15.57	16.81	88.77	58.76	43.2	24.33	174.57	228.46	7.68	318.82	47	45.63	144.62	48.41	27.71	16.52	155.75	71.82	36.58
BCL6	67.24	179.71	32.11	25.32	49.97	36.98	49.53	29.13	46.8	42.42	29.63	98.7	122.47	32.54	75.32	64.15	15.35	28.87	172.17	102.14	26.92	27.67	25.56	10.9	31.01	9.64	105.22	63.66	25.13	41.51	27.31	85.4	75.83	58.51	24.11	87.28	114.23	11.65	37.32	22.19	23.35	77.47	126.28	10.66	5.51	36.61	25.65	24.39
BCL6B	31.81	22.01	22.48	37.77	52.89	36.98	26.67	10.37	19.87	23.14	27.66	35.34	3.95	13.02	35.17	6.75	10.88	28.87	26.4	53.45	12.56	21.25	27.06	19.62	39.13	21.7	24.36	18.86	11.97	31.13	14.7	28.09	39.17	35.82	21.38	61.1	57.11	12.89	31.88	18.93	34.76	30.99	23.15	25.15	22.02	22.51	5.13	24.39
BCL7A	54.44	29.34	10.7	41.5	75.87	12.94	55.25	41.5	30.3	38.56	21.73	17.06	7.9	6.51	125.4	10.13	13.56	14.44	30.99	159.15	11.89	16.31	18.04	7.63	24.37	7.23	82.49	50.18	33.21	10.38	21.01	44.95	56.25	57.97	14.55	113.47	138.71	8.43	68.43	13.71	24.41	36.15	98.92	17.91	90.85	39.31	20.52	28.45
BCL7B	122.01	67.85	35.32	53.12	62.01	24.04	57.16	35.11	64.65	73.26	41.48	34.12	11.85	19.53	90.61	19.41	8.19	14.44	59.68	143.71	25.35	34.59	31.57	18.53	43.56	26.52	115.62	71.4	39.8	25.94	27.31	67.42	87.39	79.29	30.7	139.65	293.73	10.66	77.76	29.37	39.8	56.81	113.65	22.17	8.26	63.62	28.21	28.45
BCL7C	746.81	102.69	67.43	116.21	179.82	49.92	68.59	40.7	114.15	92.54	71.11	48.74	23.7	19.53	155.61	35.45	36.06	28.87	83.79	304.06	58.1	52.88	60.88	27.25	78.26	50.63	202.65	110.14	112.81	25.94	42.01	121.36	324.93	229.68	52.53	192.02	277.41	15.61	87.09	37.86	65.27	98.13	233.61	45.19	44.05	122.44	56.43	81.3
BCL9	122.67	51.35	37.46	102.1	134.95	44.37	95.26	67.83	58.92	53.98	21.73	28.03	15.8	13.02	191.55	21.1	11.32	28.87	65.42	181.72	18.4	31.13	21.8	15.26	19.2	7.23	127.31	95.65	31.42	15.57	29.41	44.95	149.16	146.83	21.15	87.28	81.59	12.14	46.66	20.23	45.1	51.65	98.92	26.01	19.27	66.92	46.17	24.39
BCL9L	202.04	121.03	55.66	32.37	47.05	46.22	36.2	47.08	64.31	100.26	37.53	36.56	23.7	26.03	121.58	28.7	10.13	57.74	99.86	166.28	47.78	48.92	60.13	19.62	162.43	33.75	278.32	196.36	55.95	36.32	23.11	219.12	229.51	110.74	49.81	331.68	554.82	11.15	97.98	45.69	70.84	72.31	330.42	35.39	13.76	103.83	41.04	73.17
BCLAF1	304.7	128.37	64.22	160.61	214.47	53.62	91.45	74.61	89.9	134.96	33.58	52.4	51.36	52.07	187.34	32.92	11.17	43.31	182.5	326.62	59.9	60.78	51.86	18.53	75.31	24.11	156.21	90.27	92.76	41.51	42.01	74.17	226	243.89	73.68	253.12	244.77	22.8	132.97	54.83	58.1	108.46	248.34	34.96	30.28	109.24	48.73	52.84
BCLAF3	58.05	40.34	20.34	48.97	66.75	35.13	26.67	19.55	29.29	15.42	21.73	24.37	15.8	6.51	53.53	17.73	9.09	14.44	37.88	86.7	17.05	23.47	26.31	17.44	19.2	12.06	77.94	48.16	35.61	20.76	23.11	39.33	52.73	50.31	22.51	104.74	114.23	3.47	34.99	18.28	25.47	30.99	56.82	14.92	8.26	37.21	17.95	24.39
BCO1	35.42	12.84	26.76	66.82	64.92	33.28	17.15	8.78	18.86	34.7	11.85	14.62	39.51	13.02	17.97	9.28	9.09	14.44	21.81	353.94	12.11	15.07	19.54	16.35	11.08	12.06	23.38	15.49	11.37	20.76	18.91	32.59	37.16	31.99	17.74	34.91	40.8	12.89	25.66	13.05	27.33	5.16	52.62	16.63	11.01	18.31	10.26	28.45
BCO2	35.09	73.35	34.25	31.54	45.59	27.73	30.48	6.78	18.86	30.85	23.7	36.56	7.9	6.51	25.62	26.17	8.19	14.44	91.82	35.63	13.46	12.35	27.06	15.26	11.08	7.23	28.25	22.9	15.86	10.38	23.11	41.58	49.22	34.45	17.06	61.1	48.95	10.91	28.77	16.97	34.49	25.82	46.3	17.05	8.26	33.01	12.82	12.19
BCOR	60.68	16.5	19.27	86.74	112.34	18.49	34.29	13.17	34.01	50.13	11.85	18.28	15.8	6.51	42.44	12.66	6.11	14.44	24.1	55.82	14.13	18.78	19.54	13.08	20.67	2.41	36.37	28.97	15.56	25.94	25.21	17.98	52.73	63.16	16.83	78.56	73.43	6.2	32.66	11.75	19.63	25.82	48.41	11.08	2.75	34.81	15.39	16.26
BCORL1	158.74	38.51	28.9	42.33	57.63	36.98	24.77	14.36	35.69	53.98	41.48	20.72	11.85	19.53	44.73	7.6	11.03	14.44	37.88	114.02	17.5	21.74	19.54	13.08	18.46	24.11	64.63	42.78	19.15	20.76	29.41	30.34	100.94	98.71	19.79	34.91	89.75	11.15	27.22	10.44	28.12	56.81	90.5	26.43	11.01	29.41	25.65	36.58
BCR	136.77	179.71	37.46	63.5	72.58	40.68	64.78	54.66	76.43	34.7	25.68	51.18	59.26	13.02	162.87	22.79	12.22	14.44	70.01	241.11	25.13	43.49	28.56	14.17	84.91	40.99	100.68	69.72	77.8	25.94	39.91	59.56	104.96	115.66	25.7	235.67	277.41	11.65	106.53	28.72	37.41	87.8	159.95	20.89	13.76	103.23	25.65	44.71
BCS1L	174.81	62.35	57.8	81.76	112.34	35.13	60.97	35.11	107.07	80.98	45.43	29.25	19.75	13.02	98.26	23.63	13.26	14.44	61.98	79.58	33.65	46.45	31.57	10.9	44.3	21.7	133.15	97	39.2	15.57	29.41	76.41	94.92	67.54	33.43	157.11	301.89	18.09	112.75	30.03	39.53	72.31	151.53	23.87	35.79	66.02	30.78	24.39
BDH1	33.45	117.36	27.83	49.39	68.94	18.49	38.1	20.75	66.67	34.7	39.51	29.25	11.85	6.51	54.67	26.17	6.7	14.44	115.92	119.96	12.56	40.27	14.28	6.54	32.49	9.64	86.39	54.23	16.46	31.13	12.6	29.22	36.16	30.08	18.42	69.83	81.59	8.18	51.32	15.01	27.59	30.99	90.5	14.92	5.51	32.41	10.26	32.52
BDH2	140.38	67.85	38.53	81.76	107.6	55.47	38.1	23.94	72.73	80.98	45.43	23.15	19.75	13.02	66.91	33.76	13.11	72.18	47.06	134.21	20.86	23.47	30.82	21.8	24.37	14.47	70.8	42.78	32.91	15.57	37.81	51.69	137.1	136.17	35.93	96.01	146.86	11.15	49.77	27.41	41.12	46.48	128.38	21.74	16.52	44.71	30.78	44.71
BDNF	56.41	23.84	31.04	23.66	30.64	40.68	28.58	6.38	19.19	30.85	13.83	13.4	3.95	6.51	19.12	12.66	6.26	14.44	21.81	49.88	11.89	20.51	14.28	8.72	5.17	2.41	25.98	12.8	13.76	20.76	25.21	28.09	60.27	39.37	16.83	52.37	40.8	13.14	35.77	12.4	31.04	30.99	33.67	17.91	16.52	20.11	5.13	36.58
BDP1	453.93	40.34	37.46	53.12	75.14	27.73	40.01	26.33	41.42	38.56	37.53	25.59	11.85	13.02	58.88	11.82	7	28.87	43.62	87.89	28.49	37.8	37.58	17.44	29.53	19.29	73.4	52.88	17.35	36.32	16.81	69.67	98.94	75.74	27.29	122.2	89.75	9.42	57.54	23.5	27.33	36.15	82.08	17.91	11.01	47.12	7.69	36.58
BEAN1	45.59	25.67	29.97	39.01	53.62	55.47	26.67	12.37	31.65	53.98	23.7	25.59	15.8	19.53	30.97	18.57	11.03	14.44	34.43	55.82	18.62	18.04	25.56	20.71	31.75	16.88	28.9	24.25	11.37	41.51	39.91	39.33	56.25	51.13	26.61	43.64	57.11	13.63	45.1	22.85	42.18	15.49	75.77	23.02	16.52	37.51	12.82	12.19
BECN1	190.23	73.35	61.01	108.74	136.78	22.19	55.25	39.9	128.62	119.54	57.29	38.99	31.61	26.03	117.38	30.39	13.41	14.44	109.04	181.72	44.87	43.73	60.88	18.53	71.62	21.7	117.89	95.32	79.29	31.13	35.71	80.91	115.51	101.17	46.39	305.49	310.05	11.65	106.53	43.73	42.71	61.98	237.82	25.58	11.01	82.53	33.34	85.36
BECN2	35.75	16.5	36.39	36.52	49.61	33.28	17.15	12.37	23.23	34.7	37.53	21.93	3.95	6.51	29.06	16.88	6.56	43.31	21.81	49.88	11.22	15.07	24.05	18.53	12.55	9.64	31.5	24.59	14.66	25.94	35.71	37.08	37.16	28.16	15.92	52.37	81.59	20.08	34.99	15.67	36.08	15.49	37.88	17.91	22.02	31.21	5.13	36.58
BEGAIN	67.24	33.01	46.02	56.03	74.41	68.41	41.91	8.78	48.82	88.69	19.75	49.96	15.8	45.56	38.23	29.54	24.44	57.74	41.32	85.52	22.21	24.71	33.07	16.35	14.77	9.64	44.82	40.08	17.35	77.83	35.71	66.3	77.34	63.98	38.89	34.91	73.43	29.25	66.87	23.5	54.12	46.48	92.6	33.68	46.8	44.11	15.39	28.45
BEND3	59.69	38.51	22.48	54.37	74.04	44.37	26.67	11.57	28.62	38.56	19.75	20.72	7.9	45.56	44.73	11.82	10.13	14.44	27.55	112.83	12.34	23.97	20.29	17.44	27.32	2.41	86.39	54.56	21.54	25.94	21.01	22.47	64.28	88.04	19.1	69.83	65.27	14.13	42.77	16.97	34.76	15.49	67.35	21.74	16.52	33.01	15.39	24.39
BEND4	37.72	36.68	35.32	39.84	46.69	46.22	26.67	9.58	26.26	53.98	21.73	32.9	11.85	26.03	20.26	15.19	10.88	14.44	28.69	39.19	17.95	13.1	26.31	19.62	11.81	14.47	18.84	16.5	18.85	41.51	23.11	43.82	37.67	45.66	22.97	61.1	73.43	16.11	40.44	15.67	31.04	30.99	25.26	22.17	13.76	25.81	17.95	36.58
BEND5	27.55	38.51	20.34	30.71	44.5	24.04	26.67	12.37	21.21	15.42	15.8	21.93	7.9	13.02	27.91	18.57	5.81	14.44	29.84	80.77	13.46	13.1	19.54	16.35	6.65	7.23	39.62	22.9	11.07	10.38	25.21	24.72	55.24	35.82	16.15	52.37	81.59	8.18	28.77	13.05	20.43	10.33	31.57	8.53	11.01	19.51	12.82	12.19
BEND6	40.01	18.34	33.18	31.54	49.24	29.58	40.01	13.17	21.89	34.7	19.75	29.25	7.9	6.51	43.59	13.5	12.22	14.44	30.99	52.26	17.95	23.97	23.3	21.8	9.6	14.47	32.8	17.85	18.25	15.57	27.31	29.22	43.69	35.27	19.56	61.1	73.43	16.61	38.1	13.05	26.53	30.99	42.09	21.32	22.02	31.51	15.39	40.65
BEND7	50.18	44.01	22.48	82.59	131.31	44.37	20.96	12.37	22.22	26.99	33.58	25.59	3.95	32.54	34.41	15.19	10.43	14.44	49.35	106.9	18.17	16.55	17.29	18.53	8.86	7.23	83.79	62.98	20.05	20.76	42.01	43.82	64.79	51.13	25.24	34.91	65.27	14.13	35.77	18.28	39.53	5.16	73.66	21.74	11.01	29.11	20.52	12.19
BEST1	43.95	42.18	26.76	31.54	41.22	27.73	20.96	6.78	31.99	65.55	19.75	17.06	7.9	6.51	32.5	12.66	8.05	28.87	34.43	43.95	13.01	16.8	22.55	18.53	13.29	7.23	23.38	23.58	12.57	10.38	35.71	49.44	41.68	35.82	17.06	26.19	89.75	15.61	40.44	16.32	28.12	30.99	58.93	20.46	24.78	24.61	7.69	24.39
BEST4	36.08	71.52	23.55	19.51	27.72	18.49	20.96	5.98	16.16	23.14	23.7	17.06	19.75	13.02	26.76	18.57	9.09	14.44	114.78	48.7	11.44	15.81	20.29	11.99	8.12	14.47	27.93	21.22	12.27	5.19	12.6	25.85	29.13	23.79	17.28	43.64	57.11	11.4	29.55	14.36	22.82	20.66	37.88	10.66	2.75	18.91	2.56	12.19
BET1	64.61	31.17	33.18	35.69	45.59	29.58	20.96	14.76	40.74	50.13	17.78	21.93	15.8	6.51	38.23	9.28	8.49	28.87	32.14	87.89	20.19	21.74	27.06	18.53	15.51	4.82	86.06	50.86	27.23	15.57	12.6	43.82	65.29	47.85	23.65	26.19	122.39	11.4	48.99	21.54	35.55	46.48	50.51	27.71	8.26	36.61	15.39	16.26
BET1L	174.81	53.18	48.16	41.09	56.54	27.73	45.72	29.92	80.47	96.4	79.01	30.46	23.7	13.02	77.23	31.23	11.92	14.44	67.72	162.72	42.18	39.04	67.65	18.53	62.02	28.93	118.21	80.16	45.78	20.76	18.91	87.65	151.67	109.37	47.08	183.3	424.28	11.15	119.75	53.52	49.08	113.63	77.87	25.15	30.28	87.03	23.08	52.84
BEX1	174.49	20.17	13.91	212.08	168.51	14.79	7.62	4.79	11.11	23.14	11.85	25.59	3.95	6.51	17.2	9.28	6.11	14.44	10.33	238.73	11.44	8.15	6.76	16.35	10.34	2.41	14.29	9.77	5.98	20.76	16.81	22.47	169.75	264.4	11.83	8.73	65.27	6.94	21.77	7.83	28.92	30.99	21.05	15.35	13.76	17.71	2.56	16.26
BEX2	321.42	42.18	31.04	205.44	223.95	27.73	32.39	22.74	17.85	23.14	53.34	29.25	43.46	19.53	66.53	28.7	8.64	86.61	42.47	317.12	21.99	18.78	19.54	10.9	35.44	7.23	154.91	91.95	43.09	15.57	23.11	39.33	117.52	138.9	23.65	43.64	97.91	9.42	45.88	30.03	32.1	30.99	138.9	15.35	13.76	51.32	23.08	20.32
BEX3	285.02	31.17	24.62	85.5	119.27	29.58	53.35	23.54	25.93	50.13	35.56	23.15	27.66	45.56	89.08	17.73	8.79	14.44	28.69	233.98	14.13	22.98	20.29	21.8	37.66	19.29	106.85	71.07	57.15	36.32	37.81	37.08	271.2	288.46	16.15	52.37	81.59	10.41	52.88	28.72	38.47	72.31	145.22	21.32	11.01	37.51	7.69	24.39
BEX4	172.52	45.85	31.04	107.91	130.21	22.19	19.05	15.16	20.2	30.85	47.41	28.03	23.7	13.02	39.38	21.1	8.79	43.31	47.06	149.65	18.84	17.3	27.81	28.34	17.72	16.88	131.85	85.21	19.75	15.57	27.31	37.08	122.04	121.4	22.29	78.56	97.91	10.16	33.44	15.01	28.12	51.65	98.92	20.89	11.01	26.71	15.39	40.65
BFAR	102.99	45.85	31.04	44.41	55.81	27.73	24.77	20.75	34.01	61.7	15.8	19.5	15.8	26.03	61.56	6.75	5.36	28.87	33.29	90.27	13.46	24.21	21.05	9.81	16.98	16.88	63.33	41.09	35.61	25.94	16.81	31.46	76.34	64.53	21.15	69.83	106.07	8.18	44.32	19.58	23.61	36.15	94.71	12.79	13.76	32.71	15.39	32.52
BFSP1	67.24	16.5	32.11	33.2	51.43	22.19	24.77	9.18	40.41	34.7	27.66	15.84	3.95	13.02	30.2	11.82	8.94	28.87	33.29	51.07	10.99	17.79	19.54	11.99	9.6	4.82	69.82	38.06	14.36	15.57	16.81	38.21	42.69	32.54	22.06	52.37	89.75	13.88	49.77	18.28	26.27	10.33	58.93	16.2	24.78	18.01	28.21	20.32
BGLAP	68.22	62.35	27.83	62.67	94.1	35.13	60.97	33.12	49.5	80.98	43.46	43.87	19.75	45.56	78.38	20.26	14.75	28.87	58.54	129.46	19.97	29.9	34.58	14.17	20.67	16.88	78.27	60.63	30.22	10.38	44.11	58.43	103.46	82.85	29.11	96.01	97.91	17.6	59.88	28.72	53.59	30.99	82.08	32.4	11.01	55.52	23.08	32.52
BGN	117.09	36.68	101.68	104.17	365.11	275.48	32.39	40.3	25.93	134.96	47.41	37.78	19.75	58.58	119.29	26.17	16.54	28.87	33.29	109.27	80.54	43.49	118.76	122.08	32.49	188.06	335.81	217.92	32.91	20.76	81.93	218	142.63	143.27	39.12	296.77	195.82	10.16	77.76	47.65	83.31	222.09	561.93	50.31	24.78	29.11	7.69	1182.87
BHLHA15	38.37	27.51	27.83	27.39	36.84	35.13	22.86	8.78	27.61	80.98	47.41	37.78	7.9	6.51	28.29	11.82	11.62	14.44	24.1	48.7	13.01	17.54	30.82	17.44	10.34	19.29	42.22	23.24	17.06	20.76	12.6	31.46	41.18	38.83	22.97	61.1	40.8	13.88	44.32	25.46	31.31	61.98	67.35	23.02	19.27	23.71	12.82	20.32
BHLHE40	466.72	377.77	27.83	30.71	48.15	31.43	106.69	102.14	49.5	138.82	19.75	98.7	233.09	32.54	292.48	40.51	7	14.44	342.04	147.28	41.73	62.27	40.59	18.53	73.1	38.58	58.78	61.3	170.55	25.94	23.11	121.36	65.29	40.47	28.2	226.94	359	12.14	65.32	43.08	33.43	67.14	168.37	18.76	8.26	118.84	56.43	44.71
BHLHE41	34.11	42.18	36.39	17.85	28.45	20.34	26.67	11.97	18.52	84.83	39.51	36.56	11.85	32.54	30.97	10.97	15.5	14.44	66.57	51.07	24.23	27.67	27.81	15.26	26.58	19.29	25.66	24.59	19.75	10.38	23.11	37.08	47.71	45.12	34.11	61.1	138.71	8.18	51.32	30.03	19.37	92.97	46.3	14.07	30.28	26.71	30.78	36.58
BICC1	14.76	11	9.63	10.79	14.22	7.4	7.62	4.39	5.72	15.42	11.85	8.53	3.95	6.51	12.23	6.75	5.21	43.31	18.36	26.13	7.18	5.44	5.26	6.54	3.69	7.23	64.63	34.35	6.58	10.38	12.6	14.61	60.77	26.8	7.28	52.37	24.48	4.46	14	7.18	8.49	25.82	115.75	7.25	5.51	11.4	7.69	24.39
BICD1	143.66	71.52	47.09	109.98	115.99	38.83	64.78	43.09	51.52	53.98	23.7	35.34	11.85	6.51	124.26	25.32	16.54	28.87	41.32	143.71	37.24	44.97	36.83	23.98	28.06	36.17	154.91	101.72	41.29	20.76	42.01	85.4	198.88	178	41.16	139.65	252.93	14.13	98.75	26.11	45.9	113.63	256.76	25.58	19.27	47.72	30.78	81.3
BICD2	78.39	55.01	75.99	59.35	83.16	83.2	38.1	20.35	57.58	107.97	29.63	43.87	19.75	19.53	76.08	20.26	19.82	57.74	53.95	109.27	33.43	55.84	43.6	18.53	30.27	14.47	84.11	67.36	34.41	46.7	63.02	80.91	100.44	97.61	50.94	130.93	326.37	30.98	90.2	36.55	56.51	77.47	113.65	34.96	44.05	58.52	43.6	48.78
BICDL1	59.69	80.69	39.6	36.52	39.76	38.83	28.58	26.33	64.99	69.41	17.78	23.15	23.7	13.02	56.2	25.32	9.83	14.44	29.84	45.13	28.94	30.39	54.12	11.99	28.06	28.93	43.84	24.59	24.24	25.94	16.81	43.82	36.66	35.27	34.11	130.93	81.59	9.91	85.54	24.15	31.04	25.82	39.99	12.36	13.76	43.81	23.08	24.39
BICDL2	37.06	291.58	42.81	48.97	53.98	53.62	43.82	11.17	102.02	80.98	61.24	48.74	90.87	13.02	39.76	38.83	14.15	28.87	239.88	117.58	18.4	43.73	22.55	18.53	11.81	16.88	258.19	184.24	29.02	25.94	39.91	53.94	45.2	39.92	23.42	61.1	32.64	14.87	35.77	24.8	44.31	36.15	250.45	36.24	24.78	31.21	15.39	24.39
BICRA	172.52	93.52	62.08	85.91	101.03	25.88	43.82	26.73	50.51	73.26	33.58	26.81	23.7	6.51	81.44	26.17	12.96	14.44	53.95	144.9	29.61	44.97	54.12	16.35	36.92	16.88	98.08	74.1	31.72	15.57	29.41	62.93	157.69	135.35	36.39	113.47	122.39	9.91	70.76	35.25	34.22	61.98	170.47	21.74	19.27	60.92	28.21	40.65
BICRAL	91.51	36.68	29.97	49.39	60.18	29.58	38.1	25.54	26.26	30.85	43.46	30.46	7.9	6.51	75.7	16.04	10.28	14.44	36.73	65.32	22.88	25.7	31.57	13.08	25.84	24.11	104.9	74.1	36.5	5.19	12.6	39.33	55.75	43.2	33.89	104.74	130.55	10.91	38.1	22.85	33.16	61.98	67.35	20.04	5.51	47.72	33.34	28.45
BID	99.05	38.51	24.62	31.13	50.7	16.64	91.45	114.91	76.1	111.82	9.88	24.37	19.75	19.53	266.1	20.26	9.39	14.44	28.69	79.58	26.02	39.04	28.56	10.9	22.15	9.64	74.7	71.07	74.51	5.19	25.21	74.17	40.68	42.65	22.51	130.93	228.46	11.15	83.2	28.07	20.69	92.97	98.92	14.92	24.78	78.93	48.73	20.32
BIK	31.49	99.03	32.11	30.3	37.57	27.73	34.29	13.96	112.46	46.27	17.78	31.68	23.7	13.02	48.56	25.32	12.52	14.44	78.05	74.83	11.89	19.03	20.29	17.44	48.73	19.29	36.37	32.67	56.85	25.94	23.11	75.29	36.66	32.26	19.1	226.94	481.39	11.4	198.29	34.59	28.12	20.66	54.72	18.33	8.26	64.82	35.91	32.52
BIN1	59.69	42.18	34.25	56.86	77.33	35.13	66.68	38.7	57.91	53.98	17.78	23.15	7.9	19.53	154.08	15.19	23.09	14.44	43.62	67.7	45.32	25.94	53.37	10.9	47.99	57.87	29.23	17.85	37.1	20.76	31.51	47.2	46.2	33.9	49.12	174.57	310.05	10.91	59.88	28.07	48.02	51.65	35.78	26.01	27.53	43.51	25.65	32.52
BIN2	54.12	44.01	68.5	29.05	61.28	61.01	45.72	12.37	44.78	119.54	29.63	18.28	31.61	52.07	43.59	20.26	17.43	28.87	43.62	46.32	68.65	30.39	89.45	19.62	18.46	62.69	47.42	42.78	23.34	36.32	46.21	65.18	67.8	49.76	78.23	87.28	171.34	17.84	87.87	47	48.29	67.14	54.72	40.08	19.27	63.32	38.47	69.1
BIN3	61	75.19	17.12	56.86	71.49	33.28	40.01	22.34	25.25	53.98	33.58	24.37	11.85	6.51	79.91	21.95	8.94	28.87	82.64	98.58	19.97	15.57	23.3	15.26	38.39	12.06	86.71	57.59	26.03	15.57	18.91	40.45	56.75	65.35	25.47	78.56	155.02	8.43	59.1	19.58	33.69	41.32	61.03	15.77	13.76	47.12	17.95	40.65
BIRC2	161.7	89.86	58.87	70.55	72.22	33.28	53.35	39.9	42.76	115.68	49.38	28.03	55.31	13.02	100.94	16.88	9.83	14.44	52.8	162.72	47.56	36.57	65.39	19.62	59.81	53.04	139.97	106.77	72.71	20.76	23.11	195.53	123.04	90.5	49.58	174.57	367.16	10.91	76.2	41.12	39.27	87.8	153.64	29.42	16.52	229.57	66.69	73.17
BIRC3	136.44	67.85	65.29	24.9	28.45	22.19	53.35	54.66	12.12	23.14	15.8	17.06	7.9	13.02	97.11	12.66	9.39	14.44	27.55	22.57	53.84	93.15	81.93	13.08	253.25	40.99	18.51	23.58	173.25	5.19	18.91	230.36	27.12	25.16	78.01	104.74	236.62	13.88	272.16	71.8	73.22	72.31	42.09	31.12	8.26	254.48	115.42	69.1
BIRC5	587.09	209.05	111.31	316.25	388.09	107.23	184.8	112.92	226.61	208.23	86.92	82.86	82.97	19.53	354.42	71.74	29.95	101.05	238.74	680.57	85.92	260.18	118.01	29.43	186.8	53.04	276.38	199.73	171.45	41.51	84.03	200.02	409.81	450.33	71.64	488.79	514.03	31.97	346.03	90.73	116.73	227.26	391.46	59.69	24.78	208.27	87.2	97.56
BIRC6	284.03	88.02	56.73	79.68	126.93	24.04	76.21	47.88	92.26	80.98	51.36	19.5	27.66	26.03	162.49	37.98	10.58	14.44	67.72	91.45	53.17	46.2	48.86	8.72	67.19	38.58	177	118.22	85.28	10.38	29.41	103.38	153.68	133.7	65.5	253.12	391.64	10.91	110.42	36.55	32.9	92.97	153.64	20.89	5.51	67.52	41.04	16.26
BIVM	71.17	27.51	28.9	50.63	74.04	40.68	26.67	12.77	15.83	38.56	35.56	21.93	15.8	13.02	39	12.66	11.62	43.31	25.25	85.52	19.07	20.76	28.56	9.81	22.15	21.7	46.44	29.64	41.59	31.13	27.31	31.46	73.83	63.16	20.24	104.74	97.91	13.38	36.55	22.85	29.45	36.15	63.14	17.05	11.01	43.51	20.52	20.32
BLCAP	175.14	146.71	58.87	84.25	103.95	29.58	72.4	61.05	39.73	65.55	71.11	38.99	102.72	13.02	171.67	39.67	10.13	14.44	169.87	239.92	47.11	47.93	46.6	20.71	70.14	26.52	184.47	140.11	99.34	15.57	25.21	94.39	144.64	142.73	43.66	480.06	742.48	13.14	125.19	38.51	39.27	98.13	117.86	23.45	24.78	111.94	43.6	60.97
BLK	26.89	31.17	59.94	22	41.22	27.73	5.72	5.98	10.44	23.14	23.7	15.84	3.95	19.53	25.23	9.28	19.82	43.31	24.1	36.82	40.38	12.35	53.37	17.44	11.81	9.64	23.38	13.47	8.68	31.13	25.21	44.95	28.12	26.25	102.79	34.91	81.59	11.4	49.77	42.43	25.73	25.82	16.84	10.23	16.52	23.71	33.34	16.26
BLM	67.89	23.84	46.02	51.88	91.19	66.56	36.2	17.16	53.2	88.69	55.31	29.25	11.85	6.51	52.76	19.41	15.94	43.31	37.88	98.58	19.52	38.3	36.83	13.08	27.32	19.29	59.76	52.54	34.11	20.76	33.61	52.81	63.28	81.21	31.38	69.83	130.55	16.61	61.43	28.07	52	36.15	79.97	27.71	13.76	55.82	17.95	48.78
BLMH	143.66	51.35	43.88	92.14	103.95	24.04	40.01	37.51	45.79	53.98	27.66	35.34	15.8	13.02	115.08	12.66	7.15	28.87	37.88	130.65	35.89	45.22	39.84	18.53	39.87	21.7	79.57	60.29	38.9	10.38	37.81	59.56	136.6	138.35	30.93	174.57	220.3	9.67	85.54	21.54	40.59	113.63	155.74	22.17	19.27	50.12	28.21	36.58
BLNK	25.25	33.01	56.73	22.41	36.11	16.64	28.58	40.3	87.88	92.54	21.73	17.06	31.61	6.51	76.08	20.26	16.54	14.44	68.87	61.76	60.35	18.53	54.87	19.62	20.67	14.47	31.5	38.4	40.1	10.38	27.31	49.44	35.15	21.6	79.37	130.93	228.46	7.68	88.65	59.4	18.04	92.97	50.51	12.36	11.01	60.02	41.04	36.58
BLOC1S1	185.31	73.35	28.9	52.29	73.31	25.88	57.16	43.09	53.87	100.26	41.48	30.46	19.75	6.51	152.17	26.17	12.96	43.31	88.38	187.66	40.38	40.52	48.86	11.99	56.85	33.75	75.67	43.45	59.84	20.76	25.21	78.66	90.4	93.51	37.3	113.47	244.77	7.44	63.76	20.23	33.43	67.14	136.8	21.32	16.52	70.82	17.95	20.32
BLOC1S2	137.42	45.85	40.67	38.18	56.17	55.47	41.91	22.74	35.02	30.85	49.38	31.68	11.85	13.02	56.58	18.57	11.17	43.31	36.73	105.71	28.49	21	23.3	18.53	17.72	16.88	55.21	37.72	30.52	15.57	25.21	42.7	99.44	76.01	27.52	104.74	261.09	9.91	62.99	19.58	30.51	61.98	71.56	20.46	24.78	52.52	25.65	16.26
BLOC1S3	45.26	25.67	29.97	28.22	35.02	29.58	13.34	11.57	15.49	34.7	13.83	23.15	3.95	19.53	29.06	7.6	5.96	14.44	27.55	47.51	11.89	22.48	21.8	11.99	20.67	9.64	36.05	31.66	19.75	10.38	8.4	39.33	33.65	32.81	22.29	96.01	48.95	8.67	49.77	20.23	27.86	30.99	25.26	17.91	11.01	24.91	30.78	12.19
BLOC1S4	79.7	33.01	27.83	25.32	31	16.64	30.48	16.76	32.32	26.99	15.8	15.84	3.95	13.02	32.5	16.04	7.6	14.44	28.69	66.51	18.62	13.84	27.06	15.26	20.67	9.64	32.15	22.23	20.95	15.57	16.81	32.59	69.31	36.91	23.65	78.56	40.8	8.92	34.21	14.36	21.22	36.15	69.45	13.64	13.76	27.31	7.69	12.19
BLOC1S5	32.47	16.5	31.04	25.73	39.76	27.73	22.86	9.97	18.86	53.98	21.73	32.9	7.9	13.02	28.67	10.13	6.56	57.74	25.25	59.39	15.93	15.57	12.78	10.9	14.03	4.82	33.45	23.24	10.17	31.13	27.31	28.09	30.64	28.71	16.15	61.1	114.23	10.66	37.32	24.8	25.47	25.82	63.14	15.77	19.27	26.41	7.69	40.65
BLOC1S6	184	36.68	42.81	85.08	103.59	35.13	70.49	41.89	106.06	104.11	59.26	42.65	39.51	19.53	94.05	16.88	11.32	28.87	66.57	175.78	48.91	55.59	44.35	22.89	47.25	40.99	118.54	90.6	93.66	20.76	25.21	64.05	172.76	135.07	37.07	157.11	310.05	17.35	135.3	38.51	46.96	82.64	101.02	33.68	16.52	95.73	43.6	60.97
BLVRA	119.71	82.52	62.08	83.42	101.03	70.26	131.46	160.4	73.74	131.11	45.43	49.96	31.61	32.54	373.15	30.39	20.71	57.74	78.05	129.46	50.7	50.16	50.36	28.34	206.73	48.22	90.93	47.83	71.51	31.13	50.42	102.26	110.49	79.84	43.66	532.43	644.57	18.09	186.62	47.65	69.78	103.3	105.23	50.31	30.28	206.17	89.77	48.78
BLVRB	166.94	75.19	25.69	24.07	35.74	42.52	30.48	9.97	50.17	96.4	33.58	28.03	35.56	32.54	43.97	17.73	11.03	43.31	57.39	96.21	18.62	35.33	23.3	15.26	56.11	14.47	34.43	27.28	22.74	15.57	16.81	38.21	99.94	57.69	21.61	61.1	97.91	14.62	78.54	24.15	31.84	51.65	79.97	19.19	11.01	45.31	23.08	36.58
BLZF1	89.21	36.68	35.32	56.86	97.02	38.83	40.01	51.87	56.23	73.26	23.7	36.56	15.8	32.54	126.93	18.57	7.6	14.44	41.32	195.97	28.04	40.77	40.59	19.62	51.68	24.11	192.59	136.07	74.51	25.94	21.01	57.31	103.46	76.29	31.38	157.11	220.3	11.4	66.1	26.76	45.1	41.32	107.33	24.73	27.53	81.03	23.08	44.71
BMERB1	554.29	245.73	412.07	708.03	989.55	672.99	188.61	101.34	458.26	651.67	160.01	326.58	110.62	260.34	191.55	179.78	137.97	129.92	480.92	899.11	105.22	237.69	287.88	81.75	93.03	180.83	452.72	305.49	172.65	321.7	449.54	436	599.14	519.23	292.92	244.39	359	209.68	367.03	216.71	445.45	170.44	471.43	248.56	258.78	219.67	115.42	239.83
BMF	42.31	34.84	44.95	89.65	105.78	44.37	47.63	64.24	138.39	100.26	41.48	34.12	3.95	26.03	114.32	19.41	10.88	43.31	32.14	185.28	35.22	44.48	45.1	31.61	25.84	19.29	168.55	103.74	32.32	25.94	25.21	53.94	94.92	61.79	42.07	61.1	179.5	13.88	103.42	39.82	64.47	77.47	130.49	25.58	13.76	85.23	28.21	48.78
BMI1	278.46	51.35	47.09	219.13	310.03	36.98	36.2	41.89	99.67	100.26	43.46	26.81	19.75	32.54	95.2	21.95	6.7	14.44	88.38	262.49	43.07	35.09	41.34	17.44	48.73	26.52	309.18	198.38	60.14	10.38	18.91	60.68	184.81	203.7	39.34	226.94	269.25	10.66	74.65	35.9	36.35	129.12	162.05	26.43	24.78	52.82	30.78	36.58
BMP1	60.02	23.84	16.05	35.28	64.56	36.98	24.77	21.94	27.95	30.85	27.66	13.4	11.85	6.51	69.97	14.35	6.56	57.74	16.07	66.51	14.81	11.37	21.8	19.62	11.08	19.29	44.82	30.65	27.83	25.94	12.6	51.69	95.42	61.25	13.42	148.38	130.55	8.67	29.55	13.71	28.12	98.13	50.51	17.91	13.76	31.51	20.52	77.23
BMP2	67.24	20.17	31.04	28.22	46.69	36.98	19.05	15.96	41.42	38.56	21.73	30.46	11.85	6.51	56.2	17.73	9.24	14.44	27.55	45.13	12.79	25.7	24.05	9.81	14.77	14.47	35.72	18.52	72.11	5.19	31.51	48.32	40.68	31.44	20.7	122.2	163.18	17.35	57.54	13.05	33.43	61.98	35.78	23.45	19.27	50.42	17.95	36.58
BMP2K	66.25	42.18	42.81	35.28	44.13	11.09	43.82	40.7	39.73	77.12	31.61	18.28	3.95	19.53	110.49	16.88	9.39	28.87	45.91	72.45	40.16	39.29	40.59	6.54	32.49	21.7	43.52	38.4	43.69	25.94	31.51	74.17	83.37	65.08	45.48	113.47	285.57	12.64	133.75	37.86	32.63	77.47	109.44	17.48	2.75	142.25	53.86	24.39
BMP3	20.66	31.17	27.83	39.43	86.44	49.92	17.15	11.17	59.26	30.85	33.58	29.25	11.85	13.02	27.15	5.91	6.26	14.44	40.17	36.82	7.85	11.86	21.05	14.17	9.6	14.47	22.73	11.79	8.68	10.38	18.91	28.09	46.2	32.81	20.01	43.64	32.64	15.12	23.33	12.4	31.57	10.33	35.78	18.76	30.28	23.11	12.82	28.45
BMP4	531.66	33.01	28.9	32.37	49.24	42.52	13.34	11.17	21.89	46.27	37.53	23.15	23.7	32.54	21.03	16.88	12.81	28.87	36.73	58.2	15.93	19.03	23.3	20.71	10.34	19.29	29.88	21.89	12.27	36.32	31.51	41.58	330.46	220.38	29.56	52.37	48.95	18.09	33.44	17.62	36.35	51.65	52.62	20.46	38.54	36.91	20.52	52.84
BMP5	40.34	20.17	39.6	43.58	42.67	40.68	22.86	5.98	20.54	53.98	19.75	26.81	27.66	6.51	35.17	13.5	11.03	43.31	21.81	49.88	14.58	18.04	22.55	11.99	8.12	7.23	28.58	18.19	11.67	36.32	35.71	23.6	92.41	132.88	20.01	26.19	57.11	17.6	45.88	13.71	34.76	30.99	58.93	16.63	27.53	24.01	17.95	24.39
BMP6	27.22	20.17	27.83	29.05	37.93	38.83	17.15	9.97	20.2	23.14	21.73	29.25	7.9	6.51	24.09	10.13	5.21	14.44	22.96	32.07	13.91	14.33	17.29	11.99	8.12	4.82	101.65	122.6	11.37	25.94	21.01	32.59	49.72	36.37	19.79	34.91	73.43	11.15	31.88	17.62	32.9	61.98	199.94	17.05	11.01	22.51	7.69	40.65
BMP7	118.73	51.35	24.62	165.59	443.89	24.04	68.59	38.7	15.49	15.42	13.83	25.59	39.51	6.51	132.29	17.73	7.9	14.44	59.68	171.03	8.75	47.19	23.3	18.53	5.17	7.23	31.83	17.51	8.38	25.94	25.21	44.95	482.12	442.67	13.87	17.46	106.07	8.43	34.21	9.79	20.69	46.48	37.88	17.91	2.75	16.21	10.26	60.97
BMP8A	40.34	33.01	31.04	46.07	60.91	53.62	13.34	12.77	32.32	38.56	29.63	25.59	11.85	19.53	30.2	14.35	12.52	14.44	50.5	49.88	17.72	24.71	25.56	18.53	11.08	16.88	45.79	27.62	15.26	31.13	35.71	41.58	55.75	36.64	23.65	69.83	97.91	16.85	28.77	18.93	39	46.48	39.99	21.74	13.76	33.91	17.95	28.45
BMP8B	54.44	36.68	42.81	48.56	85.35	70.26	13.34	12.77	34.34	65.55	37.53	35.34	15.8	19.53	32.88	18.57	18.77	28.87	35.58	58.2	19.74	30.14	30.82	18.53	20.67	21.7	63.98	38.4	24.54	25.94	35.71	338.24	60.27	52.22	32.07	61.1	73.43	18.84	59.88	23.5	50.41	56.81	105.23	28.56	22.02	36.61	15.39	85.36
BMPER	35.75	16.5	28.9	30.3	39.39	38.83	34.29	15.96	23.23	30.85	19.75	19.5	7.9	26.03	37.85	18.57	9.83	43.31	24.1	85.52	9.42	20.76	21.8	14.17	15.51	7.23	35.4	22.23	13.17	10.38	23.11	33.71	98.94	52.22	18.88	61.1	97.91	15.12	34.21	11.75	31.57	25.82	37.88	23.02	11.01	250.88	28.21	20.32
BMPR1A	136.44	36.68	34.25	41.5	44.5	27.73	28.58	15.16	40.41	42.42	43.46	28.03	11.85	13.02	58.88	17.73	8.05	14.44	42.47	87.89	14.58	13.84	18.79	7.63	19.2	7.23	59.76	37.72	18.25	15.57	35.71	33.71	78.85	61.25	23.42	17.46	138.71	11.65	41.99	16.32	24.67	41.32	77.87	12.79	13.76	27.01	7.69	24.39
BMPR1B	25.58	66.02	28.9	30.71	43.4	38.83	19.05	7.58	44.11	50.13	27.66	26.81	27.66	13.02	21.79	19.41	5.81	14.44	39.02	68.89	11.89	12.35	14.28	17.44	7.38	7.23	57.48	31.66	12.27	10.38	33.61	32.59	49.72	56.05	18.88	34.91	89.75	13.14	21.77	9.79	21.76	20.66	50.51	19.19	22.02	23.71	10.26	8.13
BMPR2	613	86.19	29.97	111.64	134.23	40.68	60.97	39.9	109.09	104.11	39.51	34.12	35.56	13.02	129.23	25.32	7.75	28.87	51.65	206.66	26.02	40.03	34.58	23.98	39.87	28.93	187.71	121.93	28.43	15.57	21.01	86.53	315.89	175.54	30.02	148.38	236.62	10.91	81.65	24.8	31.84	103.3	176.79	21.74	19.27	69.62	17.95	81.3
BMS1	139.39	71.52	78.13	89.23	141.16	70.26	51.44	39.5	93.61	50.13	47.41	41.43	23.7	52.07	115.46	14.35	14.9	14.44	73.46	122.34	28.72	51.15	53.37	10.9	45.04	24.11	124.71	86.22	50.57	25.94	42.01	84.28	131.58	114.56	47.53	200.75	293.73	25.78	100.31	44.39	44.31	77.47	199.94	31.55	27.53	57.62	28.21	32.52
BMT2	93.8	47.68	43.88	61.84	78.42	40.68	41.91	15.56	47.14	69.41	29.63	24.37	7.9	26.03	67.67	20.26	9.98	14.44	51.65	98.58	19.52	31.87	31.57	15.26	16.24	26.52	72.75	58.94	32.61	10.38	63.02	52.81	125.05	113.47	29.79	78.56	163.18	14.62	54.43	28.07	39	20.66	117.86	25.58	5.51	46.82	20.52	28.45
BNC2	247.63	20.17	13.91	51.88	61.64	27.73	28.58	22.34	13.47	34.7	25.68	25.59	11.85	26.03	60.41	9.28	5.07	14.44	20.66	52.26	13.24	15.57	12.03	9.81	9.6	9.64	19.49	14.48	10.17	25.94	33.61	26.97	97.93	49.49	19.79	52.37	65.27	8.92	36.55	16.32	20.43	72.31	42.09	13.64	8.26	23.11	5.13	20.32
BNIP1	92.16	60.52	34.25	29.47	53.25	53.62	28.58	15.16	32.32	30.85	43.46	30.46	19.75	32.54	60.03	19.41	13.86	57.74	48.21	68.89	23.56	33.36	31.57	17.44	24.37	19.29	46.44	34.02	18.25	15.57	23.11	58.43	67.8	64.8	27.29	43.64	89.75	18.84	52.1	31.98	44.31	30.99	67.35	27.71	27.53	53.72	28.21	32.52
BNIP2	111.84	77.02	38.53	50.63	68.94	31.43	43.82	43.89	83.84	92.54	39.51	37.78	31.61	6.51	105.91	21.1	11.03	14.44	78.05	148.47	36.34	42.99	37.58	15.26	33.23	24.11	112.04	79.82	74.21	15.57	29.41	67.42	91.91	73.82	41.39	279.31	310.05	9.67	99.53	31.98	42.71	67.14	107.33	21.32	8.26	104.43	41.04	44.71
BNIP3	437.53	44.01	14.98	117.45	142.98	22.19	45.72	19.15	56.23	100.26	47.41	26.81	3.95	6.51	39.38	13.5	7.3	28.87	45.91	226.86	12.11	17.05	21.05	10.9	19.2	7.23	37.35	32.67	12.27	20.76	18.91	33.71	384.19	193.86	14.55	43.64	138.71	7.68	124.42	18.93	17.78	41.32	84.18	12.36	13.76	27.91	20.52	8.13
BNIP3L	607.75	201.72	81.34	253.17	334.1	72.11	179.09	82.99	138.39	254.5	82.97	79.21	90.87	19.53	238.57	51.49	23.39	28.87	165.28	700.76	66.85	80.55	62.39	35.97	64.97	40.99	218.89	148.87	163.07	36.32	79.83	98.89	633.79	404.67	58.9	165.84	391.64	17.35	226.28	56.79	53.06	144.62	313.59	35.39	19.27	180.36	102.59	69.1
BNIPL	32.47	36.68	12.84	19.51	28.09	16.64	24.77	9.58	14.82	30.85	29.63	17.06	3.95	6.51	25.62	6.75	5.07	43.31	24.1	62.95	9.42	18.28	17.29	13.08	10.34	2.41	49.04	35.37	14.66	15.57	10.5	25.85	31.64	29.8	14.33	34.91	40.8	6.44	29.55	11.1	28.92	25.82	33.67	17.48	5.51	19.51	7.69	20.32
BOC	24.6	33.01	13.91	36.52	62.74	27.73	34.29	8.78	30.64	34.7	29.63	26.81	11.85	6.51	39	27.01	6.85	14.44	39.02	128.27	13.91	9.39	17.29	16.35	8.86	2.41	23.38	12.13	12.27	15.57	21.01	22.47	565.99	316.35	13.19	78.56	73.43	9.17	20.22	9.14	22.82	51.65	69.45	11.51	8.26	28.21	5.13	28.45
BOD1	196.46	71.52	40.67	93.38	126.93	35.13	93.35	62.64	54.88	61.7	37.53	41.43	19.75	26.03	171.28	17.73	8.34	14.44	53.95	254.17	29.61	48.43	51.11	19.62	55.38	14.47	111.39	81.85	51.17	20.76	29.41	79.78	188.83	181.55	30.25	200.75	212.14	16.61	109.64	26.11	48.82	46.48	199.94	30.7	22.02	88.83	28.21	48.78
BOD1L1	145.3	44.01	59.94	66.82	97.75	46.22	66.68	34.71	77.11	65.55	55.31	45.09	23.7	19.53	124.64	23.63	11.17	72.18	71.16	244.67	47.34	25.7	39.84	19.62	34.7	14.47	85.09	58.94	63.73	10.38	25.21	56.19	129.57	101.44	53.44	192.02	244.77	8.92	76.98	45.69	35.55	87.8	178.89	24.3	11.01	89.73	41.04	16.26
BOK	164.65	45.85	23.55	35.69	57.26	25.88	49.53	13.96	47.14	38.56	47.41	21.93	3.95	13.02	51.23	19.41	9.83	28.87	33.29	58.2	15.26	25.94	24.8	23.98	20.67	7.23	102.3	84.2	13.76	15.57	21.01	41.58	64.79	47.85	20.24	52.37	40.8	14.38	38.88	18.28	29.71	36.15	86.29	22.17	16.52	24.31	10.26	24.39
BOLA1	41.33	31.17	24.62	48.56	48.51	42.52	62.87	29.13	38.72	26.99	41.48	12.19	7.9	26.03	83.73	18.57	8.79	14.44	33.29	122.34	19.97	23.23	21.8	18.53	28.8	9.64	85.74	62.31	23.34	5.19	21.01	31.46	39.17	28.98	23.42	61.1	106.07	7.44	38.88	19.58	29.45	20.66	69.45	22.17	22.02	45.01	20.52	20.32
BOLA2B	344.05	82.52	85.62	114.13	153.19	77.65	70.49	63.84	176.77	165.81	45.43	48.74	35.56	58.58	174.34	26.17	26.82	28.87	61.98	258.92	67.3	47.19	81.18	23.98	84.91	48.22	139	97.68	113.7	36.32	60.92	95.52	128.06	130.15	55.49	375.32	456.91	29.49	153.96	70.5	86.49	149.78	317.79	42.63	35.79	90.03	46.17	56.91
BOLA3	180.06	75.19	63.15	69.72	103.22	68.41	49.53	25.54	95.63	111.82	53.34	37.78	39.51	13.02	66.14	23.63	12.66	14.44	88.38	152.03	26.25	47.44	40.59	15.26	66.45	26.52	70.8	45.81	69.72	36.32	35.71	74.17	96.42	80.93	28.43	183.3	277.41	24.04	122.86	43.08	57.84	72.31	69.45	40.08	22.02	64.82	38.47	52.84
BOLL	45.59	29.34	40.67	37.35	57.26	70.26	20.96	10.37	40.07	30.85	15.8	20.72	3.95	6.51	39.76	14.35	13.86	28.87	24.1	65.32	22.88	21.99	24.05	15.26	15.51	31.34	40.6	23.91	17.65	46.7	44.11	41.58	48.21	41.29	33.2	87.28	97.91	19.08	37.32	16.97	35.55	77.47	58.93	27.29	16.52	33.91	20.52	28.45
BOP1	45.59	27.51	16.05	17.85	25.53	25.88	22.86	12.77	19.87	30.85	17.78	12.19	3.95	13.02	30.59	8.44	10.13	144.35	16.07	66.51	12.34	10.13	18.04	8.72	21.41	4.82	46.77	25.93	16.76	15.57	29.41	21.35	39.17	33.36	13.19	69.83	106.07	9.42	35.77	15.01	23.08	46.48	84.18	12.79	24.78	25.21	10.26	32.52
BORCS5	67.89	34.84	37.46	47.31	54.35	44.37	45.72	28.73	27.27	73.26	15.8	47.52	15.8	39.05	71.88	21.95	11.77	28.87	42.47	95.02	36.57	37.8	38.33	11.99	23.63	16.88	81.19	49.51	40.39	10.38	31.51	51.69	71.31	66.17	32.98	104.74	195.82	15.86	95.64	33.94	43.24	30.99	119.96	20.46	13.76	47.72	20.52	36.58
BORCS6	60.35	38.51	34.25	30.3	43.04	36.98	20.96	11.17	31.31	61.7	17.78	29.25	11.85	32.54	37.09	7.6	14.01	14.44	33.29	46.32	24.23	22.98	30.82	15.26	15.51	4.82	25.66	23.91	22.44	10.38	16.81	57.31	48.71	37.73	32.52	78.56	122.39	10.91	35.77	24.15	31.57	51.65	31.57	20.46	22.02	30.01	25.65	36.58
BORCS7	54.77	38.51	29.97	39.01	48.15	25.88	24.77	15.96	41.08	42.42	55.31	13.4	11.85	6.51	42.06	14.35	5.51	14.44	57.39	70.08	21.09	17.3	20.29	15.26	18.46	24.11	63	46.82	24.24	25.94	23.11	33.71	73.83	60.97	25.24	104.74	114.23	12.39	39.66	24.8	22.29	30.99	94.71	11.08	27.53	33.31	56.43	48.78
BORCS8	61.33	44.01	46.02	55.2	80.24	48.07	40.01	17.16	44.78	57.84	47.41	28.03	19.75	26.03	51.23	17.73	13.86	57.74	37.88	95.02	21.99	25.2	39.84	17.44	17.72	14.47	55.21	39.07	31.72	62.27	42.01	43.82	57.75	59.06	31.38	61.1	155.02	20.08	66.87	24.15	45.1	20.66	69.45	28.99	30.28	38.41	23.08	44.71
BPGM	161.37	40.34	36.39	63.08	67.11	53.62	45.72	39.5	58.92	65.55	37.53	31.68	11.85	6.51	79.14	17.73	8.34	28.87	34.43	92.64	27.37	39.29	39.84	34.88	23.63	16.88	137.7	104.41	33.81	20.76	23.11	64.05	120.53	90.78	27.97	87.28	179.5	15.86	73.87	28.72	42.98	92.97	101.02	26.43	24.78	51.92	30.78	73.17
BPHL	65.6	29.34	17.12	45.65	55.81	16.64	30.48	16.36	28.28	42.42	31.61	19.5	11.85	13.02	41.29	8.44	7.15	14.44	51.65	81.95	11.67	19.03	14.28	7.63	15.51	7.23	65.93	43.45	12.87	5.19	12.6	20.23	41.18	43.2	13.65	34.91	89.75	8.92	24.11	17.62	23.08	15.49	90.5	13.64	11.01	21.31	15.39	16.26
BPIFA1	38.05	10815.8	31.04	26.15	32.83	31.43	26.67	9.97	35.69	50.13	15.8	5182.59	2769.47	357.96	37.09	2975.27	9.83	28.87	3325.09	49.88	15.03	14.58	15.78	19.62	11.81	12.06	34.75	27.62	17.95	36.32	31.51	39.33	43.19	33.9	21.61	78.56	57.11	15.61	52.1	15.67	30.24	25.82	48.41	25.15	16.52	31.81	10.26	16.26
BPIFA2	41	18.34	26.76	27.39	35.38	48.07	5.72	8.38	39.4	30.85	531.37	20.72	11.85	26.03	27.53	12.66	13.11	14.44	24.1	52.26	16.15	16.8	25.56	15.26	11.81	2.41	34.75	27.96	17.95	15.57	33.61	37.08	36.66	32.26	22.29	26.19	40.8	23.79	37.32	14.36	29.98	25.82	48.41	17.48	22.02	29.11	25.65	20.32
BPIFA3	47.89	36.68	33.18	28.64	49.24	40.68	24.77	6.38	50.17	26.99	35.56	30.46	7.9	19.53	27.53	14.35	7.3	14.44	39.02	54.64	13.46	20.26	30.07	22.89	10.34	7.23	39.62	26.61	18.55	25.94	35.71	48.32	40.18	39.1	23.42	52.37	32.64	23.3	45.1	15.01	36.88	46.48	54.72	22.17	16.52	30.91	20.52	24.39
BPIFB1	32.14	4322.3	29.97	27.81	29.54	20.34	24.77	7.58	25.59	19.28	23.7	4880.39	920.52	305.9	21.79	805.22	7.75	28.87	882.63	35.63	8.97	11.61	17.29	11.99	8.12	12.06	30.53	22.57	9.58	25.94	23.11	29.22	28.63	24.06	14.78	43.64	89.75	13.14	34.21	13.05	21.76	46.48	42.09	13.64	16.52	19.21	15.39	16.26
BPIFB2	47.56	44.01	32.11	26.56	49.61	31.43	19.05	11.57	40.41	26.99	29.63	71.9	3.95	32.54	39	12.66	12.22	14.44	25.25	58.2	17.95	24.46	18.04	17.44	22.89	7.23	41.89	26.61	18.25	15.57	21.01	47.2	41.18	44.02	24.11	96.01	81.59	20.32	42.77	15.01	30.51	25.82	61.03	20.46	30.28	29.11	20.52	36.58
BPNT1	84.62	49.51	27.83	59.35	71.85	27.73	43.82	41.5	57.91	84.83	37.53	20.72	19.75	19.53	102.08	19.41	11.17	14.44	39.02	135.4	24.45	33.85	28.56	20.71	33.23	19.29	114.64	80.16	26.63	20.76	23.11	64.05	67.3	69.18	27.97	130.93	146.86	12.39	55.99	33.94	36.88	61.98	96.81	20.89	8.26	50.12	28.21	32.52
BPNT2	198.76	71.52	42.81	107.49	113.44	44.37	40.01	29.53	48.15	84.83	69.14	45.09	27.66	39.05	58.5	16.04	11.77	14.44	79.2	201.91	33.65	52.63	51.86	25.07	69.4	33.75	163.03	114.52	110.11	10.38	39.91	71.92	167.24	131.52	31.16	218.21	293.73	10.91	123.64	30.03	44.31	87.8	138.9	26.43	24.78	83.43	43.6	44.71
BPTF	369.31	124.7	64.22	246.94	347.6	57.31	148.6	95.76	206.74	165.81	88.89	53.62	35.56	19.53	294.39	47.27	25.33	14.44	120.52	334.94	88.17	88.7	88.69	15.26	91.55	50.63	237.73	155.27	113.1	36.32	60.92	137.09	324.43	327.56	94.15	340.41	562.98	12.89	178.85	66.58	52	118.79	441.97	26.86	33.04	143.75	41.04	81.3
BPY2	41.65	51.35	41.74	15.77	24.44	66.56	19.05	9.18	18.52	38.56	19.75	15.84	7.9	6.51	18.35	10.97	12.81	28.87	34.43	28.51	14.81	23.97	25.56	18.53	4.43	4.82	17.86	13.14	9.28	20.76	16.81	49.44	32.14	30.08	27.75	17.46	65.27	22.8	34.99	22.85	17.78	36.15	33.67	16.63	27.53	40.51	23.08	32.52
BRAF	179.73	95.36	72.78	157.71	202.43	38.83	83.83	54.26	91.92	88.69	61.24	60.93	39.51	13.02	154.46	33.76	15.79	43.31	97.56	210.23	49.13	68.2	58.63	23.98	53.16	48.22	235.78	157.96	62.54	51.89	52.52	105.63	194.86	170.62	63	157.11	269.25	19.58	101.09	56.13	59.43	108.46	191.52	41.35	16.52	84.33	53.86	56.91
BRAP	82.98	56.85	39.6	66.4	93.37	36.98	64.78	36.31	73.07	69.41	27.66	41.43	19.75	19.53	98.64	18.57	11.17	14.44	50.5	115.21	23.78	36.32	32.32	14.17	42.09	33.75	83.79	52.54	44.88	25.94	27.31	65.18	96.42	75.47	32.07	148.38	203.98	11.15	96.42	23.5	39.27	51.65	138.9	17.91	11.01	59.12	23.08	65.04
BRAT1	132.83	73.35	37.46	64.33	79.15	40.68	91.45	56.26	75.42	84.83	45.43	41.43	31.61	19.53	161.73	18.57	29.8	28.87	50.5	130.65	38.59	45.96	39.84	31.61	40.61	21.7	120.49	88.24	45.48	15.57	23.11	88.77	117.02	95.97	39.34	139.65	203.98	17.84	70.76	30.03	44.31	77.47	220.98	28.14	38.54	75.02	38.47	20.32
BRCA1	103.31	49.51	46.02	76.78	125.11	36.98	41.91	25.54	62.29	65.55	23.7	20.72	11.85	26.03	95.58	14.35	10.43	14.44	36.73	131.84	27.15	46.2	25.56	23.98	64.97	21.7	75.67	39.74	47.88	10.38	33.61	79.78	65.29	98.71	22.29	78.56	203.98	13.63	94.09	19.58	46.43	72.31	157.85	34.53	16.52	51.62	20.52	36.58
BRCA2	85.28	45.85	33.18	37.77	65.29	35.13	41.91	14.36	33.67	30.85	21.73	34.12	3.95	6.51	63.47	10.97	21.6	14.44	39.02	98.58	26.92	31.13	34.58	11.99	36.18	16.88	52.29	33.01	37.7	25.94	33.61	51.69	67.3	68.08	35.25	26.19	146.86	12.89	59.1	24.8	57.57	36.15	84.18	19.19	30.28	39.01	20.52	24.39
BRCC3	90.2	56.85	37.46	51.46	82.43	40.68	32.39	24.34	57.24	53.98	19.75	21.93	23.7	19.53	65	23.63	10.43	14.44	34.43	106.9	19.52	58.31	31.57	15.26	36.18	28.93	90.61	52.54	32.91	31.13	29.41	40.45	80.86	81.21	30.25	52.37	171.34	10.16	73.09	30.68	35.55	41.32	98.92	20.89	16.52	49.22	10.26	24.39
BRD1	90.85	44.01	31.04	48.14	64.56	40.68	51.44	27.53	45.46	53.98	23.7	24.37	11.85	26.03	103.61	17.73	11.47	43.31	42.47	124.71	24.23	30.14	26.31	17.44	19.2	14.47	69.5	46.14	25.13	25.94	14.7	60.68	80.86	77.11	30.93	78.56	130.55	14.38	52.88	19.58	33.16	41.32	130.49	21.32	13.76	45.01	10.26	20.32
BRD2	625.79	311.75	124.16	283.05	362.19	51.77	171.47	164.39	330.65	339.33	116.55	90.17	79.01	39.05	445.41	66.68	21.01	28.87	250.21	501.22	109.93	200.39	136.05	25.07	217.81	94.03	486.82	324.69	242.67	15.57	50.42	194.4	424.37	422.17	115.76	462.6	758.8	13.14	259.72	109.01	82.25	273.74	633.49	45.62	16.52	343.01	148.76	130.08
BRD3	231.23	66.02	35.32	201.7	226.14	31.43	89.54	79.8	144.79	80.98	53.34	31.68	35.56	26.03	199.19	23.63	14.3	14.44	64.28	356.32	33.43	56.58	36.08	22.89	45.78	28.93	206.55	143.48	37.1	25.94	33.61	78.66	197.87	212.72	34.34	122.2	228.46	11.65	65.32	24.15	44.04	61.98	183.1	29.42	13.76	61.22	41.04	56.91
BRD3OS	55.76	45.85	27.83	33.2	36.47	22.19	32.39	21.94	23.91	38.56	27.66	31.68	11.85	19.53	63.47	14.35	7.15	28.87	43.62	97.39	16.15	13.34	22.55	5.45	16.24	7.23	40.92	27.96	14.36	10.38	33.61	29.22	67.3	51.4	17.51	122.2	89.75	8.92	35.77	20.23	26	51.65	33.67	17.91	8.26	22.51	7.69	24.39
BRD4	792.08	201.72	104.89	278.07	369.48	61.01	184.8	154.81	307.42	304.63	132.35	60.93	67.16	45.56	357.48	70.9	22.05	14.44	177.9	574.86	102.3	95.37	115.75	29.43	141.76	77.15	441.68	312.22	187.91	41.51	56.72	188.78	519.29	437.48	102.79	549.89	726.16	17.84	333.59	90.08	76.67	191.1	652.43	40.93	52.31	210.67	110.29	109.75
BRD7	201.38	69.68	63.15	149.41	177.27	57.31	43.82	25.93	126.6	131.11	51.36	53.62	27.66	32.54	59.64	31.23	8.19	14.44	117.07	201.91	40.83	42.5	49.61	17.44	56.85	28.93	172.78	107.11	36.21	25.94	37.81	74.17	134.59	159.13	40.94	157.11	179.5	18.84	96.42	45.04	70.31	72.31	212.56	35.39	27.53	78.63	33.34	69.1
BRD8	196.46	58.68	33.18	120.36	179.45	36.98	57.16	45.09	53.2	65.55	63.21	28.03	19.75	13.02	139.55	27.01	12.52	72.18	47.06	301.68	31.41	92.41	43.6	19.62	62.76	28.93	102.63	58.94	46.98	25.94	44.11	67.42	176.78	186.48	37.75	157.11	285.57	13.14	111.2	28.07	42.71	72.31	145.22	22.6	27.53	88.53	33.34	48.78
BRD9	111.84	66.02	25.69	41.5	71.85	14.79	36.2	25.14	95.96	65.55	33.58	15.84	3.95	6.51	72.26	14.35	6.7	14.44	33.29	114.02	21.31	29.65	25.56	14.17	29.53	24.11	51.64	38.4	59.84	25.94	23.11	40.45	84.37	98.16	24.33	78.56	106.07	7.44	63.76	18.93	24.14	41.32	61.03	12.79	2.75	46.51	15.39	20.32
BRF1	102.33	45.85	37.46	41.09	59.09	29.58	28.58	9.58	32.32	34.7	15.8	23.15	15.8	13.02	30.97	17.73	8.79	14.44	43.62	85.52	15.93	16.55	33.82	5.45	20.67	7.23	54.56	36.71	18.55	25.94	14.7	20.23	82.36	77.11	25.7	78.56	130.55	12.39	45.1	20.23	28.39	10.33	134.69	21.32	16.52	26.11	17.95	16.26
BRF2	57.4	36.68	21.41	34.03	49.61	20.34	17.15	17.16	33.33	65.55	25.68	24.37	11.85	19.53	65.38	7.6	8.79	14.44	35.58	105.71	14.36	25.2	24.8	13.08	28.8	14.47	57.16	40.42	26.63	25.94	29.41	25.85	67.3	60.7	18.65	87.28	155.02	8.18	52.1	18.28	26.53	15.49	58.93	20.04	5.51	38.41	17.95	32.52
BRI3	465.08	144.87	55.66	132.81	125.11	61.01	81.92	96.56	129.97	327.76	165.93	42.65	79.01	13.02	230.54	32.07	16.09	43.31	199.71	445.4	57.88	57.32	60.88	30.52	127.73	67.51	424.47	335.8	96.35	5.19	16.81	78.66	310.37	218.19	45.03	384.05	718	8.67	184.29	41.77	55.71	154.95	258.87	29.84	16.52	157.25	46.17	85.36
BRI3BP	172.52	73.35	57.8	60.18	82.07	61.01	59.06	27.53	172.4	115.68	31.61	57.27	7.9	39.05	105.14	23.63	25.33	43.31	65.42	130.65	43.52	93.89	55.62	25.07	126.99	50.63	67.23	40.75	66.73	46.7	52.52	96.64	80.35	85.58	54.81	410.23	628.25	24.29	209.17	40.47	70.31	77.47	109.44	44.77	24.78	92.73	41.04	69.1
BRICD5	55.43	33.01	24.62	61.42	84.62	27.73	36.2	9.97	30.64	26.99	33.58	21.93	11.85	6.51	36.7	16.04	11.62	28.87	11.48	84.33	19.52	25.2	20.29	9.81	18.46	2.41	36.05	23.58	17.35	15.57	25.21	39.33	49.72	44.84	21.83	52.37	138.71	7.93	47.43	19.58	26.8	36.15	63.14	15.77	11.01	31.81	15.39	20.32
BRINP1	52.15	29.34	55.66	29.05	57.63	40.68	26.67	10.37	35.69	46.27	27.66	31.68	3.95	32.54	23.7	9.28	14.45	57.74	32.14	49.88	13.24	27.92	24.05	10.9	11.08	4.82	37.02	22.57	13.46	31.13	48.32	43.82	56.75	45.39	27.52	26.19	48.95	18.09	45.1	19.58	39	30.99	46.3	23.45	19.27	32.71	12.82	48.78
BRINP2	40.67	29.34	26.76	31.13	55.44	36.98	19.05	8.38	23.91	50.13	15.8	24.37	15.8	19.53	31.35	10.97	9.98	14.44	32.14	76.01	11.67	21	19.54	11.99	13.29	2.41	71.77	40.75	12.57	46.7	54.62	39.33	46.71	38.28	20.92	26.19	65.27	16.36	37.32	15.01	39.8	20.66	128.38	23.87	13.76	29.71	17.95	24.39
BRINP3	38.37	29.34	29.97	24.07	32.83	22.19	28.58	11.17	21.55	30.85	19.75	18.28	7.9	13.02	36.7	14.35	10.28	14.44	25.25	55.82	15.7	13.34	17.29	16.35	18.46	21.7	38.65	22.23	23.04	10.38	18.91	38.21	39.67	67.54	25.47	69.83	65.27	10.91	31.88	18.93	31.84	41.32	54.72	27.71	22.02	31.21	7.69	28.45
BRIP1	76.75	27.51	26.76	36.52	70.03	22.19	32.39	9.97	52.53	46.27	23.7	17.06	3.95	6.51	48.17	8.44	7	28.87	22.96	93.83	13.24	42.99	21.8	14.17	22.15	7.23	47.09	24.92	24.84	15.57	21.01	50.57	54.24	54.68	18.19	61.1	57.11	9.17	65.32	16.32	32.37	25.82	90.5	18.76	22.02	33.61	23.08	28.45
BRIX1	187.28	42.18	46.02	79.27	148.09	42.52	45.72	31.52	245.13	123.39	51.36	20.72	23.7	13.02	96.35	14.35	7.9	28.87	63.13	166.28	27.15	59.79	36.08	20.71	83.43	14.47	122.76	82.52	108.32	31.13	31.51	55.06	118.02	115.39	30.02	209.48	236.62	15.12	109.64	54.18	44.31	108.46	187.31	22.6	11.01	70.52	30.78	28.45
BRK1	415.55	161.38	75.99	189.67	231.61	66.56	81.92	82.59	106.4	131.11	102.72	54.84	59.26	19.53	178.93	39.67	26.82	57.74	137.73	414.52	88.39	52.13	74.41	26.16	133.64	69.92	437.46	275.18	102.93	5.19	31.51	117.99	337.99	250.73	69.14	488.79	709.85	16.11	109.64	60.05	56.51	149.78	317.79	33.68	13.76	211.87	66.69	52.84
BRME1	90.2	62.35	38.53	68.89	105.41	55.47	34.29	16.36	96.64	84.83	21.73	43.87	23.7	19.53	53.91	37.14	9.54	14.44	61.98	97.39	17.5	37.56	31.57	23.98	31.01	4.82	118.54	63.32	23.64	62.27	33.61	58.43	90.4	79.84	23.65	122.2	73.43	14.87	66.1	28.72	53.06	72.31	86.29	31.55	27.53	57.92	15.39	52.84
BRMS1	147.92	56.85	52.44	89.23	109.79	36.98	57.16	51.47	95.29	150.39	41.48	43.87	23.7	45.56	116.23	24.48	10.73	14.44	64.28	142.53	39.26	43.98	48.11	15.26	53.9	19.29	136.08	99.36	115.2	20.76	31.51	82.03	113.5	111.28	42.53	200.75	310.05	17.35	209.17	47	50.14	77.47	138.9	32.83	13.76	74.72	25.65	40.65
BRMS1L	52.48	25.67	22.48	29.88	49.61	29.58	22.86	11.97	27.61	53.98	19.75	15.84	15.8	26.03	34.79	17.73	8.05	14.44	24.1	61.76	14.13	38.79	27.81	17.44	17.72	4.82	37.02	23.58	18.25	20.76	44.11	24.72	61.77	61.25	20.47	61.1	97.91	9.67	40.44	21.54	24.14	41.32	56.82	13.64	19.27	27.61	15.39	24.39
BROX	120.7	58.68	51.37	81.76	115.62	38.83	97.16	73.02	96.3	61.7	53.34	36.56	27.66	6.51	199.96	24.48	15.35	28.87	86.08	214.98	41.5	40.52	50.36	23.98	90.82	43.4	256.56	181.54	56.25	41.51	31.51	52.81	102.45	91.6	42.53	235.67	269.25	12.39	86.31	43.73	41.92	56.81	159.95	24.3	16.52	95.73	25.65	44.71
BRPF1	63.96	33.01	28.9	56.03	89.36	48.07	13.34	13.17	34.01	50.13	29.63	23.15	7.9	13.02	34.41	16.88	12.66	14.44	34.43	80.77	21.09	19.77	25.56	20.71	38.39	16.88	73.07	43.79	31.42	25.94	16.81	60.68	79.85	72.46	23.2	69.83	89.75	11.4	45.88	19.58	31.31	25.82	103.13	19.61	11.01	48.92	25.65	40.65
BRPF3	128.57	69.68	44.95	142.77	190.4	35.13	66.68	53.47	71.05	61.7	75.06	30.46	35.56	6.51	136.87	23.63	6.7	57.74	71.16	242.3	25.8	57.82	47.35	16.35	47.25	26.52	177.65	118.22	24.84	31.13	29.41	68.55	158.2	172.8	36.84	130.93	252.93	12.89	66.1	25.46	43.78	98.13	166.26	21.74	24.78	68.12	20.52	28.45
BRS3	28.86	25.67	32.11	34.45	53.25	35.13	22.86	7.58	23.91	38.56	17.78	24.37	3.95	45.56	20.65	15.19	9.83	28.87	30.99	42.76	13.91	15.57	24.05	7.63	12.55	12.06	30.85	18.86	16.16	15.57	37.81	41.58	35.66	37.73	16.15	17.46	48.95	12.14	27.99	18.93	37.41	20.66	42.09	17.05	16.52	21.91	5.13	20.32
BRSK1	68.55	12.84	12.84	39.43	51.06	14.79	11.43	5.98	17.85	38.56	13.83	14.62	3.95	6.51	26	3.38	8.64	14.44	17.22	84.33	8.97	8.65	23.3	10.9	5.91	14.47	25.01	21.56	13.46	10.38	6.3	33.71	36.16	43.75	12.05	34.91	48.95	6.69	17.88	9.14	16.98	30.99	37.88	14.92	8.26	19.51	2.56	12.19
[truncated: 13,726 more rows]
