# Supplementary material for: Epigenetic and Immune Profile Characteristics in Sinonasal Undifferentiated Carcinoma
Source: Cancer Med. 2024 Nov 20;13(22):e70413. doi: 10.1002/cam4.70413 (PMC11577451; doi:10.1002/cam4.70413)
Supplement: Supplementary file 2 — Table S1. Comprehensive data from the Whole Transcriptome Atlas (Human RNA) utilizing multiplex digital spatial profiling (DSP) analysis for sinonasal undifferentiated carcinoma. [file CAM4-13-e70413-s006.zip › SupTab 1_06 All Data WTA_Q3 Norm.xlsx]

## Sheet: Sheet1
TargetName	TMA|001|CK+	TMA|002|CK+	TMA|003|CD45+	TMA|004|CK+	TMA|005|CK+	TMA|006|CK+	TMA|007|CK+	TMA|008|CK+	TMA|009|CK+	TMA|010|CD45+	TMA|011|CK+	TMA|012|CK+	TMA|013|CK+	TMA|014|CD45+	TMA|015|CK+	TMA|016|CK+	TMA|017|CD45+	TMA|018|CK+	TMA|019|CK+	TMA|020|CK+	TMA|021|CD45+	TMA|022|CK+	TMA|023|CD45+	TMA|024|SMA+	TMA|025|CK+	TMA|026|CD45+	TMA|027|CK+	TMA|028|CK+	TMA|029|CK+	TMA|030|CK+	TMA|031|CK+	TMA|032|CK+	TMA|033|CK+	TMA|034|CK+	TMA|035|CD45+	TMA|036|CK+	TMA|037|CK+	TMA|038|CK+	TMA|039|CK+	TMA|040|CD45+	TMA|041|CK+	TMA|042|CK+	TMA|043|CK+	TMA|044|CK+	TMA|045|CK+	TMA|046|CK+	TMA|047|CD45+	TMA|048|SMA+
A1BG	11.08	32.43	34.74	29.72	26.74	46.1	19.62	11.42	22.36	15.98	21.4	42.81	7.13	42.81	14.71	34.59	42.66	19.03	31.9	18.89	23.81	23.52	28.05	51.07	12.23	14.27	18.64	14.27	16.71	76.1	44.39	26.34	19.03	17.85	31.25	25.68	14.27	43.24	23.01	37.36	38.93	14.27	20.98	37.76	44.39	22.79	20.38	33.29
A2M	40.9	20.76	49.63	45.6	84.19	149.28	51.73	82.76	14.98	63.93	97.51	46.38	28.54	71.35	52.37	48.43	55.35	38.05	34.41	19.68	95.95	37.01	93.84	225.3	25.28	252.09	55.92	32.21	21.76	66.59	69.76	49.17	40.71	86.16	58.67	45.66	26.75	44.1	59.84	56.04	41.24	203.34	42.81	95.71	107.81	48.28	53	147.45
A2ML1	9.31	24.65	28.54	12.36	16.31	39.51	14.27	10.84	9.51	9.13	16.65	17.84	28.54	14.27	10.98	19.03	23.64	38.05	11.75	14.96	14.01	55.2	27.09	24.03	23.65	28.54	8.24	10.59	48.25	57.08	31.71	34.25	14.16	12.44	21.36	5.71	17.84	37.19	34.06	29.06	27.05	32.11	11.75	28.98	19.03	15.79	16.31	19.03
A4GALT	31.14	341.16	45.91	22.36	23.13	76.83	30.32	17.69	20.93	31.96	42.81	41.02	142.69	14.27	26.68	133.18	51.89	19.03	73.02	86.99	38.17	30.42	29.02	78.11	26.91	42.81	15.89	21.62	58.02	38.05	44.39	36.88	24.34	22.05	36.03	82.76	55.29	41.51	28.08	43.59	38.27	57.08	23.5	47.42	44.39	70.39	28.54	23.78
A4GNT	9.75	15.57	31.02	29.13	31.48	24.15	17.84	9.13	19.26	13.7	26.16	37.46	21.4	42.81	16.08	17.3	23.06	38.05	19.31	12.6	17.16	23.52	27.09	39.05	8.97	23.78	11.42	12.11	10.41	47.56	50.74	35.12	15.49	14.07	29.34	17.12	16.05	47.56	24.4	31.13	48.17	7.13	18.47	45.66	57.08	18.5	8.15	38.05
AAAS	50.98	49.29	60.8	49.13	52.72	81.22	64.21	59.93	53.51	45.66	59.46	46.38	28.54	57.08	53.74	69.18	105.51	38.05	56.24	49.99	48.32	48.92	58.04	48.06	40.77	38.05	45.66	47.13	58.97	104.64	88.79	54.44	51.33	57.35	51.34	25.68	24.97	86.48	57.54	44.62	64.01	35.67	63.79	68.49	107.81	64.52	61.15	52.32
AACS	65.72	48	53.35	51.19	56.51	72.44	39.24	45.66	81.57	38.81	78.48	69.56	57.08	42.81	39.03	60.54	62.84	19.03	52.04	42.91	32.57	142.69	59.98	45.06	39.14	57.08	35.84	36.54	62.75	76.1	66.59	66.74	47.79	37.47	42.41	79.91	96.32	61.4	72.27	66.42	57.08	49.94	39.45	67.61	76.1	43.77	44.85	52.32
AADAC	7.65	19.46	45.91	19.12	25.98	37.32	10.7	10.27	14.98	15.98	23.78	21.4	21.4	14.27	11.96	34.59	30.56	19.03	24.34	12.6	16.46	27.6	28.05	33.04	18.75	19.03	12.43	8	14.51	38.05	50.74	27.22	16.59	11.63	27.74	2.85	12.49	42.38	18.41	19.72	27.05	17.84	13.43	32.49	31.71	13.54	12.23	33.29
AADACL2	8.76	18.16	19.85	17.95	16.88	24.15	16.05	8.56	13.32	27.4	30.92	17.84	42.81	57.08	13.14	17.3	34.02	19.03	15.11	14.56	21.71	21.33	15.48	42.06	11.42	23.78	9.25	9.73	14.51	38.05	28.54	20.2	14.82	14.88	23.6	37.1	28.54	37.19	15.65	38.4	36.29	32.11	9.23	45.66	38.05	14.66	4.08	28.54
AADACL3	23.61	27.24	35.98	29.72	27.12	46.1	17.84	19.41	18.07	34.25	21.4	46.38	7.13	28.54	21.58	38.05	36.32	95.13	20.98	17.71	26.26	31.36	29.99	57.08	29.35	19.03	27.31	21.19	23.97	57.08	47.56	34.25	23.01	20.69	30.29	37.1	17.84	64	28.54	40.47	56.42	14.27	20.14	57.96	38.05	29.33	4.08	47.56
AADACL4	14.41	15.57	40.95	25.01	25.41	50.49	23.19	15.41	19.74	22.83	33.29	46.38	28.54	14.27	15.69	43.24	40.36	76.1	20.98	18.5	27.66	28.85	29.02	69.09	13.86	28.54	17.34	17.3	17.03	28.54	34.88	31.61	19.91	18.53	29.65	19.98	24.97	55.35	25.32	35.28	43.88	21.4	11.75	45.66	31.71	16.69	40.77	33.29
AADAT	24.05	19.46	9.93	23.83	29.77	21.95	17.84	25.68	6.42	18.26	21.4	19.62	28.54	28.54	20.59	20.76	24.21	19.03	33.57	75.58	10.86	20.07	8.71	27.04	7.34	28.54	24.42	23.13	6.62	9.51	28.54	11.42	26.77	31.92	13.71	22.83	5.35	17.3	10.13	13.49	18.48	7.13	53.72	27.22	12.68	10.15	4.08	28.54
AAGAB	66.05	60.97	45.91	57.96	59.35	39.51	42.81	74.77	73.96	54.79	80.86	44.59	49.94	42.81	65.9	43.24	74.37	19.03	47.84	56.68	62.68	61.47	61.91	48.06	98.66	99.88	46.38	49.29	70.01	19.03	38.05	49.17	55.97	65.87	48.79	88.47	85.62	40.65	57.08	49.81	55.76	71.35	33.57	66.74	12.68	46.92	61.15	38.05
AAK1	46.99	45.4	49.63	46.49	46.65	46.1	66	55.94	44.47	50.23	57.08	28.54	28.54	85.62	60.41	41.51	36.32	19.03	36.93	69.28	81.24	66.49	80.29	24.03	28.54	71.35	38.15	33.94	51.09	28.54	60.25	113.28	63.27	46.8	69.83	59.93	78.48	49.29	43.27	41.51	40.58	32.11	34.41	43.03	50.74	63.17	53	57.08
AAMDC	47.32	41.51	45.91	46.19	49.3	57.08	23.19	15.41	57.08	41.1	49.94	41.02	21.4	28.54	27.66	32.86	31.71	19.03	52.88	37	24.51	23.21	27.09	45.06	21.2	33.29	36.56	40.21	22.07	104.64	38.05	58.83	55.97	43.96	30.93	25.68	32.11	45.83	28.54	41.51	46.85	39.24	46.17	38.64	57.08	33.61	36.69	52.32
AAMP	154.5	120.64	67	121.51	105.24	70.25	137.34	131.85	140.55	111.87	118.91	83.83	135.56	28.54	160.64	124.53	143.56	114.15	123.39	81.09	151.27	115.72	101.58	87.12	147.58	133.18	155.05	150.48	103.43	142.69	76.1	117.67	131.63	124.97	88.96	202.62	178.37	49.29	136.71	90.29	92.71	89.18	116.67	95.71	50.74	120.47	101.92	76.1
AAR2	22.83	27.24	32.26	25.89	26.36	30.73	28.54	22.26	61.83	38.81	26.16	39.24	49.94	28.54	27.46	19.03	35.75	19.03	25.18	23.22	25.91	33.87	35.79	45.06	22.83	28.54	40.17	33.73	27.43	19.03	34.88	15.81	28.76	27.46	31.89	25.68	16.05	49.29	23.94	23.87	34.97	10.7	30.22	36.88	38.05	27.97	28.54	57.08
AARD	9.09	10.38	19.85	13.24	12.89	35.12	14.27	7.42	12.6	9.13	14.27	16.05	14.27	42.81	10.98	19.03	17.87	19.03	12.59	13.78	11.56	14.74	12.58	27.04	9.78	23.78	59.24	68.32	10.09	38.05	28.54	19.32	22.12	26.37	18.81	5.71	12.49	31.13	15.19	14.53	22.43	21.4	26.86	21.07	12.68	11.51	16.31	23.78
AARS1	83.01	48	43.43	59.43	59.54	54.88	44.59	40.52	52.8	68.49	54.7	33.89	49.94	28.54	42.95	46.7	37.47	19.03	55.4	85.81	40.62	43.59	38.7	57.08	95.4	90.37	61.41	46.7	96.81	9.51	34.88	48.3	82.96	75.74	42.41	51.37	58.86	34.59	53.85	51.89	53.45	53.51	69.67	51.81	31.71	53.69	24.46	38.05
AARS2	18.73	22.05	43.43	26.48	31.86	13.17	33.89	32.53	15.22	18.26	30.92	21.4	21.4	14.27	35.7	25.94	40.36	57.08	19.31	24.8	19.96	31.99	25.15	45.06	22.02	4.76	22.98	20.54	29.64	38.05	25.37	14.05	28.32	28.4	24.23	22.83	12.49	37.19	22.09	24.91	33.32	42.81	26.02	27.22	31.71	33.39	20.38	38.05
AARSD1	47.99	57.08	54.6	62.96	68.64	68.05	42.81	43.38	46.61	45.66	52.32	87.4	64.21	71.35	52.17	48.43	79.56	57.08	37.77	38.58	57.78	61.47	69.65	57.08	47.29	61.83	33.96	41.73	57.08	66.59	50.74	68.49	53.54	61.81	51.34	59.93	55.29	55.35	57.54	53.96	63.02	57.08	88.97	76.4	76.1	54.6	65.23	66.59
AASDH	13.52	12.97	29.78	19.71	16.12	35.12	26.75	19.98	20.93	13.7	21.4	23.19	14.27	57.08	26.87	22.48	28.25	19.03	15.11	17.32	23.11	22.27	22.25	30.04	18.75	4.76	11.7	12.76	20.81	47.56	38.05	30.73	22.12	17.58	22.96	19.98	12.49	30.27	29.46	30.1	32.99	14.27	30.22	29.86	12.68	26.17	4.08	42.81
AASDHPPT	35.35	18.16	22.33	31.48	26.55	37.32	33.89	23.4	17.84	11.42	28.54	66	28.54	14.27	18.24	22.48	24.21	38.05	26.02	27.55	30.11	19.13	22.25	24.03	30.98	42.81	29.48	33.08	18.92	9.51	22.2	34.25	42.25	41.39	31.89	51.37	41.02	26.81	22.09	15.57	24.41	32.11	28.54	28.1	31.71	29.33	24.46	33.29
AASS	16.51	35.02	19.85	71.79	75.09	37.32	41.02	35.39	14.27	13.7	26.16	42.81	7.13	57.08	31.38	22.48	33.44	57.08	20.14	33.85	16.11	22.58	20.32	39.05	16.31	14.27	13.44	15.57	12.61	47.56	44.39	22.83	41.81	49.1	31.89	8.56	3.57	35.46	15.65	20.76	39.92	21.4	10.91	30.73	31.71	31.36	24.46	38.05
AATF	52.87	42.81	43.43	60.02	63.33	37.32	41.02	54.79	83.24	57.08	45.19	49.94	28.54	42.81	59.82	44.97	31.71	19.03	62.11	52.75	56.38	62.09	55.14	57.08	94.58	57.08	50.29	62.48	79.47	28.54	34.88	55.32	42.7	49.1	64.73	57.08	74.91	39.78	101.27	61.23	61.04	53.51	88.97	56.2	31.71	63.62	69.31	14.27
ABAT	18.29	22.05	38.46	47.96	40.77	52.69	32.11	21.69	20.45	25.11	14.27	35.67	14.27	42.81	16.67	38.05	46.12	19.03	42.81	20.47	24.16	21.01	44.5	33.04	9.78	23.78	16.33	17.51	24.28	38.05	41.22	43.03	50.44	143.91	36.67	25.68	24.97	64	23.01	31.13	46.52	21.4	20.14	41.27	25.37	18.95	16.31	23.78
ABCA1	25.49	19.46	26.06	16.77	17.82	28.54	42.81	38.81	20.21	75.34	23.78	42.81	28.54	14.27	31.58	32.86	26.52	57.08	11.75	33.07	30.46	17.88	31.92	39.05	19.57	52.32	13.58	21.84	11.67	19.03	25.37	20.2	91.59	50.58	24.55	22.83	16.05	31.13	32.68	34.25	31.01	96.32	18.47	32.49	25.37	27.97	24.46	23.78
ABCA10	11.97	49.29	32.26	30.01	30.34	43.91	24.97	17.69	19.03	25.11	35.67	32.11	42.81	14.27	16.28	36.32	27.67	57.08	20.98	31.88	18.91	22.27	20.32	45.06	11.42	14.27	10.84	10.81	18.29	47.56	50.74	21.95	25.44	23.13	35.08	11.42	8.92	46.7	23.94	22.83	32.33	17.84	24.34	44.78	19.03	15.57	24.46	23.78
ABCA12	14.63	12.97	29.78	18.83	22.75	32.93	35.67	14.27	70.39	20.55	30.92	46.38	21.4	14.27	14.71	38.05	35.17	38.05	17.63	16.14	22.76	24.78	28.05	72.1	10.6	14.27	12.43	15.13	20.81	28.54	38.05	43.91	16.15	16.91	29.02	31.39	26.75	58.81	27.62	28.02	42.23	14.27	14.27	49.17	95.13	20.76	12.23	9.51
ABCA13	9.42	456.62	26.06	17.65	15.93	43.91	66	25.11	11.42	2.28	33.29	67.78	135.56	28.54	33.54	242.14	32.86	38.05	321.48	266.1	23.11	76.83	26.12	42.06	17.12	23.78	191.61	156.75	103.12	76.1	12.68	28.98	15.93	14.2	24.23	34.25	149.83	26.81	20.71	20.76	40.25	42.81	116.67	44.78	31.71	23.46	20.38	14.27
ABCA2	25.05	25.94	32.26	10.89	9.86	21.95	26.75	27.4	20.69	25.11	28.54	33.89	21.4	28.54	34.72	27.67	23.06	38.05	34.41	32.28	27.31	32.3	41.6	48.06	11.42	14.27	9.1	12.11	11.67	38.05	38.05	15.81	16.59	15.42	23.28	22.83	17.84	23.35	17.03	20.76	26.72	21.4	9.23	30.73	31.71	13.76	16.31	23.78
ABCA3	34.02	18.16	23.58	21.77	20.86	41.71	42.81	95.32	11.18	4.57	14.27	28.54	14.27	42.81	72.77	10.38	15.57	19.03	17.63	16.53	15.76	197.26	31.92	36.05	61.15	19.03	26.01	23.13	176.28	19.03	53.91	108.01	33.18	30.3	26.15	85.62	46.38	35.46	90.22	47.74	39.59	17.84	30.22	42.15	31.71	139.87	93.77	52.32
ABCA5	17.29	88.21	37.22	89.73	68.83	28.54	23.19	21.12	34.01	22.83	45.19	44.59	71.35	42.81	28.05	57.08	23.64	38.05	49.52	95.26	25.91	51.12	19.35	30.04	8.15	23.78	16.33	12.11	23.02	19.03	44.39	19.32	55.97	52.88	32.21	19.98	12.49	27.67	23.48	41.51	27.71	42.81	37.77	38.64	12.68	26.17	28.54	28.54
ABCA7	18.07	88.21	38.46	15.3	17.26	19.76	26.75	19.41	37.34	29.68	26.16	42.81	107.02	42.81	24.32	50.16	40.93	38.05	59.6	21.26	39.22	19.76	38.7	36.05	16.31	14.27	12.14	10.16	16.71	38.05	25.37	28.98	14.16	18.12	53.89	22.83	24.97	39.78	30.38	39.44	40.91	21.4	21.82	46.54	31.71	48.96	24.46	28.54
ABCB1	15.07	16.86	37.22	26.18	24.08	61.47	26.75	9.7	17.12	15.98	19.03	26.75	14.27	57.08	14.32	31.13	54.77	19.03	18.47	14.96	43.42	26.03	47.4	51.07	12.23	28.54	16.47	16.65	15.45	28.54	50.74	32.49	17.48	23.4	43.68	19.98	14.27	67.45	26.24	45.66	47.18	24.97	16.79	48.3	38.05	20.98	36.69	42.81
ABCB10	54.31	49.29	80.65	80.03	86.28	103.18	78.48	65.64	62.55	84.47	49.94	57.08	64.21	156.96	55.31	69.18	44.39	38.05	52.88	113.37	67.23	63.98	76.43	69.09	75.02	66.59	66.76	65.94	54.24	28.54	60.25	66.74	61.06	58.84	81.95	28.54	51.73	102.05	80.55	89.25	129.99	60.64	27.7	118.54	50.74	83.02	57.08	42.81
ABCB5	8.98	18.16	28.54	17.65	19.72	50.49	8.92	10.84	18.07	29.68	21.4	62.43	14.27	14.27	11.96	31.13	38.63	38.05	20.14	14.17	16.81	13.17	23.22	24.03	7.34	28.54	12.86	13.84	11.04	57.08	34.88	22.83	13.05	12.58	21.68	11.42	16.05	57.94	26.7	24.91	31.01	3.57	18.47	34.25	50.74	19.63	16.31	19.03
ABCB6	73.37	33.73	28.54	26.48	25.6	30.73	39.24	25.11	50.89	20.55	42.81	42.81	7.13	14.27	38.64	36.32	42.09	38.05	41.13	37	27.31	62.41	41.6	66.09	21.2	14.27	36.27	31.78	21.44	57.08	72.93	36	40.48	31.78	33.16	25.68	44.59	43.24	37.74	37.36	44.54	39.24	30.22	41.27	44.39	36.32	24.46	38.05
ABCB7	38.35	41.51	28.54	41.19	46.08	37.32	49.94	51.37	30.2	22.83	30.92	51.73	35.67	71.35	49.62	27.67	29.98	57.08	31.06	38.18	45.87	41.4	38.7	27.04	34.25	33.29	44.94	41.73	38.79	28.54	28.54	30.73	41.15	48.56	43.37	48.52	44.59	30.27	41.43	39.44	46.85	39.24	36.93	50.93	19.03	46.02	32.62	57.08
ABCB8	23.83	18.16	28.54	15.89	18.01	24.15	24.97	18.26	22.83	15.98	19.03	16.05	7.13	28.54	26.87	20.76	32.29	19.03	27.7	18.89	22.06	24.78	22.25	33.04	14.68	9.51	22.69	21.84	15.77	28.54	22.2	26.34	23.45	22.05	23.6	34.25	23.19	25.94	19.33	16.6	30.68	14.27	20.14	25.47	6.34	21.43	24.46	19.03
ABCB9	31.03	31.13	50.87	40.01	43.23	72.44	87.4	105.59	61.36	38.81	57.08	66	35.67	57.08	73.55	38.05	154.51	171.23	38.61	33.46	71.78	53.94	73.52	102.14	43.22	38.05	22.11	21.62	55.5	28.54	69.76	62.35	37.39	35.44	49.42	77.05	89.18	56.21	43.73	55	79.84	35.67	39.45	75.52	76.1	65.88	61.15	66.59
ABCC1	42.78	90.8	52.11	49.43	50.63	37.32	128.42	127.85	48.99	52.51	59.46	55.29	42.81	85.62	176.53	57.08	76.1	57.08	34.41	64.95	58.83	90.32	47.4	27.04	57.89	57.08	26.73	31.35	98.07	38.05	76.1	82.54	39.6	33.41	58.35	68.49	90.97	41.51	82.39	47.74	76.21	57.08	47.84	68.49	38.05	135.59	89.69	71.35
ABCC10	27.82	48	29.78	41.48	35.65	43.91	39.24	41.1	22.12	45.66	47.56	26.75	21.4	28.54	31.58	31.13	18.45	19.03	35.25	20.08	31.16	37.32	43.53	45.06	31.8	47.56	35.11	37.62	27.12	47.56	38.05	41.27	32.08	30.43	39.22	42.81	26.75	37.19	34.52	33.21	30.35	35.67	26.02	38.64	38.05	31.13	48.92	14.27
ABCC3	14.96	68.75	50.87	32.95	36.03	76.83	41.02	25.68	24.73	34.25	40.43	35.67	71.35	42.81	23.54	51.89	63.42	19.03	35.25	196.42	44.82	30.73	44.5	54.07	17.94	52.32	12.57	14.7	22.7	47.56	72.93	39.51	25.66	24.89	54.84	25.68	12.49	63.13	34.06	34.25	43.55	53.51	47	52.69	50.74	34.52	24.46	28.54
ABCC4	34.47	36.32	21.09	32.36	36.03	37.32	35.67	42.81	19.98	27.4	16.65	37.46	42.81	28.54	24.71	44.97	32.29	19.03	27.7	37.79	23.46	26.03	28.05	48.06	48.11	23.78	9.83	8.86	59.6	38.05	34.88	48.3	17.26	16.64	30.61	19.98	23.19	28.54	48.33	20.76	46.52	14.27	10.91	30.73	12.68	51.21	28.54	42.81
ABCC5	26.82	75.24	33.5	98.27	80.59	43.91	57.08	50.23	26.16	27.4	78.48	32.11	49.94	14.27	45.11	77.83	52.46	76.1	54.56	47.63	27.66	115.72	21.28	30.04	33.43	71.35	71.53	80.21	37.84	28.54	50.74	42.15	37.83	48.29	33.16	48.52	44.59	42.38	29.46	33.21	38.93	42.81	29.38	39.51	38.05	27.75	36.69	28.54
ABCC6	14.08	54.48	38.46	25.6	34.13	41.71	17.84	8.56	19.03	34.25	16.65	42.81	14.27	28.54	11.77	51.89	36.9	38.05	41.13	16.93	23.11	15.05	20.32	33.04	13.05	28.54	13.15	9.51	16.71	47.56	41.22	26.34	24.34	19.61	33.48	11.42	17.84	53.62	21.17	30.1	38.93	17.84	23.5	38.64	57.08	17.82	32.62	42.81
ABCC8	15.07	25.94	40.95	16.18	18.96	48.3	33.89	11.99	19.98	25.11	33.29	44.59	14.27	42.81	15.3	19.03	65.15	19.03	20.14	20.08	24.86	27.91	29.99	63.09	9.78	28.54	16.33	12.97	15.14	38.05	38.05	35.12	25.66	22.18	36.35	5.71	16.05	51.89	25.78	32.17	50.81	10.7	14.27	33.37	82.44	24.14	8.15	23.78
ABCC9	10.2	32.43	28.54	21.48	27.12	39.51	12.49	7.99	7.85	15.98	14.27	35.67	35.67	28.54	9.61	48.43	28.25	38.05	10.91	9.84	14.71	15.99	23.22	42.06	5.71	4.76	9.54	9.3	13.88	38.05	28.54	25.47	20.35	30.3	18.81	19.98	10.7	37.19	16.57	14.53	25.4	14.27	10.07	27.22	12.68	17.82	16.31	28.54
ABCD1	27.82	24.65	49.63	20.59	24.65	32.93	19.62	28.54	32.58	45.66	38.05	35.67	42.81	57.08	24.13	38.05	38.63	95.13	20.98	24.01	28.36	40.46	29.99	42.06	21.2	42.81	15.03	16.86	27.75	19.03	53.91	28.1	26.99	27.59	32.84	25.68	24.97	32.86	23.01	36.32	47.84	39.24	35.25	58.83	31.71	31.58	28.54	38.05
ABCD2	10.64	24.65	47.15	16.18	18.01	37.32	39.24	11.99	18.55	38.81	33.29	28.54	14.27	14.27	13.14	15.57	42.09	19.03	20.98	15.75	39.92	17.88	52.24	57.08	14.68	57.08	11.56	10.16	17.03	9.51	25.37	31.61	17.26	17.18	40.18	8.56	17.84	40.65	22.09	39.44	29.36	21.4	13.43	34.25	69.76	23.46	8.15	33.29
ABCD3	54.2	84.32	26.06	37.07	35.46	15.37	41.02	51.94	39	38.81	64.21	58.86	64.21	42.81	49.82	58.81	34.59	19.03	101.56	46.84	33.97	38.26	29.99	24.03	133.72	38.05	122.25	114.8	40.36	38.05	19.03	21.07	49.33	33.81	23.6	28.54	32.11	19.89	35.9	36.32	32.33	17.84	45.33	32.49	38.05	48.5	36.69	33.29
ABCD4	49.32	50.59	47.15	47.66	50.63	30.73	24.97	21.12	37.58	45.66	11.89	49.94	21.4	14.27	27.85	51.89	33.44	19.03	38.61	28.74	39.57	48.61	42.57	57.08	26.09	47.56	19.36	24	26.49	38.05	19.03	40.39	39.82	50.99	35.71	31.39	26.75	47.56	45.57	37.36	33.65	24.97	43.65	28.98	31.71	30.23	28.54	52.32
ABCE1	66.72	29.84	44.67	30.01	32.43	30.73	24.97	42.24	51.37	41.1	28.54	37.46	35.67	14.27	45.5	25.94	27.1	19.03	25.18	63.77	34.32	44.85	39.66	42.06	53.82	33.29	50.57	43.24	61.49	9.51	22.2	49.17	60.4	55.99	50.7	88.47	35.67	42.38	63.06	48.77	32.66	35.67	54.56	28.98	38.05	39.03	44.85	42.81
ABCF1	82.57	55.78	31.02	49.43	52.91	46.1	83.83	77.62	67.3	70.78	47.56	60.64	35.67	28.54	79.24	29.4	53.62	19.03	32.74	64.95	58.48	64.6	43.53	54.07	66.86	52.32	69.79	75.45	43.83	28.54	28.54	43.91	57.52	73.58	50.7	68.49	48.16	52.75	58.92	57.08	53.45	85.62	119.19	53.56	44.39	66.1	65.23	47.56
ABCF2	71.93	45.4	70.73	65.31	68.26	59.27	62.43	72.49	69.21	43.38	45.19	42.81	64.21	14.27	88.46	81.29	74.37	19.03	59.6	73.22	63.73	66.49	70.62	54.07	93.77	71.35	150.42	136.86	68.43	38.05	31.71	76.4	74.33	82.1	63.14	148.4	115.94	52.75	94.36	78.87	86.77	35.67	88.97	89.57	76.1	74.45	40.77	61.83
ABCF3	39.46	36.32	49.63	57.37	62.77	52.69	53.51	44.52	49.94	43.38	40.43	44.59	57.08	28.54	48.25	43.24	57.08	38.05	41.97	43.69	41.67	74.33	50.31	33.04	49.74	71.35	45.52	50.37	40.05	47.56	69.76	56.2	46.68	39.36	47.51	45.66	39.24	29.4	44.19	65.38	43.22	74.91	53.72	39.51	50.74	51.44	53	42.81
ABCG1	21.61	121.94	68.24	56.49	54.8	43.91	39.24	26.26	29.25	89.04	28.54	55.29	85.62	57.08	35.31	95.13	39.2	38.05	70.51	178.71	52.17	25.4	48.37	90.12	24.46	90.37	72.39	59.46	76.94	9.51	57.08	54.44	26.1	24.89	61.54	34.25	42.81	46.7	68.12	76.79	62.36	57.08	78.06	54.44	19.03	46.7	36.69	66.59
ABCG4	13.3	32.43	31.02	18.83	18.2	50.49	17.84	10.27	14.74	29.68	19.03	32.11	7.13	57.08	8.04	25.94	61.69	19.03	19.31	15.35	25.91	12.23	21.28	51.07	15.49	14.27	16.62	16.65	16.71	47.56	50.74	41.27	16.15	14.74	23.91	14.27	12.49	54.48	26.24	23.87	44.54	28.54	25.18	49.17	44.39	21.66	16.31	23.78
ABCG5	15.63	28.54	37.22	22.95	30.53	59.27	21.4	9.13	16.41	34.25	23.78	42.81	7.13	42.81	16.28	31.13	38.63	57.08	17.63	16.53	27.66	24.78	23.22	42.06	16.31	19.03	11.7	14.49	13.24	28.54	44.39	28.98	18.58	15.55	29.97	17.12	17.84	63.13	16.57	33.21	34.97	7.13	14.27	34.25	31.71	19.63	32.62	33.29
ABCG8	17.51	25.94	39.71	26.18	31.86	63.66	12.49	14.27	22.36	36.53	35.67	55.29	21.4	57.08	19.61	25.94	49.58	19.03	34.41	14.96	25.21	29.79	33.86	33.04	19.57	23.78	17.48	17.73	18.29	57.08	66.59	49.17	24.11	20.83	31.25	17.12	7.13	68.32	16.11	28.02	39.92	21.4	24.34	49.17	57.08	24.36	20.38	57.08
ABHD1	17.62	20.76	38.46	23.54	27.31	41.71	7.13	10.84	17.12	27.4	33.29	32.11	21.4	28.54	12.55	20.76	30.56	19.03	25.18	9.84	21.36	22.58	28.05	57.08	8.97	23.78	14.16	10.59	16.71	28.54	41.22	27.22	20.57	16.91	31.57	8.56	16.05	55.35	17.49	32.17	40.58	17.84	15.95	40.39	31.71	15.34	28.54	38.05
ABHD10	20.28	16.86	38.46	23.24	23.7	37.32	28.54	20.55	18.07	9.13	23.78	17.84	35.67	14.27	26.87	19.03	28.83	19.03	29.38	28.34	23.11	20.07	28.05	9.01	22.02	9.51	22.69	19.46	19.55	38.05	25.37	21.95	26.33	26.1	27.42	11.42	21.4	25.94	24.86	20.76	31.01	17.84	15.95	18.44	19.03	20.08	20.38	33.29
ABHD11	17.07	58.37	28.54	38.25	31.67	41.71	62.43	126.14	43.05	36.53	61.83	55.29	28.54	28.54	68.65	46.7	45.55	38.05	73.86	49.6	27.66	51.12	41.6	39.05	118.23	33.29	64.74	78.7	37.53	47.56	28.54	49.17	24.34	22.18	34.44	54.22	55.29	29.4	99.88	40.47	44.54	14.27	60.43	43.91	25.37	83.7	24.46	38.05
ABHD12	36.35	35.02	44.67	28.24	27.12	61.47	26.75	34.25	49.23	57.08	45.19	28.54	7.13	71.35	33.34	39.78	59.96	76.1	20.14	34.25	38.17	36.69	33.86	42.06	44.03	47.56	43.93	40.43	24.91	66.59	53.91	42.15	28.32	24.08	32.21	34.25	51.73	43.24	40.51	40.47	43.22	49.94	36.93	43.91	57.08	48.05	69.31	19.03
ABHD13	12.3	15.57	32.26	18.54	24.84	26.34	26.75	30.82	15.7	29.68	23.78	28.54	14.27	14.27	22.95	15.57	23.06	76.1	21.82	16.53	31.87	19.13	33.86	42.06	23.65	52.32	14.45	17.94	20.5	28.54	31.71	26.34	20.57	18.66	34.44	22.83	14.27	44.1	23.48	26.98	32.99	32.11	14.27	28.1	31.71	30.68	40.77	42.81
ABHD14B	53.2	49.29	79.41	53.25	40.39	39.51	17.84	15.98	24.5	38.81	102.26	66	78.48	57.08	20.59	55.35	46.12	57.08	79.74	59.83	63.03	29.48	52.24	30.04	78.28	47.56	59.53	55.78	36.9	38.05	41.22	22.83	29.87	20.83	65.69	54.22	58.86	40.65	38.2	52.93	34.64	21.4	69.67	36	12.68	30.68	44.85	38.05
ABHD15	14.3	14.27	28.54	29.13	25.03	24.15	16.05	10.84	19.5	29.68	14.27	23.19	35.67	14.27	14.12	31.13	25.37	38.05	17.63	18.89	25.91	25.09	35.79	57.08	13.86	28.54	10.69	10.16	22.07	9.51	60.25	17.56	19.25	26.92	29.34	11.42	8.92	38.92	23.48	38.4	29.36	35.67	20.14	36	25.37	18.27	16.31	28.54
ABHD16A	45.99	83.02	83.13	91.21	88.18	208.55	165.88	142.12	61.36	57.08	135.56	98.1	42.81	85.62	174.76	138.37	558.09	361.49	49.52	93.29	258.77	118.86	94.81	291.39	215.26	223.55	80.77	80.64	94.92	171.23	380.51	91.32	65.7	68.44	116.07	202.62	260.41	51.02	75.49	93.4	100.96	196.2	84.78	84.3	82.44	151.38	150.85	90.37
ABHD16B	15.41	27.24	40.95	22.95	25.22	59.27	16.05	14.27	19.74	22.83	26.16	37.46	7.13	28.54	15.3	22.48	47.85	38.05	26.02	12.99	25.91	26.03	36.76	42.06	18.75	33.29	16.47	16.43	13.88	38.05	53.91	22.83	20.8	19.21	31.25	8.56	16.05	58.81	25.32	17.64	47.84	3.57	15.95	36.88	50.74	22.56	16.31	23.78
ABHD17A	96.09	107.67	145.17	103.56	109.98	87.81	92.75	81.62	88.71	114.15	64.21	78.48	107.02	142.69	86.11	95.13	145.29	190.26	90.65	84.63	134.81	76.52	136.4	63.09	75.02	166.47	101.29	93.83	105.96	95.13	107.81	95.71	94.46	97.25	143.49	88.47	105.24	127.13	111.39	133.87	138.9	96.32	137.66	151.03	69.76	102.42	122.31	114.15
ABHD17B	51.65	50.59	40.95	50.31	42.29	28.54	23.19	16.55	39	31.96	42.81	67.78	49.94	28.54	22.36	48.43	44.97	19.03	43.65	56.68	45.87	35.75	56.11	51.07	32.62	28.54	29.77	30.48	21.76	19.03	47.56	41.27	42.48	51.13	37.95	28.54	30.32	42.38	27.16	49.81	37.94	32.11	36.93	33.37	12.68	28.65	20.38	19.03
ABHD17C	24.16	84.32	49.63	30.3	36.98	59.27	57.08	111.87	39.72	38.81	85.62	55.29	64.21	42.81	77.87	43.24	41.51	19.03	41.13	54.32	40.62	56.76	40.63	30.04	167.15	52.32	31.07	33.08	124.88	66.59	47.56	43.03	30.75	34.49	37.31	108.45	107.02	58.81	66.28	56.04	72.91	46.38	34.41	66.74	38.05	115.96	77.46	28.54
ABHD18	37.68	59.67	58.32	39.42	40.77	65.86	39.24	37.67	57.79	57.08	40.43	55.29	42.81	14.27	38.05	65.73	65.15	19.03	57.92	51.17	70.38	55.82	48.37	72.1	44.85	71.35	36.27	29.62	52.35	38.05	63.42	45.66	43.58	48.69	55.48	34.25	49.94	57.08	48.79	48.77	53.78	53.51	41.97	53.56	57.08	51.89	73.38	85.62
ABHD2	35.02	154.37	48.39	80.03	61.44	72.44	44.59	45.66	53.51	107.3	38.05	67.78	78.48	42.81	43.74	79.56	57.65	95.13	104.92	74.4	66.88	86.24	61.91	66.09	66.86	71.35	62.86	55.56	87.98	57.08	63.42	52.69	54.2	45.72	70.15	85.62	107.02	50.16	90.68	59.15	63.02	67.78	42.81	59.71	76.1	122.28	89.69	52.32
ABHD3	11.42	12.97	16.13	13.24	15.74	21.95	19.62	20.55	18.79	29.68	28.54	12.49	14.27	28.54	19.03	24.21	19.03	19.03	20.14	18.5	31.87	20.07	25.15	18.02	21.2	38.05	15.32	17.94	14.82	19.03	28.54	19.32	12.17	14.74	24.23	8.56	12.49	23.35	22.55	21.79	24.41	24.97	13.43	25.47	38.05	24.82	16.31	33.29
ABHD5	17.95	36.32	31.02	40.01	42.48	39.51	24.97	21.69	27.11	36.53	59.46	42.81	21.4	28.54	21.77	46.7	43.24	38.05	48.68	34.25	29.41	29.17	28.05	48.06	26.91	42.81	48.26	54.48	36.58	47.56	38.05	31.61	22.57	24.75	33.48	31.39	24.97	51.89	33.6	32.17	39.26	53.51	51.2	48.3	69.76	22.56	12.23	57.08
ABHD8	66.16	40.21	64.52	53.55	50.25	50.49	64.21	57.08	63.26	54.79	52.32	53.51	35.67	85.62	51.19	55.35	73.22	114.15	37.77	44.09	37.47	30.11	47.4	60.08	26.09	28.54	23.84	30.48	29.64	66.59	76.1	57.08	43.36	48.83	51.34	25.68	14.27	52.75	59.38	60.19	53.78	39.24	39.45	48.3	50.74	48.73	61.15	71.35
ABI1	71.6	132.31	86.86	60.61	62.96	57.08	76.7	79.91	70.87	77.62	95.13	78.48	64.21	85.62	84.73	95.13	141.25	19.03	99.05	89.35	140.77	57.7	84.16	93.13	100.29	109.4	89.59	107.24	107.85	9.51	53.91	83.42	61.94	54.24	108.73	94.18	112.37	54.48	74.57	106.89	53.45	96.32	86.45	55.32	69.76	80.09	118.23	52.32
ABI2	191.85	58.37	22.33	64.14	74.52	30.73	35.67	45.09	62.55	25.11	45.19	33.89	57.08	14.27	54.13	39.78	42.66	57.08	71.35	93.68	32.57	40.46	32.89	45.06	27.72	19.03	76.3	73.29	20.18	57.08	57.08	49.17	71.9	92.78	45.6	68.49	66	41.51	32.68	29.06	38.27	24.97	36.93	29.86	44.39	32.26	36.69	33.29
ABI3	10.42	10.38	42.19	10.59	11.19	26.34	26.75	18.26	10.46	20.55	23.78	28.54	7.13	14.27	18.44	19.03	56.5	95.13	16.79	18.11	36.42	26.66	41.6	48.06	19.57	38.05	8.38	11.46	27.43	28.54	44.39	37.76	13.05	13.12	29.65	39.95	33.89	24.21	22.09	37.36	44.21	28.54	10.07	38.64	12.68	24.82	28.54	42.81
ABITRAM	34.69	62.27	48.39	42.95	48.92	70.25	71.35	73.06	42.81	38.81	71.35	66	49.94	42.81	68.85	60.54	61.11	76.1	78.9	39.36	42.72	61.15	46.44	54.07	47.29	71.35	40.89	46.7	46.99	57.08	41.22	57.08	41.81	39.36	45.6	31.39	41.02	70.05	42.81	35.28	63.68	82.05	30.22	57.08	57.08	53.24	28.54	57.08
ABL1	79.35	60.97	49.63	90.62	91.4	48.3	76.7	66.21	88.71	57.08	66.59	76.7	78.48	28.54	87.87	51.89	36.9	57.08	52.04	102.34	43.42	58.96	43.53	27.04	74.2	33.29	69.94	70.27	29.64	47.56	50.74	51.81	106.85	78.99	48.47	22.83	28.54	39.78	49.71	48.77	53.12	82.05	84.78	59.71	38.05	40.16	40.77	42.81
ABL2	30.7	19.46	29.78	32.07	28.44	26.34	37.46	43.38	22.59	50.23	33.29	26.75	21.4	28.54	48.25	15.57	25.94	19.03	25.18	29.92	28.36	27.28	29.99	39.05	32.62	38.05	38.29	36.54	23.97	9.51	25.37	32.49	32.3	32.19	26.78	25.68	16.05	30.27	26.7	25.94	40.58	32.11	38.61	36	38.05	29.55	28.54	28.54
ABLIM1	19.84	58.37	45.91	61.49	66.94	17.56	21.4	20.55	71.82	43.38	166.47	51.73	85.62	57.08	20.2	50.16	29.4	38.05	88.97	40.54	52.52	17.56	65.78	42.06	41.58	28.54	26.15	44.75	30.27	38.05	41.22	25.47	43.14	31.65	64.73	28.54	41.02	35.46	38.67	39.44	30.68	39.24	19.31	20.2	19.03	17.6	53	42.81
ABLIM3	12.75	12.97	21.09	35.89	21.24	30.73	30.32	28.54	11.18	22.83	19.03	37.46	21.4	28.54	24.52	13.84	31.71	19.03	16.79	18.11	25.56	19.13	18.38	36.05	11.42	9.51	11.99	9.73	27.75	19.03	57.08	33.37	20.13	15.82	25.51	2.85	10.7	38.92	20.71	21.79	24.08	14.27	9.23	40.39	31.71	20.76	28.54	38.05
ABO	7.98	23.35	27.3	45.31	35.46	43.91	17.84	16.55	14.74	15.98	19.03	39.24	57.08	85.62	16.87	50.16	28.83	19.03	29.38	16.93	19.26	16.62	25.15	48.06	41.58	33.29	16.47	15.35	37.53	38.05	41.22	17.56	16.59	14.88	22.32	17.12	14.27	52.75	18.87	21.79	32.99	17.84	18.47	25.47	38.05	17.37	8.15	33.29
ABR	54.31	59.67	40.95	74.44	80.97	50.49	87.4	69.63	64.69	89.04	71.35	67.78	92.75	71.35	71	57.08	60.54	57.08	70.51	138.17	68.98	77.15	60.95	39.05	68.49	38.05	48.12	43.02	88.93	19.03	31.71	49.17	56.63	50.72	54.84	91.32	105.24	37.19	44.19	45.66	58.73	49.94	31.06	56.2	12.68	63.62	81.54	38.05
ABRACL	265.1	58.37	62.04	93.56	99.36	50.49	130.21	232.87	107.49	102.74	78.48	53.51	57.08	28.54	201.63	67.45	103.78	19.03	54.56	66.52	119.41	95.96	78.36	72.1	156.55	118.91	99.7	94.26	117.62	47.56	57.08	82.54	41.59	54.24	93.75	162.67	128.42	64	119.68	93.4	86.11	103.45	72.19	78.15	57.08	96.33	85.62	71.35
ABRAXAS1	21.06	29.84	40.95	23.83	24.27	32.93	10.7	19.41	22.36	15.98	9.51	39.24	42.81	14.27	19.61	38.05	30.56	19.03	28.54	25.98	27.66	29.48	34.83	42.06	23.65	14.27	20.66	20.76	19.55	47.56	9.51	20.2	24.34	27.86	35.08	25.68	24.97	47.56	26.24	34.25	34.31	10.7	17.63	35.12	25.37	20.76	16.31	33.29
ABRAXAS2	27.71	44.1	35.98	44.72	50.25	48.3	35.67	37.67	43.76	41.1	64.21	39.24	7.13	14.27	33.15	38.05	46.7	38.05	39.45	33.46	37.47	33.87	39.66	90.12	38.32	38.05	43.35	44.1	57.08	38.05	50.74	54.44	33.41	33	48.47	39.95	23.19	37.19	51.09	62.27	37.28	42.81	52.04	32.49	38.05	33.84	40.77	33.29
ABT1	13.41	18.16	34.74	24.13	25.79	46.1	26.75	18.84	20.69	25.11	23.78	41.02	14.27	14.27	26.09	24.21	35.17	19.03	17.63	16.53	24.86	27.91	27.09	48.06	18.75	23.78	19.22	18.59	22.39	28.54	47.56	21.95	19.47	16.91	31.25	22.83	12.49	36.32	26.24	35.28	40.25	32.11	38.61	35.12	50.74	23.69	16.31	19.03
ABTB1	21.28	31.13	57.08	89.15	51.39	46.1	41.02	33.1	28.3	43.38	52.32	48.16	49.94	28.54	30.4	57.08	63.42	57.08	38.61	42.12	57.08	28.54	55.14	36.05	12.23	42.81	37.43	36.11	21.76	66.59	101.47	45.66	23.67	24.35	60.58	42.81	16.05	63.13	29	45.66	45.2	46.38	28.54	47.42	44.39	40.83	57.08	42.81
ABTB2	13.85	23.35	34.74	14.42	18.96	39.51	96.32	81.62	20.45	22.83	35.67	41.02	14.27	28.54	118.86	32.86	40.93	19.03	20.14	23.62	24.51	36.69	29.99	27.04	15.49	19.03	15.61	22.7	24.6	47.56	41.22	31.61	32.08	22.72	36.35	28.54	24.97	46.7	46.03	44.62	32.33	14.27	20.98	39.51	25.37	40.38	61.15	23.78
ACAA1	35.13	53.19	38.46	50.02	46.08	35.12	39.24	28.54	28.3	57.08	57.08	48.16	49.94	85.62	40.8	62.27	82.44	19.03	45.33	38.58	70.38	35.44	43.53	57.08	57.08	99.88	49.56	48	42.57	28.54	50.74	36.88	36.95	31.78	51.34	74.2	66	32	46.03	53.96	52.46	85.62	43.65	64.1	57.08	39.93	53	42.81
ACAA2	102.41	19.46	55.84	84.73	73.2	48.3	39.24	19.98	51.37	84.47	57.08	53.51	42.81	14.27	32.36	24.21	52.46	19.03	26.86	83.45	64.43	27.28	47.4	45.06	21.2	61.83	59.97	62.05	14.82	57.08	69.76	36	79.2	96.57	52.29	22.83	17.84	54.48	28.08	49.81	47.18	21.4	82.26	54.44	57.08	36.32	40.77	80.86
ACACA	57.08	46.7	34.74	41.78	38.3	37.32	46.38	47.37	57.79	27.4	42.81	53.51	57.08	28.54	36.87	31.13	35.75	57.08	54.56	55.9	26.96	81.85	36.76	42.06	52.18	33.29	28.76	31.35	49.51	38.05	66.59	50.05	42.92	51.13	24.23	54.22	51.73	38.92	58	29.06	46.52	21.4	46.17	34.25	12.68	42.41	24.46	23.78
ACACB	35.02	27.24	31.02	16.77	24.08	26.34	14.27	12.56	48.75	25.11	33.29	33.89	28.54	14.27	14.32	43.24	38.63	19.03	48.68	24.01	23.11	23.83	28.05	45.06	9.78	47.56	28.18	23.57	20.5	47.56	66.59	38.64	36.95	32.06	33.16	14.27	5.35	45.83	30.38	29.06	42.89	42.81	19.31	43.03	38.05	16.69	12.23	52.32
ACAD10	38.68	55.78	43.43	55.02	56.32	63.66	57.08	55.36	44	50.23	64.21	53.51	57.08	57.08	50.6	43.24	46.7	57.08	43.65	41.73	47.97	46.41	30.96	57.08	43.22	33.29	42.92	46.05	54.55	47.56	22.2	64.98	48.23	47.2	51.98	62.78	60.64	54.48	56.62	39.44	48.17	35.67	53.72	50.93	31.71	46.7	57.08	52.32
ACAD11	55.53	44.1	40.95	59.14	55.56	43.91	19.62	29.11	28.06	25.11	33.29	49.94	7.13	71.35	25.89	20.76	34.59	38.05	53.72	36.61	31.87	43.28	30.96	39.05	11.42	33.29	27.74	29.84	39.1	95.13	44.39	40.39	87.61	116.05	40.5	22.83	35.67	44.97	38.2	31.13	41.24	35.67	27.7	39.51	63.42	38.13	57.08	47.56
ACAD8	34.36	79.13	70.73	62.08	55.37	57.08	24.97	39.38	39.95	63.93	68.97	69.56	57.08	57.08	25.5	86.48	81.87	19.03	56.24	42.51	45.87	36.69	59.98	81.11	41.58	33.29	45.66	38.92	27.43	104.64	85.62	65.86	51.1	49.91	54.53	39.95	32.11	95.13	40.51	58.11	66.31	67.78	52.04	62.35	101.47	46.02	40.77	57.08
ACAD9	59.29	66.16	47.15	102.68	108.47	63.66	108.8	96.46	102.26	70.78	80.86	53.51	57.08	85.62	111.02	62.27	91.09	152.21	49.52	75.18	73.88	109.14	57.08	39.05	87.25	57.08	163.28	131.23	63.38	47.56	107.81	78.15	79.2	84.13	59.63	102.74	96.32	55.35	59.38	51.89	64.01	74.91	106.6	64.98	44.39	80.77	73.38	47.56
ACADM	72.59	72.64	70.73	52.37	48.54	54.88	28.54	42.81	69.44	66.21	95.13	53.51	71.35	99.88	43.74	69.18	58.23	57.08	120.03	49.6	63.38	74.33	64.82	57.08	85.62	61.83	93.49	91.89	50.77	76.1	34.88	45.66	63.71	75.2	64.09	48.52	30.32	44.1	56.16	75.76	51.47	42.81	53.72	51.81	50.74	66.55	40.77	57.08
ACADS	18.62	36.32	45.91	32.07	29.77	37.32	35.67	19.98	36.15	43.38	64.21	46.38	35.67	42.81	19.81	19.03	58.81	19.03	36.93	23.22	37.12	46.1	35.79	39.05	35.88	28.54	14.88	18.81	22.39	38.05	28.54	54.44	27.21	21.64	37.63	19.98	35.67	40.65	39.13	30.1	38.6	21.4	26.02	47.42	63.42	32.04	44.85	38.05
ACADSB	37.24	33.73	47.15	42.37	42.67	39.51	33.89	24.54	193.11	100.46	47.56	57.08	21.4	57.08	24.91	32.86	30.56	19.03	38.61	31.49	38.52	28.22	32.89	33.04	58.71	38.05	38	34.38	32.48	57.08	41.22	47.42	36.95	31.24	37.63	99.88	119.5	38.05	46.03	39.44	45.2	21.4	35.25	23.71	44.39	37.22	36.69	33.29
ACADVL	471.25	421.59	98.02	167.7	163.84	61.47	431.64	429.79	279.92	273.97	470.89	249.71	406.67	14.27	415.43	283.66	62.27	76.1	292.1	273.97	213.25	250.26	148.01	87.12	210.37	180.74	109.82	136.64	476.17	66.59	57.08	116.79	254.19	238.32	116.7	322.48	444.13	39.78	136.71	93.4	102.61	239.01	147.73	95.71	44.39	233.27	163.08	133.18
ACAP2	49.1	49.29	50.87	84.44	94.05	17.56	64.21	58.79	58.74	50.23	23.78	41.02	28.54	14.27	57.27	44.97	31.71	19.03	48.68	75.58	56.73	189.42	72.56	33.04	38.32	47.56	52.31	42.16	65.28	19.03	47.56	46.54	53.76	44.63	60.27	37.1	53.51	22.48	63.52	66.42	40.25	57.08	39.45	31.61	38.05	44.89	69.31	71.35
ACAP3	32.92	54.48	31.02	44.72	33.56	26.34	26.75	18.26	42.09	50.23	33.29	33.89	14.27	28.54	22.75	31.13	43.82	38.05	28.54	44.87	26.61	45.79	33.86	33.04	20.38	23.78	19.51	19.46	37.84	28.54	28.54	28.1	30.75	37.06	37.31	14.27	19.62	32	37.74	34.25	37.28	42.81	15.95	37.76	25.37	29.33	32.62	14.27
ACAT1	70.27	54.48	35.98	34.72	33.56	46.1	24.97	14.84	23.07	41.1	109.4	76.7	28.54	57.08	23.54	48.43	38.63	38.05	78.06	40.54	51.12	34.81	42.57	51.07	103.55	38.05	49.27	48.43	22.07	47.56	28.54	44.78	59.51	52.61	39.22	79.91	90.97	37.19	47.87	44.62	52.79	49.94	31.06	47.42	38.05	36.1	24.46	28.54
ACAT2	112.49	22.05	62.04	46.49	47.41	37.32	67.78	46.23	80.38	63.93	35.67	62.43	7.13	71.35	57.67	32.86	27.67	19.03	38.61	68.1	37.47	73.7	48.37	60.08	61.15	38.05	42.19	38.92	39.42	38.05	60.25	37.76	38.05	55.05	36.99	28.54	32.11	29.4	39.13	43.59	53.45	14.27	15.11	44.78	57.08	38.58	48.92	28.54
ACBD3	60.96	62.27	45.91	54.13	62.77	57.08	49.94	92.46	59.93	93.61	59.46	49.94	64.21	42.81	73.36	57.08	39.78	38.05	70.51	83.84	48.32	53.94	69.65	63.09	106	66.59	112.28	113.72	82.94	9.51	38.05	54.44	76.1	55.86	43.05	51.37	48.16	30.27	46.49	42.55	54.11	67.78	78.9	50.05	25.37	62.49	65.23	52.32
ACBD4	27.15	12.97	28.54	18.83	20.1	24.15	37.46	8.56	15.46	20.55	30.92	24.97	14.27	28.54	21.38	17.3	21.91	19.03	15.11	18.5	16.11	21.01	38.7	21.03	10.6	19.03	12.14	14.27	15.77	19.03	41.22	28.1	13.94	14.07	26.78	17.12	23.19	23.35	15.19	24.91	22.1	14.27	23.5	28.98	38.05	17.6	24.46	33.29
ACBD5	55.86	28.54	40.95	60.02	58.59	39.51	28.54	21.69	71.58	70.78	40.43	69.56	42.81	14.27	27.66	46.7	45.55	19.03	68.83	52.35	51.47	30.42	56.11	57.08	32.62	57.08	46.67	51.89	53.29	66.59	38.05	47.42	55.31	52.07	50.38	48.52	39.24	50.16	46.95	50.85	43.88	39.24	44.49	42.15	31.71	37.45	61.15	80.86
ACBD6	27.15	12.97	12.41	29.42	28.25	19.76	39.24	40.52	20.69	27.4	11.89	16.05	14.27	28.54	35.11	19.03	18.45	19.03	17.63	34.25	20.31	24.15	15.48	30.04	24.46	28.54	40.75	36.75	29.01	9.51	31.71	21.07	30.53	24.08	22.96	34.25	28.54	23.35	21.63	21.79	25.07	17.84	19.31	28.98	19.03	26.4	28.54	19.03
ACBD7	10.86	23.35	33.5	36.48	34.32	32.93	17.84	13.7	21.4	20.55	38.05	32.11	21.4	14.27	12.16	32.86	31.71	19.03	32.74	44.48	20.66	21.95	18.38	24.03	12.23	4.76	16.33	11.67	12.3	28.54	19.03	28.98	21.02	20.69	21.05	2.85	16.05	40.65	16.57	31.13	35.63	17.84	25.18	35.12	25.37	15.12	12.23	23.78
ACCS	32.81	41.51	37.22	14.12	11.57	28.54	23.19	18.84	23.78	13.7	35.67	37.46	7.13	14.27	23.54	53.62	28.25	19.03	36.09	25.59	21.71	20.38	29.99	33.04	22.02	38.05	23.12	24.86	13.88	19.03	22.2	27.22	28.32	30.3	38.26	22.83	32.11	34.59	24.4	43.59	30.35	42.81	14.27	24.59	19.03	33.84	44.85	47.56
ACD	30.81	15.57	29.78	49.43	48.73	35.12	26.75	21.12	45.19	31.96	33.29	28.54	35.67	99.88	20.01	39.78	35.75	19.03	35.25	27.55	26.26	19.13	30.96	36.05	26.09	14.27	23.55	21.19	39.1	9.51	38.05	42.15	28.76	28.67	39.22	17.12	21.4	35.46	27.16	28.02	43.22	28.54	26.02	32.49	31.71	35.87	28.54	33.29
ACER2	24.38	35.02	53.35	45.31	52.53	81.22	33.89	15.41	39	59.36	35.67	66	57.08	28.54	21.77	39.78	60.54	19.03	42.81	25.98	33.62	48.92	41.6	57.08	14.68	23.78	24.56	25.94	23.34	114.15	76.1	46.54	36.06	42.33	50.06	14.27	14.27	102.05	29	50.85	74.89	21.4	36.93	69.37	88.79	30.68	24.46	52.32
ACER3	17.29	15.57	35.98	18.24	15.36	10.98	23.19	18.26	14.51	20.55	11.89	26.75	14.27	14.27	17.06	22.48	24.21	38.05	19.31	19.29	19.61	16.62	21.28	42.06	23.65	14.27	17.34	14.05	15.77	57.08	22.2	28.98	17.48	18.12	22.96	31.39	19.62	38.92	13.81	24.91	28.37	21.4	15.11	25.47	19.03	27.97	32.62	42.81
ACHE	14.74	23.35	45.91	27.36	22.94	52.69	33.89	42.81	19.5	36.53	42.81	35.67	21.4	14.27	35.31	41.51	51.31	95.13	22.66	17.71	48.67	24.46	35.79	54.07	12.23	14.27	15.61	14.05	44.46	28.54	50.74	31.61	26.55	26.51	38.58	14.27	17.84	51.02	42.81	43.59	66.97	35.67	19.31	71.13	50.74	41.96	44.85	38.05
ACIN1	121.8	73.94	49.63	101.5	115.29	15.37	71.35	68.49	76.58	61.64	54.7	46.38	42.81	28.54	73.55	70.91	27.67	19.03	78.9	120.06	67.23	95.02	54.17	57.08	79.09	57.08	83.23	87.56	49.82	19.03	19.03	51.81	128.53	138.5	66.96	82.76	74.91	12.11	75.03	80.95	31.67	71.35	102.4	32.49	6.34	62.04	57.08	85.62
ACKR2	14.63	20.76	42.19	35.31	34.89	72.44	17.84	7.99	19.5	15.98	30.92	46.38	49.94	57.08	12.36	31.13	35.17	19.03	30.22	14.96	25.91	22.27	37.73	45.06	15.49	33.29	55.49	68.32	16.08	66.59	57.08	36.88	20.57	19.07	36.99	17.12	10.7	62.27	22.55	37.36	45.2	14.27	29.38	57.08	38.05	16.92	36.69	47.56
ACKR3	13.85	37.62	29.78	26.77	32.43	48.3	67.78	82.76	14.98	27.4	26.16	32.11	71.35	42.81	114.15	39.78	35.17	19.03	22.66	33.46	19.61	24.78	27.09	45.06	9.78	23.78	10.84	10.38	11.98	38.05	41.22	48.3	13.05	20.15	24.23	14.27	10.7	58.81	25.32	18.68	41.9	46.38	14.27	43.91	82.44	36.1	32.62	23.78
ACLY	76.03	33.73	24.82	54.13	40.01	17.56	30.32	36.53	48.28	27.4	16.65	26.75	28.54	14.27	41.19	20.76	46.12	19.03	33.57	60.62	37.12	26.66	30.96	51.07	51.37	38.05	40.17	41.08	29.96	38.05	41.22	27.22	30.53	35.71	26.78	51.37	30.32	26.81	35.44	36.32	36.62	24.97	61.27	15.81	25.37	33.39	44.85	23.78
ACO1	38.9	24.65	40.95	30.3	33.18	70.25	10.7	14.84	27.35	61.64	28.54	49.94	21.4	71.35	23.93	50.16	41.51	38.05	34.41	29.52	29.41	37.63	33.86	36.05	11.42	23.78	13	18.59	15.77	57.08	44.39	24.59	35.4	28.4	40.18	22.83	23.19	53.62	22.55	38.4	52.13	28.54	26.86	34.25	44.39	22.79	20.38	57.08
ACO2	45.22	49.29	44.67	35.31	31.67	41.71	49.94	46.8	69.21	50.23	92.75	33.89	92.75	14.27	49.62	53.62	35.75	76.1	58.76	48.42	32.22	51.43	41.6	48.06	32.62	23.78	30.78	37.62	44.46	28.54	41.22	46.54	42.92	36.92	44.96	45.66	58.86	36.32	56.62	44.62	58.73	49.94	50.36	60.59	44.39	48.05	53	42.81
ACOD1	11.42	12.97	45.91	16.18	19.53	52.69	12.49	10.27	15.22	68.49	28.54	35.67	28.54	85.62	10.98	31.13	36.32	19.03	16.79	10.63	25.56	18.19	20.32	21.03	19.57	9.51	9.39	6.7	14.51	38.05	41.22	36.88	16.15	15.55	25.19	19.98	14.27	40.65	20.71	52.93	34.31	14.27	8.39	42.15	44.39	19.63	28.54	23.78
ACOT1	39.9	32.43	26.06	33.54	33.37	39.51	19.62	27.4	20.69	31.96	45.19	53.51	35.67	14.27	20.01	36.32	34.59	38.05	35.25	29.52	32.22	38.57	25.15	57.08	27.72	38.05	21.96	19.89	20.81	19.03	34.88	40.39	46.9	39.36	28.7	39.95	32.11	44.97	37.74	31.13	28.7	32.11	36.93	31.61	19.03	31.13	28.54	19.03
ACOT11	22.61	46.7	31.02	20.3	21.43	30.73	28.54	23.4	28.3	20.55	76.1	67.78	21.4	42.81	25.5	46.7	91.67	76.1	50.36	32.67	36.42	28.85	29.02	60.08	21.2	38.05	17.63	15.35	74.11	38.05	38.05	60.59	37.39	29.62	28.38	22.83	28.54	33.73	56.62	30.1	43.88	28.54	16.79	43.03	38.05	42.41	40.77	47.56
ACOT13	35.8	27.24	33.5	33.25	34.13	32.93	33.89	67.92	41.14	41.1	33.29	48.16	21.4	14.27	49.62	38.05	33.44	19.03	29.38	50.39	35.37	33.24	35.79	33.04	44.03	38.05	40.32	38.05	38.16	19.03	41.22	28.1	44.69	53.83	33.8	37.1	32.11	32	42.81	35.28	36.95	32.11	41.13	40.39	6.34	37.22	36.69	14.27
ACOT2	32.47	27.24	37.22	31.77	35.27	50.49	39.24	19.41	24.5	36.53	54.7	53.51	35.67	85.62	24.32	58.81	81.29	57.08	39.45	27.95	46.92	40.46	54.17	66.09	25.28	71.35	21.96	24.43	22.7	19.03	63.42	38.64	52.21	43.28	45.92	48.52	24.97	65.73	41.89	46.7	47.51	21.4	52.04	42.15	19.03	30.91	32.62	33.29
ACOT4	20.95	27.24	47.15	28.54	30.34	35.12	26.75	18.84	17.12	34.25	23.78	46.38	28.54	71.35	18.24	41.51	64.57	19.03	33.57	22.83	26.96	39.83	40.63	72.1	24.46	47.56	20.81	21.19	21.76	38.05	50.74	28.1	26.1	25.16	41.45	8.56	17.84	58.81	28.54	36.32	52.46	10.7	31.06	56.2	50.74	35.42	32.62	52.32
ACOT7	97.97	23.35	27.3	17.65	18.39	28.54	26.75	18.26	29.01	31.96	23.78	30.32	14.27	14.27	18.44	20.76	41.51	76.1	20.98	22.83	41.32	50.49	34.83	27.04	49.74	33.29	8.81	8.86	34.69	47.56	28.54	28.1	27.65	32.19	30.93	59.93	71.35	36.32	41.43	38.4	52.46	32.11	15.95	37.76	31.71	51.44	44.85	23.78
ACOT8	30.81	31.13	42.19	32.66	32.81	21.95	26.75	47.94	32.82	13.7	42.81	23.19	28.54	14.27	32.76	36.32	46.7	76.1	41.97	33.07	43.77	47.36	41.6	42.06	32.62	33.29	43.21	49.73	34.37	47.56	47.56	40.39	34.51	31.92	40.18	22.83	23.19	48.43	32.22	45.66	44.54	21.4	31.06	32.49	50.74	37	28.54	33.29
ACOT9	36.57	50.59	16.13	19.42	22.57	19.76	26.75	28.54	26.64	57.08	38.05	42.81	14.27	28.54	26.48	29.4	29.4	19.03	19.31	29.13	37.82	22.27	23.22	30.04	25.28	52.32	31.5	31.13	25.54	19.03	19.03	24.59	40.04	31.38	33.48	28.54	30.32	19.03	28.08	22.83	42.56	39.24	34.41	36	6.34	29.78	4.08	47.56
ACOX1	43.78	36.32	23.58	43.84	28.63	39.51	30.32	45.09	25.92	27.4	49.94	41.02	42.81	28.54	46.88	46.7	21.91	19.03	40.29	52.35	30.46	38.26	20.32	30.04	38.32	33.29	22.25	24	52.03	19.03	41.22	48.3	40.48	32.87	31.57	57.08	74.91	26.81	41.89	42.55	30.02	57.08	37.77	37.76	38.05	52.79	44.85	38.05
ACOX2	15.07	37.62	48.39	29.13	37.92	35.12	21.4	11.99	16.89	25.11	33.29	51.73	57.08	57.08	12.36	51.89	38.63	38.05	31.06	20.08	19.61	17.88	39.66	36.05	12.23	23.78	17.2	12.32	13.56	47.56	50.74	21.95	23.45	19.48	36.03	17.12	10.7	59.67	17.03	42.55	40.58	17.84	19.31	34.25	44.39	14.66	20.38	9.51
ACOX3	16.4	24.65	32.26	22.36	21.62	28.54	33.89	35.96	21.4	31.96	30.92	28.54	14.27	14.27	37.07	36.32	38.63	19.03	36.09	29.13	23.46	19.76	22.25	36.05	19.57	14.27	18.93	18.16	16.4	9.51	31.71	22.83	19.03	23.13	27.1	8.56	21.4	29.4	21.63	19.72	28.7	28.54	35.25	37.76	38.05	23.01	16.31	28.54
ACP1	85.78	50.59	45.91	59.72	56.7	50.49	78.48	54.22	70.87	66.21	45.19	44.59	49.94	14.27	66.49	41.51	59.96	19.03	37.77	34.64	58.48	89.69	48.37	63.09	66.05	19.03	72.39	70.91	62.12	47.56	47.56	58.83	54.86	71.14	53.89	91.32	67.78	57.08	57.08	34.25	45.53	21.4	43.65	48.3	25.37	31.13	36.69	33.29
ACP2	30.15	37.62	37.22	25.6	29.01	19.76	57.08	34.25	39.72	98.17	61.83	41.02	42.81	57.08	40.6	36.32	53.04	19.03	29.38	33.85	44.82	40.14	47.4	63.09	18.75	61.83	23.26	28.75	22.39	66.59	38.05	50.05	38.49	38.01	34.12	17.12	19.62	54.48	38.2	47.74	53.45	24.97	20.98	51.81	38.05	49.18	77.46	42.81
ACP3	11.3	27.24	31.02	24.13	32.05	52.69	26.75	16.55	25.21	41.1	54.7	37.46	14.27	28.54	13.53	32.86	40.93	57.08	22.66	18.89	29.06	34.18	26.12	63.09	10.6	23.78	12.57	13.19	15.45	38.05	50.74	30.73	17.48	15.28	34.76	19.98	26.75	49.29	22.55	31.13	37.61	17.84	20.14	46.54	31.71	21.66	16.31	19.03
ACP5	47.66	23.35	75.69	17.65	24.08	61.47	48.16	23.4	27.11	196.34	16.65	35.67	35.67	71.35	28.24	36.32	74.37	19.03	17.63	20.86	133.41	39.2	69.65	57.08	39.14	80.86	18.35	51.02	20.18	47.56	57.08	45.66	63.94	28.54	78.12	48.52	37.46	38.92	79.63	113.12	43.55	203.34	16.79	51.81	31.71	150.02	146.77	47.56
ACP6	36.57	29.84	37.22	57.37	67.13	39.51	82.05	58.22	31.63	27.4	49.94	46.38	7.13	71.35	65.12	53.62	55.35	19.03	34.41	59.83	36.42	38.26	43.53	51.07	33.43	42.81	79.47	78.05	34.37	57.08	53.91	45.66	41.37	44.09	45.6	39.95	41.02	41.51	22.09	31.13	53.45	24.97	35.25	62.35	38.05	44.22	57.08	38.05
ACR	21.06	28.54	47.15	57.37	67.51	85.62	58.86	15.41	29.73	38.81	33.29	48.16	35.67	28.54	21.18	32.86	33.44	57.08	23.5	48.42	25.91	34.5	47.4	27.04	8.97	28.54	26.59	20.32	20.81	66.59	47.56	46.54	22.79	22.86	40.81	19.98	21.4	88.21	30.84	46.7	63.35	28.54	27.7	65.86	82.44	22.33	16.31	33.29
ACRBP	25.16	6.49	22.33	27.95	26.93	28.54	19.62	10.27	14.74	22.83	21.4	39.24	7.13	71.35	9.61	38.05	46.12	38.05	12.59	14.17	21.01	21.33	31.92	39.05	13.86	9.51	10.4	9.95	14.51	38.05	53.91	44.78	23.89	19.48	35.71	14.27	7.13	52.75	25.32	36.32	36.62	21.4	23.5	40.39	44.39	23.01	8.15	9.51
ACRV1	10.64	16.86	52.11	21.18	25.79	39.51	8.92	10.27	15.46	18.26	16.65	24.97	21.4	71.35	12.75	10.38	46.7	19.03	16.79	18.11	24.16	21.33	28.05	60.08	12.23	9.51	12.43	16	12.3	95.13	38.05	40.39	23.01	21.78	30.61	11.42	14.27	59.67	15.19	26.98	43.55	14.27	24.34	42.15	50.74	24.59	16.31	57.08
ACSBG2	12.63	25.94	37.22	17.36	16.69	43.91	28.54	18.26	19.98	22.83	23.78	30.32	7.13	28.54	13.34	19.03	40.93	19.03	20.98	11.02	21.01	24.46	22.25	21.03	13.05	23.78	14.74	13.62	12.61	57.08	69.76	31.61	17.7	17.04	21.36	11.42	21.4	44.1	28.54	25.94	45.86	3.57	14.27	36	6.34	23.46	16.31	42.81
ACSF2	72.26	116.75	83.13	51.78	57.65	68.05	73.13	64.5	66.59	57.08	126.04	64.21	164.1	57.08	99.05	119.34	169.5	76.1	92.33	70.46	131.66	59.9	61.91	177.24	101.92	95.13	58.96	67.45	69.06	95.13	171.23	64.98	74.11	62.35	143.17	142.69	131.99	61.4	55.24	69.53	84.79	149.83	78.9	92.2	82.44	89.79	93.77	76.1
ACSF3	41.56	66.16	57.08	45.01	57.08	76.83	64.21	23.97	42.33	52.51	59.46	55.29	64.21	42.81	31.58	53.62	50.16	19.03	60.43	38.58	60.58	31.99	57.08	81.11	44.85	47.56	32.22	33.73	46.99	38.05	44.39	60.59	41.59	41.39	62.82	37.1	37.46	49.29	44.19	68.49	60.38	46.38	39.45	70.25	38.05	53.92	36.69	76.1
ACSL1	39.68	55.78	53.35	26.77	30.15	41.71	42.81	35.39	118.43	182.65	85.62	153.39	35.67	28.54	24.71	31.13	54.19	38.05	29.38	57.86	62.68	70.25	56.11	30.04	98.66	90.37	27.74	43.46	85.46	38.05	53.91	42.15	28.76	28	48.79	71.35	107.02	59.67	65.82	48.77	43.22	85.62	49.52	46.54	63.42	49.18	48.92	104.64
ACSL3	54.97	44.1	23.58	32.07	29.2	21.95	19.62	39.95	68.02	34.25	38.05	51.73	49.94	14.27	47.27	31.13	24.21	19.03	46.17	31.49	23.81	27.28	27.09	24.03	27.72	19.03	137.42	119.13	15.77	19.03	19.03	31.61	30.97	31.11	26.78	17.12	17.84	33.73	34.52	29.06	36.95	17.84	104.92	40.39	25.37	26.17	20.38	33.29
ACSL4	34.02	66.16	53.35	49.13	41.53	68.05	62.43	49.09	121.53	86.76	45.19	62.43	57.08	14.27	51.39	60.54	59.38	95.13	39.45	42.51	83.34	32.62	60.95	66.09	44.03	118.91	31.36	26.38	47.93	76.1	63.42	50.05	30.31	27.59	53.57	71.35	57.08	32.86	52.01	53.96	50.81	99.88	31.06	47.42	50.74	69.49	53	90.37
ACSL5	8.42	20.76	23.58	7.94	10.62	24.15	16.05	11.42	14.51	18.26	23.78	30.32	42.81	14.27	17.06	15.57	19.6	57.08	12.59	7.87	29.41	14.43	33.86	24.03	8.15	14.27	8.38	8.22	23.02	19.03	15.85	22.83	11.5	7.44	27.74	11.42	14.27	28.54	22.09	21.79	18.15	7.13	8.39	20.2	25.37	14.44	32.62	33.29
ACSM2B	10.31	24.65	43.43	25.6	31.67	48.3	26.75	6.85	22.36	34.25	2.38	41.02	14.27	71.35	8.83	27.67	36.9	76.1	15.11	11.02	17.51	21.95	37.73	51.07	14.68	23.78	10.84	11.03	11.35	66.59	60.25	33.37	16.15	16.23	29.65	5.71	14.27	72.64	20.71	35.28	41.24	10.7	21.82	51.81	63.42	15.79	12.23	57.08
ACSM3	15.96	22.05	49.63	34.13	38.3	61.47	71.35	98.74	52.32	34.25	23.78	46.38	35.67	14.27	81.4	34.59	50.16	38.05	30.22	17.71	32.22	30.73	41.6	54.07	19.57	38.05	16.91	21.19	16.4	47.56	76.1	42.15	23.67	24.89	37.63	19.98	30.32	67.45	26.7	47.74	62.69	21.4	35.25	50.05	31.71	29.1	24.46	42.81
ACSM5	26.93	45.4	80.65	71.49	70.35	111.96	33.89	18.84	43.28	73.06	66.59	73.13	49.94	71.35	21.97	60.54	77.83	19.03	39.45	27.16	40.27	56.14	51.27	69.09	23.65	28.54	27.17	25.94	29.33	114.15	104.64	71.13	42.48	38.14	64.41	28.54	12.49	153.93	40.51	64.34	99.97	46.38	47	99.23	164.89	39.25	61.15	38.05
ACSS1	21.61	53.19	49.63	21.48	35.08	24.15	98.1	148.97	110.82	68.49	85.62	39.24	71.35	14.27	115.53	53.62	31.71	38.05	135.98	46.06	67.93	118.54	77.39	21.03	9.78	33.29	79.47	76.75	56.45	28.54	57.08	36.88	24.11	15.82	74.93	77.05	44.59	52.75	52.01	69.53	49.82	35.67	43.65	51.81	25.37	44.89	32.62	38.05
ACSS2	36.57	31.13	29.78	22.36	21.43	24.15	21.4	21.12	47.33	22.83	61.83	37.46	21.4	42.81	19.81	53.62	33.44	38.05	38.61	27.95	20.66	27.28	27.09	24.03	21.2	57.08	34.1	28.54	20.5	28.54	41.22	27.22	33.63	18.94	25.51	25.68	12.49	40.65	22.55	25.94	37.94	21.4	28.54	28.98	50.74	20.98	28.54	23.78
ACSS3	10.64	50.59	28.54	38.25	37.74	57.08	19.62	26.26	31.63	20.55	68.97	46.38	35.67	28.54	29.62	43.24	40.36	38.05	34.41	42.12	21.01	18.82	26.12	48.06	13.86	23.78	22.11	17.51	35	47.56	47.56	31.61	40.93	43.15	28.38	14.27	16.05	59.67	41.43	33.21	31.67	21.4	52.04	42.15	50.74	14.89	16.31	61.83
ACTA2	21.28	38.92	38.46	45.6	148.86	50.49	42.81	39.95	12.13	36.53	166.47	53.51	14.27	28.54	58.65	50.16	61.11	19.03	41.13	21.26	51.47	35.75	44.5	573.77	25.28	90.37	58.23	30.27	39.73	38.05	72.93	54.44	178.09	209.37	47.51	42.81	30.32	44.97	31.76	40.47	44.21	35.67	85.62	53.56	38.05	29.33	36.69	390.03
ACTBL2	14.19	11.67	40.95	24.42	23.13	37.32	24.97	15.41	16.41	20.55	14.27	37.46	14.27	42.81	17.85	41.51	47.28	19.03	30.22	17.32	20.31	20.38	20.32	36.05	9.78	19.03	12.28	9.51	16.08	38.05	57.08	36.88	20.35	17.72	33.8	5.71	7.13	54.48	20.71	29.06	43.22	24.97	24.34	58.83	38.05	17.82	24.46	14.27
ACTC1	19.62	20.76	37.22	26.18	21.24	30.73	24.97	14.84	16.17	13.7	30.92	35.67	28.54	28.54	17.65	25.94	32.29	38.05	11.75	29.92	24.16	28.54	37.73	33.04	15.49	4.76	12.14	14.49	23.97	19.03	34.88	26.34	16.37	19.88	28.38	17.12	14.27	43.24	25.78	30.1	35.63	14.27	23.5	28.98	44.39	21.21	48.92	19.03
ACTG2	14.3	20.76	35.98	28.83	38.3	59.27	39.24	21.12	23.07	20.55	85.62	49.94	21.4	28.54	25.5	22.48	40.93	19.03	15.11	20.47	18.91	22.58	33.86	117.16	11.42	38.05	104.33	120.21	16.4	38.05	63.42	40.39	62.83	53.7	30.29	19.98	12.49	63.13	23.94	28.02	42.56	17.84	52.88	54.44	25.37	24.36	16.31	57.08
ACTL10	11.86	18.16	35.98	15.3	20.67	59.27	24.97	13.7	28.3	18.26	19.03	30.32	7.13	71.35	13.14	19.03	57.08	57.08	19.31	12.6	24.16	25.4	28.05	39.05	8.97	14.27	15.89	18.38	12.61	57.08	41.22	19.32	12.83	17.04	31.25	14.27	17.84	41.51	20.25	13.49	32.66	17.84	18.47	38.64	50.74	20.98	16.31	33.29
ACTL6A	48.43	28.54	64.52	125.63	117.76	70.25	53.51	65.07	106.78	52.51	59.46	49.94	21.4	28.54	59.04	51.89	58.81	19.03	36.09	77.15	59.18	122.94	61.91	33.04	52.18	28.54	121.38	107.02	47.62	47.56	63.42	55.32	68.36	82.23	49.11	48.52	60.64	40.65	49.71	48.77	53.12	21.4	62.95	44.78	25.37	45.35	24.46	38.05
ACTL9	19.17	24.65	63.28	32.66	38.3	54.88	21.4	13.13	24.73	20.55	33.29	41.02	21.4	28.54	23.93	36.32	75.53	57.08	15.11	28.34	34.67	35.44	41.6	48.06	22.83	42.81	21.39	22.7	24.91	47.56	76.1	35.12	25.88	29.49	41.45	19.98	10.7	59.67	33.14	39.44	61.37	24.97	37.77	52.69	63.42	29.33	40.77	19.03
ACTN1	134.99	57.08	31.02	31.19	36.98	30.73	46.38	34.82	34.01	79.91	102.26	60.64	42.81	14.27	39.42	50.16	27.1	38.05	72.19	88.57	54.63	40.77	43.53	108.15	48.11	66.59	81.06	78.26	22.39	47.56	28.54	26.34	83.62	60.46	44.64	68.49	35.67	14.7	32.68	25.94	16.83	124.86	267.76	26.34	25.37	32.94	36.69	137.94
ACTN2	10.86	12.97	48.39	22.07	29.2	48.3	23.19	23.4	19.03	25.11	28.54	37.46	14.27	42.81	16.08	27.67	29.4	19.03	22.66	16.53	24.16	28.54	31.92	36.05	11.42	9.51	15.75	17.73	15.14	47.56	41.22	30.73	20.57	22.59	24.87	11.42	21.4	43.24	23.94	37.36	50.48	17.84	19.31	58.83	31.71	21.43	32.62	23.78
ACTN4	113.27	220.52	84.37	104.74	124.58	111.96	162.31	224.88	243.53	148.4	118.91	107.02	149.83	85.62	184.76	136.64	72.07	152.21	233.34	144.86	78.79	167.15	115.12	66.09	173.68	61.83	231.78	235.01	209.07	47.56	104.64	116.79	119.46	103.87	92.79	159.82	135.56	92.53	156.04	106.89	108.88	149.83	317.28	72.88	82.44	115.28	81.54	95.13
ACTR10	70.15	81.72	48.39	73.26	61.25	52.69	71.35	65.64	50.89	61.64	85.62	82.05	49.94	28.54	71.59	102.05	96.86	38.05	84.78	85.42	82.29	96.91	61.91	102.14	88.06	95.13	69.21	66.59	77.89	57.08	82.44	65.86	93.14	89.13	59.31	77.05	64.21	54.48	66.74	63.3	72.58	82.05	72.19	61.47	44.39	85.05	57.08	85.62
ACTR1A	68.05	46.7	31.02	80.03	57.65	39.51	44.59	58.79	68.73	45.66	57.08	46.38	64.21	28.54	60.8	19.03	34.59	19.03	41.13	53.14	42.72	31.99	45.47	42.06	41.58	57.08	52.74	60.97	59.28	47.56	31.71	50.93	71.9	73.58	53.25	34.25	57.08	36.32	59.84	44.62	28.04	67.78	54.56	26.34	44.39	66.55	77.46	61.83
ACTR1B	46.77	50.59	49.63	42.37	43.61	19.76	16.05	19.41	41.38	38.81	52.32	44.59	21.4	28.54	19.22	44.97	36.32	19.03	36.09	36.21	32.57	45.47	32.89	36.05	31.8	57.08	33.38	44.32	46.36	38.05	34.88	41.27	29.64	28.54	39.54	42.81	46.38	37.19	28.54	24.91	31.67	28.54	20.98	33.37	19.03	36.32	44.85	66.59
ACTR2	291.92	114.15	142.69	120.92	118.89	79.03	215.82	311.07	146.97	175.8	154.58	66	121.29	71.35	295.19	86.48	113	57.08	101.56	120.45	418.1	149.91	182.84	72.1	252.77	218.8	205.48	201.93	240.61	38.05	47.56	172.99	156.41	137.55	180.48	296.8	365.65	62.27	193.33	204.44	136.59	214.04	114.99	122.06	63.42	242.97	260.92	180.74
ACTR3	243.6	195.88	173.71	130.63	140.13	100.98	185.5	262.55	198.34	312.78	123.67	153.39	171.23	85.62	226.15	129.72	247.33	19.03	186.34	133.44	420.2	168.41	230.24	126.17	332.68	285.38	235.82	239.55	255.74	28.54	69.76	161.57	165.92	177.32	270.08	251.14	328.19	60.54	198.39	220.01	129.66	267.55	136.82	135.23	44.39	214.55	207.92	156.96
ACTR3B	36.35	76.54	63.28	55.9	48.54	48.3	87.4	114.15	81.81	86.76	52.32	48.16	99.88	28.54	79.63	74.37	38.05	57.08	82.26	46.84	56.73	86.87	70.62	57.08	88.06	47.56	118.34	121.72	81.36	28.54	28.54	90.45	47.56	46.39	55.16	102.74	115.94	66.59	80.09	57.08	85.45	32.11	55.4	86.05	50.74	82.8	48.92	42.81
ACTR5	36.46	32.43	49.63	27.66	34.32	43.91	41.02	29.68	24.26	20.55	16.65	35.67	21.4	42.81	29.22	50.16	29.4	19.03	32.74	25.98	31.51	38.89	44.5	33.04	26.09	28.54	42.48	39.78	26.8	38.05	50.74	33.37	26.55	32.73	44	31.39	21.4	58.81	28.54	49.81	51.47	32.11	39.45	40.39	44.39	30.91	20.38	38.05
ACTR6	42.23	51.89	49.63	37.95	45.51	37.32	44.59	59.36	47.56	45.66	38.05	44.59	35.67	14.27	41.39	46.7	25.94	19.03	42.81	40.54	35.02	42.96	47.4	33.04	26.09	52.32	41.33	46.27	63.07	19.03	47.56	52.69	35.4	33.27	39.86	42.81	73.13	35.46	34.52	46.7	40.25	35.67	44.49	43.91	38.05	41.51	44.85	52.32
ACTR8	19.17	16.86	42.19	50.02	48.73	26.34	19.62	17.69	23.07	15.98	40.43	26.75	28.54	57.08	19.03	17.3	25.37	19.03	15.95	26.37	26.26	16.93	35.79	21.03	31.8	19.03	33.38	32.86	23.97	9.51	28.54	23.71	24.34	30.57	32.84	22.83	17.84	20.76	22.55	38.4	24.74	24.97	32.74	24.59	12.68	21.88	24.46	28.54
ACTRT2	17.51	19.46	54.6	34.13	37.17	94.4	32.11	15.41	30.2	25.11	30.92	49.94	7.13	71.35	17.85	36.32	61.69	38.05	33.57	23.22	32.57	33.56	46.44	39.05	15.49	19.03	21.24	26.38	25.54	85.62	66.59	48.3	29.2	25.02	42.09	11.42	8.92	78.7	31.3	49.81	65.66	7.13	21.82	63.22	88.79	25.94	44.85	28.54
ACTRT3	19.17	11.67	22.33	20.89	17.64	28.54	12.49	13.13	12.37	18.26	23.78	55.29	7.13	28.54	10.4	24.21	30.56	95.13	19.31	7.48	21.36	32.93	23.22	42.06	15.49	14.27	10.69	10.81	12.93	19.03	31.71	32.49	17.26	13.8	19.13	8.56	7.13	43.24	15.19	15.57	27.38	21.4	16.79	36	38.05	17.37	32.62	19.03
ACVR1	49.43	64.86	45.91	40.31	41.72	50.49	37.46	36.53	96.56	63.93	64.21	55.29	71.35	28.54	37.46	62.27	28.25	19.03	51.2	61.41	35.72	32.3	40.63	48.06	25.28	52.32	36.41	38.27	70.32	38.05	63.42	37.76	51.77	40.04	38.9	39.95	46.38	35.46	38.67	26.98	46.19	60.64	41.97	38.64	57.08	71.74	40.77	66.59
ACVR1B	24.05	44.1	37.22	45.9	40.01	43.91	42.81	38.24	84.43	57.08	76.1	58.86	49.94	28.54	41.58	65.73	42.66	19.03	43.65	28.74	30.81	30.73	30.96	42.06	30.98	42.81	31.93	33.08	49.51	76.1	47.56	73.76	38.27	35.98	33.16	62.78	78.48	44.1	43.73	32.17	40.25	35.67	56.24	36	31.71	31.13	32.62	23.78
ACVR1C	15.29	19.46	34.74	38.25	30.34	50.49	16.05	14.27	21.4	25.11	16.65	42.81	21.4	14.27	16.87	13.84	32.86	38.05	16.79	15.35	22.41	43.59	37.73	54.07	13.86	19.03	14.45	13.19	39.1	19.03	34.88	38.64	15.71	19.34	27.74	17.12	16.05	71.78	37.28	37.36	32	28.54	19.31	40.39	38.05	24.36	24.46	33.29
ACVR2A	29.04	35.02	38.46	83.56	51.2	65.86	21.4	28.54	43.76	36.53	73.72	60.64	49.94	14.27	26.68	41.51	36.9	38.05	47	79.51	29.41	40.14	35.79	60.08	11.42	23.78	36.41	33.51	36.9	66.59	38.05	42.15	33.63	35.44	30.61	8.56	28.54	65.73	25.32	43.59	44.54	21.4	38.61	45.66	25.37	34.74	24.46	57.08
ACVR2B	32.14	20.76	27.3	111.8	114.91	35.12	28.54	21.12	21.17	36.53	16.65	39.24	35.67	14.27	21.97	31.13	30.56	19.03	21.82	42.91	21.36	20.07	19.35	51.07	28.54	14.27	49.56	41.08	33.11	47.56	28.54	29.86	44.25	96.71	24.87	22.83	19.62	36.32	28.54	24.91	42.56	39.24	47.84	36	44.39	20.53	12.23	19.03
ACVRL1	14.74	15.57	42.19	18.24	26.93	48.3	19.62	15.41	17.12	45.66	21.4	24.97	21.4	14.27	16.48	22.48	32.86	19.03	17.63	12.99	33.27	23.83	31.92	75.1	12.23	28.54	10.4	11.24	23.65	47.56	38.05	34.25	17.03	17.31	27.74	19.98	21.4	34.59	25.78	29.06	47.51	39.24	23.5	39.51	25.37	22.11	8.15	42.81
ACY1	37.9	58.37	44.67	37.07	33.75	61.47	35.67	20.55	26.16	38.81	59.46	33.89	42.81	57.08	27.07	64	54.19	57.08	32.74	42.12	38.17	32.93	37.73	72.1	47.29	66.59	42.77	42.38	31.85	47.56	66.59	38.64	30.09	33	36.67	57.08	64.21	61.4	28.08	44.62	59.06	17.84	28.54	62.35	50.74	30	48.92	42.81
ACY3	13.63	20.76	34.74	16.48	21.43	39.51	28.54	13.13	20.45	27.4	23.78	60.64	35.67	28.54	14.32	25.94	69.18	57.08	31.9	13.38	27.31	25.09	43.53	51.07	10.6	28.54	12.43	11.67	37.21	66.59	44.39	42.15	19.69	18.12	38.58	8.56	26.75	56.21	31.76	26.98	39.92	10.7	21.82	50.05	25.37	22.11	32.62	28.54
ACYP1	27.15	31.13	26.06	39.13	40.96	37.32	17.84	22.83	24.26	29.68	23.78	48.16	21.4	42.81	26.48	39.78	29.4	19.03	52.04	48.81	31.16	58.33	35.79	21.03	29.35	28.54	24.13	23.13	20.5	9.51	19.03	34.25	32.08	42.88	31.57	28.54	26.75	41.51	26.7	30.1	28.04	21.4	44.49	39.51	12.68	32.71	36.69	19.03
ACYP2	21.83	67.45	90.58	52.08	51.58	96.59	55.29	37.1	43.28	52.51	54.7	76.7	49.94	71.35	26.09	64	119.34	114.15	41.97	31.88	66.18	59.59	76.43	87.12	30.98	66.59	41.62	36.11	43.83	66.59	72.93	55.32	35.62	37.06	74.93	25.68	35.67	103.78	55.7	58.11	67.96	46.38	41.97	68.49	126.84	47.15	61.15	61.83
ADA	68.71	15.57	52.11	31.48	49.68	32.93	41.02	73.06	50.66	54.79	30.92	42.81	7.13	28.54	55.31	25.94	40.93	95.13	15.95	101.16	65.48	34.81	48.37	30.04	41.58	33.29	24.56	25.73	48.25	19.03	31.71	79.03	39.82	33	48.15	82.76	67.78	64	158.8	74.72	64.34	46.38	22.66	53.56	19.03	328.93	150.85	57.08
ADA2	16.74	25.94	32.26	19.71	14.22	30.73	17.84	18.26	14.51	89.04	26.16	39.24	21.4	14.27	18.44	43.24	32.29	19.03	32.74	28.74	36.07	18.5	52.24	36.05	9.78	47.56	20.09	21.19	18.61	9.51	19.03	35.12	14.82	18.66	51.98	8.56	21.4	37.19	31.3	34.25	26.06	49.94	12.59	30.73	44.39	33.16	32.62	19.03
ADAD1	10.09	16.86	43.43	13.53	16.88	32.93	12.49	11.42	14.74	22.83	35.67	33.89	21.4	71.35	11.96	20.76	25.94	19.03	20.14	14.17	26.26	18.5	25.15	51.07	8.97	4.76	7.95	11.03	14.82	66.59	31.71	23.71	17.7	16.1	24.87	2.85	12.49	43.24	16.57	24.91	36.29	24.97	18.47	40.39	50.74	15.79	28.54	28.54
ADAM10	127.9	76.54	84.37	87.67	91.78	41.71	51.73	86.76	119.15	61.64	66.59	64.21	64.21	28.54	91.79	57.08	39.78	76.1	75.54	285.38	94.89	58.33	71.59	69.09	58.71	80.86	68.2	76.32	64.65	57.08	44.39	51.81	77.43	85.89	85.14	105.59	98.1	51.89	58.92	62.27	62.03	85.62	75.54	61.47	19.03	77.38	110.08	28.54
ADAM11	25.16	25.94	55.84	29.72	34.89	46.1	39.24	15.41	25.21	13.7	42.81	42.81	21.4	28.54	18.63	38.05	54.19	57.08	30.22	27.55	28.71	30.73	45.47	45.06	15.49	19.03	16.47	17.3	21.13	66.59	38.05	41.27	28.32	28.94	38.26	19.98	17.84	46.7	34.06	33.21	47.18	17.84	32.74	51.81	50.74	25.49	36.69	23.78
ADAM12	10.2	9.08	35.98	19.42	18.39	46.1	24.97	15.98	13.08	18.26	33.29	35.67	21.4	14.27	19.03	22.48	32.29	38.05	17.63	15.35	31.16	14.74	41.6	48.06	17.94	33.29	11.7	11.46	13.24	47.56	38.05	36.88	13.94	18.12	28.38	11.42	16.05	44.97	21.17	30.1	29.03	28.54	36.93	32.49	38.05	18.5	16.31	118.91
ADAM15	1419.72	2366.1	1754.5	772.89	1211.13	4414.68	3333.65	3019.94	1058.3	1520.53	3136.86	2787.85	1398.39	2440.04	4091.5	2739.69	28255.4	17674.8	1018.15	2205.53	5393.6	1788.52	2246.32	9099.27	5051.31	5469.88	1318.41	1281.42	3288.39	2625.54	5717.21	1778.17	1435.11	1545	3998.9	7322.98	7634.05	108.97	1662.6	1601.27	1972.62	6228.53	1841.57	2037.21	2669.93	3464.32	3722.23	2092.82
ADAM17	57.96	32.43	33.5	25.3	31.67	26.34	41.02	26.83	28.78	20.55	19.03	23.19	7.13	14.27	36.68	22.48	25.94	19.03	22.66	14.96	32.22	44.22	29.99	30.04	22.83	23.78	24.71	30.27	37.53	38.05	38.05	30.73	31.41	31.24	35.71	34.25	32.11	30.27	28.08	33.21	28.37	17.84	24.34	38.64	31.71	22.56	36.69	23.78
ADAM19	16.29	27.24	79.41	31.19	24.27	41.71	44.59	41.1	20.69	86.76	11.89	39.24	21.4	71.35	35.11	20.76	129.14	19.03	15.95	30.7	121.16	78.72	86.1	57.08	22.02	57.08	11.56	12.54	22.7	38.05	38.05	42.15	26.33	23.8	101.4	42.81	41.02	34.59	78.25	93.4	48.5	49.94	9.23	50.05	12.68	71.74	114.15	114.15
ADAM22	11.64	10.38	23.58	28.83	22.57	19.76	24.97	9.13	18.55	11.42	9.51	21.4	7.13	14.27	16.08	22.48	24.79	19.03	15.11	20.08	16.81	16.31	15.48	45.06	22.83	19.03	7.8	6.27	24.6	9.51	28.54	20.2	13.05	18.39	19.77	22.83	39.24	34.59	19.33	19.72	36.95	17.84	10.07	33.37	31.71	15.79	4.08	19.03
ADAM23	20.06	12.97	28.54	32.36	28.63	37.32	41.02	34.25	21.64	36.53	19.03	37.46	7.13	14.27	43.74	22.48	31.71	76.1	21.82	16.93	17.16	61.78	42.57	45.06	18.75	38.05	14.16	15.13	32.8	85.62	50.74	44.78	38.94	45.99	29.65	14.27	12.49	53.62	34.06	28.02	28.7	7.13	13.43	34.25	25.37	56.85	44.85	28.54
ADAM28	12.52	351.54	94.3	15.3	19.91	43.91	24.97	18.84	21.88	57.08	45.19	57.08	627.85	14.27	15.69	489.48	59.38	57.08	234.18	150.37	78.79	17.56	54.17	33.04	14.68	23.78	38.44	35.89	40.99	28.54	50.74	26.34	15.71	16.23	104.59	31.39	21.4	33.73	46.49	88.21	36.29	42.81	10.91	39.51	19.03	22.33	57.08	42.81
ADAM32	10.97	28.54	40.95	20.89	20.86	17.56	12.49	10.84	16.89	13.7	30.92	28.54	14.27	42.81	17.85	24.21	31.71	38.05	14.27	20.86	21.01	19.44	18.38	45.06	18.75	14.27	23.26	23.35	11.67	38.05	22.2	29.86	20.57	17.18	22	11.42	21.4	50.16	21.63	13.49	31.01	17.84	7.55	36.88	25.37	15.57	16.31	47.56
ADAM33	112.6	16.86	37.22	17.36	19.15	32.93	17.84	10.84	24.02	13.7	16.65	39.24	28.54	71.35	13.14	41.51	28.83	19.03	22.66	11.02	15.41	20.7	20.32	69.09	6.52	42.81	14.02	11.67	11.35	9.51	34.88	38.64	73.01	40.17	28.38	11.42	16.05	57.08	19.33	25.94	36.62	74.91	15.11	37.76	50.74	12.18	12.23	66.59
ADAM8	39.23	22.05	39.71	9.71	10.43	17.56	64.21	56.51	35.91	93.61	26.16	16.05	14.27	28.54	56.29	25.94	32.29	76.1	19.31	12.2	57.08	26.03	56.11	39.05	150.03	99.88	6.21	35.67	86.72	38.05	31.71	43.91	46.9	23.26	48.79	42.81	80.26	13.84	88.38	55	24.41	32.11	10.07	15.81	12.68	83.25	89.69	61.83
ADAM9	267.54	114.15	43.43	66.79	72.82	57.08	51.73	50.23	44.95	75.34	71.35	131.99	128.42	99.88	53.74	105.51	38.05	19.03	56.24	111	51.12	60.53	43.53	72.1	88.88	28.54	49.27	70.91	61.49	19.03	66.59	72.88	91.37	63.43	39.54	125.57	107.02	48.43	97.58	42.55	59.39	57.08	54.56	64.98	25.37	121.82	73.38	71.35
ADAMDEC1	6.87	12.97	17.37	10.89	10.81	32.93	28.54	8.56	10.46	66.21	9.51	7.13	7.13	71.35	12.75	13.84	22.48	57.08	6.71	14.56	31.51	10.66	16.45	18.02	13.86	38.05	6.79	7.78	11.98	9.51	9.51	13.17	9.29	11.36	15.31	11.42	12.49	23.35	23.01	16.6	18.81	28.54	5.04	21.07	6.34	40.61	69.31	23.78
ADAMTS1	16.74	23.35	33.5	17.36	30.34	68.05	74.91	91.89	15.46	22.83	40.43	55.29	7.13	71.35	80.42	29.4	42.09	76.1	15.11	13.78	23.11	17.88	26.12	84.11	15.49	28.54	14.74	14.05	14.19	28.54	31.71	21.95	122.12	76.42	26.47	17.12	8.92	49.29	21.17	32.17	44.87	49.94	17.63	21.07	44.39	18.5	44.85	33.29
ADAMTS10	28.04	15.57	26.06	19.71	23.13	35.12	32.11	35.96	15.7	20.55	21.4	33.89	21.4	28.54	21.38	12.11	39.78	19.03	17.63	16.53	26.96	16.62	39.66	42.06	13.86	23.78	12.86	11.24	26.17	9.51	53.91	34.25	94.46	59.92	35.71	28.54	17.84	46.7	17.49	40.47	33.98	24.97	26.02	25.47	50.74	39.93	28.54	28.54
ADAMTS13	39.23	27.24	37.22	32.95	32.81	39.51	37.46	15.41	29.25	22.83	30.92	48.16	21.4	57.08	23.73	41.51	55.35	19.03	20.14	29.92	27.31	36.38	33.86	45.06	13.86	23.78	20.37	22.48	21.13	47.56	25.37	43.03	25.88	29.89	34.44	17.12	23.19	44.1	31.3	35.28	51.47	21.4	31.06	56.2	63.42	32.26	24.46	57.08
ADAMTS16	6.76	12.97	14.89	15.89	16.88	15.37	19.62	12.56	18.55	18.26	26.16	14.27	21.4	28.54	17.85	17.3	24.79	38.05	15.95	12.6	17.86	16.62	12.58	36.05	5.71	4.76	31.65	26.81	13.88	28.54	34.88	17.56	13.27	13.25	19.77	11.42	12.49	30.27	11.97	16.6	30.02	10.7	45.33	25.47	44.39	16.24	12.23	33.29
ADAMTS17	9.09	25.94	33.5	17.06	17.64	28.54	28.54	18.26	13.56	27.4	49.94	44.59	35.67	42.81	22.95	41.51	28.25	19.03	27.7	24.41	22.76	162.76	31.92	42.06	25.28	28.54	100.72	70.27	80.1	57.08	38.05	71.13	20.8	21.1	34.12	17.12	24.97	56.21	69.51	18.68	32.99	39.24	50.36	33.37	50.74	112.35	93.77	9.51
ADAMTS18	8.53	18.16	37.22	24.42	26.74	50.49	12.49	13.13	68.49	18.26	30.92	28.54	21.4	14.27	11.96	31.13	44.97	19.03	14.27	27.16	21.01	18.19	27.09	54.07	8.97	33.29	7.66	9.3	13.24	9.51	31.71	20.2	21.24	19.48	28.7	5.71	10.7	71.78	26.24	28.02	45.53	24.97	18.47	43.91	88.79	21.43	8.15	19.03
ADAMTS20	13.3	12.97	38.46	25.89	30.91	30.73	23.19	8.56	19.26	11.42	33.29	49.94	7.13	71.35	11.18	19.03	36.32	95.13	17.63	19.29	20.31	21.95	28.05	39.05	6.52	14.27	10.69	13.62	16.4	47.56	44.39	21.95	32.96	27.86	29.65	14.27	10.7	46.7	22.55	24.91	42.89	3.57	12.59	47.42	12.68	18.95	28.54	23.78
ADAMTS3	24.05	46.7	68.24	49.72	48.54	76.83	33.89	19.98	41.62	29.68	35.67	67.78	35.67	71.35	33.34	62.27	61.11	19.03	46.17	30.31	34.67	36.69	41.6	84.11	19.57	52.32	26.3	24	31.53	76.1	98.3	50.93	60.84	63.16	53.57	31.39	37.46	97.72	36.82	36.32	74.23	39.24	36.93	94.84	63.42	37.68	44.85	52.32
ADAMTS4	15.29	28.54	62.04	28.24	41.91	70.25	60.64	39.38	18.31	29.68	35.67	49.94	21.4	28.54	67.47	25.94	48.43	190.26	26.86	25.98	37.12	26.03	47.4	54.07	17.94	23.78	67.63	35.46	23.97	66.59	60.25	33.37	27.87	27.19	39.54	37.1	19.62	61.4	20.71	37.36	62.69	24.97	36.09	68.49	44.39	31.36	44.85	57.08
ADAMTS6	77.58	16.86	42.19	18.24	18.01	26.34	16.05	13.7	17.6	27.4	30.92	33.89	14.27	14.27	14.51	15.57	39.2	19.03	20.98	20.47	27.66	19.44	34.83	42.06	13.05	28.54	8.96	9.51	11.67	28.54	34.88	18.44	30.97	45.17	27.74	14.27	10.7	35.46	20.25	32.17	38.27	17.84	17.63	42.15	88.79	18.5	20.38	38.05
ADAMTS7	36.13	18.16	19.85	28.24	41.34	48.3	19.62	21.69	17.36	22.83	40.43	28.54	7.13	71.35	25.5	25.94	53.04	19.03	17.63	14.56	22.76	22.27	20.32	42.06	13.86	33.29	16.18	16.22	17.66	47.56	63.42	18.44	45.13	40.31	29.02	2.85	12.49	49.29	20.71	29.06	36.62	3.57	24.34	35.12	19.03	20.53	12.23	9.51
ADAMTS9	9.75	25.94	28.54	25.3	36.98	41.71	71.35	50.8	19.5	20.55	23.78	112.37	14.27	114.15	49.43	17.3	32.86	76.1	29.38	75.58	19.26	11.6	24.19	42.06	8.15	61.83	15.03	43.67	12.93	57.08	28.54	28.1	20.57	51.8	26.15	45.66	35.67	32.86	17.95	19.72	49.16	24.97	29.38	43.91	31.71	23.69	28.54	9.51
ADAMTSL2	11.75	24.65	43.43	24.71	26.17	63.66	23.19	16.55	43.05	27.4	16.65	37.46	28.54	71.35	15.89	25.94	42.66	19.03	18.47	22.44	23.11	32.3	34.83	69.09	4.89	33.29	16.04	13.62	15.77	38.05	34.88	36	17.26	17.85	29.34	8.56	10.7	41.51	17.95	32.17	44.21	24.97	23.5	50.05	31.71	19.63	24.46	38.05
ADAMTSL4	38.13	15.57	18.61	9.71	12.52	17.56	14.27	5.71	9.51	9.13	19.03	28.54	7.13	14.27	10.98	20.76	19.6	38.05	15.95	9.45	17.86	13.8	17.41	39.05	8.97	19.03	16.33	24.21	9.78	9.51	25.37	23.71	28.1	22.99	18.18	5.71	14.27	33.73	19.33	14.53	31.01	14.27	10.07	32.49	38.05	27.07	16.31	38.05
ADAP1	17.73	37.62	29.78	19.42	18.96	35.12	28.54	23.4	31.15	31.96	45.19	41.02	21.4	57.08	26.68	27.67	34.02	76.1	38.61	23.62	36.42	26.97	34.83	27.04	38.32	28.54	16.33	16	21.44	38.05	44.39	29.86	26.77	24.08	31.57	11.42	12.49	57.08	24.4	26.98	45.86	28.54	10.91	31.61	69.76	23.24	44.85	28.54
ADAP2	24.27	19.46	32.26	35.01	38.68	30.73	23.19	27.97	16.41	41.1	23.78	37.46	7.13	114.15	19.22	25.94	29.4	19.03	18.47	12.99	31.51	22.27	24.19	36.05	23.65	71.35	12.86	11.03	12.61	38.05	50.74	28.1	22.79	22.86	28.38	5.71	14.27	31.13	28.08	28.02	40.58	21.4	20.98	38.64	76.1	25.27	12.23	23.78
ADAR	192.18	131.02	124.08	130.63	121.74	52.69	438.78	604.45	207.14	203.19	211.66	74.91	128.42	71.35	590.19	77.83	120.5	38.05	111.64	202.33	283.28	215.14	195.42	54.07	432.15	428.08	237.12	237.39	269.3	57.08	60.25	129.96	157.29	157.57	132.65	176.94	226.52	38.05	258.23	262.55	159.68	353.16	225.79	122.06	19.03	418.04	444.39	233.06
ADARB1	23.16	36.32	43.43	25.3	32.99	68.05	49.94	56.51	23.78	34.25	54.7	48.16	14.27	42.81	51	38.05	190.83	266.36	34.41	37	88.94	45.79	61.91	156.21	44.85	66.59	84.53	69.18	26.17	47.56	41.22	59.71	42.92	38.28	51.02	62.78	64.21	38.05	36.82	32.17	50.15	60.64	144.37	68.49	76.1	46.7	48.92	61.83
ADARB2	12.3	19.46	31.02	22.65	25.98	41.71	44.59	56.51	12.6	20.55	47.56	44.59	35.67	14.27	45.5	38.05	32.86	38.05	20.98	12.2	23.46	27.28	36.76	45.06	16.31	38.05	11.99	13.62	25.86	76.1	28.54	50.93	18.58	18.26	29.02	11.42	8.92	45.83	22.55	34.25	35.3	24.97	13.43	36	44.39	29.78	24.46	42.81
ADAT1	45.33	31.13	45.91	45.01	56.7	61.47	30.32	31.96	73.01	54.79	38.05	33.89	21.4	42.81	32.36	58.81	32.86	19.03	41.13	43.3	57.43	28.54	49.34	45.06	57.89	47.56	38	33.73	41.94	38.05	72.93	49.17	40.93	50.86	56.44	28.54	39.24	48.43	40.51	42.55	51.47	32.11	53.72	49.17	31.71	51.89	61.15	38.05
ADAT2	20.95	11.67	39.71	20.01	25.79	26.34	24.97	15.98	14.03	20.55	21.4	19.62	7.13	28.54	19.81	25.94	25.94	19.03	15.11	19.29	23.11	19.13	29.99	21.03	19.57	28.54	16.33	14.05	16.08	19.03	31.71	25.47	21.46	19.34	23.28	19.98	14.27	28.54	20.25	35.28	31.34	14.27	28.54	31.61	19.03	21.66	28.54	66.59
ADAT3	33.14	72.64	78.17	57.67	60.68	125.13	37.46	33.68	52.08	61.64	47.56	49.94	71.35	57.08	26.68	43.24	85.9	57.08	56.24	40.15	42.37	37.32	61.91	66.09	35.06	23.78	33.67	33.73	42.57	28.54	66.59	55.32	48.01	49.1	55.8	25.68	48.16	101.18	49.71	62.27	70.27	60.64	59.6	64.1	69.76	41.28	40.77	66.59
ADCK2	30.26	36.32	43.43	23.83	22.19	37.32	42.81	21.69	24.26	25.11	45.19	44.59	14.27	28.54	24.71	41.51	55.35	57.08	26.02	19.29	42.72	35.44	38.7	30.04	38.32	28.54	40.75	39.78	28.07	9.51	28.54	30.73	27.87	21.91	43.68	22.83	35.67	35.46	40.05	40.47	48.17	39.24	33.57	37.76	38.05	29.78	40.77	57.08
ADCK5	17.4	18.16	27.3	21.48	21.05	35.12	33.89	14.84	20.93	20.55	9.51	16.05	28.54	28.54	15.89	41.51	33.44	19.03	17.63	14.17	18.56	24.46	33.86	15.02	17.12	38.05	15.61	14.7	14.82	66.59	25.37	28.98	21.02	19.21	25.19	17.12	23.19	25.94	22.09	30.1	32.66	14.27	21.82	32.49	44.39	20.3	20.38	14.27
ADCY1	10.31	16.86	26.06	16.77	18.2	48.3	33.89	30.25	13.32	22.83	9.51	21.4	7.13	14.27	21.97	24.21	30.56	19.03	10.07	24.01	19.96	26.66	15.48	42.06	8.97	19.03	23.84	21.4	16.4	47.56	41.22	33.37	17.26	14.2	21.05	11.42	10.7	35.46	17.03	21.79	39.92	17.84	10.91	35.12	25.37	19.4	20.38	28.54
ADCY2	8.76	67.45	32.26	55.61	41.72	32.93	24.97	13.13	16.41	9.13	26.16	41.02	71.35	28.54	18.04	39.78	39.2	19.03	109.12	19.68	16.81	14.74	12.58	45.06	10.6	4.76	10.4	10.16	15.14	38.05	47.56	15.81	11.28	15.82	21.05	22.83	5.35	42.38	17.95	18.68	39.92	14.27	16.79	33.37	50.74	18.27	12.23	14.27
ADCY3	63.73	40.21	52.11	42.07	45.7	39.51	57.08	23.97	64.93	50.23	23.78	32.11	28.54	28.54	35.5	36.32	54.77	38.05	27.7	20.47	58.83	47.98	49.34	36.05	47.29	66.59	36.85	36.97	98.39	38.05	50.74	48.3	30.75	30.3	37.63	48.52	46.38	50.16	46.49	38.4	37.28	74.91	29.38	43.03	50.74	28.65	48.92	66.59
ADCY4	15.29	18.16	47.15	24.13	29.96	63.66	21.4	19.41	15.46	27.4	45.19	48.16	35.67	28.54	14.51	34.59	62.84	57.08	26.02	29.52	31.87	31.36	51.27	42.06	14.68	33.29	15.89	15.35	17.03	57.08	60.25	29.86	25	28	41.77	34.25	8.92	74.37	30.38	34.25	34.64	35.67	32.74	50.93	38.05	23.91	24.46	61.83
ADCY5	15.07	22.05	39.71	37.95	37.92	46.1	35.67	50.8	22.12	29.68	23.78	42.81	21.4	28.54	37.07	31.13	43.24	38.05	20.14	25.19	22.76	29.17	28.05	48.06	10.6	28.54	17.34	16	22.07	38.05	66.59	26.34	23.23	23.26	29.34	19.98	10.7	65.73	17.03	24.91	41.57	28.54	20.98	34.25	76.1	22.33	36.69	4.76
ADCY6	45.44	40.21	31.02	37.95	32.24	48.3	28.54	31.96	33.06	29.68	45.19	33.89	21.4	14.27	30.4	46.7	46.12	57.08	39.45	31.88	37.12	43.28	27.09	75.1	54.63	28.54	32.8	28.11	44.46	19.03	53.91	42.15	51.77	35.03	22.96	42.81	44.59	34.59	27.62	22.83	36.29	21.4	47.84	41.27	25.37	32.04	57.08	57.08
ADCY7	33.03	25.94	83.13	18.54	22.75	19.76	57.08	25.68	30.2	116.44	47.56	32.11	7.13	85.62	30.4	20.76	59.96	19.03	18.47	23.22	99.8	30.42	95.77	60.08	30.17	114.15	41.04	35.89	37.53	28.54	44.39	67.61	33.18	21.23	105.86	22.83	32.11	43.24	43.73	83.02	45.53	60.64	39.45	50.05	44.39	67.68	81.54	95.13
ADCY9	17.4	55.78	23.58	32.95	35.46	41.71	24.97	24.54	23.54	27.4	52.32	51.73	71.35	57.08	20.01	46.7	34.02	19.03	62.11	40.94	23.11	41.4	40.63	36.05	30.98	42.81	19.22	17.94	26.8	47.56	47.56	34.25	41.59	27.73	34.12	14.27	35.67	46.7	26.7	30.1	40.91	35.67	53.72	32.49	31.71	29.33	16.31	47.56
ADCYAP1	11.53	19.46	37.22	34.42	23.7	72.44	17.84	18.84	14.98	31.96	21.4	33.89	14.27	42.81	14.91	25.94	35.17	57.08	23.5	18.11	22.41	20.7	29.99	45.06	10.6	23.78	15.61	14.27	13.24	57.08	41.22	27.22	18.14	21.64	35.39	19.98	10.7	69.18	21.63	33.21	37.61	21.4	28.54	38.64	50.74	17.37	12.23	61.83
ADCYAP1R1	10.31	23.35	38.46	25.01	26.93	68.05	19.62	18.26	21.4	31.96	30.92	37.46	21.4	42.81	17.85	39.78	43.82	76.1	22.66	24.41	18.56	31.05	36.76	51.07	33.43	4.76	18.21	17.3	18.61	47.56	34.88	28.98	21.24	19.88	37.95	31.39	17.84	64	23.01	23.87	43.88	17.84	13.43	39.51	38.05	19.63	16.31	33.29
ADD1	100.74	57.08	86.86	88.56	73.95	57.08	87.4	94.75	109.64	70.78	83.24	66	149.83	57.08	86.89	57.08	39.78	38.05	83.94	123.99	83.69	48.61	91.9	63.09	71.75	61.83	58.96	77.4	75.37	28.54	53.91	65.86	114.6	114.29	97.57	65.64	64.21	44.97	60.76	77.83	46.85	92.75	101.56	50.93	31.71	86.18	61.15	47.56
ADD2	13.41	7.78	23.58	99.44	84.76	32.93	23.19	14.27	16.89	13.7	9.51	24.97	28.54	57.08	17.26	27.67	28.83	19.03	20.98	26.77	17.86	18.19	17.41	54.07	14.68	19.03	10.55	11.46	11.35	9.51	34.88	29.86	29.87	60.19	24.23	14.27	7.13	50.16	17.03	23.87	32.33	10.7	15.11	30.73	12.68	13.31	8.15	38.05
ADD3	71.48	97.29	79.41	102.39	132.55	57.08	103.45	128.99	68.02	114.15	223.55	80.26	85.62	57.08	104.54	93.4	51.31	19.03	125.91	246.02	165.98	78.72	134.47	51.07	77.46	128.42	92.19	120.42	73.47	95.13	50.74	128.2	134.95	118.89	147.63	179.79	140.91	44.97	164.33	131.8	43.88	85.62	78.06	48.3	38.05	119.34	77.46	118.91
ADGRA2	11.64	10.38	22.33	15	28.06	30.73	14.27	11.99	9.51	20.55	19.03	17.84	7.13	14.27	10.2	20.76	18.45	57.08	13.43	8.27	17.51	11.29	19.35	33.04	8.15	9.51	11.85	7.35	9.14	9.51	12.68	17.56	98	50.58	20.09	11.42	17.84	17.3	13.81	16.6	40.25	21.4	14.27	29.86	25.37	23.24	16.31	47.56
ADGRA3	73.92	36.32	53.35	96.5	105.43	50.49	57.08	66.78	112.96	47.94	54.7	58.86	42.81	71.35	60.22	43.24	40.36	76.1	52.04	116.52	20.31	43.59	38.7	27.04	4.08	33.29	62.28	60.32	67.48	9.51	60.25	68.49	83.85	88.32	29.97	39.95	48.16	52.75	46.49	37.36	62.69	35.67	78.9	59.71	25.37	51.21	44.85	57.08
ADGRB1	33.69	10.38	29.78	20.01	19.15	37.32	10.7	13.7	9.99	13.7	4.76	35.67	28.54	28.54	11.18	25.94	35.17	19.03	13.43	35.82	17.51	19.44	22.25	36.05	8.97	23.78	10.98	8.43	14.51	57.08	38.05	27.22	19.47	22.18	28.06	2.85	3.57	40.65	13.81	22.83	33.32	14.27	15.95	34.25	57.08	17.15	32.62	28.54
ADGRB2	27.82	12.97	23.58	12.65	11	28.54	21.4	11.42	15.93	11.42	23.78	19.62	35.67	28.54	19.81	13.84	36.32	19.03	15.95	18.89	16.81	13.8	17.41	27.04	7.34	14.27	11.7	8.65	11.98	28.54	19.03	15.81	24.11	20.96	20.09	22.83	17.84	25.08	14.27	19.72	29.03	17.84	10.91	26.34	38.05	15.57	24.46	9.51
ADGRD1	10.97	14.27	22.33	14.71	16.5	48.3	21.4	21.69	14.27	22.83	33.29	26.75	14.27	14.27	15.5	25.94	46.7	38.05	17.63	16.14	16.11	18.5	25.15	60.08	3.26	4.76	9.83	12.76	13.56	76.1	31.71	32.49	12.17	16.37	29.65	2.85	12.49	44.97	32.68	34.25	34.64	14.27	14.27	39.51	19.03	18.27	20.38	9.51
ADGRD2	20.84	33.73	78.17	45.6	51.01	114.15	24.97	15.41	42.57	38.81	26.16	94.53	14.27	71.35	26.48	38.05	91.67	76.1	42.81	31.88	38.52	45.16	59.98	69.09	17.94	47.56	25.29	25.51	24.6	152.21	88.79	56.2	36.28	32.46	50.7	25.68	23.19	116.75	33.6	61.23	76.87	32.11	30.22	89.57	63.42	31.81	48.92	71.35
ADGRE2	15.18	23.35	43.43	27.95	28.63	46.1	17.84	18.84	26.4	57.08	11.89	53.51	28.54	28.54	20.79	38.05	38.05	38.05	22.66	26.77	33.97	27.6	30.96	39.05	24.46	47.56	21.82	25.51	18.29	104.64	50.74	38.64	29.42	27.32	34.44	14.27	35.67	68.32	34.52	47.74	41.9	46.38	30.22	57.08	82.44	34.74	48.92	57.08
ADGRE5	34.91	110.26	90.58	26.77	29.01	54.88	55.29	27.97	35.67	171.23	35.67	67.78	49.94	142.69	24.91	70.91	66.3	38.05	59.6	17.71	142.87	31.36	110.28	54.07	59.52	175.99	18.06	19.24	45.09	66.59	44.39	58.83	51.77	31.65	108.73	77.05	78.48	46.7	50.63	71.61	49.16	78.48	25.18	70.25	19.03	79.41	73.38	66.59
ADGRF1	10.97	63.56	21.09	17.36	23.7	28.54	10.7	8.56	59.93	22.83	19.03	37.46	49.94	14.27	11.57	70.91	28.25	19.03	38.61	26.37	18.91	24.46	18.38	54.07	6.52	9.51	17.2	14.92	9.78	57.08	50.74	21.07	15.71	14.2	26.47	8.56	17.84	44.1	22.09	21.79	43.22	28.54	34.41	36	31.71	18.05	24.46	23.78
ADGRF5	18.95	32.43	44.67	32.95	45.7	52.69	30.32	37.1	21.64	34.25	42.81	60.64	35.67	57.08	24.13	44.97	43.24	19.03	36.09	21.65	33.62	44.85	42.57	72.1	15.49	57.08	22.69	20.11	18.92	28.54	98.3	38.64	27.65	26.92	38.58	19.98	14.27	60.54	51.55	41.51	59.06	42.81	29.38	68.49	57.08	31.13	44.85	42.81
ADGRG1	9.64	67.45	17.37	60.9	34.89	35.12	33.89	27.97	58.5	31.96	52.32	48.16	42.81	28.54	24.71	57.08	38.63	19.03	50.36	55.5	21.01	16.31	16.45	45.06	34.25	14.27	45.66	38.7	32.48	57.08	12.68	44.78	18.14	21.1	20.09	31.39	35.67	38.05	16.57	19.72	26.72	24.97	78.06	31.61	38.05	30.23	44.85	33.29
ADGRG3	13.08	19.46	35.98	31.77	27.5	63.66	30.32	7.42	26.4	31.96	23.78	51.73	14.27	42.81	14.71	29.4	46.7	19.03	24.34	27.95	28.71	20.07	33.86	57.08	12.23	28.54	13.58	11.46	15.45	28.54	47.56	33.37	19.47	21.91	26.47	11.42	19.62	70.91	18.87	36.32	36.62	28.54	20.98	33.37	69.76	22.11	12.23	23.78
ADGRG6	240.5	14.27	32.26	14.12	16.5	30.73	30.32	13.13	13.56	13.7	47.56	49.94	14.27	28.54	15.1	22.48	27.67	38.05	12.59	16.14	18.21	34.5	27.09	30.04	18.75	28.54	19.51	19.89	14.51	9.51	38.05	26.34	46.46	45.58	23.28	5.71	23.19	39.78	25.32	23.87	32.66	21.4	31.06	34.25	44.39	16.69	8.15	33.29
ADGRL1	110.05	38.92	27.3	61.49	68.08	59.27	42.81	31.96	67.07	34.25	26.16	41.02	57.08	57.08	31.58	39.78	35.75	19.03	47.84	73.61	22.06	18.19	32.89	66.09	64.42	14.27	21.96	27.89	30.59	28.54	44.39	37.76	129.86	106.85	27.1	48.52	30.32	43.24	33.14	32.17	46.52	14.27	63.79	44.78	25.37	49.86	36.69	28.54
ADGRL2	16.96	57.08	40.95	39.42	50.25	37.32	44.59	86.76	23.07	27.4	183.12	57.08	49.94	28.54	76.49	60.54	30.56	38.05	51.2	72.04	19.26	33.24	44.5	63.09	11.42	52.32	17.48	18.16	34.69	28.54	41.22	52.69	135.39	121.19	42.41	8.56	39.24	48.43	52.47	37.36	52.46	49.94	17.63	49.17	38.05	48.05	32.62	71.35
ADGRL3	8.31	22.05	16.13	46.78	27.69	28.54	7.13	9.7	9.75	9.13	4.76	26.75	28.54	57.08	11.38	32.86	17.87	38.05	31.9	21.65	16.81	16.31	21.28	33.04	13.86	19.03	6.79	6.7	23.34	19.03	25.37	15.81	36.95	31.78	16.58	8.56	17.84	31.13	12.89	9.34	29.03	17.84	9.23	34.25	6.34	16.47	20.38	23.78
ADGRV1	125.79	46.7	32.26	73.26	59.35	43.91	14.27	11.42	9.04	11.42	26.16	32.11	7.13	14.27	9.81	15.57	25.37	19.03	26.86	32.67	12.61	12.86	21.28	24.03	8.15	4.76	7.95	8.86	7.88	19.03	44.39	10.54	53.09	127	18.49	5.71	3.57	31.13	11.97	12.45	25.73	17.84	10.07	25.47	25.37	9.25	20.38	4.76
ADH1A	9.2	22.05	32.26	13.83	13.65	32.93	16.05	10.84	11.42	18.26	28.54	33.89	35.67	28.54	10.4	31.13	32.86	38.05	35.25	16.53	20.66	24.46	22.25	33.04	11.42	9.51	11.13	11.89	10.41	9.51	38.05	25.47	14.38	14.47	28.06	11.42	10.7	37.19	16.57	30.1	39.92	17.84	15.11	27.22	50.74	15.34	16.31	23.78
ADH1B	11.53	49.29	37.22	12.36	12.33	57.08	12.49	6.85	14.51	9.13	28.54	37.46	114.15	28.54	7.45	43.24	28.83	19.03	94.01	17.71	15.41	27.91	10.64	60.08	7.34	14.27	7.37	8.43	11.98	28.54	28.54	22.83	20.35	12.85	25.83	28.54	8.92	53.62	21.63	30.1	30.35	14.27	26.02	33.37	69.76	16.69	20.38	14.27
ADH5	169.01	99.88	102.99	102.39	106.38	125.13	160.53	183.22	111.78	105.02	90.37	92.75	71.35	57.08	181.43	119.34	94.55	57.08	83.1	170.05	97.35	249.32	97.71	105.14	222.6	85.62	70.95	77.62	145.37	66.59	107.81	93.08	144.9	168.26	101.08	188.35	192.63	91.67	121.06	96.51	133.29	121.29	127.58	142.25	76.1	174.16	126.38	128.42
ADH7	9.64	51.89	17.37	16.18	13.65	32.93	19.62	12.56	14.51	25.11	23.78	49.94	57.08	14.27	9.41	39.78	35.17	76.1	30.22	18.89	17.86	15.37	22.25	42.06	16.31	14.27	8.96	9.51	9.46	19.03	28.54	20.2	10.18	12.58	21.05	8.56	23.19	39.78	25.78	23.87	38.6	49.94	12.59	28.1	25.37	18.5	32.62	23.78
ADHFE1	24.38	37.62	27.3	42.95	41.15	35.12	19.62	13.7	17.36	18.26	57.08	60.64	71.35	28.54	13.34	55.35	30.56	57.08	55.4	31.88	32.57	23.21	39.66	57.08	10.6	19.03	15.61	14.49	21.44	47.56	44.39	30.73	24.56	30.43	34.44	14.27	14.27	41.51	32.22	40.47	39.59	10.7	28.54	41.27	38.05	20.76	40.77	52.32
ADI1	48.76	35.02	35.98	28.83	35.27	32.93	67.78	73.06	57.31	50.23	97.51	42.81	57.08	57.08	85.91	46.7	28.25	19.03	55.4	40.94	46.92	106.94	34.83	36.05	66.05	33.29	65.17	64.43	54.87	57.08	19.03	51.81	52.87	45.45	40.81	71.35	90.97	38.92	64.44	45.66	34.31	110.59	34.41	51.81	19.03	43.09	40.77	47.56
ADIG	16.4	19.46	45.91	25.89	27.87	50.49	33.89	19.98	15.7	27.4	28.54	42.81	7.13	42.81	16.87	25.94	64.57	38.05	16.79	20.08	21.01	26.66	29.02	27.04	10.6	14.27	18.35	16.43	19.24	57.08	57.08	28.98	18.58	19.07	38.58	5.71	14.27	69.18	29.46	33.21	46.52	14.27	29.38	47.42	44.39	22.11	36.69	47.56
ADIPOQ	16.4	18.16	40.95	35.89	33.75	50.49	23.19	10.27	18.55	20.55	23.78	37.46	7.13	42.81	12.55	27.67	39.2	38.05	33.57	16.14	24.86	24.78	28.05	27.04	10.6	9.51	12.57	14.05	17.34	47.56	79.27	17.56	19.69	16.37	29.97	11.42	10.7	61.4	22.55	29.06	45.86	28.54	15.11	32.49	38.05	16.69	28.54	38.05
ADIPOR1	48.88	60.97	32.26	39.13	36.98	24.15	39.24	76.48	44.47	31.96	45.19	41.02	78.48	28.54	71.59	57.08	24.21	38.05	98.21	51.17	33.27	54.88	41.6	27.04	48.11	33.29	71.67	68.75	69.38	57.08	38.05	32.49	36.95	33.54	33.8	39.95	44.59	22.48	52.93	35.28	35.63	21.4	36.93	39.51	19.03	70.61	69.31	38.05
ADIPOR2	20.39	12.97	18.61	10.89	9.86	8.78	19.62	21.69	13.08	9.13	19.03	21.4	49.94	28.54	21.18	15.57	20.76	38.05	14.27	19.29	19.26	24.15	11.61	18.02	23.65	9.51	12.43	16.22	21.44	9.51	28.54	25.47	21.46	16.5	21.68	37.1	42.81	19.03	44.19	18.68	19.47	24.97	24.34	10.54	6.34	18.5	20.38	23.78
ADIRF	16.4	62.27	37.22	30.89	31.29	52.69	19.62	21.12	18.79	27.4	197.39	83.83	71.35	28.54	23.54	67.45	35.17	19.03	62.95	31.88	25.21	49.86	36.76	33.04	61.97	52.32	21.24	20.76	33.11	47.56	41.22	34.25	22.34	23.53	49.74	25.68	12.49	54.48	27.16	29.06	35.63	42.81	32.74	29.86	31.71	32.26	12.23	38.05
ADK	54.31	44.1	50.87	54.13	60.3	37.32	42.81	53.08	64.21	38.81	42.81	35.67	78.48	28.54	44.92	51.89	32.29	38.05	52.04	77.55	64.43	81.85	55.14	36.05	60.34	61.83	58.81	60.97	81.67	19.03	44.39	80.79	57.3	66.14	93.75	117.01	82.05	44.1	77.79	71.61	26.06	64.21	61.27	28.98	25.37	77.61	44.85	57.08
ADM	241.61	118.05	49.63	21.77	30.15	70.25	49.94	18.84	42.57	152.97	38.05	42.81	235.44	14.27	14.32	36.32	33.44	76.1	44.49	55.11	22.41	70.88	39.66	57.08	26.91	61.83	9.54	22.7	67.17	9.51	34.88	37.76	146.23	71.68	28.38	37.1	26.75	41.51	36.82	38.4	50.81	57.08	50.36	40.39	63.42	28.65	65.23	28.54
ADM2	19.95	16.86	32.26	22.36	20.67	68.05	110.59	175.23	28.3	13.7	40.43	35.67	21.4	42.81	132.2	29.4	40.36	19.03	12.59	19.29	19.96	32.62	35.79	36.05	36.69	14.27	19.51	16	64.01	47.56	60.25	75.52	15.93	13.39	26.78	22.83	23.19	32.86	22.55	24.91	71.92	28.54	27.7	66.74	38.05	62.04	44.85	28.54
ADNP	181.87	94.7	91.82	124.75	129.7	57.08	196.2	287.1	177.89	79.91	99.88	51.73	149.83	71.35	261.65	110.69	59.96	19.03	95.69	163.75	101.55	161.2	86.1	45.06	164.71	90.37	275.7	257.5	188.26	38.05	44.39	131.72	169.9	184.08	99.8	119.86	167.66	74.37	148.22	97.55	84.46	110.59	166.19	69.37	57.08	164.91	101.92	76.1
ADNP2	56.08	41.51	42.19	44.72	45.32	70.25	55.29	70.2	85.14	61.64	49.94	60.64	28.54	28.54	70.22	57.08	31.13	19.03	43.65	61.41	40.97	73.07	50.31	48.06	46.48	52.32	47.25	44.75	97.44	85.62	50.74	61.47	69.02	80.48	46.24	65.64	73.13	59.67	72.73	61.23	67.96	42.81	52.04	47.42	31.71	52.34	69.31	33.29
ADO	19.95	16.86	24.82	27.66	22.94	37.32	55.29	41.67	22.12	20.55	40.43	17.84	14.27	28.54	43.54	32.86	46.12	95.13	17.63	25.19	38.52	159.31	40.63	54.07	25.28	57.08	32.37	33.29	40.68	28.54	31.71	37.76	27.65	25.29	36.03	34.25	46.38	35.46	26.24	36.32	31.34	35.67	25.18	29.86	50.74	24.14	36.69	23.78
ADORA2A	12.63	16.86	39.71	18.54	23.89	26.34	23.19	23.97	26.64	59.36	26.16	30.32	42.81	57.08	26.48	31.13	80.71	57.08	13.43	15.35	49.02	26.66	45.47	27.04	38.32	47.56	11.27	12.54	53.29	76.1	44.39	30.73	24.34	19.48	48.47	62.78	73.13	54.48	64.9	29.06	40.58	39.24	28.54	42.15	57.08	46.25	24.46	38.05
ADORA2B	12.86	33.73	32.26	19.42	17.45	37.32	23.19	14.84	19.26	22.83	16.65	28.54	49.94	28.54	18.63	22.48	31.71	38.05	51.2	19.68	21.01	21.33	20.32	42.06	12.23	23.78	9.68	12.76	25.23	9.51	22.2	17.56	19.91	17.99	22.96	31.39	42.81	38.05	27.62	20.76	32.33	21.4	18.47	30.73	38.05	22.79	8.15	14.27
ADORA3	13.19	24.65	40.95	27.07	24.08	54.88	17.84	14.27	17.12	29.68	40.43	33.89	7.13	28.54	12.75	43.24	53.04	19.03	19.31	16.93	29.06	19.44	24.19	51.07	28.54	42.81	20.95	16.22	20.5	38.05	66.59	41.27	20.13	19.21	29.02	28.54	12.49	56.21	27.62	31.13	38.6	24.97	21.82	50.05	50.74	22.56	24.46	28.54
ADPGK	57.41	42.81	78.17	37.66	50.06	52.69	76.7	69.06	74.91	102.74	64.21	53.51	49.94	14.27	61.59	55.35	36.9	19.03	53.72	54.72	95.6	61.78	80.29	39.05	95.4	61.83	55.34	54.27	93.03	38.05	50.74	82.54	56.19	45.45	76.85	77.05	58.86	59.67	81.01	83.02	52.79	74.91	40.29	51.81	19.03	116.41	89.69	47.56
ADPRH	11.19	16.86	33.5	16.48	18.77	32.93	26.75	17.69	14.98	25.11	23.78	24.97	14.27	14.27	18.04	15.57	57.65	57.08	21.82	20.08	27.31	18.5	27.09	33.04	17.94	23.78	12.57	14.05	19.87	38.05	12.68	23.71	15.71	14.88	26.15	17.12	24.97	32.86	22.55	38.4	37.28	21.4	10.91	25.47	38.05	25.27	8.15	19.03
ADPRHL1	17.18	31.13	29.78	22.95	20.48	28.54	19.62	7.42	12.84	15.98	16.65	37.46	49.94	42.81	10.4	24.21	21.33	57.08	12.59	30.7	16.11	14.74	22.25	57.08	15.49	9.51	12.14	19.24	17.03	19.03	31.71	28.98	21.02	17.99	24.87	8.56	8.92	39.78	18.41	30.1	35.3	7.13	13.43	30.73	25.37	18.27	16.31	28.54
ADPRM	21.06	29.84	49.63	40.31	36.22	32.93	24.97	30.82	24.5	27.4	45.19	49.94	14.27	57.08	33.74	31.13	39.2	38.05	23.5	21.26	43.77	31.99	36.76	39.05	17.94	33.29	18.21	20.76	40.05	57.08	34.88	41.27	34.95	28.81	44	37.1	44.59	45.83	39.13	47.74	41.9	21.4	20.98	55.32	31.71	35.19	24.46	33.29
ADPRS	52.31	77.83	55.84	66.2	64.28	59.27	76.7	69.06	66.83	82.19	59.46	80.26	64.21	14.27	86.11	77.83	124.53	114.15	114.99	79.12	85.09	84.36	53.21	87.12	85.62	118.91	78.17	62.48	62.75	38.05	53.91	79.03	60.62	66	52.61	88.47	62.43	44.1	72.73	51.89	59.06	78.48	67.99	62.35	19.03	87.31	69.31	57.08
ADRA1A	10.75	15.57	34.74	16.18	25.79	54.88	14.27	9.7	14.03	22.83	40.43	30.32	14.27	42.81	14.71	22.48	50.16	38.05	26.02	18.5	20.66	18.5	36.76	42.06	11.42	14.27	11.13	9.73	13.24	57.08	57.08	36.88	15.49	14.74	28.7	25.68	7.13	59.67	13.35	37.36	33.98	21.4	19.31	35.12	38.05	26.62	8.15	33.29
ADRA1B	10.2	14.27	29.78	17.95	21.81	41.71	24.97	20.55	13.08	25.11	33.29	37.46	7.13	42.81	26.09	32.86	25.94	19.03	20.98	17.32	14.01	20.7	19.35	24.03	8.97	33.29	9.25	9.95	12.61	28.54	34.88	30.73	14.38	15.01	23.6	8.56	17.84	41.51	17.95	23.87	30.35	24.97	16.79	34.25	88.79	23.46	20.38	38.05
ADRA1D	17.18	22.05	43.43	27.36	25.98	52.69	32.11	21.12	32.11	15.98	28.54	48.16	49.94	42.81	20.01	32.86	53.04	76.1	23.5	19.29	33.97	27.6	29.99	57.08	24.46	19.03	21.96	20.76	20.18	47.56	47.56	24.59	22.34	21.64	37.95	28.54	14.27	80.43	23.01	34.25	46.19	21.4	24.34	54.44	44.39	28.43	20.38	38.05
ADRA2A	8.64	12.97	37.22	26.48	27.12	32.93	8.92	12.56	14.74	6.85	21.4	26.75	28.54	57.08	11.57	27.67	42.09	19.03	25.18	31.88	32.22	15.99	30.96	45.06	8.97	23.78	9.83	12.54	11.35	66.59	31.71	25.47	17.03	16.37	49.74	5.71	17.84	48.43	19.33	18.68	26.06	17.84	12.59	25.47	6.34	15.34	28.54	47.56
ADRA2B	17.51	36.32	39.71	85.32	128.19	63.66	23.19	7.99	19.98	29.68	23.78	94.53	28.54	85.62	14.91	32.86	49.58	19.03	32.74	24.41	21.36	42.65	31.92	48.06	14.68	28.54	22.4	19.24	26.8	57.08	63.42	38.64	20.35	18.53	37.31	8.56	12.49	76.97	27.62	32.17	40.58	24.97	19.31	52.69	69.76	18.95	8.15	47.56
ADRB1	16.51	46.7	33.5	25.3	26.36	46.1	51.73	32.53	17.12	18.26	66.59	53.51	21.4	71.35	45.11	43.24	617.47	818.1	16.79	33.85	98.05	29.48	31.92	201.27	62.78	95.13	17.63	17.73	48.25	57.08	123.67	28.1	19.25	21.64	57.4	48.52	69.56	36.32	29	42.55	34.97	60.64	23.5	55.32	95.13	47.83	73.38	38.05
ADRB2	9.64	60.97	42.19	12.36	16.12	30.73	51.73	40.52	10.7	15.98	26.16	49.94	28.54	28.54	57.47	44.97	46.7	19.03	25.18	14.96	30.11	43.91	46.44	24.03	22.02	42.81	8.81	10.81	17.97	19.03	19.03	25.47	15.04	11.9	33.8	22.83	10.7	45.83	18.87	33.21	35.3	49.94	15.95	43.03	25.37	60.69	32.62	23.78
ADRM1	111.94	66.16	55.84	47.66	47.41	41.71	57.08	86.19	100.6	82.19	40.43	39.24	35.67	42.81	82.77	57.08	39.2	38.05	58.76	55.5	50.77	76.21	53.21	24.03	91.32	47.56	131.06	118.26	131.5	19.03	41.22	52.69	64.38	61.13	42.41	108.45	90.97	31.13	91.6	67.45	60.71	71.35	52.88	50.05	31.71	78.28	53	52.32
ADSL	117.04	60.97	68.24	59.43	64.09	43.91	62.43	91.32	59.46	59.36	54.7	44.59	35.67	57.08	75.51	41.51	44.97	57.08	54.56	74.79	66.53	58.65	71.59	60.08	75.83	66.59	67.91	65.29	96.81	9.51	57.08	57.08	93.58	97.65	67.92	119.86	110.59	43.24	105.87	69.53	54.44	53.51	68.83	53.56	38.05	64.07	57.08	61.83
ADSS1	22.05	29.84	31.02	13.53	16.88	26.34	17.84	11.42	15.7	11.42	19.03	17.84	42.81	14.27	7.26	41.51	32.86	19.03	46.17	10.23	14.36	16.62	26.12	42.06	11.42	9.51	10.4	9.73	9.14	19.03	25.37	18.44	20.13	21.51	21.36	2.85	10.7	26.81	13.81	14.53	29.69	17.84	19.31	20.2	44.39	12.63	20.38	19.03
ADSS2	140.75	164.74	104.23	113.57	145.44	74.64	169.45	187.78	102.98	107.3	116.53	83.83	206.9	99.88	155.34	166.04	112.42	76.1	256.01	196.82	139.02	110.7	91.9	93.13	218.52	109.4	296.22	289.28	138.75	114.15	79.27	99.23	93.14	98.06	110.33	162.67	165.88	75.24	134.87	92.36	92.38	99.88	112.48	70.25	50.74	159.73	97.85	80.86
ADTRP	8.09	16.86	31.02	12.65	14.41	28.54	71.35	101.6	29.49	18.26	16.65	23.19	14.27	14.27	65.71	25.94	24.79	19.03	14.27	12.2	17.86	167.47	31.92	36.05	13.86	9.51	6.65	9.73	19.87	47.56	25.37	22.83	13.49	9.2	16.9	14.27	14.27	29.4	18.41	21.79	31.01	28.54	10.07	30.73	31.71	28.2	40.77	14.27
AEBP1	61.29	14.27	52.11	25.6	40.2	107.57	17.84	24.54	12.37	47.94	33.29	26.75	21.4	57.08	33.74	39.78	43.82	57.08	20.98	17.71	40.62	25.4	65.78	159.21	26.09	294.9	41.47	25.94	19.55	28.54	41.22	71.13	31.41	35.03	37.31	28.54	8.92	33.73	37.74	33.21	40.91	114.15	52.04	37.76	50.74	14.21	12.23	442.35
AEBP2	155.71	59.67	62.04	55.02	69.21	35.12	114.15	91.32	92.51	68.49	61.83	51.73	107.02	42.81	89.64	91.67	46.7	19.03	74.7	74	76.34	137.99	90.94	48.06	188.35	85.62	71.82	75.02	126.45	38.05	28.54	118.54	108.84	96.03	69.19	191.21	133.77	47.56	206.21	92.36	63.68	46.38	78.06	49.17	38.05	104.9	118.23	71.35
AEN	69.82	64.86	119.12	80.91	73.57	120.74	48.16	27.4	74.44	105.02	40.43	76.7	71.35	85.62	31.58	81.29	102.05	76.1	57.08	51.17	53.93	73.38	83.2	87.12	63.6	38.05	71.67	62.48	50.45	104.64	155.38	72	111.5	124.97	79.08	59.93	39.24	130.59	76.87	87.17	119.43	71.35	83.1	103.62	107.81	63.39	57.08	52.32
AFAP1	13.41	23.35	24.82	24.13	22.38	30.73	42.81	21.12	24.97	11.42	30.92	44.59	28.54	14.27	30.99	15.57	36.32	19.03	18.47	24.8	28.01	27.28	28.05	48.06	39.14	28.54	27.31	27.89	30.59	19.03	50.74	28.98	25.88	23.53	21.68	31.39	35.67	38.92	40.51	22.83	37.28	14.27	60.43	27.22	19.03	23.46	28.54	38.05
AFAP1L1	20.61	12.97	31.02	20.59	27.69	59.27	26.75	16.55	13.79	29.68	23.78	55.29	14.27	14.27	21.77	29.4	39.2	76.1	24.34	18.11	22.76	26.97	27.09	63.09	18.75	23.78	15.32	12.76	14.82	47.56	44.39	29.86	17.03	17.04	26.15	22.83	19.62	32	24.4	26.98	40.91	49.94	19.31	42.15	31.71	27.97	28.54	66.59
AFAP1L2	12.63	20.76	33.5	27.07	40.2	48.3	33.89	22.26	23.54	43.38	40.43	37.46	14.27	14.27	25.11	31.13	65.73	19.03	31.06	13.38	33.27	16.31	43.53	57.08	17.94	42.81	15.32	10.16	73.47	28.54	57.08	53.56	19.69	22.18	44.96	11.42	8.92	58.81	24.4	35.28	42.56	53.51	18.47	45.66	31.71	52.56	36.69	42.81
AFDN	57.52	143.99	39.71	67.08	74.52	35.12	74.91	108.45	111.78	41.1	121.29	71.35	57.08	71.35	89.24	112.42	27.1	38.05	160.32	82.27	33.27	141.12	44.5	48.06	103.55	33.29	130.19	166.47	73.16	19.03	53.91	62.35	51.33	73.98	31.89	54.22	41.02	37.19	73.65	41.51	58.07	71.35	168.71	45.66	57.08	45.35	44.85	52.32
AFF1	31.14	60.97	59.56	27.66	23.51	32.93	46.38	47.37	57.79	63.93	95.13	62.43	107.02	57.08	38.05	74.37	31.71	19.03	80.58	58.65	72.48	63.04	59.01	60.08	45.66	80.86	24.85	24.21	64.96	28.54	63.42	59.71	53.54	86.43	56.76	74.2	76.7	43.24	60.3	49.81	59.72	71.35	20.98	42.15	38.05	53.92	61.15	52.32
AFF3	13.85	16.86	47.15	49.43	33.75	48.3	139.13	12.56	18.31	20.55	26.16	16.05	35.67	28.54	15.5	25.94	45.55	19.03	23.5	35.82	38.52	23.21	39.66	54.07	9.78	23.78	18.78	14.92	14.19	38.05	60.25	23.71	38.72	23.67	65.69	14.27	14.27	76.97	38.2	47.74	36.29	39.24	18.47	41.27	25.37	21.88	36.69	42.81
AFF4	56.86	41.51	26.06	36.78	32.43	26.34	44.59	42.24	22.59	25.11	30.92	24.97	64.21	28.54	40.6	38.05	21.91	19.03	35.25	50.39	35.02	30.42	22.25	36.05	24.46	28.54	30.92	30.92	21.13	9.51	28.54	23.71	42.03	39.36	27.74	19.98	33.89	20.76	22.09	30.1	30.02	24.97	44.49	15.81	19.03	39.71	36.69	33.29
AFG1L	16.74	22.05	21.09	18.83	16.31	21.95	17.84	17.12	14.27	13.7	35.67	32.11	28.54	28.54	23.14	29.4	36.32	57.08	25.18	10.63	26.96	25.72	18.38	48.06	17.94	9.51	17.92	14.7	25.54	28.54	19.03	30.73	20.13	21.78	23.6	19.98	32.11	23.35	23.94	32.17	25.07	7.13	20.14	28.98	25.37	18.72	24.46	19.03
AFG3L2	90.77	50.59	71.97	65.9	58.59	65.86	57.08	73.06	68.73	86.76	104.64	57.08	85.62	57.08	65.9	69.18	53.04	38.05	79.74	57.47	62.68	76.21	76.43	54.07	110.89	52.32	93.49	94.7	51.72	28.54	60.25	75.52	74.55	61.27	54.21	85.62	67.78	75.24	56.62	50.85	85.45	67.78	75.54	75.52	76.1	68.36	36.69	57.08
AFTPH	19.73	22.05	34.74	31.19	24.27	8.78	42.81	45.09	29.97	25.11	23.78	21.4	49.94	14.27	35.7	22.48	19.03	19.03	31.06	25.19	51.12	36.07	26.12	33.04	45.66	19.03	43.64	39.35	40.99	19.03	15.85	22.83	20.57	16.77	34.76	39.95	42.81	19.03	30.84	39.44	21.78	42.81	25.18	24.59	6.34	37.9	40.77	9.51
AGA	35.13	35.02	54.6	32.95	22.57	46.1	39.24	33.68	41.86	52.51	42.81	57.08	14.27	71.35	29.22	34.59	31.13	57.08	37.77	47.63	39.22	34.5	52.24	78.11	26.09	14.27	32.8	28.11	36.58	28.54	47.56	38.64	31.64	25.43	46.87	14.27	26.75	69.18	37.74	52.93	38.27	28.54	28.54	33.37	31.71	29.55	28.54	52.32
AGAP1	44.22	51.89	33.5	112.09	77.94	37.32	51.73	50.8	100.6	41.1	42.81	57.08	71.35	42.81	71.4	41.51	47.85	19.03	53.72	54.72	22.76	47.04	36.76	39.05	73.38	14.27	39.88	37.84	30.9	38.05	44.39	56.2	42.92	57.75	29.65	37.1	48.16	44.1	41.89	17.64	51.8	17.84	37.77	47.42	57.08	40.38	53	23.78
AGAP2	42.45	23.35	75.69	38.25	30.72	54.88	16.05	22.26	29.25	63.93	42.81	41.02	14.27	71.35	27.07	32.86	78.41	57.08	25.18	22.44	71.78	38.57	52.24	54.07	14.68	61.83	17.48	19.03	31.53	38.05	69.76	42.15	69.24	63.16	71.11	17.12	32.11	63.13	40.51	53.96	48.17	39.24	29.38	46.54	57.08	38.13	65.23	33.29
AGAP3	71.82	73.94	34.74	169.17	69.02	63.66	82.05	98.74	60.88	54.79	68.97	37.46	71.35	42.81	79.44	67.45	43.24	38.05	57.08	98.41	34.32	53.31	52.24	51.07	79.09	42.81	90.6	100.1	109.11	38.05	28.54	84.3	65.7	75.61	44.32	159.82	131.99	41.51	69.04	51.89	83.14	71.35	98.21	69.37	12.68	89.56	61.15	80.86
AGAP9	82.57	129.72	155.1	145.05	139.37	127.33	144.48	123.86	122	105.02	66.59	131.99	71.35	142.69	125.14	117.61	103.2	57.08	103.24	88.96	102.6	138.93	116.09	102.14	70.94	80.86	99.13	89.72	120.78	152.21	104.64	173.87	98.23	106.85	116.39	74.2	78.48	185.93	110.47	108.97	152.43	92.75	169.55	136.98	88.79	87.53	106	95.13
AGBL2	16.4	72.64	58.32	23.83	27.87	43.91	33.89	19.98	23.54	41.1	35.67	37.46	57.08	71.35	20.2	58.81	42.66	38.05	120.87	27.95	26.96	26.34	29.99	30.04	11.42	4.76	15.61	14.92	21.13	38.05	28.54	43.91	23.45	24.48	38.58	28.54	19.62	74.37	31.3	37.36	43.88	17.84	15.11	50.93	63.42	28.2	12.23	28.54
AGBL3	14.85	15.57	23.58	22.65	26.17	30.73	24.97	12.56	20.69	27.4	14.27	19.62	21.4	42.81	19.22	17.3	16.72	19.03	20.98	20.47	19.96	25.09	25.15	36.05	17.94	19.03	17.48	17.3	22.39	28.54	28.54	32.49	30.53	20.96	23.91	11.42	19.62	33.73	33.6	21.79	38.93	14.27	13.43	38.64	12.68	17.37	48.92	19.03
AGBL4	27.49	77.83	27.3	32.95	35.84	28.54	16.05	17.12	14.27	22.83	23.78	28.54	35.67	14.27	16.48	57.08	28.25	19.03	123.39	32.67	15.41	41.08	27.09	42.06	9.78	28.54	40.75	36.75	17.34	28.54	41.22	24.59	21.9	27.59	24.55	14.27	8.92	45.83	14.73	16.6	33.65	24.97	18.47	34.25	6.34	21.66	8.15	19.03
AGBL5	86.67	80.43	58.32	43.25	56.7	81.22	57.08	50.8	51.13	59.36	80.86	78.48	71.35	28.54	66.69	55.35	183.34	95.13	61.27	38.18	65.48	62.09	54.17	93.13	35.06	47.56	60.83	54.05	43.83	38.05	85.62	70.25	61.72	77.09	62.5	51.37	64.21	48.43	54.32	71.61	65.66	67.78	57.08	64.1	69.76	153.63	212	61.83
AGER	9.75	12.97	18.61	29.13	31.29	8.78	28.54	15.98	22.12	13.7	11.89	30.32	14.27	14.27	20.01	19.03	34.02	19.03	15.11	20.08	27.66	20.07	36.76	27.04	14.68	28.54	14.59	15.57	21.44	19.03	15.85	31.61	26.33	21.23	29.65	28.54	14.27	24.21	24.86	37.36	22.1	7.13	20.98	30.73	19.03	21.43	28.54	23.78
AGFG1	51.09	41.51	34.74	42.66	38.11	17.56	62.43	77.62	60.88	61.64	33.29	46.38	7.13	42.81	59.82	43.24	24.79	19.03	26.86	18.89	71.43	59.9	41.6	39.05	79.09	33.29	56.64	53.62	46.04	28.54	34.88	52.69	48.23	42.33	38.9	65.64	74.91	28.54	57.08	40.47	32.99	35.67	27.7	29.86	31.71	52.79	32.62	42.81
AGFG2	16.07	29.84	49.63	33.25	23.51	24.15	21.4	11.42	37.34	57.08	140.31	62.43	7.13	42.81	18.24	29.4	34.02	19.03	36.93	19.68	49.02	31.99	38.7	33.04	8.97	33.29	23.41	18.59	18.92	57.08	22.2	41.27	43.8	27.73	52.29	14.27	14.27	24.21	23.48	34.25	46.85	39.24	19.31	43.03	6.34	25.49	16.31	42.81
AGGF1	45.22	37.62	83.13	55.9	49.49	72.44	53.51	67.92	35.2	57.08	57.08	46.38	57.08	142.69	54.13	46.7	53.62	19.03	47	49.99	61.98	67.74	61.91	78.11	41.58	52.32	31.07	31.35	42.57	38.05	41.22	53.56	59.07	57.75	69.51	42.81	33.89	55.35	48.79	58.11	62.69	89.18	51.2	52.69	76.1	60.24	73.38	61.83
AGK	40.01	24.65	50.87	53.55	46.65	35.12	30.32	43.38	35.2	34.25	54.7	35.67	49.94	42.81	40.6	44.97	25.94	57.08	41.97	43.3	40.27	40.14	42.57	54.07	44.03	28.54	60.54	55.78	55.18	66.59	28.54	48.3	41.15	42.88	41.45	34.25	73.13	51.89	50.17	44.62	51.14	32.11	27.7	58.83	44.39	48.73	24.46	38.05
AGL	35.47	48	52.11	35.89	40.96	48.3	28.54	28.54	37.34	15.98	54.7	35.67	49.94	57.08	30.6	43.24	24.21	38.05	55.4	41.33	36.07	45.47	36.76	33.04	53	19.03	57.08	57.08	37.53	85.62	34.88	43.03	34.95	37.87	42.73	68.49	60.64	47.56	58.46	50.85	49.82	32.11	37.77	43.03	57.08	36.32	36.69	42.81
AGMAT	16.4	33.73	44.67	16.18	29.01	46.1	16.05	7.42	14.51	22.83	30.92	51.73	7.13	28.54	12.36	31.13	50.16	19.03	21.82	14.96	44.12	27.28	35.79	48.06	67.68	38.05	8.24	9.08	17.97	9.51	41.22	27.22	16.15	16.23	50.7	14.27	16.05	43.24	25.78	43.59	43.88	17.84	10.91	36	57.08	20.53	28.54	61.83
AGO1	66.16	59.67	75.69	97.68	84.19	41.71	58.86	61.64	82.29	54.79	52.32	67.78	64.21	14.27	66.3	65.73	69.76	133.18	64.63	97.23	60.93	56.76	44.5	93.13	84.8	52.32	104.47	98.16	39.73	38.05	69.76	64.98	57.96	65.06	63.77	68.49	53.51	54.48	66.28	71.61	80.17	53.51	57.92	63.22	31.71	61.36	36.69	61.83
AGO2	82.24	60.97	39.71	99.44	93.86	39.51	55.29	60.5	78.01	41.1	40.43	48.16	28.54	28.54	47.47	48.43	25.37	57.08	41.13	114.94	53.93	62.72	38.7	21.03	128.02	57.08	103.89	108.53	84.2	9.51	34.88	47.42	83.85	66.54	54.53	114.15	87.4	31.13	87.92	47.74	47.84	32.11	142.69	42.15	31.71	42.19	57.08	47.56
AGO3	20.95	22.05	24.82	32.66	26.17	32.93	26.75	30.25	28.78	47.94	26.16	32.11	7.13	28.54	20.01	39.78	27.67	38.05	21.82	29.92	30.81	36.07	14.51	51.07	30.17	23.78	41.62	41.51	17.66	38.05	28.54	37.76	50.66	35.03	35.08	14.27	12.49	41.51	34.98	28.02	39.26	24.97	20.98	26.34	44.39	34.52	16.31	33.29
AGO4	27.93	24.65	31.02	62.08	56.32	39.51	33.89	24.54	26.64	47.94	23.78	48.16	49.94	14.27	24.32	25.94	27.67	19.03	35.25	35.03	31.51	29.48	36.76	30.04	30.17	33.29	66.47	72.21	16.08	28.54	47.56	46.54	35.18	33	35.08	22.83	16.05	38.05	14.73	30.1	29.69	24.97	30.22	27.22	25.37	27.97	16.31	33.29
AGPAT1	149.51	73.94	74.45	124.75	116.62	65.86	119.5	140.41	82.76	89.04	107.02	66	92.75	71.35	131.02	77.83	89.94	38.05	84.78	99.59	79.84	63.35	93.84	75.1	60.34	76.1	106.78	102.91	119.83	85.62	72.93	66.74	147.34	136.07	87.37	71.35	78.48	85.62	63.52	74.72	75.22	107.02	113.31	86.93	95.13	76.25	85.62	66.59
AGPAT2	83.23	89.51	60.8	23.54	37.36	57.08	51.73	60.5	92.75	86.76	64.21	73.13	49.94	71.35	59.63	84.75	47.85	38.05	84.78	59.44	44.47	44.53	46.44	54.07	48.92	42.81	42.63	36.11	25.23	47.56	41.22	32.49	36.06	26.51	46.55	34.25	30.32	76.1	44.65	58.11	71.59	35.67	41.13	58.83	76.1	34.52	32.62	42.81
AGPAT3	20.5	42.81	49.63	28.83	32.05	59.27	35.67	42.81	30.92	27.4	66.59	42.81	35.67	14.27	53.74	44.97	57.65	19.03	29.38	29.92	32.57	51.12	30.96	54.07	40.77	61.83	30.34	32.65	63.07	28.54	50.74	72	26.1	20.83	41.77	68.49	67.78	54.48	52.47	42.55	46.52	17.84	41.97	44.78	82.44	43.09	32.62	52.32
AGPAT4	9.09	12.97	19.85	31.77	24.46	15.37	14.27	10.27	8.8	13.7	16.65	14.27	21.4	14.27	16.87	13.84	35.75	57.08	17.63	28.74	19.61	18.82	16.45	21.03	8.97	33.29	16.33	12.54	10.72	38.05	41.22	16.68	19.47	20.29	17.54	19.98	12.49	25.94	18.41	21.79	32	10.7	10.91	27.22	38.05	17.82	32.62	42.81
AGPAT5	42.89	29.84	35.98	61.2	57.27	43.91	42.81	29.68	34.48	25.11	45.19	46.38	28.54	14.27	33.15	36.32	37.47	38.05	29.38	69.67	45.87	91.89	32.89	72.1	60.34	23.78	78.32	78.05	43.52	28.54	41.22	39.51	52.21	54.37	41.13	88.47	60.64	37.19	63.98	37.36	40.91	39.24	55.4	48.3	38.05	33.16	36.69	52.32
AGPS	86.45	57.08	62.04	90.91	91.97	85.62	33.89	27.4	125.09	107.3	71.35	64.21	49.94	85.62	26.87	44.97	75.53	19.03	56.24	65.34	72.48	75.58	61.91	57.08	108.45	76.1	47.54	44.54	45.72	95.13	88.79	73.76	52.43	77.91	53.57	99.88	90.97	80.43	71.35	64.34	69.94	96.32	32.74	63.22	63.42	48.73	81.54	95.13
AGR2	7.98	498.13	18.61	8.24	11.95	24.15	19.62	9.7	54.94	38.81	16.65	60.64	321.06	28.54	11.38	276.74	23.06	76.1	379.39	247.6	13.66	8.15	10.64	39.05	28.54	9.51	5.49	6.49	9.14	28.54	12.68	17.56	16.37	10.01	14.03	8.56	7.13	33.73	14.73	13.49	23.75	14.27	6.71	28.98	25.37	12.41	20.38	14.27
AGR3	7.98	169.93	37.22	18.83	18.96	35.12	26.75	7.42	21.88	20.55	28.54	21.4	49.94	28.54	12.16	107.24	28.83	19.03	206.48	20.08	13.31	10.98	28.05	42.06	8.15	23.78	10.11	13.62	14.51	28.54	28.54	26.34	16.37	16.1	25.19	2.85	8.92	33.73	21.63	21.79	39.92	24.97	20.98	35.12	31.71	15.79	28.54	23.78
AGRN	194.84	355.43	67	175.64	207.26	43.91	158.75	202.62	181.46	93.61	121.29	83.83	92.75	85.62	221.84	103.78	81.87	19.03	122.55	65.34	54.63	121.37	59.01	63.09	91.32	99.88	256.05	280.2	200.24	95.13	101.47	283.63	83.4	103.6	48.79	433.79	378.13	57.08	128.42	43.59	169.25	139.13	149.41	147.52	107.81	246.13	179.38	123.67
AGTPBP1	26.16	23.35	28.54	56.49	35.65	24.15	26.75	25.68	30.68	36.53	38.05	48.16	42.81	42.81	30.21	24.21	36.9	19.03	25.18	35.03	35.72	47.04	31.92	18.02	45.66	28.54	27.74	27.46	20.81	9.51	28.54	27.22	33.63	51.53	30.93	42.81	32.11	29.4	26.24	21.79	29.69	21.4	25.18	34.25	44.39	26.62	28.54	33.29
AGTR2	11.75	23.35	26.06	21.77	25.41	30.73	28.54	5.14	14.74	20.55	33.29	41.02	7.13	28.54	17.65	22.48	43.24	19.03	27.7	17.71	23.81	22.58	22.25	51.07	13.05	19.03	11.27	9.95	16.4	47.56	63.42	17.56	14.38	12.31	26.47	17.12	10.7	50.16	19.79	26.98	47.18	17.84	24.34	50.05	25.37	18.05	20.38	33.29
AGTRAP	58.74	80.43	35.98	21.48	25.41	35.12	39.24	35.96	50.42	52.51	42.81	32.11	78.48	42.81	51.59	74.37	37.47	19.03	69.67	37.4	33.62	37.63	33.86	36.05	36.69	61.83	68.35	68.1	30.27	19.03	28.54	28.1	38.49	37.74	36.35	17.12	49.94	41.51	30.38	22.83	35.3	57.08	36.93	34.25	44.39	50.99	53	28.54
AGXT	13.3	16.86	32.26	24.13	23.32	39.51	19.62	22.83	20.21	15.98	26.16	37.46	49.94	42.81	14.91	25.94	43.24	57.08	16.79	13.78	25.21	25.09	28.05	42.06	14.68	42.81	14.31	11.03	14.19	66.59	31.71	35.12	15.71	17.45	28.06	19.98	12.49	65.73	22.09	28.02	37.94	14.27	17.63	43.03	38.05	17.37	36.69	38.05
AHCTF1	50.21	40.21	37.22	50.02	55.94	57.08	92.75	69.63	51.84	45.66	59.46	41.02	35.67	28.54	72.77	41.51	49.01	38.05	44.49	63.38	56.03	72.76	44.5	60.08	88.06	61.83	67.05	66.16	48.88	19.03	41.22	49.17	51.55	56.13	54.53	62.78	44.59	78.7	56.16	49.81	66.97	74.91	56.24	62.35	57.08	67.68	81.54	47.56
AHCY	219.88	50.59	44.67	40.01	54.04	63.66	89.18	89.61	173.85	79.91	26.16	28.54	42.81	57.08	88.07	41.51	50.16	57.08	35.25	91.72	47.27	76.83	34.83	60.08	210.37	52.32	153.75	147.45	79.78	47.56	47.56	64.98	168.58	136.88	36.67	222.6	219.39	45.83	156.96	80.95	57.08	71.35	75.54	57.96	50.74	54.37	28.54	61.83
AHCYL1	98.08	95.99	59.56	70.02	60.49	43.91	49.94	63.36	74.44	70.78	137.94	58.86	135.56	57.08	69.24	67.45	54.77	76.1	81.42	77.94	82.64	52.06	48.37	72.1	127.2	47.56	135.25	141.4	99.33	47.56	60.25	64.98	67.7	66.95	53.57	119.86	103.45	54.48	75.49	58.11	64.34	89.18	94.01	44.78	25.37	62.94	61.15	61.83
AHCYL2	45	62.27	47.15	47.07	42.29	63.66	44.59	62.21	22.59	29.68	61.83	76.7	78.48	71.35	48.25	55.35	50.16	76.1	45.33	28.74	36.77	41.71	38.7	42.06	51.37	42.81	48.12	41.08	29.96	76.1	41.22	37.76	40.48	51.67	45.6	31.39	30.32	65.73	38.67	41.51	63.35	24.97	29.38	64.98	76.1	26.4	28.54	47.56
AHDC1	10.31	37.62	19.85	15.3	20.1	30.73	30.32	26.26	19.03	20.55	30.92	23.19	21.4	14.27	33.34	19.03	42.66	19.03	31.06	28.74	20.31	58.65	19.35	12.02	22.83	19.03	11.13	11.67	33.74	28.54	22.2	29.86	26.1	27.32	20.41	31.39	21.4	22.48	19.79	24.91	23.09	32.11	20.14	27.22	25.37	32.26	4.08	14.27
AHI1	49.54	55.78	49.63	59.72	55.37	28.54	57.08	53.08	33.53	41.1	38.05	46.38	28.54	14.27	57.08	36.32	27.1	57.08	79.74	48.42	32.22	49.86	38.7	36.05	40.77	38.05	28.32	24.65	23.34	19.03	34.88	28.98	56.41	59.78	34.44	19.98	10.7	30.27	39.59	52.93	43.55	46.38	25.18	34.25	44.39	28.88	40.77	52.32
AHNAK	86.11	311.33	83.13	26.48	33.18	54.88	131.99	83.33	67.07	175.8	199.77	55.29	499.42	57.08	93.36	155.66	45.55	19.03	299.65	90.14	112.75	171.23	178	72.1	33.43	137.94	144.64	177.28	87.03	38.05	66.59	103.62	347.77	185.16	141.9	199.77	262.2	39.78	113.23	100.66	70.27	203.34	113.31	62.35	38.05	65.88	65.23	109.4
AHNAK2	15.41	80.43	38.46	15.59	20.1	24.15	17.84	11.99	11.89	20.55	26.16	51.73	71.35	28.54	12.36	55.35	31.71	19.03	44.49	40.15	21.01	18.82	34.83	27.04	7.34	19.03	11.56	11.89	32.48	19.03	22.2	14.93	31.64	22.45	29.97	17.12	23.19	40.65	20.25	20.76	28.7	28.54	36.93	40.39	31.71	16.47	20.38	23.78
AHR	12.52	84.32	32.26	12.06	13.84	21.95	101.67	112.44	36.62	68.49	49.94	49.94	92.75	28.54	110.82	65.73	25.37	57.08	67.15	19.68	59.18	25.09	86.1	27.04	53.82	76.1	91.03	142.26	41.94	9.51	19.03	52.69	30.75	18.39	38.9	105.59	119.5	27.67	45.57	37.36	30.35	71.35	36.93	26.34	31.71	92.05	65.23	66.59
AHRR	13.41	16.86	21.09	15	20.86	30.73	23.19	8.56	28.54	20.55	23.78	21.4	14.27	28.54	15.1	20.76	32.86	19.03	17.63	20.08	21.71	31.05	22.25	33.04	8.97	23.78	10.26	11.67	14.51	9.51	31.71	22.83	17.03	14.2	27.74	17.12	12.49	38.92	16.11	20.76	31.34	24.97	16.79	30.73	31.71	18.05	24.46	9.51
AHSA1	54.08	63.56	14.89	38.54	27.5	10.98	19.62	21.69	24.26	36.53	30.92	35.67	7.13	14.27	24.32	36.32	35.75	19.03	92.33	46.06	36.42	43.59	33.86	21.03	70.12	28.54	38.15	39.13	47.62	9.51	12.68	24.59	45.79	45.58	29.65	71.35	33.89	17.3	44.65	40.47	28.04	14.27	37.77	18.44	6.34	26.4	16.31	23.78
AHSG	11.42	11.67	33.5	18.54	23.13	17.56	16.05	10.84	14.74	13.7	28.54	37.46	7.13	71.35	12.95	13.84	35.75	19.03	15.95	12.2	26.26	24.15	27.09	39.05	10.6	9.51	11.56	12.32	12.93	19.03	69.76	27.22	10.84	14.34	27.74	28.54	17.84	46.7	20.71	26.98	33.98	14.27	19.31	27.22	25.37	15.12	20.38	28.54
AIDA	67.72	49.29	84.37	76.79	74.14	72.44	76.7	114.15	48.75	66.21	61.83	55.29	21.4	85.62	90.22	44.97	47.28	19.03	53.72	79.51	84.74	57.08	76.43	66.09	67.68	61.83	82.22	78.91	59.28	19.03	88.79	64.98	55.31	56.13	83.86	74.2	76.7	63.13	75.03	101.7	74.56	74.91	43.65	69.37	88.79	86.63	130.46	76.1
AIF1	27.49	41.51	76.93	32.66	36.03	57.08	73.13	63.36	34.96	143.83	61.83	64.21	42.81	71.35	52.37	70.91	165.47	76.1	29.38	25.19	107.15	52.69	72.56	75.1	40.77	147.45	22.69	36.11	42.57	66.59	85.62	65.86	34.73	40.71	76.53	45.66	58.86	63.13	75.49	76.79	77.86	110.59	33.57	78.15	76.1	94.53	48.92	57.08
AIF1L	19.4	25.94	35.98	47.66	49.3	43.91	24.97	9.7	45.9	38.81	76.1	44.59	7.13	14.27	22.56	32.86	48.43	76.1	16.79	40.94	24.51	26.97	35.79	33.04	13.86	4.76	63.87	78.7	15.45	95.13	44.39	35.12	20.13	28.94	30.29	11.42	7.13	44.97	20.71	26.98	45.53	17.84	141.85	36.88	31.71	13.08	36.69	52.32
AIFM1	35.91	25.94	40.95	26.77	28.06	37.32	39.24	31.96	28.54	34.25	26.16	39.24	35.67	14.27	30.21	34.59	34.59	57.08	31.9	31.49	31.16	30.42	35.79	24.03	51.37	28.54	31.07	27.67	30.27	57.08	38.05	39.51	24.78	31.38	35.71	42.81	35.67	37.19	32.68	31.13	45.2	42.81	26.02	49.17	19.03	34.07	12.23	33.29
AIFM2	31.36	35.02	37.22	27.95	36.79	39.51	37.46	37.1	57.08	66.21	49.94	46.38	64.21	57.08	38.25	46.7	54.77	19.03	47.84	32.67	43.07	27.91	35.79	36.05	67.68	52.32	24.42	23.57	42.26	38.05	38.05	44.78	27.21	24.75	47.19	77.05	23.19	44.97	34.52	33.21	35.63	53.51	30.22	53.56	25.37	30	36.69	38.05
AIG1	50.09	36.32	34.74	35.31	28.82	26.34	24.97	22.83	18.07	6.85	28.54	19.62	42.81	14.27	29.22	22.48	13.26	38.05	34.41	29.13	16.81	30.11	20.32	27.04	7.34	23.78	17.92	16	16.71	38.05	19.03	21.07	29.42	28	28.06	19.98	16.05	22.48	26.24	31.13	21.12	17.84	26.02	28.1	19.03	12.18	4.08	19.03
AIM2	7.98	11.67	76.93	17.95	12.89	24.15	23.19	10.27	14.27	36.53	23.78	30.32	7.13	14.27	14.12	24.21	33.44	19.03	12.59	16.14	79.14	15.68	54.17	33.04	10.6	38.05	10.55	11.24	10.09	19.03	25.37	21.95	13.72	11.5	94.07	34.25	21.4	30.27	33.6	106.89	34.64	39.24	15.11	43.03	12.68	29.1	57.08	23.78
AIMP1	63.28	45.4	43.43	40.01	35.65	35.12	76.7	62.78	99.88	95.89	57.08	57.08	78.48	28.54	56.1	62.27	34.59	19.03	52.04	63.77	58.13	57.7	56.11	66.09	83.98	38.05	59.97	53.62	84.51	19.03	47.56	52.69	68.8	58.43	60.27	77.05	64.21	37.19	57.08	74.72	50.81	28.54	47.84	53.56	6.34	67	40.77	61.83
AIMP2	34.91	31.13	34.74	32.36	32.24	39.51	33.89	32.53	40.43	41.1	40.43	33.89	35.67	57.08	33.34	27.67	52.46	38.05	24.34	28.34	30.81	34.5	29.02	24.03	53.82	28.54	46.67	50.37	28.07	47.56	63.42	36.88	37.39	38.68	31.89	45.66	48.16	42.38	41.43	28.02	47.18	35.67	26.86	43.03	57.08	31.36	28.54	38.05
AIP	68.27	32.43	69.49	27.07	33.94	28.54	48.16	39.38	41.38	34.25	30.92	48.16	28.54	28.54	45.31	32.86	70.91	19.03	26.02	33.85	68.63	37.63	55.14	39.05	46.48	95.13	43.64	40.65	72.21	57.08	34.88	48.3	54.86	43.28	72.38	68.49	42.81	38.92	75.95	62.27	52.46	28.54	37.77	52.69	19.03	48.28	57.08	66.59
AIRE	13.41	18.16	32.26	22.36	21.05	37.32	26.75	14.84	19.98	25.11	26.16	26.75	7.13	57.08	10.59	36.32	59.96	38.05	16.79	18.11	24.51	26.97	25.15	60.08	8.15	14.27	14.45	15.13	89.87	47.56	47.56	47.42	16.37	15.96	34.44	17.12	12.49	53.62	24.86	23.87	41.57	14.27	25.18	35.12	63.42	20.3	16.31	23.78
AJM1	28.15	36.32	67	32.95	39.44	90.01	32.11	19.41	32.82	36.53	30.92	53.51	28.54	57.08	25.3	64	87.63	76.1	36.09	19.68	42.72	57.39	62.88	96.13	11.42	52.32	21.96	23.13	23.97	114.15	114.15	45.66	35.62	37.47	49.74	31.39	17.84	92.53	28.08	47.74	68.29	39.24	39.45	65.86	114.15	31.81	36.69	23.78
AJUBA	64.72	67.45	49.63	42.95	41.15	85.62	48.16	29.68	35.91	52.51	59.46	64.21	78.48	57.08	32.17	55.35	75.53	57.08	54.56	41.73	36.42	81.54	58.04	48.06	40.77	42.81	29.33	32	75.05	85.62	88.79	62.35	48.45	38.01	56.76	74.2	58.86	69.18	63.98	47.74	66.97	49.94	42.81	77.27	50.74	69.94	40.77	47.56
AK1	58.3	118.05	67	47.66	46.08	54.88	28.54	49.66	67.3	57.08	107.02	62.43	64.21	99.88	52.76	81.29	60.54	19.03	272.79	66.92	61.28	71.82	71.59	48.06	38.32	71.35	36.7	41.94	19.55	76.1	41.22	41.27	52.65	55.72	58.99	8.56	46.38	57.08	26.24	62.27	58.4	46.38	31.06	51.81	57.08	37.22	57.08	38.05
AK2	186.19	137.5	114.15	118.57	131.98	111.96	178.37	222.6	193.35	198.63	128.42	105.24	171.23	85.62	187.9	155.66	137.79	95.13	115.83	160.6	137.62	175.94	114.15	90.12	357.14	209.28	381.33	414.24	135.6	85.62	133.18	154.55	173.44	185.57	127.55	236.87	292.52	108.97	157.42	134.91	134.61	114.15	121.71	126.45	82.44	178.45	122.31	99.88
AK3	63.51	59.67	70.73	78.55	94.62	68.05	33.89	54.22	86.09	41.1	102.26	71.35	85.62	42.81	48.05	91.67	84.75	38.05	40.29	66.13	64.08	146.46	65.78	60.08	112.52	95.13	52.02	55.78	60.86	133.18	91.96	91.32	67.7	71.14	69.83	111.3	44.59	78.7	73.65	74.72	69.28	71.35	83.1	79.03	82.44	119.34	69.31	57.08
AK4	138.87	64.86	98.02	123.86	111.88	111.96	62.43	27.97	68.97	132.42	73.72	133.77	28.54	156.96	30.4	86.48	85.33	19.03	60.43	86.6	50.07	66.49	87.07	78.11	29.35	61.83	30.2	35.67	55.18	114.15	123.67	75.52	125.66	91.43	84.82	171.23	142.69	140.96	98.96	87.17	119.43	42.81	87.29	111.52	145.86	56.85	89.69	66.59
AK6	37.68	27.24	42.19	29.13	34.7	61.47	30.32	36.53	27.11	57.08	47.56	37.46	42.81	99.88	31.58	62.27	35.75	19.03	17.63	32.28	42.02	47.67	33.86	57.08	46.48	47.56	23.12	25.94	35	9.51	38.05	53.56	44.69	41.52	43.68	45.66	46.38	67.45	39.59	37.36	60.38	32.11	26.02	50.05	63.42	44.44	28.54	28.54
AK7	18.4	54.48	44.67	21.48	22.57	28.54	19.62	6.85	14.51	25.11	19.03	48.16	35.67	14.27	12.75	58.81	35.75	114.15	120.03	22.04	21.36	16.62	31.92	36.05	14.68	23.78	12.57	14.27	13.56	28.54	22.2	14.05	19.47	17.31	22.64	5.71	16.05	32	20.71	13.49	31.67	24.97	14.27	32.49	44.39	33.61	16.31	23.78
AK8	18.62	77.83	44.67	33.25	37.55	72.44	24.97	38.24	35.67	29.68	26.16	53.51	35.67	42.81	33.34	76.1	44.39	19.03	110.8	27.16	24.86	53.94	41.6	45.06	47.29	71.35	17.05	15.57	29.33	28.54	57.08	33.37	28.98	27.32	36.99	14.27	10.7	83.89	26.7	39.44	45.53	28.54	21.82	42.15	69.76	32.71	57.08	38.05
AK9	9.31	57.08	32.26	23.54	20.1	19.76	35.67	14.27	10.7	9.13	26.16	19.62	49.94	28.54	20.4	27.67	23.64	38.05	55.4	14.96	21.71	17.25	30.96	33.04	13.86	14.27	21.67	19.89	11.67	19.03	31.71	22.83	12.83	16.23	22.32	5.71	16.05	27.67	16.11	23.87	23.09	17.84	15.11	24.59	12.68	20.76	16.31	28.54
AKAP1	28.7	53.19	53.35	76.2	71.68	48.3	64.21	60.5	59.93	43.38	73.72	67.78	28.54	28.54	56.68	72.64	49.58	19.03	35.25	53.14	32.92	53.31	49.34	45.06	140.25	42.81	79.19	75.24	47.3	57.08	63.42	44.78	35.18	39.09	46.87	59.93	92.75	49.29	84.69	52.93	62.36	60.64	115.83	51.81	31.71	43.32	32.62	42.81
AKAP10	36.24	24.65	40.95	35.89	43.8	41.71	32.11	33.1	38.29	52.51	47.56	28.54	42.81	28.54	40.01	39.78	28.83	19.03	31.9	18.5	42.02	36.38	47.4	24.03	36.69	23.78	21.96	24.21	42.89	38.05	34.88	44.78	43.14	39.63	48.79	31.39	35.67	29.4	41.43	40.47	42.89	10.7	53.72	32.49	31.71	39.03	28.54	66.59
AKAP11	49.1	44.1	35.98	48.84	47.22	41.71	53.51	61.64	37.81	25.11	42.81	28.54	99.88	42.81	51.39	36.32	74.37	19.03	44.49	46.84	82.99	30.42	55.14	48.06	65.23	42.81	39.01	39.35	79.47	38.05	47.56	59.71	44.69	52.88	70.79	62.78	46.38	34.59	40.97	37.36	38.27	39.24	38.61	39.51	19.03	35.64	28.54	42.81
AKAP12	70.04	32.43	40.95	87.67	61.82	37.32	17.84	19.41	15.7	36.53	40.43	39.24	7.13	42.81	16.08	43.24	30.56	57.08	28.54	109.43	23.81	22.58	33.86	57.08	12.23	9.51	14.74	13.19	17.66	66.59	38.05	23.71	100.22	82.91	31.89	39.95	17.84	42.38	22.09	20.76	37.61	35.67	12.59	28.1	57.08	19.4	12.23	42.81
AKAP13	26.82	36.32	42.19	37.36	34.13	19.76	26.75	28.54	59.93	66.21	40.43	41.02	7.13	14.27	28.05	24.21	24.79	19.03	54.56	43.69	57.78	34.81	44.5	27.04	27.72	52.32	49.71	41.73	30.59	9.51	12.68	34.25	42.92	36.25	62.5	48.52	35.67	16.43	33.6	39.44	17.16	46.38	40.29	20.2	31.71	35.42	36.69	42.81
AKAP14	8.53	72.64	35.98	13.24	17.45	37.32	14.27	10.84	9.75	15.98	33.29	39.24	28.54	28.54	13.14	67.45	30.56	38.05	106.6	12.99	16.46	20.38	19.35	42.06	9.78	14.27	7.51	10.59	11.35	28.54	38.05	24.59	14.6	13.39	22.32	17.12	16.05	40.65	16.57	14.53	44.87	10.7	15.11	35.12	12.68	14.89	8.15	33.29
AKAP17A	57.41	66.16	76.93	44.43	44.37	28.54	39.24	37.1	34.48	54.79	45.19	49.94	107.02	28.54	30.21	55.35	32.29	38.05	55.4	58.65	58.83	51.43	69.65	60.08	50.55	61.83	30.63	31.78	77.57	47.56	34.88	58.83	58.63	53.02	61.54	48.52	23.19	38.05	46.49	63.3	56.42	53.51	80.58	53.56	31.71	70.39	73.38	61.83
AKAP5	14.3	24.65	40.95	20.01	22.19	50.49	12.49	12.56	19.74	36.53	19.03	37.46	35.67	14.27	14.51	15.57	22.48	38.05	21.82	16.93	33.27	24.78	31.92	66.09	14.68	42.81	9.97	9.08	16.08	38.05	19.03	35.12	31.64	23.67	35.08	14.27	24.97	52.75	20.25	37.36	29.69	7.13	21.82	31.61	63.42	25.27	24.46	61.83
AKAP6	9.53	27.24	23.58	15.59	12.52	50.49	21.4	8.56	9.75	15.98	30.92	21.4	35.67	14.27	10.98	31.13	23.06	19.03	51.2	20.47	19.96	13.49	16.45	27.04	17.12	9.51	8.81	10.38	9.14	38.05	28.54	14.05	16.59	18.94	19.77	22.83	17.84	28.54	12.43	24.91	23.75	14.27	15.95	36.88	19.03	11.05	28.54	28.54
AKAP7	12.41	22.05	54.6	23.24	23.32	46.1	19.62	17.69	21.88	20.55	38.05	30.32	35.67	42.81	17.26	48.43	41.51	38.05	25.18	11.02	25.21	47.04	35.79	39.05	11.42	14.27	20.37	20.32	62.12	19.03	28.54	16.68	24.34	20.56	33.16	14.27	8.92	47.56	23.94	35.28	42.89	21.4	21.82	47.42	25.37	20.98	4.08	23.78
AKAP8	67.83	70.05	57.08	77.08	79.45	50.49	60.64	63.93	84.9	73.06	73.72	83.83	64.21	57.08	56.49	64	68.03	57.08	78.9	62.98	72.48	45.47	63.85	57.08	61.15	99.88	61.27	58.37	76.94	57.08	34.88	65.86	76.99	83.05	73.66	39.95	57.08	58.81	76.41	83.02	65.98	35.67	75.54	52.69	31.71	60.69	40.77	71.35
AKAP8L	87.33	53.19	52.11	74.44	71.11	30.73	60.64	68.49	61.12	61.64	30.92	37.46	85.62	14.27	64.14	51.89	27.67	38.05	71.35	61.41	48.32	37.01	49.34	36.05	30.17	28.54	49.13	48.86	46.04	28.54	22.2	60.59	80.31	72.63	51.34	65.64	37.46	34.59	57.08	38.4	40.58	49.94	74.7	38.64	44.39	63.17	48.92	57.08
AKAP9	21.06	37.62	21.09	23.83	19.53	17.56	21.4	15.41	18.79	29.68	26.16	23.19	28.54	14.27	17.26	8.65	23.06	19.03	42.81	19.29	16.46	20.7	12.58	30.04	8.97	23.78	37.14	33.51	11.35	47.56	31.71	25.47	21.02	19.07	14.99	31.39	24.97	18.16	17.95	15.57	25.07	32.11	34.41	29.86	19.03	20.08	12.23	19.03
AKIP1	42.78	23.35	49.63	24.71	29.39	50.49	42.81	39.38	46.85	43.38	45.19	28.54	28.54	28.54	42.76	41.51	39.2	19.03	31.06	39.36	34.32	48.3	35.79	63.09	58.71	47.56	17.34	24.65	25.86	38.05	41.22	62.35	50.44	49.64	29.65	54.22	60.64	44.97	55.24	46.7	62.36	53.51	22.66	45.66	19.03	47.6	53	42.81
AKIRIN1	166.91	80.43	81.89	76.79	80.4	65.86	96.32	114.15	107.49	95.89	95.13	69.56	107.02	42.81	82.58	72.64	39.78	95.13	115.83	103.92	119.06	95.34	104.48	81.11	131.28	118.91	169.79	167.77	98.39	9.51	57.08	88.69	131.41	208.7	84.18	165.52	133.77	55.35	133.03	104.81	92.38	124.86	73.86	81.66	50.74	109.42	110.08	85.62
AKIRIN2	49.32	44.1	69.49	83.56	68.83	52.69	87.4	179.22	47.56	73.06	80.86	58.86	21.4	57.08	122.2	43.24	38.63	19.03	44.49	72.43	70.38	57.08	73.52	54.07	88.06	42.81	80.05	78.91	79.78	38.05	34.88	42.15	66.37	68.98	58.03	79.91	53.51	53.62	65.82	59.15	64.34	57.08	47.84	65.86	63.42	60.24	53	61.83
AKNA	24.83	90.8	142.69	26.18	29.01	63.66	69.56	52.51	49.47	111.87	16.65	41.02	42.81	114.15	56.88	57.08	112.42	19.03	120.87	27.55	212.2	58.96	189.61	42.06	56.26	209.28	17.34	23.13	56.45	47.56	34.88	66.74	34.29	24.21	231.5	54.22	60.64	40.65	62.14	167.08	65.33	103.45	23.5	67.61	82.44	85.05	126.38	80.86
AKNAD1	12.97	9.08	38.46	23.83	40.96	28.54	8.92	7.99	17.12	15.98	19.03	42.81	21.4	57.08	9.61	12.11	26.52	57.08	25.18	12.2	25.21	16.31	29.99	69.09	12.23	28.54	14.59	14.7	15.45	28.54	34.88	25.47	19.47	16.91	27.74	14.27	12.49	39.78	25.78	29.06	42.89	14.27	14.27	36.88	50.74	30.46	8.15	28.54
AKR1A1	127.56	124.53	94.3	140.63	130.46	41.71	98.1	121	176.46	196.34	95.13	83.83	57.08	42.81	115.33	160.85	75.53	19.03	151.09	257.83	140.07	91.26	86.1	66.09	219.34	199.77	165.88	194.8	114.47	19.03	63.42	106.25	113.49	110.64	92.15	128.42	174.8	39.78	140.85	106.89	71.26	189.07	113.31	73.76	57.08	161.76	154.92	99.88
AKR1B1	92.99	53.19	94.3	99.15	86.85	54.88	82.05	79.91	82.52	130.14	156.96	66	57.08	57.08	84.34	50.16	58.23	38.05	56.24	92.11	115.2	70.25	84.16	63.09	30.17	123.67	75.14	73.29	70.64	66.59	53.91	89.57	86.28	110.37	85.14	119.86	115.94	92.53	67.2	75.76	102.61	99.88	42.81	111.52	69.76	96.33	101.92	61.83
AKR1B15	16.4	35.02	48.39	38.54	36.22	54.88	21.4	11.42	26.87	25.11	26.16	57.08	28.54	57.08	14.12	55.35	40.36	76.1	27.7	25.19	24.51	50.8	41.6	45.06	15.49	14.27	20.66	24.43	21.44	57.08	72.93	46.54	25	21.64	41.77	19.98	17.84	66.59	34.06	46.7	68.62	64.21	29.38	70.25	63.42	22.79	24.46	28.54
AKR1C1	8.53	145.29	34.74	27.95	24.08	96.59	39.24	46.8	13.32	15.98	30.92	55.29	107.02	57.08	47.86	74.37	23.06	19.03	48.68	59.83	15.06	25.72	18.38	24.03	9.78	19.03	15.03	14.05	25.86	19.03	25.37	23.71	15.71	18.39	27.1	5.71	14.27	43.24	31.76	26.98	33.98	82.05	33.57	24.59	12.68	18.05	24.46	14.27
AKR1C2	7.87	76.54	26.06	13.24	17.45	30.73	35.67	19.41	10.94	11.42	19.03	41.02	78.48	14.27	20.2	44.97	28.25	19.03	41.97	37	14.71	17.25	15.48	36.05	11.42	9.51	10.69	8.22	17.34	47.56	34.88	27.22	11.95	11.36	24.87	17.12	16.05	35.46	16.11	12.45	25.73	64.21	14.27	25.47	12.68	11.05	16.31	42.81
AKR1C3	7.76	80.43	35.98	17.36	23.51	54.88	19.62	15.41	11.42	20.55	19.03	53.51	114.15	14.27	12.16	91.67	35.75	95.13	65.47	98.41	20.31	16.93	22.25	48.06	13.05	23.78	14.16	15.57	18.61	57.08	25.37	33.37	14.16	15.69	22	17.12	17.84	50.16	17.49	24.91	34.31	32.11	17.63	43.03	38.05	12.41	12.23	42.81
AKR1D1	13.19	14.27	44.67	19.12	23.89	39.51	17.84	11.42	18.79	22.83	14.27	26.75	7.13	42.81	14.71	19.03	32.86	76.1	21.82	16.93	16.81	24.46	30.96	30.04	12.23	19.03	19.22	17.51	15.45	9.51	38.05	31.61	17.26	16.77	29.97	8.56	14.27	50.16	18.87	25.94	44.21	10.7	20.98	40.39	50.74	21.66	28.54	33.29
AKR1E2	32.58	35.02	24.82	74.44	82.11	57.08	42.81	22.83	19.26	27.4	38.05	76.7	42.81	142.69	32.76	46.7	56.5	114.15	27.7	25.59	42.37	63.04	46.44	51.07	17.94	38.05	67.34	67.02	29.33	28.54	34.88	79.91	50.22	59.65	49.74	14.27	19.62	60.54	46.95	39.44	58.73	39.24	55.4	51.81	50.74	26.17	28.54	33.29
AKR7A3	19.06	29.84	43.43	28.83	31.86	63.66	33.89	19.41	30.44	38.81	42.81	62.43	14.27	14.27	15.89	39.78	91.67	76.1	34.41	25.19	37.82	38.57	37.73	42.06	9.78	33.29	12.43	9.51	27.12	104.64	60.25	32.49	33.63	28.27	43.05	5.71	16.05	76.1	37.28	55	59.39	28.54	21.82	52.69	82.44	35.19	40.77	33.29
AKR7L	16.62	16.86	42.19	28.83	35.08	48.3	19.62	13.13	25.68	36.53	28.54	32.11	7.13	14.27	16.67	39.78	35.75	19.03	38.61	22.83	19.61	27.28	31.92	33.04	14.68	28.54	14.59	13.84	17.34	19.03	44.39	28.98	25.88	22.59	36.03	14.27	3.57	69.18	29.46	30.1	45.53	10.7	21.82	48.3	38.05	25.27	24.46	28.54
AKT1	96.09	95.99	42.19	28.83	47.98	54.88	55.29	50.8	59.22	54.79	80.86	55.29	107.02	14.27	55.7	89.94	49.58	38.05	57.08	65.34	77.04	40.14	63.85	45.06	81.54	85.62	59.68	61.62	40.68	28.54	50.74	49.17	80.97	77.64	60.58	62.78	46.38	34.59	53.85	57.08	36.29	92.75	114.15	42.15	25.37	42.19	48.92	85.62
AKT1S1	58.96	36.32	49.63	53.55	46.84	70.25	49.94	67.92	37.1	73.06	45.19	53.51	71.35	85.62	63.35	24.21	70.34	19.03	30.22	47.24	43.77	53.63	50.31	87.12	72.57	38.05	38.15	46.92	55.5	47.56	34.88	61.47	46.68	37.87	51.66	68.49	71.35	33.73	86.54	80.95	61.37	60.64	42.81	56.2	38.05	65.2	40.77	66.59
AKT2	65.94	68.75	49.63	54.43	57.46	39.51	78.48	49.66	66.83	63.93	52.32	37.46	99.88	14.27	63.94	83.02	34.02	19.03	73.86	60.62	58.83	58.65	56.11	51.07	57.08	61.83	63.58	58.81	78.84	28.54	57.08	56.2	61.06	74.25	55.8	97.03	78.48	25.08	69.04	61.23	47.51	78.48	70.51	45.66	12.68	67.45	93.77	71.35
AKT3	189.3	19.46	44.67	182.12	131.41	39.51	130.21	172.37	16.17	68.49	42.81	39.24	14.27	28.54	135.14	48.43	33.44	38.05	33.57	108.64	65.83	62.72	92.87	72.1	90.51	66.59	18.21	14.92	87.35	28.54	41.22	81.66	51.55	69.93	82.27	54.22	39.24	49.29	116.46	100.66	60.38	49.94	15.11	42.15	19.03	69.94	73.38	66.59
AKTIP	42.12	24.65	37.22	37.07	39.63	46.1	23.19	17.12	30.92	20.55	30.92	46.38	35.67	28.54	17.26	32.86	21.33	19.03	26.86	25.19	31.51	27.28	34.83	36.05	59.52	38.05	31.65	32.21	15.77	19.03	38.05	31.61	39.16	31.92	44.64	17.12	32.11	52.75	29	33.21	45.53	28.54	40.29	39.51	38.05	22.11	24.46	23.78
ALAD	37.02	35.02	55.84	31.77	32.05	39.51	21.4	34.82	41.62	34.25	61.83	41.02	35.67	14.27	30.21	38.05	49.01	19.03	31.9	30.7	30.11	56.14	35.79	30.04	42.4	52.32	39.59	35.46	13.56	38.05	60.25	25.47	35.4	32.46	39.86	28.54	24.97	42.38	29.46	41.51	42.89	10.7	34.41	29.86	12.68	23.01	36.69	38.05
ALAS1	50.43	48	35.98	59.14	58.97	39.51	39.24	39.95	36.62	59.36	49.94	42.81	35.67	57.08	40.21	53.62	46.7	19.03	56.24	73.61	43.77	28.22	29.99	42.06	68.49	33.29	36.85	43.89	27.75	28.54	31.71	35.12	35.4	32.87	36.35	45.66	33.89	42.38	39.13	34.25	50.81	21.4	38.61	51.81	25.37	44.44	48.92	38.05
ALCAM	111.6	210.15	39.71	37.36	56.32	61.47	42.81	23.4	51.13	79.91	64.21	44.59	242.58	42.81	24.52	221.39	43.24	19.03	351.69	125.18	39.57	51.12	50.31	60.08	8.15	28.54	18.06	34.38	81.67	76.1	47.56	49.17	40.26	38.82	44.32	8.56	16.05	42.38	48.33	52.93	44.54	46.38	26.02	41.27	50.74	37.68	44.85	38.05
ALDH16A1	18.29	18.16	23.58	27.07	27.87	30.73	30.32	30.82	18.55	29.68	19.03	19.62	21.4	28.54	30.4	31.13	38.63	57.08	22.66	20.08	34.67	36.69	32.89	21.03	29.35	28.54	17.05	19.46	35.95	47.56	38.05	38.64	20.57	18.8	31.57	31.39	26.75	44.97	40.51	35.28	36.62	17.84	26.02	27.22	25.37	37.68	20.38	19.03
ALDH18A1	90.99	76.54	53.35	73.26	76.99	43.91	87.4	113.01	55.17	59.36	118.91	90.97	57.08	14.27	101.21	53.62	58.81	19.03	57.08	75.58	56.38	34.81	42.57	36.05	128.83	66.59	110.97	113.51	81.67	47.56	31.71	89.57	103.31	96.84	44.32	114.15	114.15	38.05	95.74	68.49	40.58	53.51	77.22	41.27	31.71	67.68	69.31	80.86
ALDH1A1	418.6	163.45	14.89	10.59	9.86	19.76	14.27	13.13	160.05	54.79	40.43	108.8	142.69	71.35	11.77	108.97	29.4	19.03	226.63	28.34	17.86	11.29	21.28	18.02	41.58	28.54	5.92	5.41	5.99	28.54	69.76	16.68	32.08	23.53	17.22	14.27	16.05	26.81	21.17	13.49	20.46	10.7	1.68	23.71	38.05	19.4	16.31	9.51
ALDH1A2	12.08	24.65	47.15	25.89	25.98	46.1	21.4	20.55	19.98	31.96	19.03	39.24	21.4	99.88	17.65	43.24	40.93	38.05	27.7	15.35	20.66	33.87	35.79	48.06	10.6	19.03	13.58	15.13	16.08	47.56	60.25	31.61	21.46	19.48	29.65	25.68	19.62	52.75	29	24.91	35.96	28.54	20.98	42.15	57.08	22.11	24.46	23.78
ALDH1A3	12.97	45.4	28.54	17.65	16.12	46.1	14.27	14.27	16.17	18.26	78.48	90.97	42.81	85.62	14.32	20.76	30.56	19.03	36.93	37.79	27.31	16.62	19.35	45.06	13.86	9.51	18.21	29.84	14.19	38.05	25.37	34.25	14.16	17.85	25.19	19.98	17.84	38.92	20.25	30.1	30.02	60.64	47.84	33.37	25.37	18.5	28.54	23.78
ALDH1B1	27.37	25.94	27.3	21.77	18.96	24.15	16.05	15.98	30.68	20.55	38.05	42.81	35.67	14.27	15.1	19.03	43.24	19.03	21.82	34.25	23.11	22.27	29.99	69.09	30.98	4.76	13.73	16	14.51	38.05	44.39	23.71	25	28	22.32	31.39	30.32	37.19	20.25	17.64	34.97	28.54	10.91	44.78	44.39	19.4	16.31	42.81
ALDH1L1	14.08	45.4	33.5	23.54	18.96	37.32	32.11	11.42	15.46	15.98	90.37	58.86	35.67	28.54	18.63	43.24	44.39	19.03	75.54	15.35	14.71	22.27	20.32	60.08	17.94	14.27	12.86	12.32	19.55	85.62	50.74	36	22.34	20.42	25.19	25.68	8.92	44.1	26.24	22.83	36.95	28.54	20.98	33.37	38.05	27.75	12.23	52.32
ALDH1L2	10.97	23.35	47.15	19.71	18.01	35.12	10.7	15.98	14.27	31.96	26.16	26.75	21.4	57.08	11.96	19.03	21.91	19.03	13.43	21.65	15.06	23.83	31.92	42.06	11.42	47.56	13	11.67	25.23	38.05	38.05	22.83	24.78	17.58	25.51	22.83	14.27	50.16	20.71	24.91	29.03	17.84	24.34	44.78	69.76	16.69	12.23	66.59
ALDH2	27.93	105.07	59.56	31.19	36.98	50.49	228.31	400.68	91.32	77.62	118.91	53.51	107.02	42.81	338.54	141.83	40.36	57.08	136.82	59.83	56.03	368.49	98.68	66.09	177.75	71.35	20.81	43.02	237.14	28.54	38.05	177.38	43.8	44.5	65.37	94.18	101.67	50.16	91.14	63.3	57.08	117.72	19.31	44.78	25.37	320.13	265	118.91
ALDH3A1	8.98	168.64	27.3	19.42	21.24	37.32	26.75	12.56	10.94	22.83	28.54	42.81	228.31	42.81	18.83	134.91	51.31	57.08	138.5	11.42	20.31	274.09	49.34	51.07	52.18	47.56	8.81	8.65	22.39	19.03	44.39	30.73	13.05	15.55	25.19	28.54	12.49	42.38	23.94	20.76	40.25	178.37	15.11	34.25	38.05	18.95	24.46	38.05
ALDH3A2	45.99	97.29	33.5	27.66	26.36	26.34	41.02	54.22	58.5	52.51	73.72	41.02	178.37	71.35	50.8	103.78	32.86	38.05	121.71	29.13	32.92	120.11	27.09	48.06	39.95	14.27	23.99	27.24	26.17	47.56	34.88	30.73	44.91	38.28	29.34	65.64	99.88	26.81	37.28	29.06	26.39	39.24	36.93	19.32	19.03	28.88	24.46	23.78
ALDH3B1	9.75	111.56	27.3	13.24	13.46	19.76	32.11	11.42	14.74	29.68	14.27	17.84	92.75	42.81	10	58.81	23.64	19.03	409.61	11.42	14.36	14.43	17.41	18.02	10.6	14.27	7.66	13.19	14.82	57.08	25.37	14.93	12.17	13.39	22.64	11.42	14.27	30.27	21.17	30.1	26.06	3.57	14.27	22.83	19.03	13.99	28.54	28.54
ALDH3B2	24.05	44.1	59.56	40.9	33.18	83.42	57.08	36.53	54.94	38.81	78.48	90.97	7.13	71.35	56.88	62.27	525.8	665.9	34.41	43.3	75.29	70.25	72.56	219.3	54.63	85.62	57.22	40.43	84.51	19.03	117.32	60.59	37.17	36.11	60.9	68.49	66	57.08	57.54	35.28	74.23	99.88	55.4	62.35	69.76	65.65	69.31	52.32
ALDH4A1	36.57	53.19	23.58	16.77	20.1	13.17	16.05	28.54	33.06	13.7	19.03	35.67	42.81	14.27	27.66	25.94	30.56	38.05	21.82	22.83	21.36	26.66	13.54	39.05	16.31	14.27	13.58	15.78	30.59	38.05	12.68	19.32	21.02	26.78	20.73	31.39	41.02	25.94	30.84	25.94	29.03	32.11	13.43	35.12	50.74	26.62	40.77	38.05
ALDH6A1	13.52	20.76	23.58	24.13	21.62	28.54	16.05	15.98	8.09	25.11	45.19	49.94	14.27	14.27	14.91	31.13	29.4	57.08	28.54	14.56	16.46	24.46	24.19	42.06	17.94	23.78	22.25	19.67	13.24	9.51	22.2	14.93	15.49	20.69	23.91	31.39	16.05	21.62	19.79	26.98	20.79	28.54	31.06	17.56	31.71	18.95	4.08	42.81
ALDH7A1	53.2	27.24	27.3	25.3	29.77	35.12	41.02	23.4	7.61	13.7	28.54	37.46	42.81	14.27	31.77	44.97	33.44	57.08	26.02	66.52	19.26	56.45	20.32	30.04	18.75	14.27	33.09	27.46	26.17	28.54	15.85	49.17	122.56	68.98	16.58	22.83	41.02	31.13	17.03	23.87	23.09	21.4	34.41	29.86	12.68	56.17	28.54	38.05
ALDH9A1	64.5	76.54	48.39	48.54	47.79	41.71	280.03	399.54	54.94	59.36	121.29	94.53	107.02	28.54	360.31	100.32	51.31	19.03	97.37	65.74	66.88	88.75	66.75	42.06	85.62	71.35	199.26	150.69	47.3	66.59	47.56	50.93	56.86	51.67	62.5	65.64	74.91	40.65	46.49	55	57.08	42.81	122.55	53.56	44.39	101.52	138.62	38.05
ALDOA	1225.77	662.87	157.58	233.6	262.63	138.3	608.23	400.68	824.05	963.46	827.62	185.5	713.46	156.96	442.89	498.13	330.93	171.23	443.19	777.43	427.2	260.61	202.19	213.29	853.71	428.08	226.72	300.52	734.43	66.59	133.18	185.28	942.21	573.47	213	773.39	702.76	64.86	653.62	366.33	230.29	570.77	653.03	275.73	38.05	487.3	534.08	228.31
ALDOB	12.63	18.16	44.67	15.59	19.53	28.54	16.05	7.42	19.98	22.83	30.92	24.97	28.54	57.08	14.12	36.32	41.51	19.03	20.98	17.71	21.71	25.4	28.05	39.05	13.86	23.78	11.27	10.16	9.78	28.54	44.39	25.47	17.92	21.1	30.93	19.98	8.92	44.1	24.86	19.72	34.31	21.4	17.63	36	31.71	19.63	32.62	23.78
ALDOC	15.41	14.27	26.06	22.65	34.13	50.49	19.62	17.69	47.33	57.08	19.03	32.11	7.13	28.54	25.5	22.48	77.26	57.08	20.14	27.55	35.72	32.3	41.6	60.08	21.2	23.78	11.85	14.27	35.63	57.08	69.76	35.12	30.53	22.72	39.22	17.12	17.84	50.16	41.89	33.21	36.62	32.11	56.24	49.17	50.74	25.27	28.54	28.54
ALG10	47.88	25.94	79.41	45.6	41.72	57.08	41.02	35.39	50.42	41.1	83.24	41.02	64.21	99.88	30.01	48.43	32.29	19.03	33.57	33.46	36.77	41.08	55.14	72.1	24.46	28.54	27.89	22.7	34.37	66.59	72.93	66.74	45.79	47.2	49.42	19.98	24.97	68.32	69.51	66.42	64.67	24.97	45.33	70.25	63.42	38.35	53	52.32
ALG10B	35.02	44.1	93.06	60.61	60.11	81.22	33.89	25.68	56.36	59.36	26.16	94.53	28.54	85.62	35.7	60.54	55.92	57.08	68.83	35.82	36.42	51.12	60.95	51.07	17.12	47.56	37.86	36.75	44.78	76.1	98.3	67.61	42.7	41.79	63.45	17.12	30.32	139.23	53.85	68.49	97	21.4	50.36	97.47	88.79	46.25	44.85	42.81
ALG12	41.45	42.81	62.04	37.07	42.29	57.08	66	69.06	52.56	38.81	49.94	57.08	28.54	57.08	64.33	44.97	102.05	76.1	59.6	40.15	50.77	56.14	56.11	63.09	33.43	80.86	36.85	38.48	50.77	76.1	76.1	47.42	47.56	42.06	60.27	59.93	51.73	44.97	48.33	52.93	53.12	74.91	67.99	54.44	88.79	55.95	57.08	42.81
ALG13	55.97	59.67	44.67	62.67	49.68	41.71	44.59	30.25	43.05	47.94	19.03	53.51	35.67	57.08	33.54	62.27	25.94	38.05	57.92	43.69	54.63	38.57	63.85	42.06	38.32	38.05	48.26	44.54	105.96	47.56	38.05	42.15	49.78	39.09	62.5	37.1	32.11	25.08	57.08	44.62	49.49	39.24	62.95	43.03	19.03	39.48	40.77	38.05
ALG1L	29.15	50.59	58.32	51.78	54.23	61.47	23.19	27.4	45.66	61.64	30.92	55.29	14.27	14.27	22.75	50.16	40.93	19.03	57.08	32.28	27.66	53.94	46.44	33.04	16.31	52.32	33.38	36.97	37.53	95.13	98.3	66.74	44.69	41.25	51.34	39.95	21.4	96.86	41.89	59.15	99.64	10.7	37.77	100.1	63.42	30	24.46	85.62
ALG1L2	21.83	57.08	91.82	53.25	60.87	92.2	30.32	21.69	40.19	41.1	26.16	73.13	28.54	114.15	20.01	48.43	48.43	38.05	38.61	22.83	39.22	35.44	48.37	24.03	17.12	66.59	24.28	22.48	30.27	95.13	85.62	53.56	32.52	35.03	52.29	25.68	21.4	113.29	46.95	63.3	92.05	21.4	50.36	109.76	107.81	33.39	28.54	71.35
ALG2	30.37	58.37	38.46	56.49	38.11	37.32	57.08	51.94	51.84	43.38	45.19	51.73	7.13	28.54	49.62	36.32	45.55	57.08	42.81	49.6	40.97	40.14	56.11	27.04	44.03	47.56	32.95	35.02	34.37	57.08	34.88	36	44.69	41.39	46.24	37.1	33.89	48.43	32.68	40.47	37.61	57.08	34.41	39.51	69.76	37.22	36.69	28.54
ALG3	37.68	31.13	39.71	47.37	56.32	41.71	58.86	46.8	72.3	47.94	35.67	33.89	71.35	28.54	38.05	38.05	43.82	19.03	30.22	42.51	33.97	56.76	43.53	39.05	59.52	57.08	77.45	77.18	51.09	66.59	41.22	34.25	38.05	38.82	33.8	48.52	42.81	44.97	50.63	38.4	50.48	42.81	60.43	45.66	63.42	46.02	44.85	33.29
ALG5	41.78	45.4	27.3	29.72	36.22	28.54	55.29	36.53	40.19	38.81	59.46	51.73	71.35	14.27	43.35	53.62	47.28	57.08	32.74	51.17	48.67	30.42	29.02	63.09	57.08	47.56	31.36	34.16	40.99	9.51	31.71	31.61	44.91	39.22	47.19	37.1	46.38	24.21	29.46	39.44	29.03	64.21	30.22	39.51	38.05	31.36	28.54	33.29
ALG6	10.97	22.05	39.71	22.07	24.08	59.27	17.84	11.99	20.21	15.98	16.65	33.89	14.27	14.27	13.34	32.86	28.83	57.08	31.9	16.14	22.41	24.46	27.09	9.01	13.86	14.27	18.06	19.24	20.18	85.62	44.39	35.12	23.45	17.31	24.23	11.42	17.84	65.73	31.3	31.13	36.62	10.7	14.27	47.42	12.68	19.85	36.69	38.05
ALG8	28.04	12.97	13.65	16.18	14.79	13.17	16.05	16.55	20.93	6.85	33.29	19.62	7.13	28.54	11.96	25.94	9.8	19.03	12.59	18.5	17.86	12.23	10.64	24.03	37.51	38.05	21.1	22.92	16.08	19.03	15.85	21.95	18.58	28.67	17.54	31.39	28.54	5.19	21.17	17.64	24.08	14.27	20.14	13.17	12.68	17.6	12.23	19.03
ALG9	36.35	53.19	43.43	45.9	51.58	35.12	57.08	21.12	29.01	34.25	52.32	53.51	21.4	28.54	26.28	50.16	42.09	19.03	30.22	40.15	42.02	33.87	56.11	36.05	26.09	61.83	53.61	51.46	40.36	38.05	41.22	63.22	55.75	50.45	46.87	28.54	32.11	47.56	29.92	51.89	56.09	46.38	70.51	49.17	31.71	34.97	65.23	42.81
ALKAL2	10.31	14.27	19.85	12.95	14.03	28.54	69.56	39.38	9.99	15.98	30.92	35.67	7.13	28.54	45.11	10.38	36.32	38.05	14.27	7.87	15.06	31.67	27.09	42.06	17.12	9.51	26.3	20.11	24.91	28.54	12.68	25.47	16.81	13.8	21.68	14.27	14.27	37.19	18.41	20.76	26.39	24.97	12.59	24.59	63.42	16.24	12.23	42.81
ALKBH2	44.55	24.65	35.98	37.36	39.82	52.69	67.78	58.79	49.47	36.53	30.92	24.97	35.67	28.54	64.33	25.94	34.59	19.03	33.57	41.73	31.51	50.18	34.83	33.04	62.78	23.78	57.22	53.19	66.54	47.56	22.2	63.22	45.57	48.15	32.21	45.66	62.43	42.38	65.36	43.59	41.57	35.67	71.35	47.42	38.05	38.58	40.77	28.54
ALKBH3	32.36	37.62	38.46	34.13	30.91	41.71	28.54	33.1	39.72	45.66	35.67	44.59	28.54	42.81	35.5	32.86	42.66	76.1	41.13	38.18	30.11	27.91	36.76	39.05	30.17	23.78	29.48	30.27	24.28	28.54	47.56	42.15	34.73	34.35	44.96	39.95	21.4	60.54	37.28	40.47	41.9	32.11	6.71	45.66	50.74	38.13	40.77	38.05
ALKBH4	17.95	15.57	38.46	30.6	26.17	54.88	30.32	17.69	22.36	22.83	26.16	30.32	42.81	99.88	23.93	25.94	67.45	38.05	27.7	22.04	33.97	27.91	39.66	42.06	15.49	33.29	26.44	19.24	24.6	47.56	69.76	34.25	28.98	26.64	35.08	22.83	32.11	64	31.76	41.51	57.41	35.67	23.5	56.2	44.39	25.49	28.54	28.54
ALKBH5	103.29	129.72	62.04	86.5	74.71	59.27	80.26	68.49	94.65	89.04	68.97	64.21	142.69	71.35	91.99	100.32	91.67	19.03	146.05	172.02	87.54	77.78	70.62	63.09	88.88	42.81	44.79	45.62	74.74	19.03	34.88	48.3	104.2	91.57	74.61	91.32	62.43	44.1	65.36	66.42	46.52	67.78	48.68	50.05	57.08	76.93	97.85	42.81
ALKBH6	29.81	20.76	24.82	27.66	28.82	30.73	23.19	29.11	35.44	22.83	28.54	44.59	7.13	14.27	26.68	20.76	49.01	38.05	19.31	24.01	28.71	28.85	20.32	42.06	22.02	38.05	18.5	19.89	19.87	19.03	15.85	29.86	24.11	21.51	38.26	14.27	33.89	30.27	27.62	30.1	31.34	35.67	15.95	35.12	6.34	25.49	36.69	47.56
ALKBH7	72.37	42.81	48.39	41.19	38.68	37.32	39.24	60.5	42.09	43.38	97.51	41.02	57.08	14.27	57.86	65.73	52.46	57.08	50.36	66.13	47.97	52.69	41.6	57.08	65.23	38.05	37.28	40	29.01	57.08	50.74	29.86	54.64	55.86	41.45	71.35	37.46	25.94	61.68	33.21	36.95	46.38	57.92	36.88	44.39	51.66	32.62	47.56
ALKBH8	17.51	11.67	42.19	19.71	24.65	24.15	23.19	13.13	16.89	6.85	28.54	28.54	14.27	14.27	15.5	22.48	34.59	38.05	19.31	20.08	24.51	16.31	34.83	39.05	19.57	28.54	25.72	24.65	17.03	38.05	22.2	28.98	23.45	24.08	32.52	22.83	26.75	32.86	21.63	41.51	36.29	21.4	29.38	36.88	44.39	24.14	24.46	19.03
ALMS1	55.19	58.37	50.87	80.91	93.11	39.51	69.56	50.23	83.71	66.21	42.81	35.67	64.21	85.62	50.8	77.83	34.02	57.08	105.76	49.99	45.17	57.7	46.44	57.08	33.43	33.29	71.82	59.24	56.76	47.56	44.39	52.69	55.97	71.01	52.61	19.98	32.11	76.1	48.79	45.66	53.45	49.94	25.18	65.86	50.74	37	20.38	42.81
ALOX12B	12.63	12.97	18.61	17.65	15.55	21.95	14.27	12.56	24.73	11.42	19.03	23.19	7.13	28.54	12.36	12.11	35.75	38.05	20.98	10.63	22.76	18.82	23.22	42.06	20.38	14.27	8.09	6.49	19.87	19.03	25.37	18.44	16.37	15.15	15.94	202.62	126.64	31.13	17.03	19.72	27.71	10.7	8.39	21.95	44.39	15.57	4.08	23.78
ALOX15	15.63	317.81	49.63	30.01	33.75	59.27	26.75	18.26	24.02	34.25	52.32	53.51	542.23	71.35	19.22	359.76	45.55	19.03	679.05	33.85	28.01	29.48	34.83	39.05	19.57	57.08	16.33	13.4	21.13	28.54	44.39	34.25	37.17	33.54	43.68	17.12	23.19	71.78	25.78	43.59	49.49	28.54	20.14	58.83	31.71	26.85	28.54	57.08
ALOX5	15.96	25.94	67	17.65	21.62	54.88	44.59	49.09	19.74	114.15	26.16	41.02	14.27	14.27	32.17	27.67	56.5	19.03	11.75	91.32	80.54	32.62	58.04	30.04	35.06	38.05	9.83	18.38	57.08	57.08	25.37	68.49	18.14	16.1	78.12	54.22	92.75	23.35	41.43	77.83	59.06	67.78	19.31	63.22	25.37	29.1	61.15	33.29
ALOX5AP	28.48	24.65	47.15	9.41	9.1	65.86	41.02	41.67	19.74	50.23	19.03	17.84	21.4	14.27	49.82	19.03	65.73	38.05	9.23	11.81	63.73	19.44	47.4	48.06	17.12	85.62	7.22	28.32	29.01	38.05	28.54	38.64	24.78	16.23	65.37	28.54	41.02	21.62	34.06	55	33.65	28.54	13.43	35.12	19.03	44.89	36.69	28.54
ALPI	11.19	20.76	34.74	19.71	26.74	32.93	7.13	11.99	21.4	25.11	33.29	30.32	21.4	28.54	10.98	24.21	47.28	114.15	11.75	11.42	19.61	25.72	20.32	36.05	8.97	14.27	10.26	11.89	10.09	57.08	38.05	28.1	14.38	14.2	22.32	19.98	12.49	46.7	23.01	25.94	35.3	21.4	20.14	40.39	31.71	15.79	8.15	28.54
ALPK1	6.1	24.65	27.3	10	10.81	17.56	55.29	22.26	28.54	29.68	16.65	24.97	14.27	28.54	20.59	43.24	36.32	19.03	12.59	10.63	23.46	22.27	23.22	36.05	17.12	14.27	21.67	18.38	23.34	9.51	19.03	24.59	11.5	10.69	20.73	17.12	23.19	25.08	13.81	22.83	24.74	14.27	21.82	35.12	31.71	21.66	16.31	23.78
ALPK3	11.86	27.24	38.46	32.66	31.48	48.3	21.4	14.84	18.55	22.83	14.27	30.32	14.27	71.35	12.75	29.4	43.24	19.03	20.14	13.38	23.46	22.89	20.32	42.06	13.86	14.27	13.58	10.16	20.81	76.1	50.74	25.47	18.58	17.85	26.47	17.12	17.84	61.4	27.16	32.17	32	17.84	13.43	24.59	25.37	21.43	32.62	47.56
ALPL	17.18	24.65	43.43	21.77	20.48	37.32	19.62	17.12	17.6	13.7	28.54	62.43	35.67	14.27	15.69	36.32	44.39	19.03	26.86	192.09	32.22	21.01	32.89	42.06	17.12	47.56	28.32	46.92	24.6	28.54	57.08	28.1	25.66	19.61	35.39	17.12	8.92	27.67	23.01	31.13	33.65	46.38	28.54	24.59	44.39	22.56	12.23	61.83
ALS2	52.2	22.05	34.74	30.3	37.17	39.51	48.16	44.52	35.44	34.25	23.78	21.4	7.13	28.54	36.29	31.13	36.9	57.08	26.86	42.12	22.76	22.58	33.86	39.05	20.38	28.54	29.48	27.03	13.24	57.08	28.54	33.37	40.71	33.27	26.78	25.68	21.4	47.56	34.06	37.36	30.68	17.84	31.9	32.49	31.71	30.23	12.23	38.05
ALS2CL	24.38	85.62	42.19	29.13	33.37	35.12	28.54	49.66	33.06	25.11	66.59	64.21	71.35	42.81	43.94	77.83	38.05	19.03	72.19	25.19	31.51	23.52	28.05	39.05	17.94	28.54	19.22	31.35	46.36	38.05	22.2	28.1	21.68	18.53	44.32	14.27	24.97	55.35	24.4	30.1	39.92	64.21	22.66	36.88	57.08	20.3	36.69	47.56
ALX3	13.41	16.86	45.91	51.19	54.04	59.27	28.54	16.55	25.45	31.96	42.81	48.16	7.13	57.08	15.1	29.4	54.77	38.05	26.02	23.62	30.81	25.72	36.76	63.09	21.2	14.27	20.09	18.16	25.23	66.59	41.22	28.1	20.13	19.88	35.08	17.12	12.49	41.51	23.48	36.32	42.56	17.84	20.98	50.93	76.1	21.21	8.15	42.81
ALYREF	138.31	77.83	59.56	120.92	128.19	94.4	105.24	92.46	184.07	111.87	61.83	82.05	71.35	57.08	124.35	69.18	158.55	95.13	82.26	139.74	101.2	186.28	74.49	87.12	142.69	66.59	99.7	84.32	166.19	47.56	85.62	104.49	106.41	152.43	74.3	65.64	140.91	68.32	138.09	92.36	97.99	85.62	169.55	93.96	38.05	112.35	57.08	52.32
AMBN	11.53	22.05	32.26	12.65	19.15	37.32	12.49	9.7	15.22	18.26	26.16	26.75	7.13	28.54	15.69	24.21	27.67	19.03	17.63	12.6	22.41	25.72	32.89	42.06	9.78	14.27	8.96	8.43	16.4	38.05	34.88	23.71	21.9	19.48	24.23	8.56	14.27	59.67	20.25	37.36	33.98	17.84	15.95	39.51	31.71	16.69	16.31	42.81
AMBRA1	33.14	32.43	26.06	24.71	27.69	39.51	57.08	49.66	41.86	34.25	23.78	48.16	21.4	14.27	55.12	39.78	47.28	57.08	27.7	31.1	38.87	43.91	43.53	24.03	28.54	42.81	31.5	34.59	24.28	28.54	44.39	41.27	35.18	32.6	45.92	42.81	23.19	38.05	47.41	30.1	39.59	39.24	28.54	35.12	25.37	40.83	24.46	66.59
AMD1	55.41	58.37	75.69	76.2	85.52	79.03	55.29	63.93	65.88	68.49	85.62	71.35	49.94	85.62	56.68	57.08	54.19	38.05	64.63	80.3	59.53	80.91	57.08	36.05	128.02	57.08	130.34	129.07	67.17	104.64	85.62	57.96	78.09	63.84	62.5	54.22	66	83.89	69.97	71.61	89.08	71.35	109.96	89.57	88.79	58.66	57.08	95.13
AMDHD2	37.13	45.4	59.56	39.72	38.87	26.34	42.81	31.39	33.53	38.81	38.05	21.4	21.4	57.08	35.31	44.97	36.32	19.03	31.06	42.12	36.77	30.73	49.34	33.04	25.28	38.05	26.73	26.38	33.74	47.56	60.25	27.22	41.15	33	40.5	11.42	23.19	32	26.7	35.28	37.94	28.54	31.06	39.51	19.03	32.71	28.54	19.03
AMER2	12.52	20.76	31.02	54.13	32.24	19.76	10.7	11.99	8.8	13.7	16.65	24.97	21.4	14.27	9.41	25.94	29.98	19.03	22.66	16.53	18.56	19.13	35.79	57.08	8.97	14.27	20.09	13.84	15.14	19.03	57.08	16.68	19.03	19.75	26.15	11.42	14.27	44.1	17.03	23.87	31.01	3.57	15.95	25.47	38.05	15.57	32.62	38.05
AMFR	103.07	76.54	79.41	61.2	59.16	41.71	28.54	30.82	70.63	82.19	97.51	67.78	121.29	42.81	27.66	43.24	94.55	57.08	65.47	53.14	94.89	37.63	72.56	66.09	84.8	76.1	44.94	44.1	41.63	28.54	44.39	58.83	53.09	51.4	84.5	68.49	80.26	43.24	55.24	72.64	50.48	60.64	38.61	48.3	25.37	43.77	40.77	80.86
AMH	25.27	41.51	81.89	58.25	66.56	96.59	33.89	31.39	51.61	50.23	49.94	55.29	28.54	57.08	33.15	64	100.32	57.08	49.52	41.73	36.07	45.16	54.17	57.08	30.17	57.08	26.44	30.48	32.8	76.1	120.5	66.74	57.08	66.68	69.19	54.22	32.11	92.53	37.28	53.96	75.55	39.24	41.13	72	101.47	38.35	81.54	28.54
AMHR2	13.63	29.84	55.84	26.77	33.18	57.08	37.46	9.13	18.79	34.25	19.03	55.29	7.13	14.27	13.34	25.94	65.73	38.05	24.34	20.08	32.92	26.03	26.12	63.09	17.94	14.27	15.32	13.19	18.92	76.1	57.08	42.15	22.79	20.69	35.71	14.27	17.84	54.48	21.63	30.1	52.46	14.27	29.38	62.35	31.71	23.01	16.31	38.05
AMIGO1	16.62	28.54	31.02	23.54	25.6	52.69	10.7	9.13	19.74	29.68	26.16	35.67	57.08	42.81	12.75	32.86	34.59	38.05	40.29	25.59	22.76	21.64	29.99	36.05	13.86	19.03	27.45	24.65	15.45	28.54	31.71	36.88	20.35	20.56	38.26	11.42	12.49	54.48	22.09	30.1	39.59	28.54	22.66	46.54	19.03	23.69	28.54	19.03
AMIGO2	10.75	25.94	55.84	15.59	17.82	35.12	30.32	14.27	15.46	18.26	21.4	23.19	21.4	57.08	14.71	29.4	50.74	19.03	15.11	19.68	45.87	21.01	46.44	60.08	10.6	33.29	31.36	37.19	14.82	28.54	22.2	34.25	52.65	69.66	40.81	25.68	8.92	50.16	20.71	37.36	31.67	10.7	28.54	42.15	19.03	17.82	32.62	57.08
AMIGO3	18.73	27.24	26.06	34.42	35.46	50.49	23.19	11.42	20.93	29.68	35.67	41.02	28.54	99.88	15.5	38.05	50.16	19.03	28.54	23.22	24.86	23.21	45.47	30.04	17.94	14.27	20.37	20.54	16.08	38.05	57.08	26.34	25.88	23.94	41.77	11.42	26.75	45.83	25.32	29.06	45.53	35.67	26.86	41.27	44.39	23.01	32.62	33.29
AMMECR1	14.41	25.94	22.33	23.83	18.01	13.17	16.05	18.84	15.7	29.68	19.03	41.02	14.27	28.54	19.61	27.67	21.91	38.05	25.18	21.26	33.27	48.61	31.92	57.08	30.98	28.54	20.81	20.97	35	38.05	22.2	27.22	21.68	16.23	22.96	39.95	32.11	25.08	30.38	18.68	31.34	32.11	15.95	24.59	25.37	23.24	12.23	23.78
AMMECR1L	74.14	55.78	43.43	48.25	52.53	63.66	42.81	47.37	66.11	38.81	47.56	46.38	42.81	57.08	46.68	25.94	32.29	19.03	34.41	38.58	38.17	45.79	36.76	48.06	37.51	47.56	61.27	59.46	43.83	28.54	34.88	54.44	48.89	48.69	49.42	39.95	32.11	67.45	58.46	42.55	47.84	35.67	55.4	47.42	19.03	45.8	28.54	38.05
AMN1	19.4	18.16	33.5	14.42	14.41	28.54	17.84	11.99	30.92	27.4	30.92	17.84	21.4	14.27	18.44	24.21	28.25	76.1	17.63	17.71	26.96	20.07	21.28	27.04	19.57	47.56	21.67	20.76	24.91	9.51	22.2	20.2	22.12	18.8	32.21	11.42	37.46	25.94	21.17	22.83	30.02	17.84	19.31	19.32	31.71	19.85	36.69	4.76
AMOT	16.07	44.1	28.54	24.71	25.41	21.95	24.97	20.55	107.02	47.94	54.7	41.02	57.08	28.54	18.24	27.67	29.4	19.03	51.2	29.52	20.66	14.11	17.41	51.07	23.65	9.51	54.76	72.21	16.71	19.03	44.39	23.71	46.02	63.97	23.28	22.83	32.11	41.51	16.57	30.1	38.6	14.27	44.49	45.66	38.05	17.82	36.69	23.78
AMOTL1	27.37	22.05	27.3	98.56	95	39.51	115.94	142.69	21.64	20.55	35.67	37.46	57.08	28.54	154.95	27.67	23.64	19.03	19.31	63.77	17.16	149.28	37.73	39.05	26.91	38.05	42.77	38.92	68.11	28.54	41.22	111.52	63.71	62.35	26.15	42.81	76.7	21.62	40.51	22.83	25.4	28.54	94.01	30.73	25.37	101.97	65.23	57.08
AMOTL2	64.72	41.51	58.32	42.66	40.39	68.05	30.32	21.69	40.67	38.81	45.19	51.73	42.81	14.27	21.18	31.13	42.66	76.1	54.56	31.49	22.76	27.91	46.44	45.06	19.57	33.29	48.84	68.97	26.8	57.08	60.25	49.17	94.69	62.49	39.22	31.39	39.24	78.7	30.38	28.02	44.21	10.7	86.45	38.64	44.39	18.27	32.62	57.08
AMPD2	105.62	55.78	86.86	91.5	95.95	125.13	69.56	65.64	66.83	68.49	45.19	73.13	35.67	71.35	47.07	62.27	121.07	114.15	58.76	55.11	69.68	47.67	70.62	96.13	148.4	71.35	111.55	112.86	75.37	85.62	120.5	88.69	129.64	101.98	86.41	59.93	89.18	141.83	110.47	84.06	123.06	82.05	83.94	88.69	114.15	67.45	81.54	90.37
AMPD3	14.08	24.65	53.35	30.6	18.01	35.12	44.59	28.54	19.98	38.81	38.05	42.81	21.4	14.27	22.95	27.67	33.44	19.03	43.65	17.71	31.87	74.64	35.79	45.06	18.75	23.78	12.57	14.27	39.1	9.51	31.71	59.71	25.66	16.91	35.39	17.12	17.84	44.97	42.35	44.62	52.46	17.84	17.63	50.93	12.68	41.96	36.69	42.81
AMT	16.18	33.73	34.74	17.36	18.96	15.37	19.62	15.41	6.66	11.42	23.78	24.97	14.27	71.35	9.41	22.48	32.29	19.03	31.9	14.17	20.31	15.05	24.19	33.04	17.12	23.78	9.1	9.95	15.45	47.56	41.22	25.47	15.71	11.36	25.83	14.27	14.27	30.27	13.35	16.6	25.4	17.84	18.47	23.71	38.05	17.37	20.38	28.54
AMY1A	28.37	177.72	160.06	97.68	102.02	133.91	83.83	89.04	92.51	98.17	27734.7	146.26	114.15	185.5	83.75	155.66	95.13	38.05	198.09	51.96	67.23	77.46	98.68	72.1	44.85	90.37	57.65	66.37	108.16	85.62	149.03	79.91	70.35	66.95	109.37	105.59	39.24	131.45	61.68	99.63	115.14	67.78	104.92	110.64	164.89	34.07	65.23	71.35
AMY2B	10.09	18.16	22.33	17.36	11.76	10.98	28.54	29.68	16.17	25.11	45.19	33.89	42.81	14.27	29.03	36.32	19.03	57.08	39.45	11.42	19.61	22.27	24.19	27.04	11.42	14.27	22.11	22.48	19.24	28.54	28.54	13.17	20.13	15.15	25.83	5.71	10.7	29.4	20.71	20.76	20.46	24.97	21.82	24.59	25.37	15.79	4.08	28.54
AMZ1	15.85	41.51	52.11	41.78	47.6	100.98	39.24	11.99	38.53	29.68	28.54	73.13	21.4	114.15	18.83	55.35	65.73	19.03	25.18	24.01	27.31	36.69	46.44	63.09	11.42	33.29	26.3	28.11	22.39	85.62	117.32	59.71	31.64	32.87	51.98	45.66	14.27	102.05	46.03	48.77	77.2	32.11	45.33	50.05	82.44	32.71	36.69	61.83
AMZ2	94.87	101.18	105.47	99.44	92.73	74.64	121.29	96.46	78.96	93.61	78.48	82.05	71.35	42.81	84.14	74.37	153.36	38.05	99.05	91.72	100.85	80.6	89.97	63.09	56.26	118.91	57.8	53.62	138.12	104.64	91.96	72	93.8	89.13	101.08	111.3	82.05	87.35	96.2	91.32	82.15	74.91	88.13	78.15	82.44	81.22	73.38	118.91
ANAPC1	56.3	24.65	65.76	43.25	51.77	59.27	24.97	20.55	58.98	38.81	28.54	39.24	14.27	57.08	30.01	46.7	25.94	57.08	31.06	43.69	40.97	35.12	41.6	57.08	46.48	38.05	41.62	43.02	36.58	76.1	41.22	59.71	37.83	46.53	43.68	45.66	49.94	74.37	49.71	46.7	58.4	32.11	36.09	79.91	50.74	33.16	16.31	47.56
ANAPC10	31.48	27.24	35.98	23.83	22.57	43.91	41.02	41.1	34.72	29.68	42.81	35.67	7.13	28.54	35.89	22.48	38.63	38.05	33.57	39.36	31.51	34.81	32.89	36.05	26.91	38.05	17.34	19.67	34.37	19.03	44.39	36	29.87	28.67	34.44	34.25	24.97	31.13	27.62	29.06	29.36	35.67	23.5	23.71	57.08	32.71	12.23	109.4
ANAPC11	70.38	67.45	34.74	60.02	74.33	48.3	74.91	56.51	81.33	63.93	66.59	62.43	78.48	14.27	88.85	65.73	68.03	19.03	45.33	72.82	58.83	86.56	46.44	30.04	86.43	57.08	45.08	52.32	87.35	47.56	66.59	64.1	67.25	76.15	44.64	71.35	76.7	32.86	75.49	65.38	67.3	64.21	120.03	57.08	25.37	67.23	36.69	57.08
ANAPC13	53.2	49.29	54.6	94.74	81.54	43.91	32.11	55.94	73.96	57.08	78.48	60.64	78.48	28.54	46.49	51.89	46.12	57.08	74.7	53.53	52.87	49.55	50.31	42.06	47.29	42.81	68.2	63.56	46.04	47.56	66.59	41.27	77.87	84.53	51.66	57.08	51.73	46.7	47.87	51.89	57.74	71.35	67.99	45.66	31.71	52.11	40.77	42.81
ANAPC15	54.08	45.4	44.67	52.37	40.96	39.51	53.51	49.66	44.47	50.23	52.32	41.02	28.54	71.35	44.72	48.43	57.08	38.05	51.2	49.99	48.67	40.46	32.89	81.11	53	42.81	36.56	36.75	33.11	47.56	22.2	47.42	31.41	41.93	44	42.81	37.46	28.54	39.59	44.62	54.11	39.24	36.93	52.69	19.03	43.32	40.77	28.54
ANAPC16	47.43	86.91	79.41	77.38	69.78	37.32	103.45	134.7	80.38	66.21	140.31	80.26	99.88	57.08	118.08	81.29	49.58	57.08	116.67	85.42	84.39	43.59	77.39	36.05	109.26	76.1	91.32	90.16	134.97	47.56	41.22	60.59	70.13	67.9	112.88	114.15	99.88	38.92	74.57	74.72	58.73	67.78	73.86	44.78	19.03	69.26	81.54	47.56
ANAPC2	38.68	44.1	47.15	39.42	36.03	13.17	55.29	29.68	54.94	47.94	45.19	39.24	57.08	14.27	41.19	43.24	31.13	19.03	53.72	39.36	40.27	44.22	45.47	42.06	34.25	33.29	27.89	30.7	27.12	38.05	34.88	32.49	37.83	39.76	37.95	14.27	21.4	28.54	28.08	34.25	40.25	49.94	32.74	30.73	6.34	31.36	53	42.81
ANAPC4	28.37	25.94	23.58	20.01	19.53	2.2	33.89	36.53	25.68	29.68	35.67	23.19	71.35	42.81	28.44	20.76	14.41	19.03	32.74	36.61	36.07	19.76	30.96	36.05	28.54	47.56	24.13	27.24	42.89	19.03	3.17	20.2	33.41	26.24	32.21	48.52	28.54	15.57	29.46	34.25	17.16	21.4	18.47	21.07	6.34	34.52	24.46	33.29
ANAPC5	78.36	76.54	70.73	95.62	103.35	63.66	126.64	222.6	93.23	43.38	107.02	66	42.81	57.08	151.42	65.73	49.58	19.03	91.49	94.08	98.4	120.11	97.71	45.06	103.55	99.88	87.57	88.43	109.11	76.1	34.88	107.13	81.85	77.37	89.6	162.67	173.01	38.05	154.2	86.13	69.61	149.83	98.21	63.22	57.08	127.01	97.85	95.13
ANAPC7	86.23	68.75	50.87	79.14	89.88	70.25	155.18	180.36	124.38	70.78	61.83	53.51	121.29	57.08	157.5	76.1	55.92	38.05	61.27	99.2	82.64	144.57	85.13	69.09	132.91	95.13	106.5	100.32	104.69	57.08	34.88	133.47	90.7	112.53	75.89	136.98	133.77	51.89	143.15	79.91	69.94	78.48	120.03	64.98	19.03	109.64	81.54	42.81
ANG	123.91	38.92	43.43	22.65	26.55	48.3	17.84	15.98	15.7	41.1	35.67	58.86	28.54	28.54	18.63	31.13	70.34	38.05	46.17	15.75	28.01	28.22	39.66	63.09	29.35	19.03	15.32	16.86	23.34	38.05	47.56	21.95	25.44	20.15	37.31	8.56	21.4	52.75	29.46	40.47	34.31	39.24	22.66	43.91	69.76	17.37	24.46	38.05
ANGEL1	37.57	24.65	37.22	27.95	32.81	35.12	28.54	21.12	20.21	27.4	28.54	53.51	14.27	42.81	25.69	29.4	46.7	38.05	19.31	34.64	36.42	33.24	39.66	42.06	57.08	19.03	22.54	30.7	18.29	19.03	34.88	36	35.18	38.28	45.92	37.1	19.62	43.24	38.67	30.1	41.9	35.67	59.6	36.88	19.03	25.72	12.23	33.29
ANGEL2	20.95	22.05	31.02	25.01	29.2	32.93	35.67	29.11	19.5	31.96	19.03	10.7	7.13	28.54	45.11	27.67	22.48	38.05	23.5	24.8	23.81	30.11	31.92	27.04	25.28	28.54	29.91	26.81	28.38	28.54	34.88	25.47	23.23	25.43	29.65	25.68	17.84	32.86	28.54	32.17	40.58	14.27	26.86	31.61	25.37	30.68	20.38	47.56
ANGPT2	13.08	19.46	48.39	32.07	42.67	61.47	12.49	40.52	11.18	20.55	23.78	23.19	14.27	14.27	45.9	20.76	27.67	19.03	19.31	24.41	21.01	16.31	24.19	24.03	8.97	23.78	11.85	11.03	46.36	38.05	47.56	50.05	13.94	22.18	29.97	8.56	12.49	54.48	25.32	33.21	34.31	17.84	19.31	38.64	38.05	32.94	28.54	38.05
ANGPT4	10.86	18.16	33.5	17.95	18.2	35.12	19.62	16.55	23.78	15.98	19.03	37.46	14.27	42.81	13.14	25.94	36.32	19.03	14.27	16.14	19.26	23.83	28.05	75.1	16.31	4.76	13.29	14.92	16.71	28.54	53.91	30.73	15.26	13.66	23.28	5.71	12.49	64.86	15.65	26.98	35.96	14.27	15.11	38.64	25.37	23.01	44.85	19.03
ANGPTL2	9.42	6.49	37.22	16.77	16.31	30.73	10.7	7.99	10.46	29.68	21.4	30.32	7.13	28.54	12.16	19.03	27.1	19.03	18.47	12.2	18.21	12.86	25.15	54.07	11.42	19.03	8.67	8.22	8.83	28.54	31.71	34.25	30.75	24.08	30.61	14.27	8.92	30.27	23.48	18.68	35.63	49.94	13.43	34.25	69.76	11.96	20.38	47.56
ANGPTL4	26.49	19.46	34.74	19.42	21.24	39.51	17.84	8.56	15.93	54.79	19.03	35.67	14.27	28.54	11.77	27.67	26.52	19.03	17.63	11.42	16.81	23.21	17.41	63.09	8.15	19.03	10.11	7.78	14.51	57.08	28.54	24.59	25.44	20.56	23.28	5.71	8.92	40.65	26.24	30.1	36.62	28.54	17.63	42.15	44.39	18.72	40.77	38.05
ANGPTL6	16.07	20.76	54.6	31.48	29.77	48.3	28.54	20.55	24.73	43.38	47.56	51.73	14.27	71.35	18.63	48.43	44.97	38.05	29.38	13.38	50.07	33.87	61.91	48.06	17.12	28.54	16.33	15.57	21.13	47.56	41.22	46.54	44.47	29.21	46.55	8.56	16.05	71.78	30.38	49.81	63.35	32.11	23.5	55.32	31.71	27.97	40.77	57.08
ANHX	11.42	22.05	32.26	19.71	22	46.1	19.62	12.56	21.4	15.98	23.78	32.11	21.4	71.35	12.95	27.67	55.35	76.1	15.11	12.2	19.96	23.52	28.05	48.06	10.6	23.78	10.84	11.46	10.41	57.08	41.22	20.2	14.38	15.42	32.52	11.42	8.92	44.1	23.01	21.79	39.92	21.4	20.14	37.76	25.37	18.27	28.54	42.81
ANK1	21.72	35.02	59.56	42.95	42.67	68.05	19.62	9.7	34.01	34.25	19.03	37.46	35.67	42.81	18.24	36.32	23.64	19.03	39.45	21.65	23.81	40.14	119.96	48.06	12.23	9.51	19.22	19.03	14.51	47.56	63.42	39.51	32.96	28.27	33.8	17.12	17.84	286.25	32.68	52.93	62.36	17.84	26.86	53.56	76.1	26.4	24.46	47.56
ANK2	13.3	15.57	47.15	42.37	20.1	48.3	19.62	11.99	16.41	18.26	38.05	30.32	7.13	28.54	15.89	27.67	33.44	38.05	16.79	45.27	28.36	18.5	24.19	42.06	9.78	19.03	11.56	12.54	16.08	28.54	44.39	22.83	21.02	73.44	33.8	17.12	24.97	51.89	21.63	25.94	35.3	10.7	15.11	26.34	44.39	17.37	4.08	38.05
ANK3	13.19	66.16	38.46	52.08	47.79	48.3	35.67	35.96	59.69	43.38	83.24	69.56	64.21	28.54	36.29	102.05	28.83	19.03	109.96	63.38	30.81	60.21	38.7	39.05	55.45	23.78	54.62	69.4	63.07	38.05	38.05	98.35	63.94	78.45	48.47	122.72	98.1	58.81	30.38	43.59	31.01	7.13	56.24	36	25.37	31.36	53	61.83
ANKAR	18.07	23.35	26.06	21.18	19.91	26.34	30.32	17.69	24.02	13.7	28.54	26.75	21.4	14.27	17.06	27.67	34.02	38.05	17.63	21.26	23.81	19.76	29.02	36.05	13.86	4.76	13.73	15.13	13.24	47.56	31.71	26.34	21.02	17.85	25.51	8.56	8.92	41.51	15.65	29.06	32.99	7.13	12.59	21.95	57.08	20.98	36.69	33.29
ANKDD1A	20.17	22.05	31.02	28.83	32.43	59.27	16.05	13.7	27.35	27.4	28.54	60.64	7.13	57.08	15.69	38.05	47.85	57.08	26.02	22.83	30.81	30.42	40.63	48.06	9.78	28.54	14.74	12.76	20.81	38.05	47.56	31.61	25.22	22.72	31.89	19.98	23.19	54.48	24.86	32.17	36.29	32.11	27.7	44.78	50.74	22.56	20.38	57.08
ANKDD1B	10.97	41.51	29.78	13.83	16.5	41.71	14.27	13.7	13.56	18.26	28.54	33.89	49.94	28.54	12.55	48.43	27.1	19.03	45.33	15.35	24.16	15.99	25.15	30.04	13.86	28.54	7.51	9.3	12.61	19.03	31.71	29.86	13.49	15.82	28.7	14.27	14.27	22.48	18.41	29.06	34.97	14.27	9.23	26.34	25.37	20.53	8.15	23.78
ANKEF1	11.53	24.65	24.82	17.95	13.27	30.73	24.97	16.55	29.49	20.55	19.03	24.97	7.13	42.81	19.81	25.94	35.17	57.08	20.14	21.65	21.36	19.76	19.35	30.04	24.46	23.78	20.95	19.67	17.34	19.03	31.71	14.93	15.26	13.8	22.32	14.27	23.19	41.51	17.03	19.72	25.07	17.84	15.95	25.47	38.05	17.6	24.46	33.29
ANKFY1	38.24	32.43	28.54	33.54	36.22	30.73	33.89	32.53	44	29.68	35.67	44.59	49.94	42.81	38.05	39.78	28.25	38.05	34.41	34.64	37.12	49.86	39.66	51.07	41.58	42.81	21.67	20.54	39.73	47.56	9.51	21.95	36.95	38.41	38.58	28.54	32.11	29.4	22.55	28.02	36.29	35.67	25.18	36.88	38.05	35.19	24.46	19.03
ANKH	24.27	28.54	60.8	35.6	39.82	61.47	64.21	127.85	47.8	41.1	95.13	44.59	14.27	99.88	94.54	41.51	102.05	95.13	29.38	22.04	48.67	77.46	63.85	75.1	158.18	61.83	16.91	18.38	294.21	38.05	60.25	56.2	27.87	22.32	52.61	39.95	48.16	36.32	70.89	37.36	70.6	39.24	16.79	68.49	44.39	199.43	118.23	104.64
ANKHD1	69.27	90.8	69.49	75.61	84.76	24.15	74.91	82.19	47.09	66.21	97.51	62.43	85.62	42.81	85.13	77.83	43.24	19.03	76.38	78.33	88.59	98.16	76.43	45.06	58.71	76.1	59.1	58.16	48.25	38.05	34.88	64.1	81.85	79.93	83.54	28.54	64.21	30.27	80.55	68.49	48.17	99.88	82.26	45.66	19.03	79.41	48.92	38.05
ANKIB1	44.11	27.24	35.98	59.14	49.68	30.73	44.59	38.81	53.27	57.08	42.81	42.81	49.94	14.27	36.29	43.24	23.64	19.03	38.61	44.48	38.52	56.76	36.76	30.04	46.48	57.08	105.63	102.91	81.04	9.51	31.71	62.35	48.23	47.07	41.45	39.95	55.29	36.32	50.63	34.25	54.44	28.54	73.86	40.39	44.39	44.22	36.69	47.56
ANKLE1	25.6	16.86	48.39	34.42	36.98	48.3	17.84	9.7	22.12	20.55	16.65	73.13	14.27	71.35	15.89	46.7	57.65	19.03	22.66	32.67	34.67	19.76	35.79	42.06	14.68	38.05	17.05	17.08	20.5	57.08	41.22	37.76	34.29	52.07	38.58	22.83	23.19	44.1	39.13	43.59	50.15	42.81	26.02	66.74	31.71	25.27	36.69	47.56
ANKLE2	104.51	98.59	96.78	103.56	101.45	57.08	139.13	170.66	146.02	125.57	76.1	55.29	99.88	28.54	174.37	91.67	104.35	19.03	73.86	107.86	102.25	119.8	106.41	114.15	132.91	71.35	90.31	87.13	191.1	85.62	114.15	230.06	108.4	117.26	95.02	151.25	149.83	53.62	179.52	84.06	102.61	96.32	148.57	93.96	69.76	139.42	97.85	95.13
ANKMY1	24.05	76.54	49.63	38.54	41.91	81.22	37.46	29.68	51.13	63.93	35.67	69.56	99.88	28.54	40.6	86.48	69.76	19.03	95.69	22.44	40.97	52.06	46.44	54.07	26.91	33.29	29.04	27.89	27.12	47.56	69.76	44.78	38.72	30.84	51.34	48.52	28.54	95.99	48.33	55	68.95	21.4	36.09	64.98	63.42	39.25	48.92	14.27
ANKMY2	20.73	22.05	35.98	21.48	24.08	37.32	19.62	14.27	26.16	36.53	23.78	33.89	28.54	14.27	21.77	36.32	22.48	19.03	38.61	22.83	19.26	23.83	20.32	42.06	17.12	28.54	17.92	18.81	17.66	9.51	50.74	24.59	28.32	24.08	23.91	11.42	26.75	30.27	22.09	22.83	34.31	17.84	15.95	38.64	38.05	19.4	40.77	28.54
ANKRA2	26.27	29.84	49.63	37.95	37.74	35.12	28.54	32.53	25.92	27.4	57.08	60.64	78.48	14.27	33.15	67.45	32.29	38.05	48.68	37.4	45.17	37.01	47.4	72.1	38.32	42.81	20.95	20.54	40.99	9.51	44.39	43.91	49.56	29.76	41.13	51.37	39.24	31.13	37.74	34.25	40.91	46.38	26.86	44.78	25.37	41.96	28.54	23.78
ANKRD10	126.9	155.66	127.8	147.11	176.73	74.64	247.93	262.55	86.8	109.59	140.31	76.7	128.42	57.08	313.24	148.75	114.15	57.08	81.42	165.72	165.98	90.63	153.82	111.15	154.92	180.74	102.31	113.72	180.69	123.67	76.1	147.52	129.86	168.66	143.81	182.65	117.72	67.45	91.14	110	155.39	121.29	256.85	138.74	120.5	299.37	212	128.42
ANKRD11	88.11	93.4	68.24	103.27	108.65	46.1	60.64	61.07	74.91	84.47	68.97	53.51	121.29	57.08	62.96	98.59	66.3	57.08	105.76	91.32	90.34	59.27	89	72.1	80.72	47.56	101.44	81.51	89.56	66.59	57.08	108.01	87.61	109.01	75.57	71.35	64.21	37.19	98.5	90.29	77.53	53.51	123.39	63.22	31.71	141.23	110.08	71.35
ANKRD12	36.35	57.08	83.13	51.49	47.98	43.91	76.7	86.19	55.65	61.64	68.97	73.13	35.67	99.88	83.95	62.27	80.71	19.03	52.88	43.69	120.11	73.7	101.58	48.06	34.25	147.45	59.39	65.08	40.36	57.08	47.56	65.86	39.6	46.39	103.31	54.22	39.24	60.54	63.98	80.95	54.77	103.45	70.51	50.93	44.39	62.04	97.85	104.64
ANKRD13A	13.3	24.65	35.98	15.3	16.5	19.76	24.97	22.26	19.74	31.96	42.81	21.4	49.94	14.27	22.36	24.21	25.37	19.03	26.02	18.5	46.92	21.33	23.22	33.04	13.05	57.08	16.62	17.94	17.34	9.51	19.03	24.59	22.79	17.72	37.95	22.83	21.4	22.48	23.94	40.47	27.05	39.24	28.54	16.68	25.37	17.6	20.38	38.05
ANKRD13B	29.26	19.46	18.61	57.96	53.09	13.17	19.62	17.12	16.41	6.85	4.76	21.4	14.27	14.27	22.16	6.92	26.52	19.03	14.27	20.47	17.16	17.25	16.45	27.04	10.6	28.54	25.72	28.32	18.61	57.08	28.54	15.81	18.58	22.45	14.67	14.27	17.84	15.57	19.79	15.57	19.47	3.57	33.57	17.56	19.03	14.89	12.23	9.51
ANKRD13C	46.22	48	58.32	45.6	54.99	32.93	42.81	45.09	60.41	47.94	54.7	46.38	57.08	28.54	39.23	46.7	47.28	57.08	48.68	53.93	61.63	59.27	58.04	51.07	57.89	76.1	79.62	75.89	40.05	28.54	47.56	47.42	57.96	59.38	59.63	65.64	44.59	40.65	45.57	52.93	47.84	46.38	47	51.81	25.37	48.28	40.77	61.83
ANKRD13D	56.08	48	78.17	73.26	75.85	65.86	76.7	62.78	61.83	70.78	59.46	69.56	64.21	85.62	76.49	79.56	143.56	76.1	59.6	51.96	96.65	76.21	109.32	78.11	63.6	104.64	41.76	41.08	175.02	104.64	98.3	88.69	53.54	60.05	83.54	62.78	60.64	77.83	97.12	76.79	88.75	114.15	47.84	100.98	57.08	106.93	114.15	76.1
ANKRD16	32.25	29.84	39.71	54.13	49.49	24.15	46.38	33.1	24.5	29.68	19.03	48.16	28.54	14.27	35.89	34.59	33.44	19.03	38.61	37.79	26.96	24.46	35.79	57.08	36.69	38.05	37.28	38.92	33.11	28.54	50.74	50.05	38.05	39.63	35.08	31.39	17.84	38.92	36.36	28.02	53.45	28.54	26.86	51.81	50.74	25.49	36.69	57.08
ANKRD17	97.09	64.86	49.63	42.95	47.22	39.51	98.1	109.02	140.55	73.06	109.4	64.21	99.88	28.54	85.52	53.62	35.75	19.03	77.22	93.68	78.44	89.69	56.11	48.06	87.25	71.35	74.42	78.48	114.78	19.03	53.91	76.4	103.31	101.98	71.43	97.03	135.56	27.67	98.5	71.61	51.47	85.62	100.72	52.69	63.42	89.34	69.31	52.32
ANKRD18A	20.84	37.62	45.91	33.25	38.49	35.12	12.49	5.14	20.21	34.25	14.27	28.54	7.13	57.08	7.45	39.78	13.84	19.03	28.54	21.26	17.16	22.89	20.32	21.03	10.6	9.51	11.13	9.73	10.09	28.54	38.05	28.98	30.53	33.14	24.23	8.56	12.49	53.62	17.95	34.25	59.06	14.27	15.11	56.2	31.71	15.34	8.15	42.81
ANKRD20A1	71.26	101.18	187.36	98.27	117.38	357.83	78.48	63.36	73.72	79.91	90.37	162.31	156.96	142.69	63.94	108.97	414.53	304.41	82.26	68.89	100.15	122.31	136.4	180.24	54.63	99.88	57.51	56.21	65.28	247.33	275.87	106.25	82.08	94.27	178.56	91.32	73.13	315.65	86.08	147.36	195.32	78.48	92.33	206.36	291.73	97.91	118.23	109.4
ANKRD22	9.86	20.76	26.06	24.42	27.5	50.49	26.75	14.84	12.6	38.81	26.16	48.16	14.27	14.27	12.95	27.67	38.63	19.03	21.82	16.53	23.81	24.78	26.12	36.05	11.42	28.54	10.98	9.73	29.01	28.54	38.05	47.42	14.6	14.61	30.93	31.39	14.27	44.97	31.3	29.06	30.35	28.54	20.14	29.86	69.76	31.36	28.54	28.54
ANKRD27	25.93	18.16	31.02	35.6	38.3	26.34	42.81	38.24	35.67	25.11	47.56	32.11	21.4	28.54	31.58	29.4	40.36	57.08	24.34	36.21	46.57	50.8	50.31	48.06	49.74	28.54	41.47	41.73	36.9	19.03	34.88	39.51	22.34	25.02	45.92	34.25	46.38	36.32	55.24	44.62	48.17	46.38	31.06	45.66	25.37	34.52	48.92	38.05
ANKRD28	58.07	35.02	24.82	30.01	33.75	39.51	16.05	12.56	19.26	27.4	28.54	33.89	21.4	14.27	13.14	43.24	29.98	19.03	21.82	27.55	19.61	15.99	18.38	72.1	30.98	33.29	29.77	25.08	32.16	19.03	25.37	30.73	23.67	19.88	36.03	34.25	35.67	17.3	23.48	26.98	32.66	46.38	30.22	27.22	19.03	25.27	28.54	42.81
ANKRD29	5.87	18.16	22.33	14.42	13.65	15.37	10.7	46.8	11.18	18.26	7.13	28.54	28.54	28.54	28.83	29.4	15.57	57.08	30.22	25.19	16.46	40.14	18.38	9.01	39.14	14.27	8.09	4.97	14.19	19.03	22.2	19.32	7.3	9.87	24.87	11.42	19.62	21.62	21.63	19.72	32	17.84	11.75	36.88	6.34	45.57	32.62	42.81
ANKRD30A	22.17	14.27	75.69	47.37	55.37	109.76	23.19	10.84	32.34	36.53	21.4	71.35	49.94	71.35	12.16	36.32	30.56	38.05	62.11	35.43	20.31	26.66	31.92	30.04	11.42	4.76	32.8	31.13	14.51	76.1	47.56	57.96	21.68	20.83	42.41	11.42	7.13	129.72	40.51	76.79	83.47	14.27	28.54	93.96	95.13	20.98	20.38	33.29
ANKRD30BL	26.16	35.02	88.1	63.84	67.32	98.79	23.19	20.55	40.91	34.25	38.05	90.97	64.21	185.5	17.06	46.7	65.15	57.08	39.45	25.59	36.77	44.85	72.56	63.09	17.94	42.81	32.08	30.05	29.33	95.13	91.96	53.56	69.47	59.11	68.24	28.54	16.05	145.29	47.41	59.15	93.7	46.38	37.77	97.47	88.79	32.71	36.69	66.59
ANKRD33	9.09	12.97	37.22	22.07	21.24	61.47	26.75	11.42	15.7	18.26	16.65	44.59	21.4	28.54	15.5	15.57	40.36	38.05	24.34	14.56	26.26	31.05	38.7	39.05	8.15	9.51	9.68	10.59	15.14	66.59	66.59	36.88	15.71	13.53	27.1	11.42	12.49	44.97	23.48	30.1	50.81	21.4	24.34	33.37	50.74	20.08	20.38	47.56
ANKRD33B	26.82	29.84	39.71	23.54	20.67	39.51	73.13	126.14	80.62	52.51	16.65	23.19	7.13	28.54	111.6	19.03	42.09	57.08	24.34	11.81	35.72	131.72	50.31	69.09	19.57	38.05	7.8	8.86	175.02	47.56	12.68	57.08	16.15	16.77	37.63	99.88	82.05	49.29	83.77	43.59	64.67	10.7	16.79	49.17	82.44	80.09	65.23	38.05
ANKRD34A	10.75	10.38	33.5	19.12	18.39	17.56	33.89	11.42	13.32	29.68	23.78	41.02	14.27	14.27	16.67	17.3	50.16	19.03	18.47	15.35	25.21	16.62	29.99	51.07	10.6	4.76	15.89	11.03	17.03	9.51	31.71	37.76	18.36	18.66	26.78	14.27	16.05	40.65	21.17	26.98	53.45	14.27	15.95	44.78	50.74	25.49	4.08	28.54
ANKRD34B	18.73	32.43	48.39	39.13	38.68	61.47	14.27	16.55	16.17	22.83	28.54	48.16	35.67	71.35	17.06	22.48	61.11	38.05	17.63	17.32	29.06	32.62	29.99	57.08	10.6	57.08	11.7	13.84	17.97	47.56	63.42	25.47	25.22	78.99	39.22	5.71	16.05	57.08	31.76	42.55	53.12	14.27	19.31	43.91	44.39	28.88	20.38	42.81
ANKRD35	11.19	23.35	27.3	17.95	19.53	17.56	17.84	11.42	14.51	27.4	38.05	30.32	7.13	57.08	12.16	25.94	25.37	38.05	30.22	22.04	22.41	19.13	20.32	39.05	12.23	9.51	13.44	10.81	16.08	28.54	50.74	22.83	13.94	14.47	20.41	8.56	12.49	34.59	19.33	20.76	31.67	32.11	12.59	33.37	38.05	16.24	8.15	52.32
ANKRD36	160.48	123.23	150.14	164.17	157.96	149.28	110.59	59.93	132.7	141.55	99.88	133.77	64.21	142.69	73.95	122.8	306.72	247.33	104.08	110.61	114.15	130.78	141.24	102.14	52.18	161.72	158.08	143.99	80.73	180.74	171.23	123.81	136.06	134.04	155.93	62.78	51.73	198.04	102.65	140.1	151.44	82.05	95.69	161.57	145.86	97.23	126.38	66.59
ANKRD36B	259.23	415.11	275.46	270.38	282.73	331.49	285.38	283.1	265.88	251.14	313.92	444.13	299.65	256.85	332.85	401.27	1696.17	1712.31	275.31	281.45	394.99	294.17	262.17	621.84	315.55	375.76	275.27	286.68	322.6	361.49	637.36	295.92	302.86	307.7	350.11	371	322.84	147.02	244.88	241.8	394.59	363.87	250.97	394.27	304.41	343.36	358.77	228.31
ANKRD36C	87.67	42.81	53.35	78.26	97.09	24.15	42.81	19.41	103.69	77.62	71.35	57.08	28.54	28.54	23.93	20.76	45.55	57.08	29.38	52.35	45.52	52.37	59.01	18.02	26.09	47.56	110.83	105.72	32.16	57.08	44.39	43.03	53.76	45.45	59.31	25.68	30.32	28.54	31.76	47.74	39.92	57.08	83.94	44.78	19.03	57.75	65.23	47.56
ANKRD37	44.77	50.59	27.3	18.83	22.38	28.54	21.4	12.56	26.16	38.81	14.27	44.59	14.27	28.54	14.32	36.32	43.24	38.05	54.56	51.57	22.76	31.36	37.73	39.05	16.31	19.03	10.26	14.27	22.39	28.54	41.22	22.83	23.67	17.72	21.68	19.98	14.27	38.05	18.41	25.94	32.99	21.4	31.06	38.64	25.37	20.3	36.69	9.51
ANKRD39	41.78	53.19	52.11	38.54	42.29	37.32	46.38	48.52	45.42	34.25	35.67	41.02	28.54	57.08	49.04	79.56	72.64	19.03	49.52	27.55	43.07	38.26	38.7	51.07	57.89	52.32	40.46	39.56	58.65	38.05	66.59	69.37	38.27	35.98	50.06	28.54	41.02	55.35	52.01	42.55	48.5	28.54	31.9	50.05	31.71	54.6	69.31	52.32
ANKRD40	26.93	32.43	35.98	30.89	25.79	32.93	28.54	43.38	29.49	36.53	28.54	37.46	21.4	71.35	41.97	25.94	27.1	38.05	25.18	29.92	29.76	34.5	31.92	48.06	26.91	23.78	26.88	29.4	37.53	38.05	19.03	38.64	30.53	35.03	35.08	39.95	35.67	32.86	36.82	38.4	32.33	35.67	50.36	23.71	19.03	29.33	32.62	33.29
ANKRD40CL	7.87	9.08	44.67	30.6	22.57	41.71	12.49	10.27	16.17	18.26	16.65	37.46	14.27	28.54	10.98	24.21	31.13	38.05	20.14	11.42	19.61	20.7	39.66	60.08	10.6	14.27	8.96	8	14.82	38.05	44.39	36.88	14.82	16.1	21.68	5.71	7.13	55.35	23.01	35.28	39.26	74.91	24.34	52.69	31.71	14.89	16.31	38.05
ANKRD42	11.75	38.92	17.37	12.95	14.98	15.37	19.62	12.56	14.51	9.13	23.78	19.62	35.67	14.27	16.28	22.48	14.99	38.05	57.08	15.75	15.41	14.43	13.54	15.02	11.42	9.51	11.7	11.67	5.99	9.51	28.54	17.56	13.72	15.28	16.26	5.71	10.7	25.94	12.43	23.87	21.12	7.13	13.43	21.95	25.37	13.08	16.31	14.27
ANKRD44	13.74	22.05	147.66	26.18	25.79	19.76	60.64	30.82	35.67	89.04	28.54	32.11	14.27	42.81	35.5	27.67	70.91	19.03	24.34	31.88	178.23	39.2	148.01	45.06	32.62	118.91	17.34	15.13	34.06	38.05	34.88	71.13	57.74	45.85	224.8	48.52	46.38	43.24	82.85	144.25	50.15	64.21	16.79	33.37	12.68	79.64	69.31	42.81
ANKRD45	8.87	49.29	24.82	29.72	28.44	24.15	24.97	8.56	13.79	9.13	11.89	21.4	49.94	71.35	14.91	43.24	29.4	38.05	83.94	26.77	12.26	15.37	11.61	36.05	20.38	9.51	12.14	12.32	9.46	28.54	28.54	21.95	12.61	13.66	18.18	2.85	7.13	39.78	17.49	14.53	37.61	14.27	14.27	36	25.37	15.57	20.38	28.54
ANKRD46	19.17	25.94	49.63	57.37	45.7	61.47	41.02	31.39	18.79	13.7	28.54	32.11	28.54	14.27	35.11	41.51	34.02	19.03	23.5	29.52	35.02	26.97	38.7	48.06	57.89	42.81	36.56	39.35	36.58	47.56	34.88	36	35.62	42.2	39.54	54.22	74.91	45.83	34.06	29.06	46.19	46.38	36.09	48.3	31.71	36.77	28.54	47.56
ANKRD49	21.94	22.05	58.32	47.07	41.15	54.88	24.97	23.97	45.42	38.81	42.81	49.94	28.54	14.27	21.97	32.86	39.2	38.05	31.9	31.49	56.73	35.44	59.98	57.08	36.69	38.05	34.68	28.32	26.8	85.62	85.62	49.17	36.06	30.97	64.73	34.25	37.46	68.32	40.05	60.19	56.09	35.67	38.61	45.66	44.39	37.68	65.23	28.54
ANKRD50	26.6	22.05	17.37	30.3	29.39	30.73	26.75	26.26	39	22.83	23.78	30.32	35.67	14.27	29.81	34.59	25.37	19.03	22.66	35.03	16.46	25.72	17.41	27.04	31.8	14.27	30.34	28.11	13.56	19.03	25.37	32.49	42.7	42.06	18.81	22.83	3.57	34.59	20.25	15.57	36.62	35.67	57.08	39.51	25.37	23.24	16.31	47.56
ANKRD52	36.02	42.81	21.09	22.65	25.6	24.15	32.11	34.25	34.48	34.25	38.05	26.75	7.13	42.81	46.68	36.32	31.13	19.03	19.31	32.67	28.01	30.73	20.32	36.05	34.25	23.78	24.71	24.86	29.01	9.51	19.03	31.61	32.08	30.57	25.83	34.25	28.54	22.48	30.84	31.13	29.03	28.54	27.7	28.1	25.37	37.22	28.54	52.32
ANKRD53	43.78	27.24	40.95	41.19	34.7	46.1	30.32	19.98	19.74	31.96	26.16	41.02	14.27	42.81	17.85	39.78	35.17	19.03	36.09	16.14	27.66	21.95	25.15	54.07	13.86	9.51	23.84	20.11	14.82	9.51	47.56	32.49	20.57	17.45	29.65	14.27	17.84	50.16	22.55	26.98	38.93	17.84	21.82	40.39	12.68	17.15	20.38	33.29
ANKRD54	42.34	68.75	44.67	41.19	43.23	54.88	41.02	50.8	38.05	25.11	35.67	37.46	57.08	28.54	43.54	44.97	31.13	38.05	128.42	46.06	23.46	52.37	34.83	27.04	32.62	42.81	26.44	28.32	49.51	57.08	50.74	47.42	53.32	43.42	38.58	42.81	28.54	51.89	46.03	53.96	44.54	35.67	47	30.73	50.74	44.44	32.62	19.03
ANKRD6	11.97	31.13	12.41	43.54	38.49	15.37	32.11	33.68	12.13	9.13	14.27	33.89	28.54	28.54	34.32	36.32	25.94	19.03	38.61	14.17	13.31	19.76	20.32	21.03	5.71	23.78	11.7	11.03	22.39	19.03	12.68	35.12	29.87	72.36	14.03	8.56	3.57	13.84	22.09	18.68	14.85	24.97	13.43	28.98	6.34	79.64	28.54	19.03
ANKRD60	15.63	20.76	32.26	22.36	24.46	41.71	12.49	19.41	16.17	20.55	16.65	41.02	14.27	14.27	15.1	24.21	36.9	19.03	23.5	20.08	27.31	23.21	29.02	48.06	24.46	19.03	15.75	16.65	15.77	38.05	28.54	38.64	17.26	18.94	26.78	14.27	16.05	55.35	21.17	38.4	36.62	14.27	23.5	36	38.05	20.76	20.38	66.59
ANKRD62	13.19	22.05	40.95	25.3	24.84	35.12	23.19	10.27	20.93	29.68	26.16	37.46	7.13	14.27	16.48	13.84	20.18	38.05	22.66	18.89	12.26	19.44	27.09	21.03	8.15	9.51	20.95	17.3	8.51	38.05	34.88	26.34	15.93	16.37	22.96	5.71	7.13	51.89	18.87	35.28	39.26	17.84	19.31	34.25	19.03	15.34	8.15	14.27
ANKRD63	11.19	10.38	43.43	17.95	16.5	35.12	12.49	6.28	12.37	11.42	14.27	28.54	7.13	28.54	9.02	29.4	65.73	76.1	16.79	22.83	23.11	20.7	38.7	45.06	10.6	14.27	10.55	8.22	14.82	76.1	44.39	31.61	48.89	33.68	20.73	19.98	17.84	32	18.87	38.4	36.62	10.7	16.79	34.25	25.37	18.5	24.46	42.81
ANKRD65	18.29	107.67	57.08	84.14	72.44	43.91	53.51	45.66	54.94	34.25	49.94	71.35	128.42	28.54	48.25	110.69	57.08	57.08	160.32	38.97	32.22	117.29	35.79	81.11	30.98	28.54	17.63	21.4	67.48	57.08	53.91	54.44	23.23	24.48	38.58	11.42	16.05	47.56	80.09	56.04	50.81	32.11	16.79	58.83	57.08	40.38	36.69	33.29
ANKRD7	10.86	10.38	29.78	16.18	15.36	43.91	10.7	9.7	11.89	22.83	26.16	30.32	57.08	28.54	14.71	15.57	26.52	19.03	15.95	9.84	17.51	12.54	24.19	24.03	6.52	14.27	14.31	9.95	9.46	28.54	47.56	21.07	15.26	14.88	23.6	5.71	7.13	46.7	23.01	16.6	44.21	14.27	12.59	48.3	19.03	17.15	8.15	14.27
ANKRD9	14.3	36.32	24.82	15.89	16.12	26.34	14.27	10.84	13.79	22.83	19.03	21.4	21.4	14.27	13.53	29.4	43.82	38.05	23.5	22.04	20.31	17.25	29.02	39.05	14.68	4.76	12.43	11.46	11.67	9.51	15.85	19.32	17.48	18.39	21.05	2.85	17.84	34.59	16.11	22.83	19.8	24.97	26.86	31.61	25.37	15.34	20.38	19.03
ANKS1A	19.84	32.43	17.37	38.84	30.53	30.73	19.62	39.38	16.65	18.26	21.4	23.19	42.81	42.81	41.97	25.94	22.48	19.03	41.13	29.92	18.21	55.51	25.15	54.07	25.28	28.54	39.88	38.92	14.51	38.05	53.91	25.47	29.2	25.7	26.47	19.98	28.54	26.81	30.38	26.98	39.26	17.84	31.06	37.76	19.03	26.17	20.38	4.76
ANKS1B	19.84	14.27	16.13	25.89	13.84	15.37	10.7	7.99	11.65	18.26	19.03	26.75	7.13	14.27	9.02	10.38	23.06	38.05	18.47	16.53	13.66	11.29	24.19	27.04	8.15	4.76	16.91	30.92	9.46	57.08	22.2	16.68	11.06	12.85	13.39	8.56	17.84	32.86	10.59	12.45	29.36	14.27	7.55	21.07	6.34	12.18	8.15	23.78
ANKS3	56.19	33.73	55.84	79.44	70.54	32.93	48.16	33.1	50.66	41.1	28.54	51.73	35.67	42.81	29.62	64	33.44	19.03	37.77	46.45	23.11	42.02	35.79	42.06	28.54	42.81	31.93	33.08	46.99	9.51	31.71	43.91	44.47	49.1	33.16	17.12	28.54	48.43	46.03	44.62	50.48	21.4	50.36	50.93	12.68	29.33	28.54	95.13
ANKS6	35.47	45.4	21.09	34.42	30.91	15.37	42.81	45.66	22.36	18.26	26.16	49.94	28.54	28.54	43.35	48.43	35.75	57.08	49.52	33.85	24.86	33.87	20.32	33.04	46.48	9.51	30.63	27.03	29.96	19.03	53.91	36.88	41.81	36.79	27.42	19.98	14.27	26.81	22.55	14.53	31.34	35.67	21.82	24.59	6.34	19.85	4.08	28.54
ANKUB1	15.29	59.67	35.98	17.95	20.1	50.49	21.4	13.13	15.22	25.11	33.29	30.32	57.08	14.27	13.34	48.43	34.02	76.1	136.82	12.2	16.81	18.5	30.96	24.03	8.97	9.51	11.13	8.65	15.14	19.03	44.39	26.34	17.48	12.31	28.38	17.12	7.13	35.46	30.38	25.94	37.94	10.7	18.47	43.91	50.74	14.89	12.23	38.05
ANKZF1	53.31	51.89	37.22	57.08	59.16	26.34	55.29	48.52	58.5	41.1	47.56	28.54	57.08	57.08	50.02	65.73	44.39	19.03	67.15	21.26	56.03	39.51	43.53	39.05	38.32	33.29	50.86	56.86	26.8	28.54	41.22	39.51	41.37	40.71	56.12	34.25	33.89	44.1	40.97	43.59	36.95	32.11	43.65	47.42	12.68	33.16	40.77	61.83
ANLN	83.57	38.92	55.84	45.01	63.9	41.71	71.35	47.37	79.19	54.79	38.05	41.02	7.13	42.81	72.18	34.59	39.78	19.03	37.77	70.85	40.62	134.85	39.66	54.07	109.26	42.81	182.07	169.72	55.5	57.08	47.56	109.76	73.67	88.46	41.13	136.98	133.77	51.02	100.35	57.08	69.61	35.67	106.6	69.37	50.74	58.66	36.69	57.08
ANO1	10.75	19.46	27.3	20.3	35.46	35.12	10.7	15.98	11.65	15.98	137.94	82.05	49.94	57.08	26.68	22.48	32.86	38.05	31.9	20.08	18.21	25.72	30.96	78.11	8.15	14.27	35.98	33.29	67.48	38.05	41.22	58.83	32.3	20.83	27.42	31.39	10.7	35.46	28.54	20.76	40.58	24.97	74.7	45.66	6.34	14.21	12.23	71.35
ANO10	49.54	40.21	43.43	82.38	102.02	61.47	39.24	49.66	31.15	27.4	57.08	44.59	35.67	14.27	34.91	36.32	28.25	38.05	58.76	77.55	28.71	32.93	53.21	39.05	28.54	23.78	82.08	84.32	21.13	47.56	60.25	26.34	50.88	41.93	36.67	19.98	23.19	51.02	25.32	29.06	47.18	28.54	65.47	50.05	50.74	23.24	24.46	42.81
ANO2	17.62	28.54	48.39	43.25	30.53	76.83	30.32	18.26	18.07	29.68	33.29	51.73	21.4	71.35	21.38	38.05	76.68	57.08	26.02	20.47	25.91	30.73	36.76	48.06	26.09	14.27	35.69	31.13	20.18	66.59	44.39	45.66	25.44	22.18	38.58	25.68	23.19	63.13	32.22	39.44	45.86	7.13	35.25	60.59	44.39	24.59	16.31	47.56
ANO4	16.18	20.76	38.46	32.66	30.34	54.88	32.11	21.12	25.68	22.83	59.46	55.29	21.4	28.54	20.79	27.67	54.19	76.1	36.09	22.44	25.91	32.62	31.92	63.09	13.05	33.29	19.22	19.03	22.7	38.05	72.93	42.15	22.12	25.97	41.13	25.68	16.05	59.67	24.4	34.25	57.08	17.84	24.34	61.47	50.74	32.49	32.62	42.81
ANO6	96.98	67.45	32.26	50.9	43.8	41.71	46.38	39.95	54.94	63.93	85.62	55.29	85.62	42.81	46.09	55.35	40.93	38.05	57.08	74.79	52.52	37.63	36.76	54.07	88.06	42.81	59.24	53.83	63.07	9.51	69.76	57.96	60.62	51.13	46.87	42.81	41.02	38.05	51.09	41.51	45.86	53.51	65.47	43.91	50.74	40.61	44.85	61.83
ANO7	16.29	14.27	35.98	15.3	20.1	35.12	26.75	18.84	38.05	38.81	19.03	32.11	14.27	57.08	19.42	27.67	40.36	19.03	20.98	11.81	24.86	29.17	24.19	21.03	17.12	33.29	11.13	11.89	14.82	28.54	31.71	38.64	21.02	20.83	22.32	14.27	19.62	41.51	18.87	23.87	34.97	17.84	15.95	39.51	25.37	22.11	32.62	33.29
ANO8	81.79	29.84	43.43	75.02	63.71	57.08	33.89	29.11	53.03	27.4	38.05	46.38	7.13	28.54	30.01	27.67	59.38	38.05	26.02	41.33	30.11	27.28	38.7	48.06	26.91	28.54	46.67	56.86	28.7	47.56	38.05	56.2	46.9	44.23	31.25	14.27	35.67	45.83	37.74	36.32	44.54	28.54	56.24	43.91	82.44	31.58	48.92	47.56
ANO9	10.53	29.84	44.67	10.3	17.07	30.73	66	74.77	24.26	34.25	33.29	23.19	14.27	28.54	66.1	22.48	43.24	19.03	17.63	22.83	32.92	146.46	54.17	48.06	44.85	38.05	14.59	20.32	63.7	28.54	34.88	50.93	9.07	11.5	46.55	45.66	35.67	25.94	112.77	43.59	109.54	17.84	11.75	91.32	31.71	76.93	81.54	33.29
ANOS1	8.87	32.43	19.85	44.13	24.08	15.37	24.97	17.12	6.9	18.26	28.54	21.4	64.21	28.54	20.01	44.97	16.14	19.03	56.24	33.85	18.91	15.68	25.15	42.06	13.86	4.76	7.8	6.92	9.14	38.05	28.54	20.2	34.07	24.48	17.86	22.83	12.49	25.08	16.11	11.42	26.72	7.13	9.23	25.47	38.05	17.6	16.31	42.81
ANP32A	96.09	49.29	58.32	77.38	73.01	50.49	82.05	101.6	63.5	59.36	73.72	41.02	35.67	85.62	96.89	53.62	40.36	19.03	47.84	101.56	73.18	59.27	58.04	66.09	41.58	66.59	95.37	86.7	71.27	9.51	38.05	53.56	73.67	110.91	54.53	88.47	123.07	41.51	77.79	67.45	68.95	49.94	52.88	81.66	19.03	53.24	57.08	71.35
ANP32B	179.21	54.48	69.49	63.84	76.99	72.44	90.97	72.49	125.33	111.87	61.83	39.24	85.62	57.08	99.64	77.83	53.04	19.03	63.79	137.38	107.5	123.88	89.97	36.05	128.83	57.08	126.15	118.69	54.55	28.54	28.54	57.08	131.85	166.23	108.1	57.08	87.4	50.16	79.17	117.27	76.21	42.81	102.4	70.25	25.37	55.05	81.54	42.81
ANP32E	85.67	40.21	69.49	98.85	85.71	54.88	82.05	110.16	115.34	102.74	40.43	28.54	71.35	14.27	94.15	46.7	39.2	19.03	62.95	116.91	92.09	84.36	71.59	57.08	62.78	38.05	187.7	153.72	67.8	19.03	38.05	64.1	82.96	85.89	59.95	99.88	90.97	56.21	74.11	78.87	65	49.94	90.65	61.47	19.03	80.99	65.23	61.83
ANPEP	32.14	38.92	65.76	29.42	39.06	68.05	51.73	22.83	41.62	75.34	59.46	82.05	156.96	99.88	27.66	62.27	64.57	19.03	104.08	26.77	36.42	44.85	71.59	63.09	19.57	52.32	21.67	35.02	32.16	47.56	82.44	46.54	61.06	37.74	45.6	34.25	23.19	60.54	38.2	38.4	60.05	57.08	27.7	64.1	44.39	39.71	24.46	42.81
ANTKMT	62.84	84.32	79.41	55.61	57.84	114.15	82.05	76.48	65.4	54.79	123.67	169.45	57.08	99.88	68.45	74.37	683.19	799.08	57.08	59.83	115.2	113.84	92.87	243.33	277.23	161.72	42.19	46.27	146.95	133.18	171.23	88.69	47.79	64.79	95.02	105.59	92.75	70.05	78.71	71.61	160.34	85.62	48.68	146.64	101.47	103.78	93.77	90.37
ANTXR1	10.42	40.21	19.85	68.55	66.37	21.95	26.75	11.42	20.93	25.11	30.92	37.46	49.94	28.54	22.95	38.05	29.98	19.03	27.7	31.1	26.96	15.68	22.25	102.14	6.52	66.59	23.26	26.16	46.04	9.51	25.37	54.44	80.97	55.18	29.02	34.25	32.11	35.46	20.71	21.79	31.01	67.78	39.45	35.12	19.03	41.96	20.38	133.18
ANTXR2	11.19	29.84	54.6	47.66	35.46	68.05	32.11	53.08	21.64	66.21	19.03	39.24	7.13	28.54	44.72	24.21	24.21	38.05	20.14	25.98	62.33	18.19	73.52	33.04	25.28	33.29	10.11	12.76	23.02	47.56	22.2	31.61	39.82	55.59	80.67	17.12	21.4	32.86	33.6	44.62	43.22	49.94	16.79	36	31.71	32.71	28.54	66.59
ANTXRL	13.19	18.16	35.98	21.77	23.32	32.93	21.4	12.56	13.56	25.11	16.65	28.54	7.13	28.54	12.36	27.67	37.47	114.15	15.11	12.2	17.16	19.13	28.05	24.03	10.6	9.51	18.5	20.76	17.03	95.13	72.93	32.49	14.38	16.23	30.29	5.71	8.92	56.21	19.33	25.94	27.38	24.97	16.79	32.49	82.44	18.72	40.77	23.78
ANXA1	850.06	1207.7	55.84	24.13	36.79	79.03	74.91	40.52	1959.88	757.98	332.95	476.24	1305.64	57.08	34.13	477.37	50.16	133.18	1194.42	288.14	114.15	54.57	89.97	102.14	82.35	209.28	21.24	39.35	63.38	57.08	412.22	48.3	150.88	71.68	85.77	816.2	831.18	54.48	53.85	43.59	39.59	713.46	58.76	43.03	31.71	48.96	48.92	85.62
ANXA11	88	145.29	59.56	50.6	45.13	28.54	55.29	41.67	45.66	93.61	83.24	80.26	135.56	42.81	39.03	124.53	78.99	114.15	217.4	78.33	82.29	28.85	63.85	78.11	56.26	66.59	43.93	48.21	42.57	38.05	34.88	53.56	32.52	37.19	66.64	34.25	19.62	26.81	38.67	56.04	28.7	85.62	49.52	30.73	38.05	34.97	44.85	66.59
ANXA2	729.92	914.53	137.73	74.73	87.99	136.11	267.55	199.77	332.71	433.79	237.82	338.89	699.19	128.42	278.13	390.89	61.69	19.03	734.45	957.32	199.59	256.53	179.94	135.18	593.6	252.09	354.31	564.72	371.47	95.13	95.13	228.31	507.72	202.2	130.1	316.78	504.77	104.64	535.79	256.33	96.01	545.8	371.84	100.98	44.39	359.61	285.38	271.12
ANXA2R	17.4	28.54	59.56	34.72	32.62	54.88	32.11	21.69	34.72	31.96	14.27	26.75	21.4	28.54	20.59	34.59	102.05	38.05	21.82	24.41	61.28	39.83	45.47	51.07	15.49	66.59	15.89	18.16	25.23	47.56	44.39	40.39	29.64	28.54	73.34	28.54	26.75	70.91	28.54	36.32	45.2	28.54	30.22	47.42	57.08	37.68	53	57.08
ANXA3	7.98	45.4	23.58	17.65	14.22	35.12	23.19	17.69	46.85	22.83	145.07	58.86	35.67	28.54	13.73	29.4	22.48	38.05	77.22	64.95	13.66	16.62	23.22	18.02	6.52	9.51	23.99	43.02	31.85	66.59	31.71	27.22	16.59	15.96	14.99	8.56	8.92	37.19	34.98	30.1	29.69	14.27	59.6	28.1	6.34	24.36	12.23	23.78
ANXA4	82.24	138.8	42.19	31.19	35.65	54.88	67.78	75.91	150.3	70.78	42.81	32.11	71.35	42.81	82.97	53.62	38.63	38.05	88.97	69.28	40.27	60.53	44.5	48.06	99.48	42.81	57.22	65.51	88.61	47.56	22.2	70.25	94.24	48.96	39.22	222.6	340.68	45.83	56.62	49.81	45.53	39.24	52.04	52.69	50.74	56.63	44.85	42.81
ANXA5	225.09	176.42	40.95	70.02	63.52	43.91	126.64	123.86	23.31	242.01	183.12	158.75	156.96	57.08	118.27	157.39	31.71	19.03	221.59	113.37	101.9	126.7	91.9	93.13	57.89	166.47	112.71	131.88	89.24	19.03	19.03	72	307.51	175.69	76.85	54.22	30.32	9.51	54.78	47.74	24.08	181.93	155.28	25.47	19.03	114.83	89.69	152.21
ANXA6	62.62	23.35	75.69	20.3	30.72	30.73	41.02	44.52	16.65	63.93	64.21	58.86	42.81	14.27	48.45	22.48	46.7	38.05	57.08	34.64	117.31	24.46	122.86	48.06	17.94	90.37	29.04	38.92	32.48	28.54	34.88	50.05	114.6	67.76	153.69	25.68	37.46	39.78	49.25	102.74	37.94	53.51	31.06	49.17	12.68	71.97	93.77	99.88
ANXA7	70.6	106.37	47.15	47.66	43.04	43.91	62.43	89.04	82.05	79.91	76.1	62.43	78.48	28.54	104.15	77.83	70.91	38.05	85.62	74	96.65	58.96	64.82	60.08	91.32	95.13	54.04	58.16	85.77	57.08	31.71	61.47	44.69	47.61	62.82	102.74	92.75	18.16	60.3	67.45	40.58	89.18	44.49	31.61	31.71	91.37	69.31	52.32
ANXA8	21.5	173.83	74.45	47.66	50.06	92.2	69.56	97.6	45.66	29.68	52.32	55.29	149.83	99.88	83.75	121.07	66.3	152.21	77.22	40.94	29.41	244.3	84.16	36.05	185.09	71.35	100.72	124.53	300.52	104.64	53.91	175.62	32.74	34.9	41.77	185.5	278.25	93.4	122.9	64.34	65.66	217.61	45.33	74.64	50.74	70.84	48.92	80.86
AOAH	10.31	18.16	65.76	19.71	18.01	26.34	17.84	12.56	16.41	45.66	30.92	21.4	14.27	42.81	15.89	34.59	22.48	38.05	15.95	16.14	63.73	24.15	45.47	45.06	18.75	61.83	14.16	18.59	18.61	28.54	22.2	35.12	15.93	16.37	51.66	19.98	10.7	41.51	45.11	45.66	33.65	21.4	12.59	30.73	12.68	41.06	32.62	42.81
AOC1	12.75	18.16	24.82	17.65	23.32	41.71	14.27	16.55	15.46	27.4	30.92	41.02	7.13	28.54	18.04	27.67	34.59	19.03	14.27	13.38	23.81	25.09	33.86	57.08	19.57	23.78	16.47	18.38	28.07	47.56	57.08	42.15	19.47	18.39	28.7	19.98	58.86	56.21	24.86	30.1	49.82	32.11	10.91	50.93	38.05	19.18	20.38	23.78
AOPEP	27.15	29.84	44.67	46.19	52.91	54.88	37.46	33.68	40.19	34.25	26.16	28.54	42.81	42.81	36.87	57.08	38.63	19.03	47	28.34	26.96	42.02	25.15	48.06	32.62	28.54	29.04	23.78	18.92	19.03	47.56	37.76	34.29	32.06	36.03	42.81	26.75	43.24	35.44	28.02	44.21	42.81	22.66	31.61	44.39	22.79	12.23	52.32
AP1AR	21.83	23.35	29.78	19.71	17.82	32.93	39.24	22.83	33.06	18.26	30.92	19.62	7.13	14.27	25.89	29.4	30.56	19.03	18.47	22.44	29.41	31.99	25.15	48.06	29.35	23.78	24.42	22.7	36.58	38.05	25.37	26.34	30.75	33.27	26.78	28.54	37.46	32.86	29	35.28	26.72	49.94	29.38	34.25	19.03	21.43	20.38	28.54
AP1B1	31.36	45.4	64.52	27.36	20.67	28.54	48.16	54.79	27.35	34.25	21.4	30.32	35.67	42.81	57.86	31.13	35.17	38.05	31.9	32.67	43.77	34.5	43.53	21.03	31.8	33.29	22.83	23.78	38.16	38.05	44.39	36	34.07	33.81	46.87	37.1	57.08	25.08	39.59	46.7	34.31	21.4	35.25	42.15	25.37	35.19	28.54	23.78
AP1G1	57.85	41.51	24.82	55.31	45.7	24.15	28.54	23.4	50.66	52.51	57.08	48.16	57.08	14.27	30.79	36.32	28.25	19.03	49.52	47.63	50.77	35.44	41.6	33.04	40.77	14.27	43.78	48.86	26.17	76.1	25.37	50.05	47.12	46.93	51.98	28.54	42.81	27.67	35.44	35.28	31.67	78.48	43.65	31.61	57.08	48.73	28.54	57.08
AP1G2	36.13	55.78	43.43	24.71	26.17	28.54	28.54	23.97	23.78	31.96	33.29	37.46	42.81	57.08	27.66	57.08	42.09	19.03	39.45	37	51.47	36.38	57.08	42.06	39.95	33.29	20.66	25.73	29.96	66.59	31.71	34.25	40.48	33.68	52.61	45.66	44.59	35.46	42.81	52.93	33.65	32.11	41.97	23.71	31.71	45.12	53	23.78
AP1M1	79.8	42.81	75.69	53.84	50.63	41.71	62.43	55.94	51.61	66.21	45.19	44.59	57.08	99.88	55.7	55.35	77.83	19.03	33.57	39.76	71.08	34.81	52.24	45.06	40.77	80.86	37.28	32.86	87.98	76.1	31.71	57.08	87.61	84.13	66.01	59.93	48.16	50.16	53.39	58.11	47.84	60.64	33.57	54.44	50.74	64.3	65.23	76.1
AP1M2	6.98	59.67	29.78	47.96	55.18	46.1	44.59	41.1	68.02	36.53	47.56	42.81	28.54	28.54	34.52	31.13	31.13	19.03	67.15	69.67	21.71	24.78	29.99	33.04	75.83	14.27	43.78	48.86	38.47	38.05	41.22	32.49	14.6	13.12	27.1	8.56	7.13	38.92	18.87	29.06	43.55	35.67	57.92	32.49	31.71	15.57	20.38	28.54
AP1S1	33.69	22.05	29.78	26.77	24.27	26.34	33.89	30.82	33.77	27.4	23.78	26.75	14.27	14.27	35.89	24.21	31.71	19.03	21.82	26.37	26.96	27.28	29.02	45.06	30.17	23.78	42.77	50.81	29.64	28.54	22.2	31.61	21.9	30.43	19.45	59.93	48.16	25.94	26.24	21.79	38.27	39.24	24.34	46.54	19.03	28.2	36.69	52.32
AP1S2	223.87	24.65	62.04	65.61	71.3	70.25	33.89	30.82	47.33	66.21	30.92	51.73	49.94	28.54	35.7	32.86	30.56	38.05	26.02	35.43	62.33	46.41	75.46	42.06	24.46	57.08	44.51	44.97	35.63	38.05	47.56	42.15	47.79	106.72	70.79	28.54	28.54	76.1	43.27	72.64	66.31	32.11	67.15	70.25	44.39	39.71	40.77	76.1
AP1S3	32.36	41.51	60.8	30.6	39.44	41.71	19.62	16.55	44.71	29.68	42.81	57.08	7.13	14.27	20.59	34.59	35.75	38.05	22.66	23.22	35.02	30.11	39.66	24.03	26.09	42.81	24.28	28.32	19.87	38.05	38.05	47.42	22.79	21.51	39.54	14.27	16.05	68.32	35.9	43.59	42.56	24.97	22.66	57.08	63.42	34.74	28.54	28.54
AP2A1	114.82	54.48	45.91	62.08	71.11	39.51	57.08	81.05	37.58	47.94	61.83	37.46	35.67	71.35	70.22	34.59	53.04	57.08	74.7	69.28	62.68	75.58	59.98	48.06	57.08	61.83	44.22	49.94	75.37	19.03	63.42	69.37	101.32	83.72	49.11	94.18	117.72	56.21	110.01	59.15	58.4	64.21	43.65	57.08	50.74	92.5	81.54	66.59
AP2A2	39.9	27.24	38.46	24.13	27.31	41.71	17.84	26.26	31.87	22.83	38.05	42.81	14.27	57.08	21.38	51.89	44.97	76.1	25.18	37.79	49.02	34.81	49.34	51.07	28.54	33.29	31.21	31.35	26.8	47.56	44.39	29.86	44.25	41.93	40.18	31.39	24.97	64	32.68	30.1	42.89	24.97	24.34	31.61	38.05	34.07	32.62	23.78
AP2B1	100.97	38.92	27.3	90.32	82.11	30.73	66	66.21	74.2	61.64	38.05	37.46	28.54	14.27	57.86	48.43	27.1	57.08	53.72	94.08	56.38	34.5	57.08	36.05	59.52	42.81	63.15	71.56	63.07	47.56	34.88	36.88	77.65	84.13	58.67	45.66	67.78	37.19	53.85	41.51	47.18	46.38	104.92	50.05	31.71	44.67	57.08	52.32
AP2M1	120.47	62.27	49.63	97.68	94.81	35.12	49.94	70.2	71.82	86.76	80.86	48.16	78.48	42.81	67.08	53.62	44.39	76.1	78.9	87.78	78.09	119.8	73.52	63.09	78.28	80.86	100.57	109.61	97.76	9.51	34.88	57.96	91.37	81.42	49.11	97.03	103.45	44.1	58	58.11	44.54	135.56	73.86	30.73	31.71	71.29	65.23	109.4
AP2S1	137.87	59.67	49.63	67.08	80.21	74.64	98.1	125.57	79.67	123.29	85.62	66	64.21	42.81	121.02	55.35	67.45	38.05	49.52	103.92	101.55	133.6	85.13	81.11	138.62	95.13	102.02	96.43	167.76	19.03	38.05	63.22	121.68	116.99	61.54	131.28	146.26	56.21	133.03	75.76	75.22	167.66	94.01	77.27	31.71	118.67	93.77	118.91
AP3B1	144.08	110.26	84.37	99.74	87.61	72.44	83.83	79.34	69.44	61.64	121.29	78.48	71.35	57.08	84.93	67.45	108.39	95.13	78.06	75.97	102.95	79.34	104.48	90.12	79.09	90.37	56.79	68.75	79.78	76.1	66.59	77.27	101.77	100.49	98.85	59.93	57.08	78.7	81.93	85.1	76.21	92.75	86.45	74.64	82.44	104.45	93.77	76.1
AP3B2	12.86	29.84	27.3	30.6	18.01	30.73	26.75	14.27	9.75	6.85	49.94	49.94	7.13	42.81	15.5	22.48	38.63	57.08	13.43	13.38	24.16	21.01	18.38	39.05	132.91	38.05	14.45	13.62	17.66	19.03	31.71	47.42	17.48	17.85	21.68	34.25	19.62	32.86	98.96	21.79	19.47	10.7	11.75	27.22	25.37	41.74	32.62	52.32
AP3D1	210.24	99.88	64.52	125.63	118.89	48.3	78.48	105.02	93.46	89.04	92.75	64.21	142.69	42.81	98.66	84.75	88.21	76.1	90.65	112.58	91.74	64.6	72.56	42.06	109.26	114.15	101.73	95.56	124.24	28.54	88.79	82.54	138.27	141.34	74.93	105.59	108.8	51.02	108.17	79.91	64.34	117.72	112.48	72	44.39	109.19	110.08	66.59
AP3M1	47.1	35.02	44.67	54.72	60.87	43.91	37.46	55.94	58.5	38.81	52.32	39.24	49.94	71.35	56.29	39.78	41.51	57.08	31.06	48.42	47.27	37.32	46.44	45.06	39.95	28.54	48.12	56.64	51.4	47.56	38.05	52.69	51.33	57.21	65.05	57.08	46.38	51.89	42.81	55	35.3	57.08	44.49	43.03	31.71	44.67	40.77	52.32
AP3M2	22.5	25.94	32.26	42.07	45.7	37.32	55.29	20.55	26.4	47.94	23.78	28.54	35.67	28.54	35.89	34.59	29.4	38.05	51.2	44.09	36.42	52.06	32.89	42.06	32.62	19.03	28.03	24.43	26.17	9.51	47.56	41.27	32.52	33	30.29	48.52	48.16	41.51	37.74	35.28	44.21	21.4	17.63	58.83	38.05	30.46	20.38	42.81
AP3S1	93.98	55.78	107.95	89.73	97.09	94.4	78.48	100.46	51.61	86.76	111.78	103.45	49.94	71.35	82.77	60.54	59.38	57.08	58.76	94.47	100.15	132.03	91.9	66.09	144.32	61.83	100.86	115.23	112.89	66.59	63.42	100.98	113.27	88.19	78.12	102.74	80.26	64.86	108.17	108.97	107.56	131.99	83.1	106.25	38.05	120.25	97.85	104.64
AP3S2	33.91	42.81	40.95	34.42	35.65	24.15	41.02	31.96	40.91	41.1	35.67	46.38	28.54	42.81	37.27	39.78	34.59	76.1	36.93	31.1	43.42	48.61	39.66	33.04	26.91	57.08	34.25	31.13	44.46	66.59	53.91	42.15	34.73	38.68	38.26	51.37	53.51	45.83	43.27	36.32	44.87	24.97	37.77	49.17	50.74	51.66	77.46	33.29
AP4B1	39.57	42.81	64.52	45.31	40.39	54.88	42.81	35.96	46.85	45.66	49.94	37.46	21.4	14.27	35.7	44.97	68.61	19.03	36.09	33.46	61.98	35.44	59.98	54.07	33.43	57.08	58.09	54.7	44.78	38.05	44.39	42.15	49.78	47.88	69.19	42.81	33.89	52.75	44.65	42.55	51.14	24.97	35.25	50.05	44.39	42.41	48.92	61.83
AP4E1	19.95	27.24	40.95	29.13	28.82	32.93	24.97	19.41	35.44	45.66	26.16	35.67	21.4	71.35	21.77	29.4	40.93	19.03	33.57	22.44	34.32	40.46	33.86	36.05	30.17	19.03	23.55	18.59	26.49	38.05	72.93	31.61	28.76	29.62	35.39	39.95	26.75	44.1	32.22	42.55	46.52	32.11	31.9	36	63.42	41.74	20.38	38.05
AP4M1	21.83	19.46	13.65	19.71	17.64	17.56	8.92	14.84	20.69	9.13	23.78	8.92	7.13	28.54	18.04	12.11	19.6	19.03	21.82	14.96	11.91	13.17	14.51	36.05	15.49	23.78	35.69	39.13	17.66	19.03	15.85	18.44	21.24	15.42	15.62	5.71	14.27	19.03	16.57	8.3	20.46	14.27	15.11	14.93	25.37	17.37	12.23	52.32
AP4S1	22.28	27.24	49.63	29.72	32.99	59.27	17.84	11.42	15.7	20.55	28.54	57.08	28.54	42.81	15.5	24.21	25.94	57.08	25.18	22.83	24.51	35.12	45.47	42.06	17.94	33.29	17.05	15.35	17.97	76.1	66.59	26.34	26.1	28.54	53.25	17.12	10.7	67.45	26.24	44.62	41.57	17.84	27.7	55.32	57.08	22.11	24.46	38.05
AP5B1	29.15	27.24	35.98	17.36	20.1	26.34	53.51	42.81	29.49	59.36	49.94	37.46	28.54	57.08	53.35	31.13	17.87	38.05	24.34	37	40.97	68.68	44.5	36.05	39.95	66.59	10.69	14.05	87.03	47.56	44.39	57.96	17.26	19.75	36.99	39.95	39.24	31.13	55.7	41.51	39.59	74.91	13.43	46.54	25.37	35.19	48.92	23.78
AP5M1	14.85	36.32	29.78	30.3	23.32	24.15	26.75	24.54	21.17	27.4	59.46	23.19	28.54	14.27	19.81	25.94	29.98	19.03	20.98	33.46	35.37	35.75	30.96	42.06	40.77	28.54	21.1	16.86	24.91	47.56	31.71	27.22	21.46	21.64	37.95	22.83	32.11	42.38	29.46	29.06	27.05	28.54	31.06	23.71	44.39	29.78	20.38	19.03
AP5S1	26.49	33.73	29.78	28.83	28.82	37.32	42.81	38.24	73.96	36.53	28.54	37.46	35.67	14.27	37.46	48.43	57.08	38.05	25.18	29.52	26.26	27.6	22.25	30.04	17.12	23.78	39.3	41.29	30.59	19.03	53.91	30.73	29.64	27.19	29.97	42.81	19.62	62.27	41.43	34.25	37.94	24.97	39.45	44.78	69.76	27.07	20.38	42.81
AP5Z1	23.27	38.92	45.91	27.66	27.5	35.12	35.67	33.1	29.73	18.26	35.67	28.54	49.94	14.27	40.01	27.67	66.88	57.08	16.79	28.34	33.97	34.18	32.89	33.04	22.83	38.05	32.8	33.08	26.49	38.05	25.37	36	35.18	25.29	39.86	28.54	23.19	44.1	31.3	38.4	41.57	35.67	26.86	36	31.71	33.16	53	47.56
APAF1	35.58	18.16	40.95	35.6	26.93	26.34	26.75	21.69	45.42	47.94	26.16	44.59	21.4	28.54	23.14	29.4	32.86	38.05	30.22	18.5	30.11	23.83	33.86	33.04	21.2	42.81	22.54	23.35	24.28	19.03	22.2	36.88	41.59	38.28	42.09	19.98	23.19	32	25.78	40.47	34.64	17.84	16.79	41.27	19.03	26.62	28.54	42.81
APBA2	37.24	22.05	19.85	53.84	55.56	41.71	32.11	15.41	10.94	25.11	14.27	26.75	21.4	57.08	23.73	13.84	29.4	38.05	16.79	34.25	24.86	13.49	20.32	36.05	4.08	19.03	25.58	18.81	8.83	38.05	34.88	25.47	38.49	46.8	32.52	11.42	8.92	29.4	14.27	21.79	30.02	24.97	41.97	29.86	12.68	22.33	24.46	28.54
APBA3	63.95	98.59	141.45	104.44	111.88	171.23	98.1	78.77	100.6	105.02	73.72	112.37	49.94	142.69	79.63	89.94	142.4	76.1	75.54	58.65	89.99	86.24	101.58	84.11	51.37	95.13	58.67	69.62	93.34	161.72	164.89	111.52	82.52	81.02	126.91	77.05	60.64	188.53	113.23	99.63	124.05	64.21	83.94	132.59	190.26	90.24	65.23	76.1
APBB1	39.23	51.89	50.87	55.31	43.61	74.64	33.89	10.84	22.12	31.96	45.19	57.08	71.35	171.23	14.71	44.97	67.45	19.03	89.81	70.46	55.33	29.48	56.11	78.11	17.12	33.29	31.5	27.89	17.03	104.64	69.76	46.54	56.86	77.64	65.37	14.27	16.05	57.94	27.16	41.51	55.76	39.24	18.47	42.15	57.08	30	36.69	38.05
APBB1IP	7.54	18.16	28.54	9.12	8.15	15.37	37.46	14.27	7.13	38.81	19.03	17.84	21.4	14.27	14.91	166.04	36.32	19.03	13.43	11.81	38.17	13.49	37.73	42.06	10.6	33.29	5.35	7.78	14.19	9.51	12.68	16.68	10.62	10.55	44.32	22.83	21.4	24.21	17.49	25.94	21.12	21.4	18.47	25.47	6.34	19.85	16.31	14.27
APBB2	240.39	23.35	24.82	45.31	43.04	52.69	67.78	37.1	27.59	34.25	33.29	41.02	14.27	57.08	42.37	24.21	39.2	19.03	24.34	32.67	28.71	15.37	48.37	57.08	17.12	28.54	38.58	36.97	35	19.03	53.91	40.39	130.97	66.14	32.21	19.98	21.4	40.65	26.24	29.06	35.63	35.67	90.65	42.15	44.39	20.08	24.46	42.81
APBB3	70.71	86.91	86.86	105.33	118.89	109.76	66	67.92	65.4	93.61	104.64	82.05	99.88	114.15	54.72	107.24	145.29	57.08	83.1	68.49	78.44	77.15	72.56	78.11	31.8	109.4	39.59	48.43	71.58	152.21	120.5	72.88	97.34	88.59	90.88	28.54	46.38	129.72	57.54	69.53	99.31	57.08	70.51	100.98	126.84	77.38	89.69	61.83
APC	16.74	27.24	19.85	15	17.82	15.37	21.4	20.55	14.03	25.11	19.03	26.75	14.27	14.27	22.16	10.38	17.3	19.03	20.14	17.71	23.11	13.17	22.25	42.06	20.38	38.05	9.39	12.97	13.24	9.51	22.2	19.32	15.93	19.48	21.68	11.42	37.46	25.94	16.57	17.64	24.74	39.24	12.59	27.22	31.71	18.5	28.54	42.81
APC2	31.36	18.16	54.6	34.72	40.77	63.66	23.19	18.84	27.11	41.1	33.29	49.94	21.4	42.81	15.89	46.7	75.53	57.08	36.93	25.98	30.46	29.17	39.66	66.09	19.57	38.05	19.8	23.13	23.65	57.08	82.44	43.03	39.6	67.09	38.58	22.83	16.05	82.16	32.22	37.36	61.04	17.84	26.02	61.47	57.08	30.91	36.69	42.81
APCDD1	16.74	59.67	60.8	29.72	41.72	57.08	46.38	37.1	21.64	25.11	118.91	42.81	135.56	28.54	31.38	67.45	49.58	57.08	93.17	29.13	27.31	38.57	92.87	75.1	14.68	90.37	172.24	118.05	13.88	95.13	50.74	71.13	51.33	58.29	51.66	8.56	10.7	64.86	28.54	37.36	46.19	249.71	47.84	49.17	57.08	23.91	57.08	85.62
APCDD1L	13.52	11.67	31.02	15.89	16.88	35.12	19.62	13.13	16.17	22.83	23.78	32.11	7.13	14.27	14.32	24.21	46.7	19.03	17.63	13.78	16.11	18.19	30.96	45.06	14.68	23.78	86.55	72.64	14.82	19.03	41.22	26.34	14.82	14.47	20.73	8.56	16.05	50.16	18.41	16.6	31.34	10.7	69.67	28.98	31.71	18.05	28.54	4.76
APEH	44	31.13	29.78	39.42	30.72	17.56	26.75	17.12	18.55	38.81	38.05	28.54	21.4	42.81	23.54	38.05	34.02	38.05	23.5	37	30.81	21.01	20.32	24.03	22.83	9.51	31.07	34.16	17.34	9.51	44.39	21.07	28.32	30.3	27.74	28.54	46.38	20.76	25.78	32.17	28.37	24.97	30.22	38.64	12.68	25.04	20.38	33.29
APELA	362.97	12.97	13.65	6.77	6.83	17.56	10.7	12.56	4.99	22.83	11.89	35.67	14.27	14.27	8.04	15.57	27.67	19.03	14.27	8.66	14.71	15.05	15.48	24.03	11.42	14.27	5.92	6.27	9.46	38.05	12.68	13.17	15.71	10.82	12.44	39.95	37.46	19.89	9.67	3.11	16.17	28.54	5.88	14.93	12.68	9.48	20.38	42.81
APEX1	131.33	58.37	47.15	99.74	102.97	41.71	37.46	67.92	55.17	52.51	40.43	49.94	49.94	28.54	72.38	46.7	62.27	38.05	36.93	147.22	49.37	69.31	32.89	36.05	150.03	57.08	94.79	87.35	90.19	66.59	60.25	45.66	100.44	109.83	56.12	74.2	82.05	51.89	83.77	59.15	42.89	49.94	218.24	41.27	50.74	56.63	48.92	28.54
APH1A	83.79	49.29	44.67	65.02	57.65	30.73	92.75	156.39	84.19	63.93	73.72	51.73	85.62	28.54	180.25	25.94	46.12	19.03	58.76	103.53	77.04	63.35	66.75	39.05	126.38	76.1	162.13	163.45	123.93	9.51	50.74	57.96	69.47	68.03	58.03	65.64	85.62	41.51	70.43	69.53	55.1	92.75	91.49	55.32	25.37	97.23	85.62	28.54
APH1B	24.71	38.92	38.46	36.48	30.15	61.47	28.54	19.41	25.92	31.96	28.54	58.86	21.4	57.08	22.16	32.86	44.39	19.03	43.65	33.07	33.97	48.61	41.6	54.07	25.28	61.83	22.83	22.7	26.49	76.1	25.37	30.73	42.48	35.03	49.11	25.68	17.84	71.78	39.59	38.4	59.72	35.67	25.18	72.88	44.39	25.49	32.62	28.54
API5	62.29	53.19	55.84	55.61	54.8	37.32	64.21	70.78	84.9	57.08	57.08	67.78	28.54	42.81	72.38	48.43	34.59	95.13	51.2	64.16	61.63	81.85	49.34	36.05	58.71	47.56	85.54	81.72	40.05	38.05	57.08	57.08	57.3	70.87	59.63	94.18	55.29	48.43	57.08	56.04	60.05	60.64	32.74	57.08	57.08	60.69	32.62	71.35
APIP	41.89	40.21	48.39	42.37	37.36	61.47	49.94	49.09	41.38	43.38	78.48	62.43	57.08	28.54	58.06	53.62	42.66	19.03	52.04	46.84	45.52	63.98	59.98	54.07	53.82	61.83	49.13	38.05	36.9	95.13	31.71	48.3	40.04	40.58	55.48	68.49	57.08	66.59	69.04	64.34	62.36	49.94	23.5	51.81	38.05	55.95	53	19.03
APLF	14.63	9.08	24.82	17.06	17.45	41.71	33.89	25.68	18.07	6.85	14.27	10.7	21.4	14.27	35.5	17.3	28.25	38.05	12.59	15.75	16.46	23.52	15.48	30.04	12.23	28.54	20.09	24.65	18.92	66.59	28.54	23.71	15.26	14.34	21.05	17.12	19.62	34.59	12.43	16.6	32	14.27	5.88	31.61	31.71	26.62	16.31	14.27
APLN	9.42	12.97	35.98	21.18	46.46	61.47	24.97	13.7	14.27	20.55	21.4	42.81	14.27	57.08	10	22.48	51.89	19.03	18.47	22.83	15.41	21.33	21.28	36.05	15.49	28.54	10.98	12.54	14.82	28.54	41.22	24.59	13.27	16.91	24.23	11.42	16.05	44.97	15.19	19.72	34.97	17.84	23.5	43.91	38.05	16.47	20.38	42.81
APLP1	97.75	25.94	26.06	32.66	28.44	30.73	12.49	11.42	19.26	25.11	23.78	23.19	7.13	28.54	11.38	25.94	38.05	19.03	24.34	30.31	17.51	20.07	16.45	42.06	10.6	9.51	11.99	14.7	15.14	28.54	38.05	27.22	73.89	93.05	23.28	25.68	3.57	61.4	22.55	33.21	45.2	17.84	24.34	32.49	50.74	19.85	16.31	38.05
APLP2	705.76	295.76	75.69	119.74	133.12	81.22	160.53	191.78	142.93	155.25	313.92	140.91	321.06	71.35	178.1	287.11	54.19	19.03	260.2	396.39	101.55	97.53	70.62	84.11	111.71	104.64	351.85	307	93.34	19.03	79.27	149.28	184.5	158.92	67.92	148.4	173.01	45.83	93.44	84.06	82.15	156.96	527.96	81.66	38.05	126.11	110.08	80.86
APMAP	106.17	62.27	76.93	71.49	59.73	61.47	149.83	151.25	141.03	89.04	135.56	73.13	85.62	71.35	149.85	50.16	205.82	152.21	70.51	81.09	173.33	100.98	97.71	114.15	105.18	104.64	125.71	105.94	102.49	95.13	60.25	86.93	96.9	85.75	75.57	182.65	181.93	70.05	94.36	59.15	78.85	181.93	52.88	71.13	69.76	123.18	77.46	109.4
APOA2	14.63	20.76	28.54	28.54	27.31	37.32	24.97	13.13	19.26	15.98	23.78	46.38	21.4	14.27	23.34	24.21	26.52	19.03	22.66	20.86	24.16	26.34	25.15	63.09	12.23	14.27	19.07	18.59	22.07	76.1	44.39	26.34	18.58	21.23	31.89	17.12	30.32	35.46	21.17	20.76	44.21	10.7	18.47	33.37	38.05	19.63	20.38	38.05
APOA4	11.42	9.08	42.19	17.95	19.91	32.93	8.92	6.85	13.79	4.57	21.4	24.97	28.54	57.08	11.57	29.4	27.1	76.1	18.47	10.23	21.71	16.31	23.22	54.07	7.34	28.54	12.14	11.03	8.83	38.05	34.88	24.59	19.25	16.77	23.6	14.27	3.57	49.29	14.73	30.1	35.96	3.57	20.98	38.64	76.1	21.43	20.38	14.27
APOB	16.51	28.54	44.67	33.25	34.51	65.86	24.97	15.41	18.31	20.55	14.27	33.89	14.27	28.54	19.61	25.94	82.44	133.18	21.82	9.45	26.61	23.83	32.89	24.03	15.49	14.27	17.2	14.92	15.77	76.1	41.22	36.88	25.44	20.29	38.9	19.98	17.84	83.02	25.32	23.87	36.62	21.4	15.11	56.2	69.76	18.5	24.46	52.32
APOBEC3A_B	192.07	317.81	174.95	274.79	218.83	81.22	390.62	340.18	186.21	171.23	233.06	178.37	321.06	57.08	362.08	276.74	406.46	285.38	219.07	228.31	345.96	259.67	252.49	228.31	293.54	337.71	230.04	226.36	299.26	180.74	212.45	243.24	223.22	224.66	194.83	279.68	328.19	63.13	248.56	182.65	197.95	285.38	234.18	161.57	82.44	361.41	358.77	128.42
APOBEC3B	22.28	29.84	31.02	12.06	14.22	41.71	28.54	34.82	19.98	20.55	26.16	23.19	14.27	42.81	34.52	19.03	51.31	19.03	15.95	17.71	29.41	40.77	30.96	30.04	26.91	14.27	11.42	13.84	24.28	28.54	22.2	22.83	14.16	16.37	28.7	8.56	24.97	47.56	49.25	44.62	49.49	24.97	25.18	61.47	25.37	13.99	16.31	4.76
APOBEC3C	39.46	49.29	63.28	15	20.1	41.71	67.78	97.6	40.43	68.49	42.81	62.43	35.67	42.81	83.16	48.43	89.94	38.05	34.41	23.22	122.21	53.63	91.9	36.05	22.02	99.88	10.4	7.13	77.57	47.56	44.39	81.66	21.68	20.42	111.92	151.25	130.21	31.13	78.71	112.08	76.54	53.51	21.82	72.88	57.08	157.69	122.31	47.56
APOBEC3D	16.18	23.35	55.84	18.83	20.67	48.3	21.4	37.1	21.4	36.53	38.05	51.73	7.13	28.54	32.76	31.13	50.74	57.08	27.7	16.93	46.92	29.17	67.72	39.05	17.12	47.56	12.14	11.67	17.97	57.08	41.22	40.39	21.24	18.94	44.64	11.42	17.84	46.7	36.82	48.77	43.22	17.84	20.14	43.91	25.37	43.99	32.62	66.59
APOBEC3F	20.73	29.84	49.63	19.12	23.7	41.71	44.59	58.22	30.92	34.25	16.65	58.86	28.54	57.08	52.37	38.05	73.8	19.03	35.25	20.86	56.03	35.12	60.95	72.1	11.42	38.05	16.47	17.08	38.47	47.56	41.22	54.44	20.13	21.51	58.99	25.68	30.32	38.05	47.41	59.15	48.5	39.24	20.14	51.81	31.71	63.39	48.92	57.08
APOBEC3G	18.95	25.94	85.62	15.89	21.24	35.12	60.64	147.83	21.88	61.64	28.54	39.24	14.27	42.81	96.5	27.67	38.63	19.03	22.66	25.19	78.79	47.98	94.81	45.06	22.02	156.96	8.38	10.16	74.42	28.54	60.25	75.52	13.27	17.04	56.76	22.83	32.11	38.92	61.22	80.95	47.84	21.4	12.59	50.93	31.71	136.26	101.92	47.56
APOC1	62.84	10.38	34.74	17.95	19.15	15.37	39.24	72.49	64.69	808.21	21.4	35.67	7.13	14.27	43.54	15.57	32.86	19.03	8.39	15.35	139.37	58.33	63.85	51.07	117.42	266.36	20.23	35.02	22.39	19.03	41.22	42.15	55.09	39.63	41.13	62.78	33.89	31.13	87.46	70.57	65.98	46.38	14.27	86.05	31.71	210.03	53	38.05
APOC2	14.19	18.16	43.43	22.07	20.86	46.1	24.97	16.55	11.89	22.83	26.16	21.4	21.4	14.27	27.07	19.03	28.83	38.05	10.07	12.99	30.11	23.52	20.32	39.05	9.78	9.51	11.7	12.76	10.41	38.05	25.37	44.78	16.59	14.61	23.28	14.27	16.05	44.1	25.78	31.13	32	21.4	20.14	36	50.74	44.67	12.23	33.29
APOC3	18.73	31.13	50.87	39.42	41.53	63.66	17.84	14.84	26.64	47.94	28.54	66	21.4	42.81	17.46	43.24	58.23	95.13	29.38	20.08	31.87	28.54	47.4	66.09	12.23	9.51	22.11	19.24	18.61	47.56	88.79	43.91	28.98	27.73	38.58	8.56	23.19	99.45	23.94	40.47	52.13	28.54	27.7	52.69	38.05	30.23	24.46	28.54
APOD	12.19	31.13	26.06	19.71	22.57	41.71	12.49	6.28	11.89	15.98	35.67	30.32	42.81	42.81	8.83	36.32	27.67	19.03	23.5	13.78	15.41	20.7	17.41	21.03	9.78	14.27	22.83	18.38	8.83	9.51	44.39	28.98	12.61	15.42	24.55	17.12	10.7	23.35	22.09	25.94	34.97	14.27	34.41	32.49	44.39	16.47	16.31	33.29
APOE	421.37	16.86	58.32	13.83	12.7	37.32	126.64	175.8	82.29	977.16	23.78	26.75	7.13	28.54	194.18	24.21	36.32	19.03	11.75	19.29	273.83	90.63	78.36	48.06	220.97	856.15	60.98	112.86	46.99	19.03	9.51	67.61	121.68	130.25	79.72	97.03	78.48	15.57	168.01	114.15	100.96	89.18	49.52	135.23	6.34	384.65	309.85	90.37
APOF	13.08	28.54	38.46	20.59	20.67	63.66	30.32	18.84	24.02	36.53	42.81	16.05	14.27	28.54	22.56	31.13	68.61	19.03	20.14	20.86	26.96	28.85	36.76	30.04	26.09	47.56	19.94	17.51	18.29	19.03	41.22	33.37	21.24	21.1	28.7	8.56	16.05	42.38	26.24	19.72	38.6	28.54	25.18	45.66	63.42	26.4	28.54	52.32
APOL1	11.08	76.54	49.63	18.54	20.29	57.08	124.86	69.63	86.09	93.61	61.83	60.64	92.75	42.81	52.37	57.08	35.17	19.03	47	14.56	59.18	95.02	68.69	57.08	19.57	95.13	8.24	10.38	53.61	57.08	41.22	54.44	16.15	20.29	37.63	31.39	24.97	44.97	49.71	60.19	43.22	128.42	20.14	36	19.03	86.63	69.31	104.64
APOL2	28.37	20.76	40.95	24.42	22.57	46.1	62.43	81.05	55.41	118.72	64.21	33.89	14.27	85.62	59.23	31.13	31.71	57.08	24.34	28.74	68.63	55.2	59.98	60.08	43.22	123.67	19.51	15.78	51.09	38.05	38.05	54.44	20.35	20.15	40.81	22.83	28.54	36.32	68.12	62.27	37.61	49.94	23.5	30.73	50.74	63.84	61.15	38.05
APOL3	7.43	20.76	52.11	16.18	13.46	32.93	46.38	57.08	30.68	111.87	21.4	37.46	7.13	28.54	35.5	24.21	25.94	19.03	12.59	12.6	80.54	30.73	73.52	48.06	19.57	90.37	9.1	7.78	29.33	9.51	25.37	46.54	14.38	13.12	46.24	17.12	8.92	41.51	58.46	59.15	36.95	28.54	13.43	37.76	38.05	54.82	53	42.81
APOL4	14.08	28.54	52.11	88.56	45.32	28.54	21.4	11.42	117.25	102.74	11.89	44.59	28.54	14.27	13.93	32.86	28.25	19.03	19.31	15.35	24.86	25.72	30.96	45.06	17.94	19.03	11.27	11.67	28.38	47.56	47.56	36	15.71	16.64	25.19	28.54	12.49	32.86	50.17	36.32	38.6	32.11	26.02	44.78	50.74	21.88	57.08	23.78
APOL6	10.86	37.62	42.19	12.65	17.26	26.34	39.24	35.39	75.15	107.3	49.94	35.67	21.4	28.54	41.58	27.67	24.79	38.05	30.22	15.35	71.08	39.2	69.65	30.04	46.48	156.96	10.11	19.67	51.09	19.03	38.05	53.56	16.81	17.99	56.76	37.1	42.81	39.78	60.76	91.32	43.88	135.56	24.34	48.3	25.37	60.24	57.08	66.59
APOLD1	14.41	15.57	40.95	35.6	57.84	50.49	60.64	52.51	15.22	25.11	14.27	33.89	28.54	71.35	46.09	20.76	38.63	19.03	29.38	24.01	35.72	43.91	44.5	36.05	14.68	19.03	20.52	17.3	27.12	57.08	34.88	44.78	28.1	28.27	35.08	17.12	21.4	44.1	40.05	33.21	39.59	21.4	23.5	49.17	44.39	25.72	44.85	38.05
APOM	13.41	20.76	43.43	27.66	28.82	39.51	24.97	14.84	21.4	27.4	28.54	28.54	7.13	28.54	13.14	27.67	39.78	19.03	31.9	17.71	17.51	20.07	31.92	36.05	12.23	19.03	14.31	16.86	14.51	76.1	41.22	36	23.23	20.02	29.65	17.12	8.92	64	22.09	25.94	43.88	17.84	16.79	46.54	31.71	23.69	28.54	19.03
APOO	30.26	70.05	33.5	36.48	34.32	37.32	46.38	43.38	44.23	41.1	61.83	39.24	35.67	14.27	45.5	72.64	41.51	57.08	68.83	47.24	37.12	52.69	26.12	48.06	48.11	47.56	74.42	94.7	39.42	47.56	38.05	40.39	44.02	42.06	28.38	39.95	58.86	39.78	41.43	31.13	52.79	39.24	47.84	59.71	19.03	42.41	16.31	57.08
APOOL	27.26	19.46	17.37	24.42	23.7	28.54	33.89	22.26	23.07	27.4	23.78	28.54	28.54	14.27	19.81	34.59	27.1	57.08	29.38	24.01	25.91	14.43	35.79	39.05	26.09	23.78	25.72	27.67	23.02	38.05	28.54	25.47	28.76	25.97	25.19	19.98	28.54	30.27	31.3	33.21	35.63	21.4	21.82	34.25	50.74	22.11	16.31	19.03
APP	255.35	355.43	60.8	171.82	129.32	87.81	115.94	135.27	171.47	109.59	321.06	165.88	242.58	99.88	128.67	254.25	61.11	19.03	174.59	465.28	80.19	125.13	67.72	150.2	234.83	185.5	658.91	739.84	188.26	95.13	291.73	155.43	392.68	307.43	65.37	253.99	222.96	45.83	110.01	62.27	103.6	263.98	851.12	87.81	38.05	154.09	146.77	180.74
APPBP2	30.26	33.73	43.43	45.31	46.08	43.91	24.97	30.82	29.73	18.26	35.67	24.97	35.67	42.81	38.25	36.32	51.31	19.03	40.29	30.7	41.32	37.01	27.09	33.04	29.35	57.08	23.55	26.59	33.43	57.08	63.42	28.98	56.86	49.91	40.18	37.1	23.19	35.46	33.6	32.17	32.33	28.54	43.65	33.37	19.03	30.68	36.69	23.78
APPL1	85.45	42.81	63.28	118.57	106.95	32.93	51.73	62.21	39.48	63.93	87.99	44.59	99.88	14.27	51.78	53.62	47.28	19.03	52.88	66.52	76.34	64.29	59.98	48.06	95.4	80.86	156.78	149.83	65.91	38.05	44.39	79.03	86.5	66.82	78.12	65.64	76.7	37.19	56.16	63.3	60.38	67.78	100.72	43.03	57.08	76.7	69.31	61.83
APPL2	23.27	59.67	38.46	33.83	29.77	28.54	30.32	30.82	20.93	25.11	23.78	21.4	49.94	28.54	35.11	50.16	25.94	76.1	70.51	32.28	25.21	25.72	31.92	39.05	15.49	28.54	23.26	22.92	35	9.51	38.05	21.07	26.77	26.24	24.87	22.83	14.27	29.4	23.01	25.94	31.34	10.7	31.9	35.12	25.37	23.69	40.77	42.81
APRT	79.24	68.75	60.8	43.84	58.59	79.03	58.86	39.95	48.52	59.36	76.1	66	35.67	28.54	49.04	69.18	167.2	95.13	47.84	78.33	129.56	47.04	80.29	72.1	172.05	90.37	69.5	61.83	65.91	76.1	66.59	67.61	54.64	60.73	84.5	194.06	221.17	66.59	72.27	75.76	80.17	99.88	125.07	69.37	38.05	89.34	93.77	80.86
APTX	41.56	85.62	78.17	64.43	54.04	59.27	51.73	53.08	81.57	54.79	47.56	80.26	57.08	14.27	65.31	72.64	79.56	114.15	62.11	52.35	56.73	69.31	56.11	72.1	87.25	76.1	50.72	53.19	57.08	66.59	82.44	45.66	57.52	69.93	74.93	77.05	71.35	73.51	79.63	55	83.8	49.94	53.72	79.03	76.1	57.75	36.69	71.35
AQP1	10.42	35.02	28.54	16.77	19.91	24.15	24.97	21.12	12.84	9.13	38.05	57.08	14.27	42.81	29.03	19.03	29.4	38.05	20.98	17.32	19.26	17.88	16.45	54.07	76.65	42.81	290.15	193.72	15.45	57.08	31.71	19.32	16.15	17.99	23.6	11.42	16.05	29.4	19.79	12.45	33.32	60.64	20.14	26.34	19.03	17.37	8.15	23.78
AQP10	14.52	24.65	31.02	23.83	28.63	52.69	48.16	16.55	16.89	15.98	26.16	32.11	7.13	42.81	14.71	22.48	51.31	19.03	15.95	25.19	28.36	24.78	31.92	30.04	13.05	28.54	16.33	16	19.55	66.59	53.91	33.37	19.69	16.91	32.52	22.83	23.19	59.67	22.09	28.02	50.48	17.84	22.66	46.54	38.05	23.01	16.31	23.78
AQP11	22.83	20.76	48.39	24.42	27.31	65.86	14.27	15.41	25.45	22.83	19.03	55.29	7.13	57.08	14.91	29.4	64	38.05	31.9	21.26	27.66	20.07	32.89	51.07	17.94	42.81	17.34	18.59	14.82	38.05	72.93	28.98	23.23	23.8	37.31	17.12	19.62	52.75	17.49	35.28	39.92	17.84	26.02	48.3	69.76	24.36	16.31	52.32
AQP12B	19.4	24.65	58.32	27.07	37.92	50.49	16.05	11.42	31.39	11.42	61.83	37.46	28.54	14.27	18.04	34.59	77.83	76.1	26.02	18.11	22.76	26.66	32.89	39.05	8.97	42.81	18.93	24.86	18.29	66.59	91.96	28.98	22.57	19.75	36.99	11.42	16.05	99.45	24.4	34.25	57.74	10.7	24.34	57.08	57.08	22.56	32.62	19.03
AQP3	11.64	727.73	43.43	19.42	22.57	52.69	39.24	14.27	15.93	29.68	237.82	130.21	585.04	57.08	19.42	475.64	37.47	152.21	438.99	214.92	51.47	38.26	47.4	54.07	11.42	57.08	13.44	23.78	16.08	57.08	50.74	28.1	26.55	16.64	46.87	19.98	19.62	41.51	24.86	29.06	42.23	374.57	20.14	43.03	19.03	27.07	24.46	33.29
AQP4	18.29	28.54	35.98	20.89	22.57	41.71	16.05	11.42	19.03	13.7	28.54	26.75	28.54	57.08	12.36	39.78	34.59	19.03	32.74	18.11	14.01	21.64	23.22	39.05	8.97	9.51	11.56	12.11	10.41	38.05	41.22	27.22	23.23	18.39	33.8	17.12	21.4	64.86	28.08	24.91	40.91	28.54	21.82	57.08	38.05	20.3	40.77	9.51
AQP6	9.2	19.46	27.3	17.06	17.82	30.73	12.49	10.27	15.7	13.7	16.65	42.81	7.13	14.27	8.43	29.4	42.66	19.03	18.47	14.96	20.31	17.56	28.05	36.05	26.09	9.51	21.96	14.7	11.35	28.54	25.37	37.76	14.82	14.61	21.68	8.56	17.84	41.51	19.79	26.98	32	14.27	18.47	33.37	19.03	13.54	8.15	38.05
AQP7	45	81.72	166.27	91.79	108.09	153.67	32.11	14.27	60.64	73.06	54.7	105.24	35.67	114.15	21.77	86.48	97.43	19.03	62.95	29.52	42.72	93.46	91.9	63.09	19.57	42.81	35.69	33.08	25.23	123.67	136.35	65.86	64.6	67.22	107.78	25.68	17.84	252.52	55.7	121.42	169.25	49.94	43.65	180.01	126.84	37.45	32.62	104.64
AQP9	16.51	20.76	33.5	19.12	22.57	35.12	23.19	13.7	32.82	146.12	16.65	37.46	28.54	57.08	16.67	29.4	27.67	57.08	24.34	14.17	21.71	25.09	30.96	42.06	18.75	33.29	10.55	11.89	19.24	85.62	50.74	24.59	17.03	17.58	31.25	22.83	24.97	59.67	23.48	24.91	49.16	39.24	18.47	47.42	69.76	24.82	24.46	33.29
AQR	40.23	33.73	38.46	35.6	35.27	32.93	28.54	24.54	39	27.4	21.4	33.89	28.54	28.54	27.07	38.05	46.7	19.03	28.54	29.92	33.62	38.89	32.89	42.06	35.06	33.29	34.82	33.51	46.04	57.08	19.03	28.1	48.45	49.23	45.6	34.25	55.29	36.32	40.51	39.44	33.32	24.97	31.9	40.39	6.34	48.28	32.62	38.05
AR	9.64	16.86	26.06	60.61	42.67	15.37	26.75	11.42	10.94	20.55	11.89	33.89	7.13	14.27	13.14	22.48	28.83	57.08	21.82	16.93	18.21	40.77	16.45	39.05	16.31	14.27	10.4	8	11.04	66.59	28.54	21.95	13.05	12.31	17.54	17.12	14.27	33.73	20.25	21.79	33.98	10.7	11.75	42.15	6.34	13.54	12.23	33.29
ARAF	56.41	62.27	38.46	35.01	44.56	30.73	44.59	49.09	52.56	57.08	57.08	55.29	64.21	14.27	39.62	39.78	35.17	76.1	45.33	46.06	45.52	46.41	46.44	69.09	49.74	57.08	49.56	47.13	52.03	19.03	41.22	35.12	38.05	34.76	50.38	39.95	49.94	31.13	60.3	41.51	39.26	39.24	70.51	37.76	19.03	44.89	65.23	47.56
ARAP1	51.54	66.16	67	35.01	29.96	32.93	101.67	70.78	59.46	66.21	49.94	53.51	28.54	28.54	92.77	39.78	71.49	57.08	49.52	37.79	76.34	69.93	71.59	51.07	40.77	80.86	29.19	33.73	40.36	28.54	60.25	62.35	46.24	40.85	80.99	71.35	83.83	39.78	76.41	97.55	56.75	67.78	48.68	53.56	63.42	107.84	73.38	90.37
ARAP2	9.75	40.21	44.67	13.83	13.84	35.12	24.97	16.55	29.25	52.51	28.54	35.67	49.94	42.81	24.52	27.67	29.98	38.05	24.34	23.62	59.53	21.64	57.08	45.06	14.68	61.83	15.46	14.27	42.89	28.54	34.88	39.51	11.28	15.28	55.16	22.83	44.59	37.19	27.62	44.62	35.96	24.97	14.27	27.22	12.68	36.77	40.77	61.83
ARAP3	15.74	42.81	37.22	24.13	35.46	43.91	26.75	19.98	15.46	31.96	26.16	66	28.54	57.08	19.22	43.24	50.16	76.1	26.86	17.71	30.11	30.73	34.83	57.08	21.2	42.81	14.02	13.19	28.07	38.05	50.74	30.73	26.55	19.88	35.08	5.71	24.97	57.08	36.36	29.06	40.25	21.4	24.34	43.03	76.1	20.08	32.62	33.29
ARC	10.53	31.13	39.71	20.89	22.75	50.49	17.84	14.27	17.36	25.11	19.03	41.02	49.94	42.81	10.4	17.3	31.71	19.03	19.31	22.04	17.86	22.58	28.05	27.04	13.86	4.76	14.88	12.32	15.14	9.51	53.91	32.49	19.03	15.69	28.38	11.42	19.62	47.56	22.55	18.68	34.64	14.27	26.86	38.64	31.71	17.15	12.23	61.83
ARCN1	40.45	32.43	37.22	30.6	18.77	35.12	14.27	31.96	18.55	41.1	61.83	30.32	28.54	42.81	25.3	25.94	32.86	38.05	34.41	40.15	48.67	22.58	32.89	39.05	39.95	61.83	46.1	50.37	33.11	9.51	38.05	40.39	40.48	32.87	35.71	42.81	49.94	22.48	33.14	44.62	34.64	46.38	44.49	33.37	31.71	45.8	61.15	33.29
AREG	17.29	55.78	47.15	27.66	22.38	30.73	12.49	9.7	22.12	43.38	28.54	55.29	78.48	42.81	14.71	22.48	28.83	57.08	43.65	18.89	21.36	20.38	32.89	18.02	11.42	14.27	39.45	35.46	13.56	47.56	50.74	35.12	22.12	23.13	32.21	14.27	19.62	54.48	29.92	18.68	38.6	28.54	26.02	51.81	38.05	18.72	20.38	33.29
AREL1	45.22	33.73	45.91	37.07	46.65	43.91	44.59	35.96	49.47	43.38	38.05	41.02	49.94	57.08	40.6	34.59	29.98	19.03	33.57	44.09	44.82	54.57	63.85	57.08	57.08	38.05	41.9	45.4	44.15	47.56	34.88	33.37	46.68	45.99	56.76	51.37	44.59	55.35	55.7	35.28	33.98	35.67	55.4	32.49	31.71	33.16	24.46	76.1
ARF1	254.02	254.25	145.17	260.67	208.02	100.98	378.13	573.05	282.53	264.84	401.92	228.31	256.85	42.81	455.64	152.21	116.46	19.03	313.08	423.55	308.5	237.4	186.71	99.13	667.8	285.38	606.89	607.31	384.4	28.54	41.22	165.08	309.72	237.91	165.81	405.25	385.27	58.81	245.34	209.63	199.6	403.11	296.3	167.72	31.71	331.86	281.31	161.72
ARF3	125.13	93.4	43.43	55.61	55.75	37.32	178.37	236.87	106.78	82.19	102.26	87.4	64.21	14.27	219.87	69.18	35.75	38.05	82.26	83.06	75.29	75.89	39.66	60.08	141.06	99.88	63.72	64.21	149.79	19.03	34.88	148.4	77.65	113.61	59.95	248.28	287.17	19.03	153.28	83.02	79.84	85.62	64.63	72	25.37	90.24	81.54	47.56
ARF4	271.97	180.31	84.37	165.94	143.93	103.18	85.62	99.31	107.26	111.87	199.77	135.56	242.58	99.88	90.42	110.69	57.08	19.03	172.07	162.57	116.25	62.72	99.64	99.13	191.62	142.69	314	303.55	133.71	57.08	79.27	74.64	223.88	168.26	74.61	211.18	164.1	53.62	88.84	85.1	104.92	249.71	162.84	90.45	44.39	93.4	93.77	161.72
ARF5	111.49	89.51	81.89	86.79	82.3	46.1	119.5	136.41	114.63	100.46	76.1	58.86	64.21	14.27	154.17	74.37	124.53	19.03	60.43	110.61	91.04	83.42	79.33	60.08	123.12	133.18	136.55	130.59	135.28	85.62	57.08	100.1	98.23	95.35	72.38	188.35	151.61	57.94	90.22	73.68	90.07	117.72	103.24	74.64	50.74	143.71	110.08	95.13
ARF6	76.69	131.02	145.17	86.79	94.24	100.98	96.32	104.45	93.94	152.97	142.69	119.5	149.83	85.62	90.03	96.86	127.99	38.05	110.8	110.61	219.9	200.4	214.76	90.12	260.92	166.47	175.71	175.12	137.17	47.56	60.25	115.03	103.76	97.25	162.62	125.57	174.8	68.32	129.8	176.42	92.38	167.66	178.79	84.3	69.76	128.37	150.85	99.88
ARFGAP1	68.71	48	18.61	31.19	27.31	21.95	33.89	37.1	41.62	34.25	38.05	42.81	28.54	14.27	36.09	36.32	32.86	57.08	28.54	40.94	25.91	27.6	35.79	30.04	29.35	14.27	42.19	43.02	44.15	47.56	22.2	26.34	48.67	44.9	32.52	25.68	32.11	26.81	42.81	21.79	33.65	35.67	45.33	30.73	19.03	39.48	44.85	57.08
ARFGAP2	48.1	37.62	42.19	26.77	34.7	30.73	67.78	59.36	47.33	45.66	66.59	42.81	21.4	14.27	61.2	58.81	55.35	38.05	53.72	44.87	48.32	55.2	40.63	18.02	33.43	14.27	38.58	40.65	21.13	28.54	50.74	57.96	53.09	48.56	48.47	42.81	32.11	27.67	45.57	43.59	37.94	53.51	34.41	31.61	12.68	53.24	40.77	38.05
ARFGAP3	74.48	106.37	59.56	55.31	55.18	79.03	67.78	72.49	83	155.25	135.56	110.59	92.75	71.35	67.67	79.56	39.2	95.13	70.51	92.5	61.28	84.05	74.49	60.08	74.2	99.88	68.35	79.56	79.15	57.08	82.44	68.49	96.46	70.06	72.7	51.37	26.75	55.35	84.69	52.93	65	107.02	96.53	64.98	44.39	85.05	73.38	57.08
ARFGEF1	45.88	37.62	43.43	73.55	92.35	32.93	69.56	79.91	53.51	34.25	64.21	30.32	42.81	14.27	95.91	69.18	34.59	19.03	63.79	101.56	62.33	50.49	61.91	51.07	65.23	76.1	58.81	62.05	74.42	28.54	31.71	65.86	41.37	45.72	67.6	82.76	99.88	35.46	41.89	43.59	33.65	71.35	62.95	36.88	44.39	60.69	57.08	28.54
ARFGEF2	52.53	38.92	58.32	29.42	29.01	37.32	73.13	62.78	44	41.1	54.7	30.32	35.67	28.54	73.36	38.05	32.86	19.03	46.17	30.31	51.47	52.69	45.47	51.07	53.82	23.78	80.2	75.02	35.95	57.08	34.88	61.47	39.6	34.76	41.13	59.93	49.94	43.24	56.62	48.77	37.61	46.38	52.88	37.76	25.37	39.93	36.69	9.51
ARFIP1	17.4	32.43	19.85	16.18	15.36	26.34	10.7	31.39	27.83	22.83	30.92	23.19	21.4	42.81	25.69	32.86	26.52	19.03	28.54	33.07	29.06	25.4	19.35	18.02	29.35	38.05	17.63	17.73	42.26	47.56	15.85	29.86	20.57	22.32	23.28	34.25	30.32	23.35	28.54	24.91	24.08	28.54	21.82	21.95	25.37	26.85	32.62	42.81
ARFIP2	60.96	62.27	47.15	47.96	41.34	39.51	33.89	47.37	67.54	43.38	73.72	49.94	49.94	14.27	40.41	44.97	23.06	38.05	161.16	79.91	45.17	58.33	49.34	36.05	55.45	42.81	63.15	59.46	47.3	19.03	34.88	60.59	65.7	54.1	41.77	51.37	60.64	41.51	70.89	41.51	45.2	42.81	36.09	43.91	19.03	44.44	61.15	38.05
ARFRP1	56.41	51.89	52.11	47.07	48.35	46.1	58.86	71.92	60.88	61.64	66.59	46.38	57.08	14.27	73.95	57.08	58.81	57.08	52.04	42.51	67.93	72.76	79.33	42.06	57.08	57.08	76.15	79.99	95.86	9.51	53.91	52.69	48.23	53.29	56.76	62.78	74.91	38.92	66.28	47.74	57.41	49.94	55.4	55.32	31.71	82.34	85.62	57.08
ARG2	12.19	54.48	21.09	23.83	20.86	28.54	7.13	11.42	11.65	13.7	21.4	28.54	71.35	42.81	12.36	24.21	19.03	19.03	21.82	29.92	11.91	14.11	15.48	48.06	12.23	33.29	11.13	7.57	14.19	28.54	28.54	14.05	18.36	16.5	19.45	5.71	12.49	26.81	15.65	14.53	23.09	35.67	10.91	24.59	25.37	16.92	8.15	23.78
ARGLU1	146.85	176.42	112.91	170.05	158.72	41.71	196.2	265.98	104.17	157.53	140.31	131.99	199.77	71.35	160.84	129.72	66.88	19.03	246.77	187.37	246.87	96.59	188.64	51.07	231.57	180.74	117.19	110.91	328.59	47.56	38.05	170.35	136.72	163.66	200.57	148.4	153.39	51.89	121.06	138.02	81.82	164.1	142.69	64.1	44.39	262.15	146.77	147.45
ARHGAP1	60.29	64.86	49.63	27.66	33.56	74.64	46.38	58.79	50.42	41.1	54.7	60.64	35.67	71.35	54.53	43.24	43.24	38.05	51.2	43.69	50.42	59.27	41.6	87.12	48.11	57.08	46.67	46.05	39.1	19.03	47.56	59.71	43.36	42.2	49.42	99.88	55.29	44.1	37.28	50.85	46.52	64.21	42.81	61.47	31.71	61.14	44.85	104.64
ARHGAP10	20.17	19.46	45.91	21.77	25.41	48.3	39.24	30.82	19.98	41.1	33.29	49.94	14.27	71.35	35.31	31.13	42.09	19.03	28.54	40.15	30.46	32.62	42.57	42.06	18.75	38.05	16.76	18.81	75.68	85.62	47.56	50.05	28.76	25.83	31.25	45.66	35.67	40.65	89.3	39.44	50.48	17.84	38.61	41.27	44.39	37.9	32.62	57.08
ARHGAP11A	35.24	11.67	37.22	22.95	37.55	32.93	14.27	15.98	52.8	43.38	33.29	28.54	14.27	28.54	20.79	32.86	20.76	19.03	18.47	50.39	30.46	55.2	42.57	39.05	48.92	14.27	29.04	28.75	23.34	47.56	28.54	36.88	31.41	38.14	23.28	48.52	41.02	28.54	42.81	40.47	41.57	24.97	27.7	36	44.39	37.22	28.54	38.05
ARHGAP11B	39.12	20.76	29.78	27.36	41.15	13.17	44.59	18.26	54.46	18.26	42.81	19.62	14.27	14.27	27.66	20.76	40.36	19.03	13.43	40.94	35.72	75.89	30.96	33.04	43.22	23.78	39.01	29.62	34.69	9.51	25.37	50.05	33.85	47.61	25.19	22.83	21.4	9.51	44.65	23.87	30.02	7.13	28.54	28.1	6.34	39.93	40.77	28.54
ARHGAP12	34.47	38.92	39.71	41.48	46.08	32.93	32.11	37.67	42.09	36.53	42.81	41.02	57.08	42.81	34.13	41.51	40.36	95.13	32.74	35.82	37.12	20.38	29.02	48.06	46.48	38.05	36.7	39.56	25.54	19.03	47.56	37.76	38.49	33	40.81	62.78	28.54	41.51	29	39.44	40.91	24.97	59.6	52.69	82.44	20.76	28.54	66.59
ARHGAP15	19.06	28.54	83.13	35.31	28.82	46.1	30.32	22.26	24.02	70.78	35.67	32.11	7.13	57.08	19.61	46.7	95.7	38.05	20.14	49.2	133.41	19.76	76.43	42.06	18.75	104.64	14.59	13.19	21.76	85.62	53.91	47.42	16.37	22.59	116.07	22.83	19.62	54.48	30.38	76.79	37.61	49.94	26.02	38.64	57.08	41.74	40.77	52.32
ARHGAP17	55.86	46.7	90.58	92.38	94.43	63.66	66	78.77	54.46	118.72	38.05	62.43	71.35	14.27	59.63	48.43	73.22	57.08	39.45	62.98	122.56	47.98	84.16	30.04	35.06	104.64	67.19	62.05	72.21	28.54	34.88	64.1	96.01	85.48	127.87	85.62	74.91	50.16	66.74	105.85	79.18	82.05	65.47	72.88	95.13	116.41	118.23	66.59
ARHGAP18	25.27	79.13	35.98	23.24	28.06	41.71	41.02	39.38	15.7	43.38	52.32	41.02	64.21	42.81	27.66	108.97	24.21	19.03	164.52	16.93	38.87	21.95	45.47	45.06	29.35	66.59	41.33	46.05	23.34	19.03	15.85	36	24.56	22.86	38.26	34.25	24.97	34.59	30.38	37.36	32.33	28.54	33.57	36.88	19.03	29.1	36.69	33.29
ARHGAP21	58.07	92.1	54.6	105.03	101.83	52.69	73.13	41.67	42.09	34.25	73.72	71.35	78.48	85.62	54.13	70.91	34.59	38.05	59.6	64.56	42.02	37.32	47.4	81.11	35.88	33.29	83.52	71.78	41.31	28.54	60.25	45.66	70.57	71.55	41.45	5.71	19.62	61.4	29.46	33.21	66.97	39.24	74.7	62.35	50.74	27.52	28.54	95.13
ARHGAP23	47.21	103.78	62.04	31.77	26.55	32.93	16.05	22.26	27.11	38.81	21.4	48.16	149.83	57.08	19.61	67.45	29.98	38.05	60.43	31.1	13.66	60.84	37.73	36.05	44.85	14.27	16.04	19.46	57.71	38.05	41.22	50.05	40.26	26.1	30.93	17.12	7.13	60.54	28.08	23.87	54.44	71.35	36.09	48.3	57.08	28.88	36.69	38.05
ARHGAP24	27.93	27.24	34.74	17.06	13.46	57.08	30.32	19.98	15.46	27.4	42.81	19.62	7.13	57.08	20.01	24.21	38.05	57.08	31.06	13.38	21.71	23.52	28.05	57.08	12.23	9.51	6.79	14.49	25.23	28.54	15.85	46.54	17.48	16.64	38.9	14.27	17.84	44.97	30.84	29.06	29.03	24.97	14.27	31.61	50.74	26.85	28.54	23.78
ARHGAP25	18.29	31.13	105.47	31.77	32.99	46.1	42.81	28.54	28.3	70.78	54.7	33.89	35.67	14.27	27.66	24.21	84.17	57.08	20.98	12.6	147.42	33.87	84.16	69.09	22.02	90.37	20.81	21.19	36.9	57.08	41.22	59.71	19.03	20.29	132.65	54.22	35.67	63.13	48.33	105.85	40.58	32.11	20.14	41.27	57.08	70.61	101.92	38.05
ARHGAP26	18.29	60.97	52.11	28.24	33.94	35.12	76.7	53.08	30.44	36.53	59.46	80.26	28.54	57.08	61.2	41.51	58.81	19.03	44.49	37	42.37	101.3	57.08	45.06	112.52	66.59	24.13	25.73	35	38.05	44.39	77.27	34.07	24.21	45.6	42.81	23.19	45.83	60.76	43.59	59.06	53.51	21.82	55.32	82.44	49.86	36.69	71.35
ARHGAP27	48.54	58.37	78.17	39.72	39.82	54.88	60.64	47.37	41.86	70.78	52.32	55.29	64.21	42.81	53.94	57.08	137.79	95.13	73.02	41.33	92.09	47.98	79.33	294.4	59.52	66.59	35.26	32.86	43.2	66.59	95.13	53.56	36.06	36.79	89.92	65.64	69.56	57.94	54.32	66.42	52.79	89.18	88.13	65.86	139.52	54.14	89.69	71.35
ARHGAP28	9.09	25.94	18.61	18.54	25.6	21.95	30.32	15.98	9.51	13.7	11.89	21.4	14.27	14.27	15.1	31.13	27.1	19.03	12.59	21.65	16.81	20.07	20.32	39.05	6.52	23.78	12.28	15.57	8.51	9.51	31.71	28.98	47.34	57.89	18.49	11.42	19.62	27.67	16.11	11.42	18.48	17.84	17.63	26.34	50.74	18.72	24.46	14.27
ARHGAP29	9.09	11.67	21.09	12.65	17.26	32.93	12.49	25.68	11.89	6.85	42.81	41.02	7.13	42.81	25.5	19.03	24.79	19.03	10.91	12.6	18.56	12.54	18.38	57.08	14.68	23.78	52.74	65.29	13.56	9.51	31.71	17.56	18.8	16.91	20.41	8.56	3.57	30.27	34.98	22.83	24.74	28.54	59.6	25.47	12.68	16.02	16.31	42.81
ARHGAP30	8.53	24.65	35.98	12.95	9.67	24.15	19.62	11.99	16.17	25.11	26.16	14.27	21.4	14.27	14.12	17.3	27.1	19.03	11.75	11.42	55.68	18.82	49.34	30.04	11.42	52.32	24.56	28.97	15.14	28.54	22.2	21.07	11.95	10.96	52.93	14.27	10.7	15.57	21.17	35.28	26.06	32.11	15.95	22.83	19.03	32.49	24.46	28.54
ARHGAP31	11.08	23.35	35.98	21.18	20.86	35.12	41.02	43.95	14.27	31.96	19.03	26.75	35.67	42.81	34.52	25.94	44.39	57.08	13.43	12.99	44.12	19.13	40.63	78.11	42.4	47.56	11.99	14.27	35.63	28.54	31.71	31.61	19.91	14.61	24.87	28.54	35.67	25.94	23.01	40.47	40.25	21.4	20.98	37.76	38.05	42.86	24.46	71.35
ARHGAP32	32.36	51.89	17.37	44.72	29.77	15.37	24.97	28.54	18.55	4.57	64.21	57.08	49.94	14.27	21.38	50.16	25.37	57.08	78.06	38.58	14.01	20.7	17.41	33.04	18.75	14.27	43.35	42.59	17.97	19.03	22.2	31.61	20.13	30.03	15.62	22.83	28.54	22.48	17.95	13.49	24.74	28.54	41.13	28.98	25.37	20.53	20.38	14.27
ARHGAP33	53.09	25.94	40.95	65.61	69.02	37.32	16.05	15.41	48.52	22.83	38.05	32.11	21.4	57.08	21.18	65.73	46.12	57.08	74.7	55.9	29.76	58.65	40.63	48.06	20.38	14.27	31.65	22.48	29.01	9.51	31.71	31.61	43.58	54.1	28.38	19.98	16.05	38.05	21.63	33.21	41.57	10.7	51.2	34.25	69.76	32.04	36.69	23.78
ARHGAP35	60.62	33.73	31.02	50.02	43.61	39.51	44.59	50.8	18.79	6.85	61.83	33.89	78.48	14.27	63.55	41.51	34.02	19.03	55.4	52.35	26.61	48.92	44.5	51.07	41.58	28.54	57.94	56.64	38.47	28.54	19.03	37.76	53.98	57.21	36.99	54.22	35.67	32.86	43.27	37.36	34.64	57.08	67.99	28.98	31.71	35.64	40.77	52.32
ARHGAP39	22.94	51.89	18.61	25.89	26.74	32.93	26.75	22.26	10.94	9.13	21.4	39.24	21.4	14.27	21.97	20.76	38.63	57.08	73.86	34.25	15.41	24.46	28.05	36.05	20.38	4.76	23.41	20.32	13.56	28.54	28.54	20.2	21.9	26.92	22	17.12	24.97	35.46	17.95	18.68	24.41	14.27	38.61	29.86	38.05	16.47	16.31	28.54
ARHGAP4	138.65	22.05	137.73	32.36	33.56	32.93	55.29	27.97	29.49	84.47	35.67	35.67	7.13	14.27	32.95	12.11	114.15	114.15	16.79	37	171.23	93.77	130.6	57.08	26.91	156.96	15.89	18.59	38.16	28.54	72.93	47.42	26.33	20.15	198.97	42.81	51.73	33.73	46.03	144.25	78.85	82.05	25.18	70.25	19.03	62.72	110.08	42.81
ARHGAP40	14.19	14.27	35.98	25.01	19.53	28.54	12.49	13.13	16.65	11.42	21.4	37.46	21.4	114.15	25.69	22.48	40.36	38.05	24.34	18.11	24.51	27.6	31.92	45.06	9.78	23.78	15.75	17.08	14.82	28.54	47.56	42.15	18.36	17.72	29.34	17.12	19.62	79.56	22.09	41.51	46.19	35.67	15.95	50.93	12.68	20.08	20.38	19.03
ARHGAP44	13.96	28.54	21.09	24.42	23.32	43.91	26.75	11.42	11.42	25.11	45.19	26.75	28.54	14.27	14.71	25.94	31.71	19.03	37.77	21.65	15.41	15.05	29.02	45.06	6.52	4.76	11.56	11.24	6.62	57.08	22.2	19.32	14.6	16.5	23.28	8.56	10.7	23.35	16.57	17.64	31.01	32.11	7.55	32.49	25.37	11.96	16.31	52.32
ARHGAP45	16.07	28.54	78.17	17.06	20.67	19.76	42.81	23.97	20.45	105.02	28.54	44.59	14.27	42.81	22.95	39.78	148.17	38.05	15.11	16.93	145.67	22.27	121.89	42.06	20.38	85.62	11.85	10.59	28.38	19.03	25.37	36	21.46	28	157.52	25.68	30.32	37.19	51.09	94.44	45.53	57.08	17.63	49.17	50.74	53.92	81.54	28.54
ARHGAP5	58.63	54.48	24.82	53.25	43.23	21.95	28.54	33.1	36.39	27.4	128.42	41.02	92.75	28.54	27.66	67.45	28.25	38.05	79.74	55.11	37.12	71.19	29.99	36.05	65.23	38.05	57.94	53.62	43.52	28.54	19.03	38.64	83.18	70.06	37.31	45.66	67.78	33.73	48.79	35.28	41.24	28.54	69.67	23.71	31.71	41.28	48.92	9.51
ARHGAP8	45.33	44.1	22.33	30.6	37.55	28.54	64.21	49.66	73.72	31.96	118.91	42.81	7.13	14.27	49.82	46.7	26.52	19.03	29.38	38.58	19.26	92.2	27.09	36.05	17.12	42.81	53.03	48.65	85.77	38.05	38.05	56.2	28.32	18.12	22.96	108.45	78.48	34.59	62.14	43.59	42.89	21.4	143.53	41.27	25.37	38.35	24.46	19.03
ARHGAP9	23.16	25.94	145.17	36.19	42.1	54.88	60.64	64.5	42.09	114.15	33.29	73.13	49.94	85.62	52.37	32.86	235.8	19.03	38.61	25.19	244.77	40.77	161.56	51.07	31.8	123.67	20.37	28.75	39.42	95.13	72.93	77.27	35.4	29.89	205.35	59.93	51.73	58.81	60.76	140.1	79.18	49.94	17.63	65.86	31.71	65.42	150.85	85.62
ARHGDIA	257.01	163.45	119.12	143.58	133.31	98.79	117.72	156.96	156.96	191.78	149.83	103.45	121.29	99.88	177.51	134.91	163.16	228.31	167.87	186.58	224.81	151.47	182.84	66.09	179.38	204.53	111.7	135.34	216.01	142.69	95.13	134.35	168.13	148.51	160.71	185.5	155.18	78.7	222.32	170.19	109.54	260.41	244.26	99.23	31.71	198.08	175.31	156.96
ARHGDIB	26.04	27.24	274.22	37.36	77.56	52.69	162.31	166.66	54.46	292.23	64.21	64.21	64.21	57.08	118.08	57.08	157.97	57.08	20.14	24.01	840.75	77.15	459.52	66.09	105.18	437.59	39.3	69.4	94.6	28.54	41.22	166.84	38.49	40.71	485.31	174.08	201.55	59.67	130.26	332.08	85.78	192.63	40.29	98.35	76.1	272.3	318	209.28
ARHGDIG	18.29	12.97	26.06	107.68	59.92	52.69	14.27	8.56	14.51	22.83	35.67	28.54	28.54	28.54	14.51	29.4	49.58	19.03	18.47	53.14	22.06	18.5	24.19	39.05	12.23	19.03	12.57	14.92	19.24	19.03	28.54	24.59	19.91	22.32	31.89	14.27	8.92	32.86	24.4	36.32	35.63	17.84	41.97	41.27	31.71	17.37	24.46	19.03
ARHGEF1	95.76	60.97	229.55	48.54	62.2	35.12	80.26	95.32	77.77	221.46	45.19	74.91	92.75	156.96	81.01	74.37	294.61	38.05	62.95	65.74	334.41	66.49	279.58	102.14	84.8	347.22	77.16	71.35	105.32	95.13	76.1	114.15	57.96	50.18	406.87	79.91	48.16	30.27	109.55	244.91	74.56	92.75	94.01	72.88	50.74	141.23	220.15	156.96
ARHGEF10	83.34	31.13	59.56	41.48	64.85	54.88	46.38	45.66	35.44	25.11	38.05	35.67	21.4	57.08	55.12	43.24	42.66	57.08	41.13	78.73	29.76	21.95	29.99	39.05	8.97	33.29	51.3	47.13	15.14	19.03	66.59	39.51	65.93	62.35	43.05	25.68	30.32	64	34.06	34.25	47.51	32.11	40.29	43.91	57.08	21.66	20.38	66.59
ARHGEF10L	18.51	50.59	26.06	24.13	23.89	35.12	44.59	23.4	35.44	29.68	64.21	48.16	35.67	85.62	29.22	44.97	35.75	19.03	31.06	29.92	27.66	34.18	30.96	36.05	27.72	42.81	28.03	39.13	27.43	28.54	34.88	23.71	22.79	25.56	25.51	14.27	21.4	26.81	29	30.1	31.67	21.4	58.76	36	50.74	38.58	36.69	33.29
ARHGEF11	71.37	38.92	38.46	62.08	66.56	70.25	131.99	120.43	69.21	70.78	38.05	44.59	71.35	42.81	122.2	41.51	31.71	76.1	52.04	60.23	34.67	41.4	38.7	54.07	61.15	28.54	106.21	131.67	58.34	76.1	38.05	59.71	68.14	62.22	28.7	59.93	33.89	46.7	45.57	43.59	60.71	46.38	47.84	50.93	25.37	76.93	53	23.78
ARHGEF12	28.93	41.51	28.54	35.31	36.6	15.37	44.59	48.52	24.26	47.94	52.32	37.46	64.21	14.27	40.99	38.05	36.32	57.08	45.33	31.88	29.41	39.83	46.44	63.09	67.68	57.08	43.78	38.48	30.27	38.05	50.74	35.12	38.94	33	24.55	51.37	49.94	32	29.46	25.94	36.29	78.48	55.4	37.76	50.74	46.02	61.15	71.35
ARHGEF15	21.28	35.02	34.74	48.54	54.23	54.88	28.54	23.4	41.86	50.23	38.05	53.51	28.54	57.08	27.66	55.35	59.96	76.1	39.45	20.86	23.46	32.93	48.37	69.09	21.2	19.03	24.28	23.57	24.6	38.05	72.93	51.81	31.86	32.73	53.89	14.27	5.35	96.86	33.6	44.62	64.67	24.97	22.66	55.32	114.15	38.58	28.54	33.29
ARHGEF16	17.4	49.29	23.58	15.3	10.62	48.3	26.75	12.56	34.01	22.83	38.05	51.73	35.67	42.81	16.87	53.62	29.98	19.03	37.77	27.55	19.26	49.24	25.15	39.05	26.91	14.27	21.53	24	33.43	38.05	25.37	42.15	16.15	11.77	22.96	17.12	21.4	33.73	20.71	19.72	30.02	21.4	12.59	27.22	6.34	36.1	20.38	28.54
ARHGEF17	46.44	46.7	24.82	37.66	52.91	41.71	24.97	22.26	31.63	29.68	42.81	26.75	78.48	85.62	18.24	43.24	42.66	57.08	73.02	25.59	18.91	21.95	30.96	48.06	13.05	28.54	42.48	43.89	8.83	28.54	38.05	22.83	66.59	61	28.38	11.42	19.62	25.08	15.19	22.83	34.31	42.81	45.33	38.64	19.03	14.66	16.31	52.32
ARHGEF18	51.65	53.19	45.91	47.96	46.27	46.1	35.67	30.25	45.66	38.81	35.67	28.54	64.21	71.35	39.82	32.86	46.12	38.05	48.68	35.43	70.38	48.92	72.56	30.04	31.8	33.29	38.44	49.29	38.79	76.1	28.54	41.27	39.16	40.58	124.68	28.54	32.11	24.21	41.89	60.19	38.27	24.97	44.49	37.76	44.39	43.09	44.85	61.83
ARHGEF19	13.08	22.05	27.3	39.13	49.3	43.91	42.81	43.38	57.31	20.55	35.67	39.24	42.81	42.81	72.96	34.59	44.97	38.05	19.31	45.27	25.56	71.19	33.86	45.06	26.91	19.03	21.53	23.78	35.32	85.62	47.56	30.73	22.12	19.61	29.34	14.27	37.46	57.94	36.82	25.94	43.88	35.67	46.17	35.12	88.79	30.68	24.46	33.29
ARHGEF2	48.76	45.4	58.32	107.39	85.14	48.3	140.91	270.54	94.65	82.19	71.35	46.38	64.21	14.27	223.6	34.59	80.71	57.08	43.65	99.98	98.4	47.67	83.2	57.08	127.2	71.35	227.87	187.66	59.92	38.05	50.74	68.49	65.48	51.67	79.4	91.32	94.53	57.94	102.19	98.59	112.17	92.75	143.53	91.32	82.44	117.54	138.62	76.1
ARHGEF25	50.09	18.16	23.58	44.43	39.63	39.51	37.46	16.55	16.41	18.26	19.03	33.89	14.27	71.35	23.73	27.67	50.16	38.05	19.31	19.68	21.36	17.25	20.32	78.11	16.31	33.29	16.91	18.59	22.07	28.54	25.37	32.49	59.07	43.55	25.51	17.12	24.97	37.19	23.48	23.87	36.29	28.54	16.79	39.51	38.05	17.82	20.38	52.32
ARHGEF26	12.19	37.62	48.39	82.97	77.56	59.27	28.54	13.7	36.86	36.53	26.16	53.51	21.4	28.54	18.04	44.97	72.07	57.08	29.38	42.12	21.01	30.42	24.19	36.05	11.42	33.29	30.49	26.16	17.34	47.56	63.42	28.1	66.59	64.52	29.97	19.98	16.05	60.54	20.25	30.1	39.26	14.27	36.09	26.34	44.39	23.69	28.54	42.81
ARHGEF28	11.19	42.81	38.46	29.42	23.32	30.73	67.78	47.94	23.78	36.53	78.48	35.67	57.08	14.27	42.95	53.62	34.59	38.05	42.81	18.89	23.11	42.02	21.28	36.05	32.62	4.76	22.98	22.48	19.55	19.03	41.22	50.93	19.25	14.34	23.6	65.64	117.72	49.29	30.84	21.79	31.01	21.4	37.77	38.64	25.37	30.68	12.23	33.29
ARHGEF3	21.17	53.19	83.13	35.01	42.86	50.49	33.89	41.1	32.34	89.04	61.83	51.73	21.4	28.54	34.32	39.78	66.3	38.05	41.13	35.03	87.89	56.76	67.72	69.09	55.45	128.42	31.79	37.4	40.05	28.54	76.1	37.76	91.37	80.34	60.27	48.52	58.86	52.75	52.93	72.64	56.42	39.24	21.82	51.81	50.74	55.95	77.46	71.35
ARHGEF35	41.12	50.59	131.53	91.21	85.33	173.43	58.86	34.82	68.73	75.34	64.21	98.1	57.08	156.96	29.81	86.48	76.68	19.03	57.08	43.69	54.98	56.14	75.46	60.08	23.65	38.05	51.3	48	43.2	152.21	152.21	100.98	40.04	41.66	82.59	22.83	32.11	174.69	70.43	111.04	143.85	42.81	67.15	164.21	107.81	56.63	65.23	71.35
ARHGEF37	15.85	46.7	49.63	25.6	27.5	57.08	39.24	27.97	20.69	38.81	95.13	73.13	49.94	42.81	36.87	41.51	60.54	38.05	36.93	20.86	31.87	24.46	19.35	57.08	14.68	33.29	21.67	24.21	15.77	57.08	38.05	38.64	19.25	16.64	35.08	17.12	16.05	62.27	31.3	44.62	50.81	28.54	29.38	38.64	82.44	27.07	20.38	47.56
ARHGEF38	11.08	60.97	34.74	18.24	16.31	32.93	17.84	19.41	63.02	41.1	61.83	57.08	49.94	14.27	16.28	51.89	32.86	57.08	78.9	29.52	22.76	25.4	25.15	48.06	76.65	23.78	8.96	11.89	16.4	28.54	31.71	46.54	17.7	17.99	24.55	54.22	46.38	48.43	26.7	25.94	52.79	32.11	24.34	43.91	50.74	22.33	32.62	38.05
ARHGEF40	109.94	48	80.65	53.25	63.9	79.03	89.18	63.36	49.47	86.76	111.78	67.78	49.94	42.81	77.08	69.18	80.71	114.15	66.31	34.64	40.97	61.47	57.08	63.09	24.46	38.05	52.31	70.05	50.77	19.03	88.79	81.66	149.33	118.21	56.44	22.83	23.19	94.26	38.67	50.85	60.71	71.35	58.76	78.15	69.76	34.74	12.23	90.37
ARHGEF5	27.26	32.43	47.15	45.01	40.77	41.71	39.24	27.4	44.23	31.96	45.19	53.51	28.54	14.27	31.77	44.97	57.08	76.1	43.65	27.95	28.36	41.71	39.66	42.06	13.05	38.05	59.82	64.21	40.68	85.62	76.1	52.69	21.9	22.72	39.54	25.68	23.19	46.7	32.22	48.77	52.46	24.97	46.17	48.3	69.76	38.35	20.38	52.32
ARHGEF7	74.81	76.54	57.08	117.39	126.86	52.69	71.35	53.08	41.86	68.49	80.86	53.51	57.08	114.15	46.68	57.08	44.97	38.05	52.88	83.06	71.43	46.41	68.69	27.04	75.83	66.59	72.54	65.51	79.47	66.59	41.22	42.15	78.54	73.98	71.74	85.62	73.13	35.46	51.55	64.34	47.84	42.81	82.26	57.96	44.39	61.59	57.08	42.81
ARHGEF9	26.82	24.65	45.91	43.54	32.99	28.54	19.62	33.1	27.83	29.68	30.92	41.02	42.81	57.08	30.6	24.21	38.05	19.03	25.18	33.46	32.57	18.82	33.86	51.07	39.95	19.03	114.44	100.1	31.85	38.05	31.71	39.51	36.95	44.9	31.57	48.52	21.4	40.65	22.55	24.91	40.91	21.4	74.7	51.81	50.74	30.91	40.77	42.81
ARID1A	67.61	46.7	37.22	40.01	33.75	6.59	28.54	25.11	44.95	45.66	42.81	42.81	14.27	28.54	42.37	27.67	44.97	19.03	45.33	44.09	56.03	46.41	36.76	30.04	34.25	57.08	25.58	27.46	47.62	19.03	15.85	31.61	83.18	90.62	40.18	48.52	44.59	32.86	32.68	37.36	32	32.11	43.65	32.49	12.68	43.77	28.54	23.78
ARID1B	116.92	63.56	55.84	114.45	115.1	57.08	181.93	255.13	64.69	70.78	109.4	71.35	149.83	57.08	247.14	81.29	87.06	38.05	72.19	96.83	84.39	144.89	79.33	66.09	63.6	104.64	132.36	135.99	122.04	57.08	47.56	58.83	129.86	125.38	90.88	57.08	76.7	43.24	70.89	90.29	60.05	89.18	89.81	62.35	88.79	117.99	101.92	47.56
ARID2	129.34	85.62	67	94.15	92.35	37.32	89.18	74.2	87.99	68.49	47.56	60.64	114.15	57.08	87.28	53.62	50.74	19.03	77.22	98.01	71.43	91.26	60.95	63.09	97.03	80.86	90.17	74.16	86.72	38.05	66.59	108.89	106.63	113.88	72.06	108.45	105.24	57.94	108.17	69.53	61.7	53.51	112.48	52.69	31.71	107.39	57.08	61.83
ARID3A	44	9.08	43.43	14.12	15.55	43.91	42.81	20.55	30.44	43.38	28.54	37.46	7.13	57.08	21.38	34.59	20.76	38.05	13.43	23.22	31.51	21.64	34.83	36.05	23.65	47.56	19.94	17.73	25.86	38.05	15.85	31.61	40.48	78.45	30.61	14.27	12.49	35.46	36.36	38.4	34.31	46.38	32.74	40.39	12.68	23.91	40.77	47.56
ARID3B	40.67	29.84	40.95	37.36	42.48	50.49	41.02	33.68	33.53	50.23	40.43	62.43	21.4	71.35	28.64	36.32	68.03	19.03	43.65	31.88	50.07	49.86	48.37	45.06	27.72	38.05	20.66	22.92	35.32	104.64	101.47	40.39	47.34	58.29	50.06	31.39	30.32	68.32	40.05	52.93	70.27	28.54	22.66	71.13	76.1	42.19	48.92	38.05
ARID4A	16.62	16.86	39.71	25.89	26.93	41.71	14.27	17.69	14.27	27.4	35.67	23.19	14.27	28.54	16.87	29.4	39.2	19.03	20.14	22.04	32.92	22.89	29.02	42.06	20.38	33.29	16.33	18.59	31.53	9.51	34.88	24.59	29.64	22.59	39.54	34.25	21.4	48.43	26.24	40.47	29.03	28.54	18.47	25.47	50.74	21.66	24.46	23.78
ARID4B	49.87	79.13	54.6	87.67	81.54	39.51	80.26	105.02	64.21	61.64	68.97	46.38	57.08	57.08	111.41	69.18	49.01	38.05	62.95	74.79	69.33	49.55	62.88	60.08	67.68	33.29	99.85	98.16	42.26	57.08	47.56	58.83	51.55	50.04	61.54	68.49	67.78	53.62	72.27	65.38	62.69	57.08	77.22	50.93	44.39	103.1	101.92	80.86
ARID5A	19.17	41.51	60.8	37.66	43.61	85.62	37.46	29.68	35.67	61.64	28.54	55.29	64.21	114.15	26.87	43.24	100.89	57.08	21.82	31.49	71.43	39.2	55.14	69.09	16.31	76.1	50.72	44.32	29.01	95.13	79.27	42.15	26.1	25.29	55.8	28.54	23.19	64.86	40.05	59.15	50.81	28.54	33.57	50.93	95.13	44.22	44.85	28.54
ARID5B	10.75	46.7	42.19	21.77	24.27	30.73	67.78	86.76	22.12	36.53	52.32	37.46	57.08	57.08	83.75	39.78	43.24	38.05	24.34	23.62	60.23	113.53	55.14	36.05	17.94	52.32	43.64	44.97	27.75	38.05	19.03	49.17	51.33	31.38	53.25	88.47	51.73	39.78	27.16	30.1	32.33	71.35	34.41	29.86	12.68	44.44	57.08	66.59
ARIH1	69.05	88.21	45.91	76.79	66.37	35.12	82.05	77.05	87.52	73.06	83.24	64.21	71.35	42.81	69.24	51.89	42.66	19.03	62.11	83.06	75.29	78.09	65.78	66.09	91.32	104.64	77.02	84.75	82.94	47.56	25.37	49.17	80.97	79.53	58.99	148.4	124.86	19.03	64.44	57.08	39.26	78.48	73.86	42.15	6.34	123.85	97.85	80.86
ARIH2	72.93	58.37	70.73	115.63	109.98	48.3	48.16	45.09	40.91	68.49	68.97	62.43	49.94	85.62	46.29	100.32	77.83	38.05	70.51	76.76	79.84	47.98	65.78	90.12	97.85	61.83	87.86	79.56	57.71	9.51	63.42	47.42	73.67	82.5	70.47	74.2	69.56	47.56	68.12	59.15	79.18	49.94	85.62	68.49	44.39	60.91	40.77	80.86
ARIH2OS	15.96	25.94	34.74	28.54	30.53	35.12	14.27	16.55	15.93	15.98	28.54	42.81	14.27	42.81	15.3	25.94	42.66	38.05	15.95	16.53	31.16	21.01	39.66	45.06	15.49	23.78	14.74	18.59	15.14	57.08	63.42	21.07	19.91	20.69	40.5	28.54	10.7	44.1	27.16	35.28	31.67	14.27	23.5	43.03	57.08	18.27	20.38	42.81
ARL1	46.1	48	44.67	27.95	33.94	21.95	67.78	70.78	39	34.25	80.86	67.78	57.08	42.81	61.78	46.7	29.98	19.03	57.08	35.43	50.77	56.45	37.73	27.04	80.72	57.08	42.63	45.62	81.99	28.54	38.05	60.59	43.36	36.92	42.09	122.72	115.94	35.46	64.44	52.93	52.46	67.78	37.77	46.54	12.68	49.18	48.92	76.1
ARL10	51.87	33.73	49.63	49.72	53.85	57.08	57.08	25.68	18.55	36.53	38.05	48.16	14.27	42.81	26.68	32.86	63.42	19.03	27.7	45.27	47.27	36.38	50.31	51.07	18.75	33.29	24.28	26.59	21.44	95.13	38.05	44.78	51.99	47.61	46.24	19.98	12.49	69.18	28.54	43.59	62.03	17.84	31.9	62.35	38.05	34.07	28.54	61.83
ARL11	11.19	15.57	42.19	16.77	18.2	35.12	26.75	12.56	12.37	15.98	11.89	32.11	14.27	14.27	13.93	34.59	27.1	19.03	13.43	10.23	30.81	14.11	29.99	48.06	13.05	19.03	12.72	12.76	24.6	19.03	38.05	16.68	15.04	15.01	46.24	14.27	14.27	38.05	23.48	44.62	32.66	21.4	11.75	35.12	19.03	18.72	8.15	28.54
ARL13B	56.08	33.73	23.58	40.31	44.56	26.34	41.02	34.25	28.78	25.11	42.81	49.94	21.4	14.27	35.7	31.13	33.44	38.05	47.84	20.86	30.46	34.18	35.79	48.06	17.94	28.54	19.65	19.67	14.19	28.54	41.22	37.76	26.77	30.3	31.57	19.98	16.05	55.35	22.55	26.98	36.62	3.57	20.14	36	57.08	25.49	24.46	47.56
ARL14	8.87	20.76	24.82	16.77	17.82	28.54	12.49	20.55	13.56	11.42	11.89	32.11	28.54	42.81	16.87	17.3	28.83	38.05	15.11	12.2	17.16	21.95	24.19	45.06	39.95	9.51	9.25	9.08	28.07	19.03	28.54	31.61	12.61	13.93	22	8.56	12.49	23.35	15.19	17.64	27.71	53.51	12.59	52.69	31.71	17.6	40.77	38.05
ARL15	21.94	41.51	47.15	45.01	47.03	48.3	85.62	83.33	38.53	27.4	59.46	48.16	42.81	42.81	67.86	27.67	33.44	19.03	37.77	46.84	59.53	47.36	48.37	42.06	48.92	47.56	27.02	33.51	61.49	38.05	44.39	42.15	32.96	39.49	62.5	48.52	46.38	30.27	37.28	43.59	39.59	24.97	20.98	43.91	19.03	36.1	12.23	61.83
ARL16	26.82	32.43	19.85	25.89	22.75	13.17	32.11	30.82	34.72	20.55	14.27	24.97	21.4	14.27	37.07	24.21	25.94	38.05	26.02	27.95	23.81	26.97	28.05	33.04	21.2	19.03	19.07	24.86	29.96	9.51	6.34	42.15	33.85	30.3	26.78	37.1	44.59	26.81	28.54	13.49	22.1	28.54	34.41	21.07	6.34	22.11	8.15	33.29
ARL17B	87.67	36.32	104.23	164.17	181.66	83.42	137.34	112.44	127.71	77.62	97.51	69.56	49.94	85.62	96.5	60.54	43.24	19.03	52.04	81.88	116.61	130.46	77.39	51.07	97.85	99.88	42.48	41.51	112.26	85.62	91.96	115.03	77.21	88.19	82.27	77.05	76.7	65.73	118.3	117.27	95.35	42.81	109.12	119.42	63.42	89.56	89.69	52.32
ARL2	95.2	51.89	60.8	59.43	47.98	52.69	73.13	67.35	50.66	54.79	78.48	64.21	57.08	14.27	92.58	64	207.55	38.05	61.27	66.92	80.54	73.07	48.37	90.12	70.12	90.37	59.97	62.7	53.29	38.05	76.1	54.44	70.57	86.43	61.54	82.76	90.97	25.08	98.04	66.42	69.61	85.62	57.92	56.2	57.08	60.91	48.92	80.86
ARL2BP	59.29	35.02	62.04	67.96	65.04	52.69	35.67	63.36	47.56	54.79	57.08	55.29	42.81	85.62	55.12	43.24	50.74	19.03	46.17	46.45	64.78	47.36	49.34	63.09	79.09	52.32	51.44	47.78	82.94	76.1	69.76	66.74	63.71	51.13	56.44	94.18	60.64	44.1	34.98	50.85	70.6	85.62	57.92	61.47	95.13	71.74	57.08	76.1
ARL3	14.52	23.35	26.06	31.77	30.91	54.88	26.75	22.26	24.02	15.98	16.65	30.32	28.54	14.27	30.6	31.13	39.78	19.03	30.22	22.83	19.96	22.27	23.22	33.04	11.42	14.27	18.35	16.86	25.54	57.08	31.71	45.66	23.67	25.43	27.42	17.12	12.49	37.19	29	25.94	35.63	17.84	27.7	34.25	19.03	25.94	48.92	23.78
ARL4A	53.53	156.96	83.13	84.14	75.66	94.4	67.78	52.51	57.55	63.93	97.51	96.32	142.69	85.62	46.49	115.88	63.42	57.08	161.16	69.28	51.82	50.18	62.88	54.07	72.57	76.1	52.31	57.29	67.48	57.08	98.3	72.88	163.93	190.57	66.64	39.95	41.02	95.99	60.3	72.64	111.51	78.48	42.81	100.98	126.84	67.45	32.62	90.37
ARL4C	49.43	31.13	43.43	98.85	88.18	35.12	48.16	43.95	30.92	86.76	47.56	33.89	57.08	85.62	46.49	43.24	25.94	57.08	55.4	37.79	78.79	110.7	89.97	72.1	27.72	118.91	180.33	268.31	66.54	19.03	44.39	31.61	88.93	119.29	83.86	11.42	39.24	43.24	64.9	56.04	38.27	42.81	79.74	42.15	12.68	55.5	40.77	90.37
ARL4D	36.57	98.59	45.91	33.25	30.34	57.08	26.75	19.41	24.02	15.98	52.32	46.38	235.44	57.08	21.58	70.91	50.16	38.05	95.69	34.25	26.26	34.5	44.5	36.05	18.75	33.29	19.22	13.19	18.61	19.03	60.25	41.27	42.48	61.68	36.99	11.42	12.49	51.02	25.78	41.51	58.73	35.67	39.45	46.54	76.1	24.82	24.46	33.29
ARL5A	59.63	27.24	50.87	51.49	46.08	39.51	32.11	45.66	72.77	61.64	30.92	42.81	28.54	28.54	40.6	39.78	28.25	19.03	44.49	59.83	42.72	55.51	47.4	54.07	57.89	42.81	62.71	65.73	69.38	47.56	31.71	64.1	38.27	43.96	53.89	39.95	28.54	55.35	108.17	53.96	46.52	17.84	51.2	49.17	31.71	31.13	40.77	57.08
ARL5B	59.52	46.7	48.39	75.91	64.28	50.49	55.29	59.36	48.99	27.4	33.29	71.35	35.67	42.81	50.6	38.05	31.13	19.03	48.68	51.17	37.47	29.48	43.53	42.06	32.62	28.54	107.8	94.91	86.72	9.51	28.54	57.08	66.15	66.14	45.92	51.37	41.02	41.51	54.32	45.66	45.2	42.81	60.43	46.54	76.1	30.91	32.62	85.62
ARL6	12.97	29.84	22.33	26.18	28.44	15.37	16.05	21.69	10.7	9.13	14.27	24.97	21.4	14.27	20.79	25.94	27.1	19.03	28.54	18.11	19.96	18.5	9.67	30.04	9.78	19.03	15.03	13.84	10.72	57.08	31.71	20.2	15.93	17.72	18.81	17.12	12.49	31.13	11.51	11.42	24.08	14.27	12.59	25.47	12.68	15.34	16.31	19.03
ARL6IP1	122.02	66.16	59.56	96.21	109.03	63.66	64.21	54.22	106.31	89.04	66.59	80.26	49.94	85.62	74.53	53.62	89.36	19.03	52.88	165.33	75.29	120.43	76.43	48.06	60.34	47.56	114.59	96.43	72.53	57.08	47.56	68.49	90.48	126.19	59.95	48.52	30.32	60.54	55.7	64.34	87.1	60.64	109.96	95.71	76.1	93.4	97.85	57.08
ARL6IP4	205.03	119.34	111.67	148.28	147.34	68.05	206.9	216.32	195.73	168.95	209.28	114.15	214.04	156.96	191.04	164.31	54.19	38.05	182.98	188.94	167.38	204.47	156.72	75.1	258.48	166.47	153.31	151.56	347.82	38.05	79.27	219.53	171.67	183.81	148.27	353.88	296.09	42.38	215.88	166.04	119.43	160.53	151.09	98.35	57.08	186.8	110.08	133.18
ARL6IP5	161.37	93.4	106.71	47.66	48.73	63.66	83.83	109.59	51.84	143.83	244.96	71.35	49.94	85.62	108.27	81.29	64.57	38.05	94.85	51.57	278.38	73.7	157.69	36.05	154.11	185.5	119.07	126.91	104.69	19.03	44.39	96.59	96.68	67.36	151.78	156.96	181.93	44.1	102.19	134.91	60.05	96.32	83.94	50.93	31.71	150.93	126.38	137.94
ARL6IP6	115.37	46.7	63.28	93.26	94.05	50.49	64.21	58.79	170.28	82.19	47.56	51.73	42.81	42.81	68.45	60.54	32.29	38.05	37.77	96.05	53.23	123.88	70.62	42.06	87.25	71.35	70.66	65.51	121.72	47.56	47.56	72	57.74	76.42	57.71	74.2	92.75	81.29	88.84	64.34	76.87	35.67	48.68	70.25	50.74	63.62	40.77	42.81
ARL8A	52.31	62.27	132.77	93.56	86.09	177.82	87.4	83.9	73.01	100.46	61.83	112.37	99.88	114.15	89.83	98.59	188.53	76.1	75.54	75.18	78.79	84.99	95.77	114.15	63.6	133.18	94.36	96.21	68.11	133.18	145.86	89.57	64.82	61.41	99.49	42.81	57.08	197.18	68.12	90.29	135.93	53.51	87.29	129.96	171.23	78.28	97.85	61.83
ARL8B	58.74	35.02	63.28	67.96	54.42	79.03	76.7	91.32	29.25	84.47	85.62	48.16	21.4	42.81	91.21	43.24	54.19	19.03	35.25	61.01	71.78	53.63	59.01	42.06	87.25	85.62	72.97	75.67	88.61	85.62	57.08	67.61	56.41	47.47	47.83	62.78	69.56	40.65	46.03	60.19	44.87	89.18	59.6	52.69	25.37	47.6	48.92	38.05
ARL9	10.42	9.08	28.54	19.71	21.62	37.32	24.97	26.26	11.42	13.7	19.03	35.67	7.13	14.27	26.48	31.13	25.94	57.08	16.79	24.8	18.56	24.46	16.45	42.06	8.97	28.54	14.59	15.13	12.61	38.05	22.2	27.22	13.72	14.07	20.73	14.27	10.7	44.97	25.32	16.6	30.02	32.11	19.31	33.37	44.39	16.47	20.38	28.54
ARMC1	36.68	32.43	49.63	61.78	57.08	48.3	60.64	37.67	44.23	34.25	45.19	39.24	28.54	28.54	54.33	38.05	32.86	19.03	32.74	55.11	41.32	51.75	40.63	24.03	53.82	33.29	46.67	46.7	42.26	66.59	41.22	58.83	46.9	45.58	46.55	65.64	51.73	51.02	48.79	42.55	50.48	39.24	67.15	46.54	19.03	44.67	24.46	71.35
ARMC10	92.76	38.92	57.08	60.9	54.8	35.12	37.46	38.24	51.61	43.38	35.67	33.89	71.35	99.88	41.78	43.24	33.44	19.03	49.52	48.42	31.87	42.96	50.31	18.02	53.82	38.05	117.48	118.26	49.82	38.05	44.39	50.93	52.65	48.42	40.18	51.37	49.94	44.97	52.93	55	71.26	24.97	53.72	60.59	63.42	39.03	16.31	52.32
ARMC12	14.96	12.97	35.98	19.12	19.34	50.49	33.89	28.54	13.08	18.26	38.05	33.89	14.27	14.27	28.05	19.03	33.44	19.03	26.86	10.63	17.51	20.07	27.09	39.05	11.42	4.76	13.44	12.97	13.24	28.54	44.39	33.37	19.25	17.99	27.1	17.12	14.27	32	22.55	31.13	51.8	17.84	15.11	55.32	44.39	18.72	40.77	33.29
ARMC2	33.47	79.13	59.56	75.91	68.08	41.71	83.83	45.09	30.44	18.26	45.19	33.89	85.62	14.27	44.33	117.61	36.9	57.08	214.88	35.03	29.41	34.81	40.63	60.08	12.23	23.78	43.93	36.54	31.53	76.1	47.56	27.22	46.24	46.8	47.19	17.12	17.84	39.78	25.32	33.21	42.89	17.84	36.09	44.78	38.05	32.26	20.38	42.81
ARMC3	9.2	85.62	22.33	21.18	18.39	39.51	23.19	7.42	12.37	22.83	21.4	19.62	35.67	14.27	10.4	93.4	31.71	19.03	192.22	21.65	15.76	11.6	21.28	45.06	12.23	28.54	8.53	7.13	13.24	47.56	28.54	24.59	13.94	16.77	24.87	14.27	24.97	37.19	18.41	17.64	31.67	28.54	17.63	21.95	25.37	11.96	12.23	19.03
ARMC5	30.81	33.73	31.02	46.19	49.3	41.71	32.11	33.68	38.53	41.1	28.54	62.43	21.4	57.08	28.24	39.78	34.02	38.05	51.2	31.88	29.41	34.18	46.44	45.06	20.38	23.78	21.53	19.89	38.16	9.51	47.56	44.78	38.05	35.84	40.18	19.98	28.54	40.65	26.7	47.74	50.81	14.27	26.02	58.83	38.05	41.96	44.85	38.05
ARMC6	28.04	16.86	32.26	34.42	35.65	37.32	28.54	34.82	35.67	13.7	38.05	24.97	28.54	42.81	34.52	24.21	28.25	19.03	26.86	29.13	23.81	19.13	10.64	27.04	39.95	19.03	33.23	27.89	28.38	38.05	53.91	31.61	31.19	37.6	30.93	31.39	28.54	25.94	46.03	45.66	50.48	24.97	28.54	43.03	12.68	32.26	36.69	23.78
ARMC7	38.13	46.7	67	57.96	64.47	74.64	44.59	41.67	63.26	79.91	30.92	85.62	57.08	71.35	36.29	48.43	77.83	57.08	68.83	24.8	48.32	48.3	63.85	66.09	38.32	47.56	27.74	27.89	40.05	57.08	50.74	55.32	45.35	43.69	61.54	22.83	32.11	74.37	52.93	68.49	63.02	42.81	62.11	79.03	57.08	44.67	48.92	42.81
ARMC8	58.41	55.78	64.52	126.81	133.12	85.62	62.43	70.2	78.48	73.06	64.21	85.62	57.08	28.54	65.12	74.37	80.71	38.05	60.43	64.16	95.25	87.5	89	54.07	57.08	76.1	80.92	94.91	76.63	47.56	98.3	72.88	72.12	90.08	84.5	48.52	80.26	81.29	73.65	71.61	72.91	42.81	84.78	62.35	57.08	69.49	69.31	47.56
ARMC9	70.93	48	38.46	79.44	73.2	28.54	42.81	42.81	40.91	22.83	42.81	30.32	14.27	42.81	47.07	34.59	40.36	57.08	68.83	33.07	28.36	30.11	33.86	39.05	31.8	23.78	42.34	42.81	23.97	38.05	47.56	60.59	48.89	50.18	34.12	42.81	33.89	45.83	52.93	32.17	36.95	49.94	28.54	39.51	44.39	31.58	32.62	19.03
ARMCX1	9.09	16.86	26.06	58.25	47.41	32.93	23.19	51.94	12.84	22.83	38.05	60.64	7.13	14.27	16.48	29.4	25.37	38.05	32.74	27.95	21.01	25.09	28.05	42.06	7.34	14.27	62.57	61.83	11.98	76.1	44.39	21.95	23.67	20.15	22.32	8.56	3.57	37.19	18.87	19.72	38.93	14.27	29.38	48.3	57.08	22.79	48.92	61.83
ARMCX2	39.9	18.16	31.02	33.54	26.36	32.93	19.62	15.41	11.18	15.98	47.56	35.67	21.4	14.27	13.34	24.21	23.64	19.03	25.18	35.43	19.96	18.19	24.19	33.04	13.86	28.54	57.65	48.86	12.3	28.54	31.71	18.44	43.36	41.66	27.1	17.12	12.49	38.92	16.57	23.87	44.54	28.54	30.22	42.15	6.34	17.15	20.38	57.08
ARMCX3	26.27	19.46	38.46	33.83	34.89	35.12	33.89	32.53	25.45	31.96	49.94	35.67	21.4	57.08	35.31	31.13	26.52	19.03	26.86	32.28	31.16	24.46	28.05	27.04	7.34	52.32	46.82	43.24	9.14	19.03	19.03	15.81	42.48	38.82	22.96	11.42	21.4	23.35	22.09	26.98	28.7	53.51	34.41	32.49	12.68	23.91	28.54	52.32
ARMCX4	25.71	23.35	21.09	50.31	44.56	21.95	8.92	18.26	14.74	20.55	35.67	41.02	28.54	14.27	16.08	32.86	27.1	19.03	32.74	21.65	22.76	21.33	25.15	57.08	6.52	23.78	26.73	29.62	23.97	66.59	38.05	25.47	29.42	30.3	24.55	17.12	17.84	28.54	17.49	15.57	34.64	17.84	17.63	37.76	31.71	18.95	12.23	38.05
ARMCX5	22.39	14.27	26.06	25.89	26.74	28.54	19.62	20.55	22.59	20.55	52.32	46.38	7.13	28.54	21.18	22.48	29.4	19.03	28.54	19.29	23.81	22.27	25.15	33.04	22.83	23.78	27.17	25.3	23.97	38.05	50.74	16.68	31.41	27.73	23.28	22.83	7.13	20.76	27.62	32.17	33.32	17.84	33.57	33.37	19.03	21.21	36.69	42.81
ARMCX6	41.45	29.84	48.39	39.13	36.03	61.47	26.75	20.55	33.53	38.81	45.19	64.21	14.27	14.27	22.36	39.78	51.31	19.03	21.82	29.52	43.07	37.95	32.89	42.06	20.38	33.29	52.31	52.1	24.28	76.1	66.59	30.73	49.78	48.83	41.13	28.54	24.97	56.21	24.86	32.17	52.79	24.97	35.25	52.69	63.42	28.65	40.77	57.08
ARMH1	12.86	45.4	26.06	22.65	24.84	32.93	16.05	9.13	15.46	20.55	19.03	30.32	14.27	71.35	10	51.89	28.83	19.03	73.86	16.53	20.66	22.89	23.22	54.07	8.97	28.54	17.92	15.57	15.14	9.51	38.05	21.07	19.91	17.85	25.51	22.83	19.62	46.7	17.49	25.94	36.29	14.27	7.55	30.73	31.71	17.82	20.38	23.78
ARMH2	14.08	19.46	29.78	23.54	24.27	48.3	30.32	8.56	20.45	22.83	26.16	57.08	7.13	85.62	14.12	36.32	34.59	57.08	19.31	16.93	25.21	27.28	42.57	42.06	17.94	28.54	15.89	12.76	16.4	47.56	57.08	37.76	21.68	15.15	31.57	17.12	19.62	57.94	22.55	33.21	37.94	24.97	22.66	37.76	76.1	22.79	24.46	23.78
ARMH3	19.51	24.65	23.58	31.19	29.58	26.34	46.38	33.68	30.92	38.81	38.05	28.54	35.67	42.81	24.91	22.48	22.48	19.03	33.57	31.88	33.27	18.5	43.53	42.06	22.02	23.78	28.03	24.86	28.38	9.51	34.88	25.47	33.41	29.49	29.65	37.1	19.62	30.27	28.54	29.06	20.13	17.84	27.7	26.34	44.39	30	32.62	23.78
ARMH4	9.09	10.38	21.09	45.6	41.91	26.34	16.05	8.56	9.51	11.42	33.29	21.4	14.27	28.54	11.38	15.57	28.25	19.03	18.47	27.16	15.41	12.54	14.51	48.06	13.05	14.27	18.21	16.65	7.57	19.03	12.68	18.44	40.48	35.17	15.94	8.56	8.92	40.65	17.49	15.57	24.08	14.27	15.11	23.71	25.37	11.73	16.31	23.78
ARMT1	13.19	20.76	26.06	17.95	15.17	15.37	24.97	21.69	18.31	15.98	14.27	26.75	14.27	28.54	25.11	13.84	32.29	19.03	20.98	15.35	22.76	20.38	23.22	54.07	22.02	14.27	13.58	11.89	17.97	19.03	25.37	19.32	15.93	15.28	28.06	31.39	17.84	23.35	21.63	23.87	22.76	21.4	13.43	28.1	6.34	27.52	12.23	47.56
ARNT	38.46	22.05	24.82	27.66	30.91	21.95	37.46	37.67	20.93	20.55	16.65	26.75	21.4	28.54	36.09	24.21	25.37	38.05	28.54	28.74	22.41	31.67	26.12	27.04	14.68	23.78	26.15	30.05	18.61	19.03	9.51	22.83	37.83	25.56	27.42	19.98	26.75	18.16	20.25	20.76	26.72	24.97	25.18	28.1	6.34	28.2	36.69	38.05
ARNT2	27.15	22.05	29.78	44.43	45.7	32.93	64.21	75.91	32.34	15.98	30.92	35.67	14.27	57.08	56.68	31.13	33.44	19.03	12.59	39.36	19.61	56.76	18.38	36.05	39.95	33.29	21.96	28.32	45.09	19.03	44.39	41.27	34.73	31.11	23.28	68.49	76.7	40.65	40.05	29.06	41.57	14.27	20.98	46.54	38.05	58.2	32.62	23.78
ARNTL	13.3	35.02	29.78	19.71	18.2	26.34	39.24	25.68	27.59	50.23	30.92	44.59	21.4	42.81	27.66	22.48	24.79	38.05	39.45	19.68	35.37	24.15	38.7	48.06	14.68	33.29	14.45	13.19	14.82	47.56	44.39	36.88	15.04	15.69	36.35	14.27	16.05	34.59	21.17	26.98	31.34	24.97	19.31	40.39	76.1	30.23	20.38	52.32
ARNTL2	23.38	28.54	32.26	20.59	27.31	30.73	41.02	61.07	39.95	34.25	28.54	17.84	28.54	42.81	57.67	20.76	27.1	19.03	15.95	27.55	28.71	42.65	34.83	30.04	87.25	52.32	7.37	14.49	119.51	28.54	31.71	79.91	21.9	21.64	19.13	59.93	112.37	38.92	130.72	56.04	46.52	67.78	12.59	43.91	38.05	63.39	53	47.56
ARPC1A	107.5	60.97	84.37	88.56	77.37	35.12	71.35	105.02	109.87	84.47	68.97	62.43	92.75	14.27	98.85	76.1	50.74	19.03	83.94	120.85	67.23	93.46	79.33	39.05	92.14	52.32	164.87	160.85	82.3	57.08	63.42	70.25	89.16	97.11	66.64	139.84	174.8	57.08	112.31	75.76	104.26	74.91	83.94	90.45	63.42	81.44	53	38.05
ARPC1B	224.87	159.56	137.73	36.48	41.91	54.88	96.32	102.74	77.53	283.1	49.94	41.02	128.42	114.15	98.07	103.78	262.32	114.15	62.95	53.14	363.82	83.11	177.04	75.1	39.14	204.53	39.45	78.7	106.27	47.56	47.56	152.79	60.17	52.34	207.58	342.46	274.68	34.59	105.87	168.12	138.9	171.23	34.41	116.79	50.74	214.55	195.69	275.87
ARPC2	99.3	60.97	70.73	36.19	47.41	26.34	90.97	141.55	64.21	157.53	64.21	48.16	49.94	14.27	156.52	53.62	97.43	38.05	45.33	35.43	202.4	64.29	94.81	27.04	118.23	123.67	62.28	74.37	92.71	9.51	38.05	134.35	57.52	56.94	116.39	342.46	313.92	19.03	135.79	121.42	55.1	156.96	34.41	56.2	6.34	138.97	114.15	128.42
ARPC3	300.46	153.07	213.42	146.22	152.84	100.98	151.61	264.84	234.49	342.46	130.8	158.75	192.63	185.5	193.79	131.45	89.36	19.03	194.73	229.49	234.96	161.2	231.21	87.12	188.35	152.21	165.02	191.12	244.71	114.15	123.67	196.7	180.3	160.14	248.08	285.38	299.65	129.72	259.15	323.78	177.5	192.63	156.96	141.38	69.76	196.05	142.69	175.99
ARPC4	234.96	119.34	138.97	140.34	138.05	50.49	114.15	93.04	102.74	187.21	114.15	55.29	78.48	28.54	113.17	108.97	114.73	19.03	104.92	128.32	255.97	65.86	142.21	105.14	244.62	147.45	156.35	158.04	223.89	38.05	88.79	144.89	175.88	165.42	187.17	191.21	197.99	24.21	112.31	168.12	88.09	178.37	141.85	87.81	31.71	164.01	150.85	175.99
ARPC5	98.97	53.19	62.04	61.78	55.18	46.1	121.29	179.79	94.18	95.89	49.94	24.97	21.4	42.81	162.4	44.97	169.5	38.05	26.86	99.2	165.98	71.82	118.99	69.09	146.77	147.45	106.93	119.78	95.23	66.59	47.56	64.98	70.57	63.57	88.01	145.55	149.83	34.59	71.81	80.95	81.82	139.13	47	85.18	31.71	118.67	110.08	66.59
ARPC5L	80.13	67.45	65.76	45.6	50.63	46.1	55.29	59.93	129.14	111.87	52.32	42.81	64.21	57.08	68.45	74.37	76.1	57.08	67.15	53.14	98.05	70.88	74.49	54.07	107.63	114.15	63	61.4	70.95	47.56	38.05	67.61	44.25	63.84	78.44	117.01	85.62	38.92	59.38	91.32	71.59	99.88	52.04	59.71	57.08	47.83	81.54	71.35
ARPIN	22.61	24.65	11.17	33.25	24.46	24.15	16.05	11.99	14.03	25.11	33.29	28.54	7.13	42.81	15.1	27.67	22.48	76.1	25.18	22.83	15.76	29.48	23.22	45.06	26.09	33.29	23.26	28.11	22.39	85.62	19.03	21.95	22.79	22.45	20.09	17.12	16.05	25.08	24.4	11.42	30.68	10.7	19.31	33.37	12.68	19.4	12.23	23.78
ARPP19	51.09	42.81	57.08	71.79	68.08	65.86	105.24	105.02	76.34	57.08	73.72	62.43	99.88	99.88	83.75	60.54	35.75	38.05	49.52	68.89	73.18	89.38	86.1	66.09	99.48	80.86	60.83	60.97	170.6	85.62	41.22	72.88	69.91	82.78	64.41	117.01	130.21	57.08	100.35	72.64	72.25	107.02	51.2	58.83	44.39	121.6	110.08	85.62
ARRB1	23.94	28.54	39.71	20.89	23.13	50.49	58.86	66.21	45.19	61.64	59.46	48.16	42.81	42.81	65.9	34.59	51.89	38.05	43.65	18.89	60.23	38.89	44.5	54.07	46.48	52.32	33.38	33.08	18.92	19.03	47.56	47.42	26.33	25.29	48.79	51.37	60.64	32	42.35	36.32	43.88	21.4	27.7	58.83	50.74	58.66	69.31	61.83
ARRB2	20.39	20.76	24.82	26.48	24.08	17.56	12.49	15.41	29.97	38.81	14.27	33.89	14.27	14.27	20.01	22.48	34.59	19.03	20.98	18.89	41.32	23.21	40.63	30.04	22.83	23.78	13.87	19.03	19.87	28.54	12.68	26.34	21.68	18.53	31.57	14.27	8.92	21.62	22.55	41.51	33.32	64.21	14.27	28.98	6.34	30	28.54	19.03
ARRDC1	71.04	118.05	80.65	60.9	62.39	48.3	90.97	82.76	112.49	100.46	80.86	98.1	114.15	114.15	80.22	107.24	85.33	38.05	104.08	88.96	85.79	68.68	73.52	63.09	97.03	95.13	83.66	78.7	54.24	57.08	69.76	103.62	59.73	56.67	63.45	74.2	80.26	41.51	65.36	75.76	67.96	71.35	62.95	66.74	69.76	68.36	73.38	57.08
ARRDC2	13.19	27.24	38.46	20.89	15.74	30.73	23.19	16.55	16.17	31.96	54.7	33.89	28.54	14.27	20.2	20.76	62.84	19.03	11.75	14.96	44.47	23.52	47.4	33.04	27.72	19.03	14.74	16.43	19.24	28.54	25.37	26.34	18.36	15.55	44.96	28.54	14.27	36.32	28.54	36.32	29.03	46.38	6.71	28.98	44.39	26.17	28.54	47.56
ARRDC3	51.09	118.05	48.39	45.6	43.8	35.12	49.94	25.11	41.62	47.94	76.1	85.62	164.1	14.27	21.97	102.05	28.83	38.05	52.88	42.91	83.34	74.64	58.04	21.03	19.57	61.83	46.96	42.81	21.76	19.03	34.88	36.88	62.17	50.18	53.57	14.27	23.19	33.73	26.7	62.27	32	74.91	99.05	36	25.37	40.83	57.08	38.05
ARRDC4	15.63	33.73	34.74	30.6	29.01	37.32	44.59	55.36	28.78	52.51	38.05	48.16	85.62	28.54	40.6	57.08	33.44	57.08	65.47	45.66	36.77	32.3	27.09	81.11	11.42	19.03	39.88	51.02	29.33	28.54	41.22	28.98	30.97	25.7	26.47	48.52	21.4	38.92	36.36	35.28	59.06	21.4	18.47	39.51	38.05	47.38	73.38	33.29
ARRDC5	10.2	16.86	29.78	21.77	20.86	43.91	14.27	9.13	16.89	15.98	14.27	39.24	21.4	57.08	14.71	27.67	35.75	19.03	20.14	14.96	39.22	19.13	41.6	63.09	9.78	33.29	11.85	14.49	10.09	66.59	28.54	24.59	17.26	14.88	37.31	14.27	12.49	55.35	24.86	38.4	38.6	14.27	15.95	40.39	6.34	20.53	32.62	42.81
ARSA	45.55	54.48	53.35	34.72	36.03	54.88	30.32	15.98	39.72	70.78	59.46	60.64	49.94	57.08	16.67	50.16	43.24	19.03	56.24	35.03	35.72	38.26	59.98	24.03	23.65	47.56	29.91	35.24	26.49	57.08	50.74	63.22	42.25	57.21	53.57	31.39	30.32	60.54	47.41	58.11	47.84	42.81	48.68	54.44	63.42	39.25	32.62	38.05
ARSB	32.69	16.86	44.67	19.42	22.19	43.91	21.4	26.83	15.22	27.4	14.27	41.02	21.4	42.81	27.66	24.21	21.33	19.03	20.14	16.53	28.36	31.99	30.96	18.02	12.23	28.54	16.62	15.78	14.82	19.03	41.22	39.51	39.6	39.63	31.25	31.39	17.84	24.21	22.55	34.25	28.04	17.84	16.79	25.47	50.74	43.09	16.31	52.32
ARSD	34.91	53.19	23.58	47.96	34.89	32.93	21.4	25.68	30.44	22.83	54.7	62.43	92.75	14.27	23.34	64	33.44	57.08	65.47	44.48	19.96	25.72	29.02	42.06	32.62	42.81	46.38	49.29	52.03	28.54	66.59	26.34	18.36	18.94	28.06	25.68	8.92	22.48	21.63	25.94	32	3.57	47	36.88	19.03	28.65	40.77	47.56
ARSG	13.52	37.62	43.43	29.42	29.96	57.08	23.19	30.25	39	54.79	33.29	39.24	42.81	114.15	25.3	22.48	38.05	57.08	34.41	27.95	32.92	36.38	50.31	45.06	28.54	42.81	17.48	18.38	16.4	28.54	76.1	43.03	29.64	34.49	51.34	28.54	26.75	48.43	27.16	43.59	48.17	32.11	77.22	50.93	31.71	26.17	16.31	42.81
ARSH	9.53	18.16	26.06	19.42	25.6	39.51	14.27	12.56	15.22	18.26	26.16	55.29	14.27	42.81	11.96	8.65	37.47	19.03	15.95	16.53	14.71	21.95	28.05	24.03	12.23	9.51	11.7	11.03	18.29	47.56	38.05	22.83	17.48	13.53	23.28	25.68	14.27	52.75	16.57	30.1	59.39	21.4	17.63	57.96	57.08	16.24	8.15	33.29
ARSJ	13.08	25.94	48.39	16.77	14.79	52.69	14.27	11.42	26.16	34.25	28.54	39.24	21.4	71.35	18.83	36.32	49.58	19.03	22.66	18.89	27.31	25.09	29.99	63.09	14.68	19.03	10.11	11.24	13.24	47.56	63.42	36.88	20.13	20.69	40.18	22.83	19.62	58.81	21.17	35.28	38.93	7.13	24.34	38.64	44.39	21.66	24.46	47.56
ARSK	17.95	18.16	35.98	22.07	19.72	32.93	32.11	13.7	12.6	22.83	23.78	32.11	7.13	71.35	16.28	13.84	26.52	57.08	20.98	17.71	15.76	19.76	28.05	30.04	16.31	19.03	12.28	15.57	6.94	47.56	50.74	18.44	28.54	22.72	26.78	17.12	17.84	39.78	20.25	19.72	38.93	39.24	13.43	36.88	19.03	18.72	4.08	33.29
ARSL	8.98	12.97	12.41	15.3	17.07	48.3	16.05	10.84	13.56	25.11	21.4	30.32	21.4	42.81	14.91	12.11	29.4	38.05	10.91	11.81	21.01	22.58	28.05	57.08	12.23	19.03	18.06	11.46	20.81	38.05	38.05	24.59	35.4	29.49	20.73	8.56	5.35	27.67	19.79	21.79	37.28	21.4	12.59	34.25	25.37	15.79	24.46	38.05
ART3	9.2	14.27	24.82	12.65	10.81	41.71	16.05	11.99	17.6	31.96	11.89	23.19	14.27	57.08	11.77	19.03	29.4	19.03	15.11	9.45	13.31	20.07	27.09	42.06	7.34	23.78	139.15	167.12	11.04	28.54	57.08	23.71	13.72	12.58	27.42	5.71	3.57	39.78	15.65	19.72	32	17.84	154.44	27.22	31.71	18.5	16.31	33.29
ART5	13.96	16.86	27.3	18.83	19.34	24.15	17.84	11.99	19.26	41.1	14.27	33.89	7.13	42.81	15.89	24.21	43.24	19.03	14.27	17.32	25.21	25.09	35.79	51.07	10.6	33.29	14.02	16.65	12.61	38.05	38.05	38.64	49.78	74.12	37.95	17.12	8.92	41.51	24.4	23.87	40.25	17.84	19.31	39.51	38.05	21.88	28.54	52.32
ARTN	10.53	14.27	31.02	17.95	23.51	32.93	16.05	13.13	26.87	25.11	14.27	23.19	49.94	42.81	10.79	25.94	38.63	19.03	18.47	54.72	15.76	14.43	25.15	36.05	12.23	4.76	15.61	22.27	17.03	19.03	47.56	28.98	15.93	17.85	20.73	28.54	16.05	27.67	25.32	21.79	33.98	7.13	16.79	28.1	38.05	16.47	20.38	19.03
ARV1	23.83	57.08	44.67	30.89	36.98	46.1	62.43	61.07	32.34	27.4	49.94	28.54	49.94	14.27	59.23	24.21	35.75	19.03	37.77	41.73	36.77	38.89	32.89	54.07	62.78	47.56	58.23	64.21	38.79	9.51	25.37	43.91	29.42	36.79	34.12	34.25	62.43	40.65	44.19	33.21	51.14	42.81	20.98	34.25	44.39	53.24	40.77	28.54
ARVCF	34.25	45.4	26.06	55.31	52.91	28.54	60.64	33.68	84.43	45.66	52.32	41.02	35.67	57.08	28.24	46.7	42.09	19.03	67.99	64.95	19.96	31.67	23.22	63.09	11.42	23.78	41.76	39.13	24.91	38.05	34.88	24.59	25.44	35.71	22.64	28.54	26.75	40.65	27.62	32.17	30.35	7.13	82.26	43.91	38.05	20.98	32.62	33.29
AS3MT	41.01	22.05	34.74	50.9	48.35	39.51	14.27	14.27	15.93	11.42	19.03	30.32	42.81	28.54	18.83	20.76	22.48	76.1	24.34	22.83	17.51	26.34	16.45	57.08	5.71	14.27	35.11	31.57	19.55	38.05	28.54	27.22	28.98	32.06	23.6	14.27	12.49	40.65	17.95	32.17	34.97	10.7	31.06	36.88	19.03	15.79	16.31	23.78
ASAH1	74.03	175.12	79.41	52.08	60.68	94.4	107.02	85.62	69.92	301.37	159.34	92.75	142.69	28.54	87.09	148.75	59.96	19.03	137.66	99.59	114.5	48.92	67.72	84.11	100.29	109.4	78.75	102.7	58.34	28.54	117.32	68.49	69.02	58.02	70.79	99.88	69.56	43.24	85.62	72.64	50.15	99.88	60.43	48.3	76.1	136.26	101.92	66.59
ASAH2B	28.48	27.24	59.56	51.49	62.77	54.88	28.54	23.97	35.2	47.94	33.29	49.94	28.54	57.08	23.34	25.94	36.9	19.03	36.09	33.46	32.92	32.93	41.6	51.07	11.42	33.29	30.63	28.97	31.53	76.1	60.25	54.44	36.28	37.74	40.18	22.83	32.11	61.4	34.06	47.74	46.19	21.4	24.34	45.66	82.44	22.33	57.08	38.05
ASAP1	70.38	28.54	69.49	80.91	69.59	72.44	49.94	70.2	63.5	70.78	28.54	42.81	21.4	28.54	53.74	25.94	43.82	38.05	29.38	28.74	61.28	72.13	62.88	45.06	70.94	85.62	27.02	33.73	58.97	47.56	44.39	60.59	71.24	111.85	63.45	48.52	49.94	38.92	58	56.04	55.43	71.35	57.08	62.35	38.05	60.01	81.54	42.81
ASAP2	19.95	44.1	23.58	120.04	102.59	52.69	33.89	40.52	69.44	34.25	38.05	30.32	64.21	57.08	41.58	51.89	25.37	19.03	40.29	43.3	17.86	49.86	17.41	51.07	35.88	23.78	51.3	47.78	61.81	9.51	47.56	29.86	25.22	47.74	22.96	45.66	33.89	41.51	19.33	21.79	37.28	21.4	38.61	30.73	44.39	30.46	20.38	42.81
ASAP3	35.02	31.13	35.98	20.3	25.6	39.51	26.75	17.12	46.14	11.42	80.86	39.24	64.21	14.27	22.36	38.05	42.09	38.05	38.61	26.37	23.11	27.6	45.47	36.05	17.12	14.27	20.66	25.51	24.91	19.03	19.03	12.29	55.75	47.88	30.93	17.12	21.4	43.24	24.86	29.06	29.03	21.4	20.14	41.27	12.68	21.43	16.31	38.05
ASB1	36.57	51.89	57.08	49.72	61.06	32.93	51.73	37.67	51.84	70.78	42.81	33.89	49.94	42.81	40.99	38.05	57.65	76.1	26.02	22.44	47.62	53.63	38.7	45.06	28.54	42.81	104.47	88.43	37.53	57.08	66.59	46.54	45.79	36.11	52.29	42.81	42.81	77.83	36.82	38.4	48.17	24.97	57.08	51.81	57.08	50.99	53	66.59
ASB10	12.19	16.86	39.71	27.07	23.89	46.1	19.62	9.7	17.12	20.55	40.43	42.81	28.54	28.54	15.89	24.21	47.28	76.1	24.34	23.22	27.66	27.6	23.22	54.07	16.31	33.29	18.35	16.65	16.08	38.05	28.54	24.59	18.58	18.39	33.48	11.42	17.84	60.54	29	31.13	63.68	24.97	25.18	60.59	57.08	22.79	44.85	52.32
ASB12	12.19	14.27	31.02	23.24	21.81	41.71	12.49	11.42	14.98	22.83	23.78	53.51	14.27	28.54	17.46	19.03	32.86	57.08	15.11	14.96	24.16	17.25	26.12	33.04	24.46	33.29	10.26	16.43	17.97	85.62	60.25	24.59	17.48	19.75	28.7	19.98	10.7	56.21	21.17	34.25	46.85	53.51	24.34	37.76	38.05	21.88	16.31	23.78
ASB13	14.74	16.86	32.26	30.01	25.41	39.51	10.7	24.54	17.84	15.98	16.65	46.38	35.67	28.54	26.09	19.03	30.56	19.03	26.02	25.98	25.91	16.62	23.22	42.06	22.83	9.51	30.92	28.32	23.02	28.54	22.2	23.71	19.69	17.04	27.74	34.25	26.75	32	20.25	31.13	35.96	35.67	12.59	33.37	6.34	22.11	20.38	23.78
ASB15	8.31	16.86	29.78	17.06	18.2	28.54	12.49	7.42	16.65	27.4	30.92	42.81	21.4	28.54	12.36	15.57	23.64	19.03	15.95	9.84	18.91	20.07	26.12	24.03	13.86	19.03	13.15	14.05	10.72	57.08	28.54	26.34	12.17	12.98	17.54	2.85	16.05	42.38	20.71	20.76	43.22	10.7	7.55	44.78	82.44	13.54	20.38	42.81
ASB18	13.85	27.24	37.22	18.24	22.75	35.12	30.32	10.27	18.55	25.11	26.16	46.38	21.4	85.62	14.32	15.57	32.29	76.1	13.43	15.35	18.91	19.76	24.19	30.04	9.78	33.29	12.43	12.97	17.03	76.1	41.22	26.34	13.72	15.28	24.23	11.42	14.27	57.94	25.78	25.94	37.94	21.4	14.27	36.88	38.05	16.24	24.46	28.54
ASB3	17.07	27.24	43.43	19.12	20.86	35.12	26.75	24.54	25.45	22.83	28.54	53.51	7.13	71.35	25.89	27.67	63.42	19.03	23.5	16.93	32.92	28.54	43.53	39.05	12.23	38.05	19.51	17.08	27.43	76.1	44.39	33.37	23.01	18.26	34.12	25.68	30.32	44.97	29	34.25	45.53	35.67	21.82	37.76	44.39	28.43	32.62	52.32
ASB4	14.63	24.65	39.71	31.19	28.82	37.32	23.19	13.7	23.54	15.98	33.29	49.94	21.4	71.35	12.75	36.32	49.01	19.03	31.06	22.83	24.16	22.27	26.12	48.06	12.23	14.27	19.8	18.59	20.81	47.56	34.88	35.12	26.77	30.03	31.57	17.12	12.49	67.45	27.62	24.91	52.46	24.97	20.98	50.93	69.76	21.66	24.46	28.54
ASB6	31.92	40.21	32.26	39.13	38.49	43.91	39.24	42.81	44.71	38.81	54.7	44.59	42.81	28.54	46.09	46.7	54.77	76.1	30.22	41.33	52.87	50.49	44.5	51.07	44.03	47.56	62.86	61.83	50.77	9.51	72.93	53.56	66.15	43.69	43.37	34.25	46.38	44.97	35.9	36.32	47.51	24.97	77.22	40.39	50.74	31.58	44.85	42.81
ASB8	15.07	18.16	35.98	25.89	21.43	35.12	26.75	23.97	24.5	29.68	28.54	24.97	14.27	14.27	28.24	22.48	39.2	57.08	20.14	24.8	32.22	26.34	41.6	21.03	13.86	42.81	16.47	20.76	27.43	9.51	38.05	30.73	23.67	16.64	32.52	19.98	23.19	27.67	25.78	24.91	27.71	28.54	23.5	38.64	38.05	27.97	32.62	42.81
ASCC1	36.8	35.02	26.06	32.66	32.24	26.34	33.89	38.24	27.11	29.68	28.54	21.4	42.81	85.62	38.64	17.3	27.67	38.05	30.22	28.34	28.71	18.19	26.12	39.05	23.65	33.29	26.59	24.86	39.73	57.08	12.68	37.76	39.16	34.08	39.22	31.39	35.67	37.19	24.4	25.94	32	28.54	27.7	29.86	25.37	27.97	32.62	23.78
ASCC2	29.81	29.84	39.71	29.13	31.86	39.51	32.11	37.1	32.34	36.53	30.92	42.81	49.94	28.54	40.8	53.62	29.4	76.1	31.9	33.07	30.11	29.79	32.89	24.03	26.91	33.29	31.21	23.57	37.21	19.03	34.88	28.1	33.85	26.78	38.26	48.52	42.81	38.92	44.65	39.44	37.94	32.11	52.04	44.78	38.05	35.87	36.69	57.08
ASCC3	229.42	55.78	71.97	53.55	80.21	26.34	99.88	97.6	49.23	95.89	47.56	35.67	64.21	71.35	89.44	60.54	46.12	57.08	41.13	58.26	95.6	146.46	80.29	54.07	86.43	76.1	78.61	78.48	132.44	19.03	53.91	67.61	100.88	117.81	90.56	91.32	98.1	37.19	71.35	64.34	48.83	71.35	48.68	57.08	25.37	96.56	106	57.08
ASCL1	10.97	18.16	37.22	124.16	140.32	46.1	8.92	11.99	20.69	18.26	14.27	35.67	21.4	28.54	11.38	10.38	38.05	19.03	12.59	33.07	17.51	23.83	35.79	51.07	11.42	14.27	12.28	11.03	13.88	19.03	50.74	28.98	28.54	64.92	31.57	5.71	12.49	51.02	21.63	20.76	37.94	28.54	20.98	43.91	19.03	21.88	36.69	19.03
ASCL2	11.19	25.94	42.19	17.06	20.29	41.71	30.32	15.41	180.03	111.87	30.92	44.59	49.94	14.27	15.5	29.4	32.86	57.08	44.49	22.83	25.56	104.75	51.27	42.06	88.06	19.03	12.57	10.81	33.11	19.03	60.25	50.05	17.48	19.61	26.47	88.47	69.56	48.43	57.08	42.55	41.24	17.84	10.07	44.78	50.74	35.19	32.62	47.56
ASCL4	16.96	32.43	48.39	34.42	32.62	59.27	19.62	17.69	28.78	18.26	23.78	48.16	14.27	28.54	21.97	34.59	55.92	19.03	23.5	19.68	28.71	36.69	26.12	24.03	11.42	14.27	18.06	16	64.33	47.56	76.1	56.2	25.66	21.51	41.13	8.56	26.75	77.83	28.54	44.62	56.75	24.97	16.79	65.86	50.74	120.25	73.38	33.29
ASCL5	12.52	29.84	43.43	24.42	32.24	52.69	12.49	25.68	20.21	41.1	35.67	32.11	35.67	71.35	18.44	32.86	42.66	76.1	20.14	16.14	29.76	29.17	32.89	30.04	13.86	9.51	18.06	17.3	25.23	47.56	69.76	51.81	21.68	16.77	30.61	25.68	14.27	45.83	29	38.4	56.75	28.54	22.66	51.81	31.71	24.36	40.77	47.56
ASDURF	48.54	27.24	69.49	56.49	55.94	46.1	44.59	35.39	68.02	61.64	16.65	58.86	14.27	42.81	47.47	36.32	61.69	38.05	38.61	58.26	49.37	47.04	39.66	93.13	37.51	28.54	58.52	47.35	27.43	47.56	60.25	50.93	50	48.96	52.29	39.95	28.54	79.56	44.65	53.96	44.87	39.24	47	44.78	50.74	41.51	57.08	57.08
ASF1A	30.37	25.94	63.28	58.84	58.4	63.66	39.24	46.23	29.01	36.53	42.81	41.02	35.67	114.15	53.15	32.86	78.99	76.1	32.74	51.17	53.93	45.16	65.78	57.08	30.98	95.13	51.44	42.38	36.9	47.56	47.56	34.25	51.99	49.5	62.18	28.54	17.84	33.73	38.2	51.89	43.88	49.94	46.17	48.3	82.44	47.15	36.69	47.56
ASF1B	38.35	12.97	44.67	40.9	52.91	50.49	42.81	25.68	49.7	45.66	28.54	46.38	14.27	14.27	30.4	39.78	60.54	76.1	30.22	34.64	50.42	46.73	45.47	54.07	57.89	52.32	32.08	29.84	35.63	95.13	63.42	64.1	28.98	38.95	39.54	39.95	32.11	65.73	63.52	51.89	54.77	21.4	34.41	60.59	50.74	44.89	32.62	14.27
ASGR1	21.28	16.86	29.78	27.07	23.51	46.1	12.49	10.27	20.21	20.55	28.54	46.38	28.54	14.27	13.73	22.48	36.9	38.05	23.5	18.89	21.71	27.6	31.92	57.08	14.68	14.27	10.4	12.32	16.08	9.51	25.37	32.49	31.64	32.6	26.15	28.54	14.27	51.89	28.54	28.02	41.9	28.54	11.75	49.17	25.37	23.24	16.31	47.56
ASGR2	17.18	22.05	39.71	27.36	29.58	63.66	21.4	9.7	22.83	34.25	38.05	41.02	21.4	14.27	19.81	43.24	40.36	76.1	25.18	11.81	27.31	32.3	28.05	87.12	8.15	14.27	14.31	10.38	20.18	9.51	50.74	31.61	19.47	22.32	35.08	19.98	19.62	64	33.14	33.21	54.77	14.27	18.47	54.44	31.71	23.91	36.69	33.29
ASH1L	69.49	63.56	74.45	66.49	76.23	48.3	146.26	200.34	78.96	68.49	97.51	66	71.35	42.81	164.56	65.73	42.09	19.03	62.11	96.44	98.4	86.56	81.26	72.1	110.89	104.64	148.4	135.34	80.73	28.54	53.91	76.4	74.55	67.36	90.56	68.49	67.78	43.24	85.16	90.29	67.3	53.51	96.53	60.59	25.37	109.64	89.69	85.62
ASH2L	31.59	27.24	32.26	44.72	45.13	43.91	21.4	44.52	27.11	34.25	40.43	46.38	35.67	57.08	36.87	51.89	44.97	57.08	47	53.14	40.97	61.47	52.24	54.07	55.45	19.03	45.66	45.83	47.62	76.1	38.05	41.27	40.93	45.85	52.61	39.95	60.64	41.51	42.81	45.66	52.79	32.11	17.63	54.44	38.05	40.83	36.69	33.29
ASIC1	21.83	50.59	37.22	27.95	33.18	59.27	12.49	18.26	26.4	29.68	33.29	48.16	28.54	57.08	18.83	34.59	49.58	19.03	36.09	31.88	30.46	37.63	23.22	66.09	26.91	19.03	18.06	16.43	19.24	57.08	66.59	44.78	28.76	33.95	40.18	8.56	17.84	51.89	31.3	46.7	47.51	28.54	31.9	50.05	19.03	25.72	24.46	33.29
ASIC3	19.28	29.84	39.71	29.13	28.63	41.71	37.46	15.41	26.64	34.25	35.67	41.02	14.27	28.54	17.06	32.86	82.44	76.1	27.7	18.89	32.92	27.28	35.79	48.06	17.12	38.05	16.47	20.11	23.34	76.1	34.88	33.37	26.55	19.88	30.29	34.25	30.32	51.02	27.62	36.32	54.11	24.97	27.7	64.1	76.1	29.78	32.62	57.08
ASL	39.79	66.16	49.63	41.19	39.82	92.2	49.94	44.52	37.58	36.53	45.19	73.13	49.94	71.35	49.23	62.27	91.67	95.13	57.92	49.2	56.03	48.3	60.95	45.06	32.62	42.81	45.66	49.94	37.84	85.62	88.79	51.81	50.22	52.48	57.4	42.81	44.59	55.35	41.43	48.77	59.72	53.51	43.65	68.49	38.05	53.24	24.46	42.81
ASMTL	79.24	25.94	52.11	25.6	30.15	41.71	17.84	15.98	20.69	31.96	45.19	37.46	42.81	71.35	20.2	38.05	40.93	19.03	34.41	38.18	42.37	47.98	44.5	51.07	38.32	28.54	20.95	20.32	29.33	19.03	41.22	36	83.85	72.09	50.7	14.27	37.46	56.21	29	43.59	40.91	42.81	26.02	41.27	31.71	46.47	53	38.05
ASNS	72.7	35.02	68.24	82.97	73.2	76.83	44.59	55.94	72.3	52.51	40.43	73.13	42.81	57.08	52.57	41.51	76.68	76.1	32.74	77.94	67.58	42.96	55.14	54.07	65.23	61.83	68.93	64.21	99.33	47.56	47.56	59.71	86.28	59.78	63.45	62.78	39.24	90.8	73.19	77.83	91.39	42.81	43.65	92.2	57.08	41.06	40.77	38.05
ASNSD1	44.89	18.16	32.26	31.48	31.48	32.93	32.11	26.83	44.23	22.83	30.92	33.89	7.13	28.54	25.3	19.03	29.98	19.03	25.18	40.94	35.02	36.69	29.99	30.04	28.54	19.03	54.76	48.65	22.7	47.56	28.54	40.39	38.49	33.27	33.48	39.95	21.4	38.92	40.97	42.55	37.28	14.27	26.86	22.83	31.71	29.78	20.38	28.54
ASPDH	16.96	18.16	28.54	34.72	32.05	43.91	24.97	9.7	23.31	36.53	14.27	41.02	21.4	42.81	21.38	31.13	52.46	38.05	17.63	24.41	23.11	33.87	37.73	30.04	28.54	38.05	19.51	16.65	21.44	28.54	25.37	37.76	24.78	28.81	35.39	17.12	16.05	56.21	23.94	21.79	44.54	17.84	26.86	34.25	44.39	26.62	28.54	33.29
ASPH	63.17	150.48	69.49	132.69	134.44	142.69	80.26	76.48	56.84	73.06	171.23	121.29	185.5	28.54	87.28	143.56	80.14	76.1	83.1	141.71	65.13	156.49	88.03	138.19	22.83	123.67	118.49	105.07	73.79	95.13	101.47	72.88	115.7	95.49	64.09	14.27	19.62	43.24	110.01	55	55.76	117.72	124.23	60.59	38.05	68.81	36.69	99.88
ASPHD1	17.95	23.35	39.71	24.42	24.27	57.08	14.27	13.7	21.17	29.68	19.03	32.11	21.4	42.81	14.12	51.89	54.77	57.08	24.34	14.17	34.32	22.89	28.05	36.05	20.38	19.03	12.28	14.27	26.8	57.08	63.42	31.61	20.13	20.42	30.93	17.12	10.7	51.02	19.33	33.21	45.53	32.11	21.82	61.47	50.74	27.75	12.23	33.29
ASPM	86.23	19.46	32.26	38.25	50.63	32.93	41.02	41.1	35.2	45.66	19.03	30.32	21.4	28.54	54.13	17.3	24.79	38.05	12.59	65.34	26.96	89.07	33.86	33.04	51.37	14.27	35.4	37.4	29.33	38.05	50.74	26.34	44.69	51.67	19.77	45.66	23.19	29.4	40.97	42.55	50.15	24.97	26.86	47.42	25.37	39.71	16.31	33.29
ASPN	8.76	10.38	34.74	8.53	11.19	21.95	17.84	11.42	13.08	6.85	7.13	24.97	14.27	42.81	13.93	25.94	23.06	19.03	10.91	12.99	14.71	12.23	23.22	111.15	8.15	28.54	7.66	7.57	11.04	28.54	31.71	24.59	10.18	8.79	16.26	14.27	8.92	34.59	19.33	16.6	22.43	53.51	17.63	24.59	31.71	10.83	12.23	85.62
ASPRV1	14.19	28.54	37.22	24.42	30.53	61.47	19.62	14.27	24.26	25.11	19.03	41.02	35.67	28.54	12.95	43.24	44.39	19.03	20.14	18.11	23.11	23.21	28.05	54.07	12.23	33.29	14.88	16.43	17.97	9.51	60.25	36.88	19.91	24.75	36.35	14.27	19.62	69.18	30.84	28.02	45.53	10.7	21.82	46.54	57.08	26.62	28.54	28.54
ASPSCR1	58.41	53.19	47.15	74.14	81.35	83.42	76.7	60.5	98.46	63.93	71.35	57.08	57.08	99.88	71.79	64	89.94	57.08	60.43	65.34	62.33	75.27	55.14	78.11	53	47.56	38.87	38.27	64.33	85.62	85.62	45.66	66.37	64.79	62.82	62.78	51.73	64	68.12	47.74	73.9	57.08	104.08	90.45	38.05	59.56	36.69	38.05
ASRGL1	25.05	31.13	22.33	36.48	34.32	30.73	19.62	11.42	38.53	13.7	19.03	32.11	28.54	42.81	14.51	58.81	29.4	19.03	38.61	22.44	16.46	16.31	16.45	30.04	6.52	14.27	14.31	9.51	10.72	28.54	25.37	22.83	17.48	30.3	19.77	14.27	16.05	30.27	29.46	20.76	32.33	10.7	7.55	31.61	44.39	11.73	20.38	33.29
ASS1	42.12	115.45	104.23	94.44	82.11	138.3	41.02	37.1	62.07	70.78	49.94	115.94	114.15	114.15	42.56	114.15	74.37	19.03	73.02	43.3	55.33	82.48	93.84	75.1	18.75	52.32	34.97	44.1	36.26	171.23	145.86	93.08	51.1	53.15	92.47	62.78	55.29	177.28	52.47	84.06	132.96	42.81	60.43	150.16	114.15	40.38	32.62	42.81
ASTE1	22.83	22.05	48.39	36.48	31.86	32.93	10.7	25.11	24.02	41.1	26.16	42.81	7.13	85.62	22.16	20.76	48.43	38.05	21.82	23.62	30.81	23.21	43.53	57.08	17.94	42.81	22.54	19.03	21.13	38.05	44.39	33.37	24.56	23.26	34.76	11.42	5.35	36.32	26.7	45.66	34.97	21.4	25.18	34.25	50.74	21.66	36.69	23.78
ASTL	16.85	35.02	29.78	18.54	24.27	26.34	17.84	10.84	22.59	13.7	28.54	92.75	28.54	71.35	14.91	31.13	33.44	38.05	26.86	16.93	24.51	21.95	29.02	39.05	17.94	23.78	10.55	13.62	15.77	28.54	19.03	22.83	20.35	15.69	34.12	2.85	17.84	60.54	21.17	18.68	39.26	17.84	9.23	23.71	50.74	22.79	16.31	28.54
ASTN1	7.09	9.08	21.09	22.07	19.91	28.54	14.27	11.99	9.99	27.4	21.4	32.11	7.13	28.54	10.59	19.03	13.26	19.03	6.71	16.14	9.8	8.47	10.64	24.03	8.97	33.29	33.09	27.46	8.51	28.54	34.88	19.32	10.84	11.63	18.18	11.42	12.49	21.62	12.89	12.45	29.69	7.13	25.18	34.25	38.05	12.63	16.31	52.32
ASTN2	31.36	40.21	43.43	37.66	40.2	50.49	33.89	15.98	26.4	15.98	33.29	42.81	35.67	71.35	15.3	34.59	40.93	57.08	39.45	21.65	27.31	122.94	45.47	27.04	10.6	61.83	38.58	29.62	22.39	38.05	41.22	33.37	37.17	39.9	37.95	17.12	12.49	39.78	34.06	32.17	44.21	21.4	16.79	49.17	25.37	23.91	24.46	38.05
ASXL1	78.91	46.7	54.6	37.36	40.2	54.88	78.48	60.5	96.79	75.34	35.67	48.16	57.08	14.27	69.43	36.32	47.85	76.1	33.57	37.4	51.12	50.49	48.37	48.06	31.8	61.83	67.19	73.72	56.45	76.1	44.39	46.54	46.24	46.53	53.25	31.39	42.81	51.02	49.71	50.85	56.42	35.67	53.72	45.66	19.03	43.77	44.85	33.29
ASXL2	49.54	29.84	37.22	45.01	41.15	28.54	51.73	53.65	16.89	34.25	40.43	32.11	42.81	14.27	46.49	31.13	22.48	19.03	33.57	21.65	50.07	47.36	41.6	39.05	32.62	42.81	50.14	46.92	40.05	9.51	25.37	48.3	32.3	33.81	42.09	45.66	30.32	52.75	34.52	57.08	28.7	14.27	31.9	37.76	19.03	26.85	16.31	9.51
ASXL3	34.36	15.57	27.3	35.01	34.51	15.37	16.05	12.56	15.93	29.68	14.27	24.97	21.4	14.27	13.34	20.76	30.56	19.03	11.75	31.1	21.36	19.44	16.45	33.04	8.15	23.78	8.67	9.08	11.98	38.05	44.39	14.93	20.35	28.27	22	14.27	30.32	35.46	17.03	7.26	35.96	10.7	16.79	43.91	50.74	18.05	8.15	38.05
ATAD1	29.37	29.84	19.85	40.6	33.18	28.54	24.97	26.83	19.98	18.26	45.19	26.75	71.35	57.08	30.21	31.13	25.94	19.03	31.06	25.19	28.36	9.72	28.05	48.06	27.72	42.81	31.79	31.78	39.73	66.59	25.37	34.25	30.31	28.54	28.7	34.25	41.02	34.59	32.68	28.02	18.48	14.27	28.54	28.98	25.37	29.33	48.92	38.05
ATAD2	81.68	38.92	57.08	55.61	77.75	50.49	51.73	47.94	99.17	45.66	38.05	41.02	49.94	71.35	52.37	44.97	42.66	19.03	22.66	69.67	60.58	127.95	51.27	51.07	112.52	33.29	71.24	59.67	51.72	38.05	50.74	43.91	45.35	60.59	44	102.74	92.75	49.29	72.73	60.19	52.46	28.54	74.7	50.05	38.05	59.33	65.23	52.32
ATAD2B	74.48	31.13	35.98	45.01	48.54	30.73	35.67	31.39	30.44	22.83	26.16	28.54	7.13	28.54	36.29	29.4	35.75	38.05	26.86	18.11	41.32	36.38	27.09	24.03	21.2	19.03	41.76	39.78	25.23	19.03	63.42	38.64	30.31	34.49	42.41	22.83	24.97	38.92	32.22	32.17	31.67	24.97	29.38	28.98	44.39	28.43	24.46	33.29
ATAD3A	117.7	84.32	86.86	88.26	102.21	54.88	82.05	68.49	138.65	123.29	90.37	89.18	42.81	14.27	68.06	112.42	87.06	19.03	100.72	129.9	101.2	108.82	84.16	102.14	168.78	114.15	173.98	176.2	138.75	76.1	196.6	98.35	90.04	99.95	83.86	216.89	156.96	50.16	120.6	98.59	107.23	128.42	83.94	99.23	12.68	98.81	97.85	66.59
ATAD3C	20.39	38.92	47.15	33.83	39.82	96.59	24.97	13.13	42.57	45.66	30.92	60.64	71.35	42.81	10.79	46.7	53.62	19.03	40.29	23.62	30.46	40.14	47.4	81.11	15.49	23.78	31.93	28.97	30.27	114.15	101.47	57.96	25	28.4	55.16	14.27	12.49	83.89	36.82	44.62	100.3	42.81	25.18	101.86	63.42	31.13	24.46	42.81
ATAT1	25.38	22.05	24.82	70.02	71.11	17.56	62.43	59.36	47.8	18.26	30.92	24.97	14.27	14.27	57.47	32.86	27.1	76.1	26.86	48.81	20.66	31.67	17.41	24.03	22.83	14.27	61.12	53.62	22.07	19.03	19.03	22.83	33.18	40.98	21.05	19.98	33.89	15.57	17.49	16.6	23.75	14.27	52.88	19.32	6.34	24.14	28.54	33.29
ATCAY	23.5	22.05	29.78	71.79	40.77	30.73	32.11	12.56	13.56	34.25	23.78	33.89	28.54	14.27	13.53	27.67	28.25	19.03	13.43	13.78	16.81	15.05	15.48	39.05	5.71	33.29	10.4	10.81	15.77	95.13	41.22	26.34	25.66	30.97	26.47	8.56	10.7	50.16	22.55	33.21	48.83	24.97	19.31	48.3	57.08	20.98	28.54	28.54
ATE1	33.69	37.62	29.78	37.07	41.72	13.17	17.84	11.99	34.48	43.38	28.54	41.02	14.27	14.27	19.22	25.94	29.4	19.03	29.38	27.95	28.01	26.66	29.02	39.05	15.49	14.27	39.59	41.29	25.23	38.05	22.2	41.27	40.71	42.88	33.48	31.39	21.4	38.05	38.2	28.02	30.68	10.7	33.57	30.73	44.39	28.88	48.92	19.03
ATF1	41.56	42.81	33.5	25.89	29.96	32.93	24.97	33.68	35.2	50.23	38.05	32.11	28.54	14.27	29.81	43.24	33.44	38.05	43.65	34.25	31.51	35.12	36.76	24.03	39.14	14.27	38.87	36.97	43.83	28.54	31.71	34.25	34.29	31.24	45.6	54.22	48.16	41.51	37.74	34.25	32.33	46.38	45.33	23.71	44.39	38.58	36.69	33.29
ATF2	70.82	46.7	59.56	66.79	69.59	81.22	64.21	45.66	59.69	57.08	76.1	66	35.67	42.81	64.73	36.32	99.16	57.08	41.97	62.19	77.39	51.43	76.43	51.07	32.62	47.56	38.73	39.13	30.9	76.1	101.47	64.98	57.52	60.59	73.66	45.66	32.11	91.67	52.01	67.45	68.29	49.94	45.33	61.47	114.15	62.49	57.08	42.81
ATF3	32.36	337.27	40.95	52.66	51.01	50.49	26.75	18.26	69.21	73.06	33.29	153.39	442.35	71.35	24.91	58.81	34.02	57.08	303.01	39.76	25.21	37.95	29.99	45.06	14.68	38.05	253.02	367.32	58.65	47.56	47.56	45.66	48.23	41.93	28.7	34.25	30.32	52.75	41.89	31.13	67.3	14.27	47	63.22	19.03	32.04	28.54	52.32
ATF4	358.98	303.55	138.97	175.94	196.45	144.89	461.97	588.46	462.09	237.44	332.95	215.82	185.5	199.77	466.62	145.29	149.32	76.1	187.18	305.85	220.95	303.26	210.89	129.17	389.75	299.65	345.21	326.68	401.43	95.13	142.69	256.41	312.37	254.28	173.14	311.07	340.68	80.43	332.8	256.33	198.61	381.7	491.03	178.26	50.74	238.46	187.54	171.23
ATF5	87.33	29.84	37.22	18.54	20.67	28.54	108.8	149.54	30.2	146.12	38.05	21.4	42.81	14.27	124.16	29.4	28.25	19.03	28.54	64.16	45.52	354.38	74.49	39.05	156.55	76.1	29.19	33.29	333	19.03	12.68	77.27	71.9	36.25	28.06	148.4	126.64	29.4	133.03	64.34	199.6	74.91	32.74	192.31	12.68	182.29	195.69	99.88
ATF6	16.51	20.76	32.26	22.36	22.94	24.15	30.32	38.24	18.79	13.7	30.92	32.11	28.54	14.27	40.8	24.21	19.03	57.08	20.14	26.77	28.01	16.93	31.92	21.03	27.72	33.29	38.44	34.16	20.5	28.54	28.54	26.34	20.35	21.1	29.34	22.83	35.67	22.48	25.78	29.06	30.02	46.38	26.02	19.32	25.37	32.94	24.46	19.03
ATF6B	62.29	42.81	40.95	88.56	85.33	48.3	98.1	104.45	71.82	91.32	61.83	44.59	92.75	14.27	90.62	58.81	54.77	19.03	72.19	66.13	80.54	55.51	59.98	60.08	62.78	42.81	109.1	96.86	58.34	47.56	41.22	50.93	70.13	72.09	71.43	79.91	62.43	47.56	59.84	60.19	54.11	60.64	110.8	52.69	12.68	67.68	97.85	38.05
ATF7	37.68	68.75	58.32	42.37	47.6	54.88	87.4	66.21	65.64	57.08	76.1	67.78	49.94	28.54	74.14	64	55.92	19.03	52.88	48.42	51.47	67.11	56.11	51.07	37.51	57.08	65.46	64.43	50.45	47.56	47.56	74.64	74.78	56.67	50.7	42.81	55.29	64	58.46	63.3	43.55	46.38	75.54	39.51	19.03	52.34	81.54	76.1
ATF7IP	129.01	75.24	116.64	98.56	87.42	37.32	187.28	204.34	80.86	79.91	111.78	64.21	85.62	57.08	165.54	77.83	61.11	19.03	67.99	101.56	165.28	90.95	121.89	72.1	118.23	175.99	136.55	130.8	70.32	19.03	60.25	98.35	148.89	152.16	141.9	148.4	124.86	29.4	113.23	100.66	60.71	78.48	127.58	50.05	31.71	111.67	85.62	66.59
ATF7IP2	15.63	28.54	40.95	29.72	36.41	57.08	26.75	42.24	13.56	18.26	33.29	24.97	14.27	14.27	30.01	13.84	34.02	19.03	37.77	9.45	30.46	37.63	27.09	30.04	25.28	47.56	19.65	17.73	61.49	66.59	44.39	46.54	28.76	25.16	36.03	19.98	30.32	44.97	61.68	48.77	34.64	24.97	16.79	37.76	38.05	41.28	28.54	23.78
ATG101	34.69	72.64	63.28	31.19	32.24	46.1	55.29	75.34	61.6	66.21	57.08	44.59	114.15	28.54	64.33	41.51	57.65	19.03	59.6	36.61	40.62	47.04	33.86	63.09	97.85	57.08	53.18	47.78	60.23	47.56	31.71	43.91	48.01	38.95	45.6	54.22	58.86	47.56	63.06	45.66	64.67	64.21	58.76	63.22	25.37	49.41	65.23	71.35
ATG12	58.52	33.73	54.6	56.49	53.09	54.88	41.02	47.94	36.39	50.23	57.08	44.59	78.48	71.35	50.21	39.78	55.35	38.05	33.57	37	65.13	70.88	62.88	63.09	49.74	61.83	33.52	33.51	44.78	47.56	60.25	53.56	56.41	58.16	63.77	65.64	42.81	60.54	58.92	61.23	53.45	67.78	35.25	53.56	50.74	59.78	57.08	47.56
ATG13	17.62	22.05	26.06	15.59	17.07	17.56	10.7	13.7	19.26	13.7	16.65	16.05	21.4	14.27	23.54	27.67	28.83	19.03	20.98	21.65	22.76	27.28	14.51	30.04	8.15	14.27	16.47	19.24	13.56	9.51	31.71	28.1	21.02	18.8	19.77	17.12	17.84	25.94	22.09	15.57	22.43	21.4	10.07	25.47	19.03	21.43	12.23	23.78
ATG14	53.42	48	59.56	49.72	54.99	87.81	49.94	54.79	41.86	31.96	85.62	94.53	71.35	71.35	58.25	57.08	203.52	209.28	46.17	50.39	82.29	71.5	59.98	123.17	79.91	90.37	55.2	51.24	58.02	57.08	114.15	56.2	61.06	53.15	77.17	82.76	92.75	46.7	64.44	52.93	71.59	67.78	57.92	68.49	88.79	54.14	20.38	66.59
ATG16L1	18.84	32.43	18.61	18.83	20.48	26.34	12.49	19.41	27.35	29.68	21.4	42.81	7.13	14.27	15.89	22.48	22.48	19.03	19.31	17.71	23.11	25.72	25.15	45.06	13.86	19.03	23.41	19.89	16.4	19.03	34.88	20.2	20.57	15.55	28.38	22.83	16.05	38.92	19.79	29.06	23.75	28.54	20.98	24.59	19.03	20.3	8.15	33.29
ATG16L2	42.78	22.05	44.67	17.06	19.91	35.12	33.89	22.26	19.98	18.26	23.78	39.24	49.94	57.08	24.52	25.94	34.59	19.03	14.27	21.65	49.02	22.58	38.7	42.06	22.02	42.81	13.15	12.32	18.29	47.56	31.71	25.47	22.79	24.21	49.42	25.68	14.27	28.54	26.7	31.13	36.95	32.11	23.5	40.39	19.03	34.52	65.23	38.05
ATG2A	31.14	57.08	42.19	27.95	28.63	41.71	41.02	39.95	31.39	36.53	35.67	69.56	57.08	42.81	40.6	39.78	64	19.03	31.06	33.85	39.57	37.01	46.44	39.05	28.54	42.81	29.62	31.13	19.24	66.59	47.56	44.78	37.39	29.76	37.95	19.98	33.89	38.92	78.25	47.74	44.21	42.81	36.09	35.12	25.37	41.96	48.92	66.59
ATG2B	38.01	35.02	45.91	54.72	55.18	26.34	26.75	34.25	19.5	31.96	47.56	33.89	28.54	71.35	29.62	58.81	37.47	57.08	41.13	36.61	52.87	26.97	50.31	48.06	30.17	52.32	34.39	26.59	26.17	47.56	22.2	37.76	49.33	40.31	49.74	22.83	24.97	56.21	35.9	40.47	30.02	24.97	56.24	30.73	19.03	39.48	32.62	61.83
ATG3	41.01	53.19	31.02	51.19	49.3	30.73	35.67	72.49	77.29	102.74	73.72	44.59	85.62	14.27	69.43	39.78	38.63	19.03	53.72	68.49	85.44	70.88	51.27	42.06	53	76.1	66.04	69.62	73.16	19.03	31.71	39.51	64.6	48.83	47.83	99.88	158.75	12.97	52.93	57.08	36.62	99.88	43.65	43.03	6.34	53.69	48.92	33.29
ATG4A	13.63	36.32	33.5	20.01	26.55	37.32	16.05	19.98	17.36	34.25	26.16	46.38	7.13	42.81	19.22	39.78	31.71	19.03	24.34	16.93	33.97	25.4	32.89	48.06	22.83	28.54	20.23	15.35	15.77	38.05	57.08	20.2	19.91	17.45	28.06	25.68	37.46	33.73	23.94	38.4	55.76	64.21	17.63	43.91	31.71	25.49	12.23	19.03
ATG4B	133.55	76.54	59.56	89.44	100.5	39.51	105.24	115.87	137.46	77.62	68.97	41.02	28.54	42.81	88.26	72.64	54.77	57.08	48.68	38.97	64.08	67.11	61.91	63.09	61.15	57.08	95.08	98.59	57.71	38.05	57.08	72.88	76.1	81.02	63.45	45.66	62.43	51.02	73.65	45.66	49.82	42.81	101.56	42.15	31.71	101.07	69.31	52.32
ATG4C	31.48	33.73	57.08	32.66	33.75	35.12	42.81	34.82	31.39	36.53	40.43	24.97	14.27	42.81	36.87	39.78	34.59	57.08	21.82	21.26	52.52	35.75	30.96	60.08	45.66	61.83	51.44	43.02	29.64	19.03	38.05	41.27	42.25	33.41	56.76	48.52	26.75	43.24	40.51	51.89	45.2	24.97	30.22	50.93	6.34	30	32.62	28.54
ATG4D	30.81	50.59	27.3	49.13	55.75	61.47	41.02	70.78	51.61	57.08	59.46	39.24	14.27	28.54	63.35	70.91	68.61	76.1	41.13	62.59	47.27	79.34	45.47	51.07	48.92	66.59	34.39	35.02	44.78	28.54	63.42	65.86	42.48	41.52	49.11	139.84	105.24	47.56	65.82	56.04	49.82	67.78	50.36	51.81	19.03	68.36	32.62	47.56
ATG5	43.11	42.81	52.11	49.72	48.73	35.12	53.51	58.22	33.53	41.1	35.67	37.46	21.4	71.35	61.39	65.73	33.44	38.05	54.56	33.07	58.48	49.55	49.34	42.06	71.75	57.08	65.17	60.32	70.32	28.54	50.74	42.15	57.74	52.07	51.98	39.95	41.02	48.43	58.92	62.27	42.89	35.67	53.72	33.37	57.08	52.11	57.08	80.86
ATG7	22.83	36.32	43.43	38.25	43.61	37.32	37.46	20.55	22.36	31.96	40.43	30.32	42.81	28.54	23.73	25.94	29.98	38.05	29.38	22.83	42.72	25.72	38.7	57.08	27.72	47.56	27.74	34.59	28.7	76.1	44.39	41.27	25.44	25.7	36.99	31.39	35.67	31.13	29.92	31.13	31.34	42.81	31.06	21.95	25.37	36.55	40.77	38.05
ATG9A	64.5	36.32	57.08	46.78	43.04	68.05	55.29	44.52	59.93	41.1	54.7	41.02	85.62	85.62	51.19	50.16	46.7	19.03	41.13	32.28	47.27	59.9	55.14	51.07	46.48	47.56	57.94	55.35	23.34	28.54	69.76	54.44	66.37	46.8	56.76	59.93	42.81	60.54	49.71	44.62	42.23	17.84	38.61	36.88	44.39	50.08	40.77	42.81
ATG9B	12.19	20.76	40.95	30.3	24.65	41.71	21.4	9.7	20.69	20.55	23.78	51.73	28.54	14.27	15.1	25.94	61.69	38.05	31.9	23.62	28.71	35.12	28.05	51.07	16.31	23.78	18.06	20.76	21.44	28.54	34.88	30.73	21.02	19.61	35.39	19.98	35.67	39.78	25.78	40.47	48.5	21.4	31.06	72	38.05	20.98	24.46	33.29
ATIC	138.31	50.59	54.6	55.31	60.68	26.34	64.21	70.78	95.6	73.06	33.29	35.67	35.67	42.81	87.67	36.32	34.02	76.1	34.41	50.78	59.53	50.18	43.53	57.08	85.62	66.59	112.13	115.23	46.99	9.51	57.08	60.59	58.85	78.99	57.71	145.55	165.88	55.35	98.96	63.3	72.25	42.81	50.36	57.96	31.71	68.81	69.31	42.81
ATL1	10.53	32.43	28.54	26.77	24.65	30.73	24.97	16.55	12.13	13.7	49.94	30.32	35.67	28.54	16.28	15.57	64	38.05	20.98	17.71	24.16	25.72	26.12	42.06	19.57	9.51	23.26	27.24	16.08	19.03	38.05	18.44	19.47	19.21	25.83	8.56	16.05	38.92	16.11	19.72	33.65	24.97	15.95	34.25	44.39	19.18	8.15	38.05
ATL2	53.2	75.24	54.6	59.14	57.46	50.49	215.82	211.76	114.15	52.51	135.56	78.48	78.48	42.81	245.37	48.43	57.65	57.08	58.76	38.18	52.17	249.95	68.69	72.1	108.45	33.29	152.3	183.99	233.35	66.59	57.08	129.96	72.12	55.05	54.21	131.28	123.07	87.35	133.03	59.15	82.48	46.38	68.83	84.3	57.08	98.81	57.08	52.32
ATL3	44.44	49.29	39.71	30.89	34.51	48.3	35.67	35.39	51.37	43.38	64.21	37.46	21.4	28.54	46.88	36.32	42.09	19.03	33.57	40.54	52.87	75.89	58.04	81.11	92.95	42.81	71.53	75.02	25.54	47.56	44.39	54.44	49.11	37.87	55.48	31.39	66	30.27	49.25	52.93	55.43	67.78	66.31	45.66	19.03	46.47	44.85	52.32
ATM	46.88	36.32	73.21	54.72	52.34	19.76	19.62	21.69	26.4	27.4	45.19	41.02	14.27	42.81	23.54	44.97	35.75	19.03	34.41	37.4	95.95	25.72	89	57.08	20.38	76.1	40.17	42.16	32.16	19.03	41.22	49.17	61.72	58.84	142.53	22.83	48.16	35.46	35.9	90.29	34.97	57.08	34.41	35.12	6.34	50.31	77.46	42.81
ATMIN	26.04	40.21	32.26	49.72	41.53	39.51	49.94	23.97	21.4	22.83	49.94	35.67	14.27	42.81	40.99	34.59	29.98	19.03	26.02	48.81	39.57	26.66	36.76	30.04	45.66	52.32	49.71	56.86	28.7	38.05	25.37	32.49	39.16	31.78	41.13	31.39	28.54	47.56	31.3	25.94	35.3	46.38	42.81	43.91	50.74	55.72	40.77	38.05
ATN1	159.37	121.94	64.52	105.62	110.17	118.54	87.4	79.34	95.37	66.21	102.26	62.43	99.88	28.54	91.79	93.4	81.87	38.05	99.05	93.68	53.58	123.88	77.39	36.05	78.28	52.32	85.83	80.21	184.16	28.54	85.62	207.23	305.52	223.84	67.6	71.35	107.02	57.08	115.53	60.19	66.31	85.62	113.31	58.83	63.42	125.66	101.92	57.08
ATOH7	9.31	16.86	29.78	22.95	20.67	24.15	12.49	8.56	13.79	15.98	35.67	44.59	14.27	57.08	11.57	15.57	31.13	38.05	5.88	41.73	14.01	15.37	24.19	27.04	9.78	23.78	9.54	30.7	11.04	38.05	34.88	20.2	16.15	17.85	26.78	17.12	10.7	37.19	16.11	19.72	28.37	21.4	18.47	27.22	57.08	15.57	8.15	28.54
ATOH8	10.97	24.65	33.5	18.24	19.34	30.73	24.97	8.56	16.89	13.7	26.16	32.11	28.54	14.27	14.32	20.76	34.59	38.05	20.14	13.78	17.16	20.7	24.19	21.03	11.42	38.05	12.57	9.95	17.66	28.54	38.05	22.83	40.71	30.43	30.61	8.56	8.92	60.54	23.48	25.94	37.94	17.84	9.23	24.59	44.39	17.6	16.31	23.78
ATOX1	100.97	64.86	50.87	48.54	36.98	50.49	82.05	114.15	34.96	109.59	83.24	57.08	71.35	57.08	124.94	57.08	39.78	95.13	62.95	93.68	112.4	71.19	73.52	51.07	113.34	109.4	48.99	53.4	58.65	66.59	31.71	72.88	82.96	84.26	65.69	194.06	140.91	43.24	77.79	70.57	56.09	71.35	54.56	58.83	25.37	131.75	97.85	66.59
ATP10D	11.3	15.57	49.63	17.06	18.58	24.15	37.46	22.83	28.06	36.53	26.16	33.89	28.54	57.08	22.36	34.59	19.03	38.05	25.18	20.47	30.46	29.17	29.02	36.05	18.75	28.54	15.32	13.4	16.4	28.54	28.54	23.71	21.68	16.91	32.84	22.83	19.62	32	23.01	44.62	29.03	21.4	15.95	22.83	25.37	26.62	24.46	47.56
ATP11A	142.19	23.35	37.22	13.24	17.07	28.54	17.84	19.98	22.83	36.53	33.29	78.48	28.54	85.62	25.11	39.78	32.29	19.03	23.5	32.67	26.96	22.58	29.99	48.06	26.09	33.29	24.85	27.67	53.29	38.05	53.91	26.34	34.95	45.85	33.8	11.42	12.49	42.38	23.01	25.94	41.9	28.54	33.57	21.07	44.39	47.83	61.15	19.03
ATP11B	326.72	45.4	39.71	42.66	51.77	43.91	41.02	23.4	30.44	41.1	33.29	53.51	28.54	28.54	25.5	36.32	30.56	19.03	27.7	26.77	51.82	42.65	29.02	48.06	24.46	38.05	36.85	38.27	35.32	19.03	44.39	36	38.94	33.95	46.55	51.37	35.67	27.67	29.46	37.36	32	64.21	30.22	36.88	19.03	37.45	32.62	33.29
ATP11C	19.84	19.46	29.78	48.25	46.08	24.15	37.46	57.08	36.86	25.11	21.4	39.24	7.13	28.54	47.07	15.57	36.9	76.1	26.86	30.31	38.17	53.63	32.89	27.04	64.42	23.78	37.14	36.32	54.55	57.08	63.42	45.66	17.48	18.39	35.39	48.52	89.18	24.21	70.43	41.51	63.02	24.97	24.34	51.81	31.71	38.8	28.54	42.81
ATP13A1	77.03	81.72	69.49	80.61	94.62	70.25	60.64	60.5	74.91	73.06	45.19	44.59	99.88	14.27	63.75	55.35	80.14	19.03	64.63	80.3	104.35	37.95	83.2	54.07	69.31	118.91	59.1	64.43	104.38	66.59	66.59	68.49	78.98	86.97	88.33	88.47	83.83	48.43	81.93	90.29	65	107.02	70.51	60.59	31.71	79.19	81.54	71.35
ATP13A2	29.92	45.4	27.3	44.13	33.94	43.91	35.67	26.83	36.15	43.38	45.19	35.67	42.81	71.35	30.79	39.78	36.32	19.03	40.29	46.84	32.57	30.42	43.53	30.04	35.06	42.81	76.15	73.51	30.59	9.51	19.03	28.98	25.22	37.06	33.16	45.66	23.19	43.24	19.79	24.91	36.29	21.4	21.82	41.27	38.05	34.07	20.38	33.29
ATP13A3	73.59	85.62	49.63	87.97	107.71	39.51	35.67	47.37	140.79	89.04	66.59	74.91	135.56	42.81	52.57	91.67	38.05	38.05	98.21	115.73	66.88	85.62	68.69	45.06	74.2	57.08	96.81	108.53	65.91	85.62	57.08	67.61	65.04	65.87	48.79	62.78	57.08	35.46	76.87	59.15	49.49	103.45	92.33	48.3	19.03	60.91	65.23	61.83
ATP13A4	9.31	50.59	39.71	31.19	28.06	37.32	17.84	9.7	23.31	31.96	33.29	33.89	35.67	57.08	14.51	38.05	36.32	57.08	30.22	19.68	22.06	35.75	30.96	39.05	10.6	14.27	10.69	11.89	14.19	28.54	53.91	32.49	18.58	16.5	36.03	8.56	16.05	55.35	19.79	26.98	42.89	39.24	24.34	49.17	38.05	21.88	36.69	28.54
ATP1A1	80.46	234.79	39.71	91.79	102.4	37.32	58.86	56.51	53.99	86.76	454.24	69.56	285.38	14.27	64.53	138.37	30.56	19.03	155.28	198.79	54.98	36.07	37.73	42.06	47.29	38.05	265.01	247.12	98.39	19.03	47.56	54.44	44.25	45.17	46.24	139.84	146.26	35.46	67.2	45.66	38.27	99.88	170.39	37.76	50.74	66.33	89.69	47.56
ATP1A3	21.39	19.46	54.6	22.36	20.86	43.91	24.97	19.98	15.93	34.25	33.29	49.94	21.4	28.54	19.61	17.3	157.39	133.18	19.31	18.11	29.76	26.66	29.99	72.1	10.6	28.54	14.59	14.7	18.29	66.59	41.22	39.51	21.68	47.34	38.9	11.42	16.05	39.78	30.38	30.1	52.46	24.97	15.95	50.93	44.39	27.52	36.69	23.78
ATP1B1	92.54	786.11	127.8	170.05	137.48	158.06	237.23	207.76	187.4	162.1	1055.92	321.06	634.98	57.08	277.34	466.99	406.46	399.54	475.08	331.44	184.89	207.61	137.37	291.39	225.86	275.87	102.02	117.83	350.66	152.21	221.97	200.21	121.68	123.89	168.36	396.69	306.79	85.62	124.28	95.47	176.84	367.43	96.53	195.82	158.55	157.47	199.77	137.94
ATP1B2	11.97	20.76	39.71	29.42	24.84	30.73	8.92	10.27	12.6	13.7	19.03	28.54	42.81	28.54	11.57	20.76	29.98	38.05	13.43	11.02	16.46	18.5	18.38	33.04	3.26	23.78	8.96	5.62	14.82	28.54	31.71	24.59	52.65	36.11	24.87	14.27	10.7	48.43	18.41	19.72	31.34	21.4	18.47	29.86	31.71	13.08	16.31	23.78
ATP1B3	292.26	118.05	43.43	98.85	93.86	96.59	278.25	243.72	100.84	116.44	99.88	101.67	85.62	85.62	417.39	91.67	39.2	38.05	64.63	73.22	78.79	74.33	82.23	72.1	96.22	90.37	224.41	171.23	87.67	66.59	66.59	89.57	138.71	179.62	58.67	79.91	107.02	83.02	81.01	55	71.59	288.95	64.63	79.03	57.08	58.88	53	90.37
ATP23	14.52	11.67	24.82	14.71	17.82	21.95	16.05	13.7	16.89	18.26	23.78	32.11	7.13	42.81	15.3	10.38	34.02	19.03	18.47	17.71	25.56	19.76	18.38	21.03	11.42	19.03	16.33	12.32	21.13	19.03	50.74	24.59	24.78	19.75	23.6	65.64	55.29	38.05	23.94	23.87	22.76	7.13	15.11	16.68	44.39	20.98	28.54	28.54
ATP2A1	23.27	37.62	35.98	31.48	34.7	37.32	42.81	23.4	28.06	41.1	47.56	41.02	28.54	14.27	24.71	27.67	67.45	76.1	31.06	31.88	36.77	28.22	34.83	57.08	29.35	42.81	20.37	20.11	35.32	57.08	76.1	34.25	28.1	27.19	38.58	45.66	30.32	44.97	33.14	22.83	53.45	28.54	23.5	38.64	44.39	30.46	53	33.29
ATP2A2	112.05	277.6	54.6	68.85	70.92	65.86	89.18	106.16	122.48	98.17	109.4	117.72	256.85	85.62	91.01	138.37	44.39	57.08	252.65	101.95	74.94	119.8	51.27	69.09	123.94	99.88	93.92	88.86	134.34	57.08	53.91	90.45	157.29	125.38	45.92	128.42	196.2	33.73	134.87	59.15	56.09	107.02	94.01	52.69	44.39	83.47	44.85	76.1
ATP2A3	17.07	70.05	88.1	21.18	20.67	28.54	26.75	22.83	17.36	43.38	164.1	135.56	14.27	42.81	25.69	39.78	223.7	19.03	44.49	26.77	115.55	22.58	135.44	45.06	129.65	118.91	32.37	28.54	23.97	9.51	31.71	51.81	15.93	16.37	134.88	37.1	35.67	43.24	44.19	97.55	41.57	107.02	15.95	41.27	38.05	39.03	81.54	57.08
ATP2B1	235.73	62.27	95.54	128.57	82.3	46.1	57.08	82.76	65.64	54.79	35.67	60.64	28.54	14.27	72.18	74.37	67.45	19.03	53.72	64.95	122.91	45.79	107.38	69.09	105.18	95.13	26.01	20.32	34.06	38.05	38.05	60.59	80.08	89.54	93.43	68.49	82.05	39.78	142.69	86.13	103.6	64.21	39.45	81.66	44.39	64.3	65.23	66.59
ATP2B2	9.31	12.97	19.85	20.59	25.79	46.1	3.57	10.84	15.22	31.96	38.05	33.89	7.13	42.81	10	22.48	28.83	19.03	19.31	10.23	15.41	13.8	21.28	30.04	7.34	9.51	9.1	11.89	25.23	9.51	22.2	19.32	12.61	14.2	19.13	2.85	12.49	36.32	19.79	21.79	33.65	28.54	18.47	31.61	6.34	35.19	20.38	19.03
ATP2B3	8.42	22.05	17.37	14.71	13.65	39.51	30.32	5.14	10.94	15.98	26.16	37.46	35.67	42.81	11.57	12.11	35.75	19.03	43.65	15.75	18.91	24.15	22.25	39.05	11.42	23.78	9.25	8.86	15.77	19.03	34.88	18.44	11.5	10.01	20.41	8.56	5.35	31.13	12.89	19.72	34.97	3.57	10.91	32.49	31.71	16.69	20.38	42.81
ATP2B4	105.18	159.56	89.34	197.42	172.18	114.15	230.09	269.97	78.01	114.15	83.24	78.48	64.21	57.08	320.49	126.26	143.56	76.1	73.02	155.88	131.66	136.11	128.67	120.16	114.97	161.72	250.85	238.47	114.78	133.18	104.64	127.33	155.08	101.44	99.17	97.03	76.7	82.16	92.52	75.76	117.12	71.35	117.51	100.1	69.76	153.63	138.62	123.67
ATP2C1	90.99	89.51	81.89	108.86	122.12	74.64	119.5	186.07	308.69	139.27	97.51	85.62	78.48	71.35	152.6	108.97	61.69	19.03	89.81	83.84	84.04	177.5	80.29	54.07	313.11	137.94	133.81	156.53	157.04	57.08	136.35	139.62	92.47	93.6	78.76	117.01	124.86	64	166.63	81.98	114.15	78.48	104.92	97.47	57.08	190.18	101.92	104.64
ATP2C2	9.75	188.09	31.02	20.01	26.36	50.49	24.97	32.53	19.74	13.7	16.65	55.29	121.29	14.27	26.87	86.48	32.86	76.1	139.33	39.76	18.56	15.68	27.09	33.04	24.46	28.54	30.63	29.4	14.51	47.56	44.39	21.95	18.14	19.34	25.19	8.56	16.05	44.1	20.71	19.72	36.62	35.67	45.33	24.59	50.74	20.76	8.15	23.78
ATP4A	14.96	28.54	43.43	34.72	35.65	63.66	21.4	13.13	24.02	41.1	40.43	46.38	14.27	57.08	18.04	31.13	58.81	19.03	26.02	13.78	23.81	27.6	43.53	60.08	13.05	9.51	14.59	19.24	23.65	76.1	69.76	36	25	23.4	36.67	22.83	17.84	67.45	33.6	41.51	43.55	14.27	30.22	56.2	57.08	23.24	16.31	19.03
ATP5F1A	340.69	179.01	107.95	136.51	152.08	65.86	155.18	266.55	96.08	130.14	290.14	74.91	192.63	57.08	274.79	126.26	68.03	38.05	187.18	235.79	172.28	184.09	84.16	60.08	462.32	152.21	234.81	262.68	126.45	38.05	47.56	115.91	251.54	266.31	119.89	313.92	322.84	50.16	158.34	102.74	93.37	224.74	162.84	89.57	69.76	201.69	142.69	76.1
ATP5F1B	285.5	234.79	81.89	177.12	174.83	81.22	199.77	301.94	266.36	210.04	428.08	83.83	192.63	28.54	307.35	202.36	132.03	38.05	241.74	300.34	226.21	235.21	133.5	51.07	482.71	180.74	212.85	220.52	300.52	47.56	50.74	197.57	233.62	297.56	113.2	610.72	601.09	38.92	420.25	209.63	139.56	242.58	269.44	116.79	44.39	301.85	236.46	118.91
ATP5F1C	193.18	89.51	110.43	157.7	141.27	65.86	96.32	183.22	96.32	116.44	221.17	99.88	164.1	42.81	150.24	122.8	53.04	19.03	157.8	183.83	122.91	107.88	128.67	84.11	163.89	114.15	180.05	187.23	188.89	47.56	53.91	113.28	169.68	183.94	110.01	271.12	256.85	70.91	138.55	136.98	93.04	110.59	170.39	89.57	114.15	108.51	118.23	128.42
ATP5F1D	171.34	107.67	68.24	74.73	70.54	59.27	73.13	95.89	79.43	75.34	195.01	82.05	78.48	14.27	110.03	89.94	125.11	38.05	77.22	137.77	122.91	53	86.1	54.07	172.86	95.13	68.78	86.05	99.96	57.08	38.05	79.03	75.22	86.43	99.49	202.62	219.39	46.7	153.28	116.23	77.2	164.1	125.07	74.64	44.39	101.29	81.54	47.56
ATP5F1E	40.9	32.43	26.06	12.36	14.98	37.32	33.89	33.1	12.84	9.13	30.92	21.4	14.27	42.81	45.11	13.84	73.22	19.03	12.59	24.01	44.82	23.83	29.99	36.05	27.72	47.56	27.45	31.35	21.76	38.05	34.88	30.73	20.57	26.1	32.52	39.95	51.73	28.54	33.14	28.02	24.41	28.54	34.41	21.07	6.34	29.1	36.69	28.54
ATP5IF1	242.05	317.81	109.19	117.68	119.84	68.05	74.91	97.6	169.09	180.36	178.37	107.02	256.85	42.81	88.85	356.3	145.86	19.03	552.3	263.34	195.74	152.41	119.96	69.09	426.45	214.04	43.49	41.73	201.5	66.59	82.44	67.61	205.52	197.88	131.05	450.91	406.67	45.83	150.52	132.83	114.48	189.07	55.4	85.18	57.08	183.19	142.69	137.94
ATP5MC1	48.1	49.29	49.63	42.66	38.3	70.25	42.81	39.38	35.44	43.38	59.46	58.86	35.67	57.08	45.5	50.16	108.97	76.1	32.74	44.48	53.23	64.6	52.24	51.07	83.17	52.32	32.66	25.73	54.87	95.13	69.76	38.64	43.58	45.85	44.64	85.62	110.59	60.54	49.71	43.59	63.68	67.78	55.4	65.86	19.03	49.63	48.92	47.56
ATP5MC2	608.89	1141.54	456.62	360.7	355.93	1440.1	1385.9	1368.14	654.96	426.94	4735.01	1002.41	834.75	214.04	1406.13	1452.87	1252.23	513.69	617.77	871.51	1221.03	941.46	489.51	420.57	1147.25	1279.48	798.64	678.01	934.04	998.85	5003.75	302.95	551.97	635.15	751.57	2557.05	2129.68	93.4	1035.21	516.81	329.26	902.53	533.84	310.85	114.15	1053.33	815.39	337.71
ATP5MC3	141.53	154.37	106.71	144.16	128.38	94.4	180.15	181.5	288.95	230.59	299.65	82.05	192.63	114.15	251.65	169.5	104.93	38.05	129.26	280.66	190.49	228.94	129.63	90.12	339.2	147.45	185.1	181.82	102.17	76.1	101.47	128.2	187.16	220.73	110.01	448.05	378.13	88.21	255.47	170.19	112.83	239.01	144.37	105.37	69.76	251.09	118.23	95.13
ATP5ME	234.07	207.55	89.34	117.68	112.45	92.2	189.07	274.54	218.08	178.08	228.31	119.5	178.37	99.88	236.74	195.45	194.29	57.08	207.32	325.93	183.14	108.82	111.25	120.16	371.82	166.47	102.45	107.88	338.36	76.1	136.35	156.3	160.17	187.06	105.54	536.52	444.13	44.1	192.4	125.57	146.82	203.34	156.96	131.72	57.08	212.52	126.38	123.67
ATP5MF	336.14	180.31	147.66	189.18	158.34	90.01	139.13	207.19	220.94	205.48	209.28	151.61	192.63	85.62	205.56	143.56	135.49	57.08	163.68	278.3	205.2	254.34	151.88	138.19	391.38	209.28	317.75	321.06	262.05	95.13	120.5	158.94	190.04	234.12	126.27	556.5	547.58	86.48	257.31	201.33	247.44	224.74	179.62	209.87	57.08	196.95	130.46	109.4
ATP5MG	252.58	214.04	225.83	150.34	158.53	557.6	192.63	235.73	152.21	205.48	325.81	390.62	242.58	185.5	237.33	202.36	1833.38	2054.77	187.18	262.16	612.79	234.27	271.84	949.28	427.26	342.46	200.56	203.23	181.95	447.1	434.42	275.73	277.86	257.66	265.3	687.78	624.28	119.34	258.23	190.95	322.67	413.81	173.75	313.48	190.26	393.67	313.92	356.73
ATP5MGL	16.4	49.29	42.19	21.18	20.1	57.08	24.97	29.68	17.36	18.26	40.43	24.97	28.54	14.27	22.75	25.94	55.92	95.13	32.74	22.44	33.27	31.36	38.7	36.05	14.68	28.54	17.2	15.78	24.6	47.56	38.05	29.86	23.01	21.23	36.67	28.54	28.54	37.19	29	31.13	35.3	14.27	16.79	37.76	57.08	28.43	32.62	38.05
ATP5MJ	159.15	102.48	83.13	81.2	81.92	87.81	110.59	94.18	68.97	93.61	145.07	66	99.88	57.08	100.62	108.97	81.87	38.05	81.42	159.03	141.12	53.63	84.16	66.09	132.91	104.64	102.74	94.48	88.3	38.05	66.59	64.98	136.94	134.85	103.63	156.96	181.93	71.78	103.57	104.81	59.06	167.66	132.62	60.59	76.1	93.85	69.31	114.15
ATP5MK	282.95	110.26	69.49	146.81	126.1	70.25	151.61	239.15	219.51	164.38	202.15	67.78	142.69	42.81	227.72	121.07	53.62	19.03	130.1	245.63	129.56	79.34	100.61	57.08	240.54	85.62	237.27	255.33	359.81	19.03	60.25	135.23	170.35	177.05	105.54	450.91	435.21	41.51	267.43	170.19	73.24	199.77	172.07	59.71	50.74	163.33	126.38	90.37
ATP5PB	28.59	19.46	27.3	17.95	18.58	19.76	19.62	22.83	28.06	27.4	42.81	30.32	57.08	14.27	23.54	32.86	21.33	19.03	32.74	37	28.71	19.13	22.25	12.02	75.83	42.81	45.37	45.62	27.75	19.03	19.03	18.44	31.86	34.62	25.51	54.22	23.19	19.89	29.92	26.98	17.16	21.4	24.34	22.83	12.68	25.94	20.38	9.51
ATP5PD	206.59	119.34	116.64	150.93	128.38	72.44	114.15	173.51	221.65	182.65	214.04	123.07	121.29	128.42	154.76	112.42	42.09	19.03	168.71	185.4	97.7	174.68	118.99	48.06	197.32	80.86	99.42	108.1	135.91	85.62	91.96	122.94	123.89	133.22	98.85	171.23	167.66	69.18	218.64	177.46	132.3	92.75	177.95	118.54	95.13	124.53	134.54	104.64
ATP5PF	110.72	60.97	65.76	80.32	72.44	65.86	60.64	62.21	103.45	73.06	104.64	62.43	57.08	57.08	54.53	76.1	35.75	19.03	90.65	110.61	74.94	55.2	80.29	72.1	113.34	57.08	103.61	110.05	159.88	38.05	53.91	64.1	98.89	105.77	65.69	159.82	153.39	52.75	76.87	79.91	65.66	96.32	83.1	68.49	38.05	91.14	61.15	66.59
ATP5PO	249.37	163.45	90.58	151.81	150.75	70.25	90.97	130.71	181.7	166.66	275.87	103.45	121.29	57.08	135.34	114.15	104.93	19.03	133.46	255.47	175.08	100.67	112.22	72.1	340.83	180.74	199.99	227.23	159.25	76.1	69.76	136.98	244.68	243.86	130.1	493.72	444.13	67.45	189.18	150.48	132.3	174.8	182.98	118.54	57.08	155.66	130.46	80.86
ATP6AP1	72.26	95.99	45.91	44.13	44.18	52.69	66	65.64	51.84	73.06	76.1	71.35	71.35	85.62	72.38	77.83	58.23	19.03	84.78	80.7	77.39	100.67	62.88	54.07	82.35	123.67	76.73	84.75	61.18	38.05	53.91	44.78	88.71	74.8	57.71	97.03	124.86	25.08	57.08	49.81	56.09	153.39	73.02	52.69	82.44	78.96	48.92	76.1
ATP6AP1L	18.84	29.84	42.19	38.84	37.55	57.08	51.73	29.68	28.3	25.11	40.43	44.59	21.4	42.81	29.22	39.78	71.49	57.08	39.45	25.19	23.11	28.54	40.63	51.07	19.57	28.54	20.95	19.46	17.03	38.05	79.27	28.98	38.27	36.92	39.22	14.27	8.92	66.59	29	33.21	44.87	39.24	26.86	51.81	76.1	35.42	16.31	42.81
ATP6AP2	88.22	123.23	81.89	74.44	62.39	57.08	103.45	86.76	71.35	132.42	90.37	64.21	114.15	99.88	95.32	81.29	70.34	19.03	89.81	59.05	76.69	81.54	62.88	78.11	76.65	71.35	108.81	122.15	89.87	28.54	66.59	83.42	97.34	78.04	79.4	102.74	99.88	67.45	74.11	73.68	86.77	103.45	88.13	76.4	50.74	88.44	73.38	76.1
ATP6V0A1	84.9	50.59	65.76	77.97	82.3	83.42	57.08	55.94	53.03	63.93	73.72	96.32	42.81	28.54	72.18	57.08	134.91	114.15	49.52	70.07	60.93	68.37	55.14	90.12	48.11	71.35	40.17	43.67	49.19	57.08	76.1	52.69	78.31	70.33	72.38	51.37	48.16	39.78	66.28	37.36	60.38	71.35	88.97	72	50.74	52.11	44.85	47.56
ATP6V0A2	20.39	27.24	28.54	21.48	26.17	41.71	21.4	32.53	22.36	41.1	19.03	35.67	21.4	28.54	38.44	32.86	35.17	38.05	23.5	21.65	31.51	32.3	30.96	33.04	19.57	38.05	18.93	18.16	26.8	47.56	57.08	50.05	22.79	25.43	33.48	19.98	30.32	44.1	33.14	29.06	43.88	32.11	33.57	45.66	31.71	27.07	8.15	23.78
ATP6V0A4	9.42	31.13	7.44	10	8.91	19.76	8.92	11.42	26.64	22.83	68.97	23.19	42.81	28.54	11.18	25.94	20.18	38.05	46.17	15.75	17.51	8.78	15.48	51.07	10.6	9.51	9.39	8	13.24	9.51	28.54	19.32	11.28	9.87	12.44	14.27	8.92	18.16	17.49	8.3	20.46	10.7	6.71	15.81	25.37	14.21	16.31	23.78
ATP6V0B	61.18	86.91	63.28	65.61	56.13	98.79	80.26	84.47	83.24	98.17	107.02	112.37	57.08	57.08	97.87	117.61	401.27	342.46	55.4	81.88	108.55	91.89	68.69	147.2	146.77	161.72	94.21	89.94	91.13	104.64	110.98	101.86	70.57	68.57	80.67	111.3	174.8	61.4	80.55	65.38	105.91	149.83	75.54	100.98	101.47	110.54	65.23	95.13
ATP6V0C	128.45	173.83	76.93	80.61	71.49	52.69	60.64	80.48	101.31	130.14	116.53	96.32	199.77	14.27	95.32	88.21	68.61	114.15	141.85	107.07	104.7	101.61	79.33	45.06	103.55	128.42	59.97	55.13	98.39	38.05	85.62	89.57	89.82	98.06	79.72	108.45	74.91	57.94	80.55	71.61	60.05	128.42	105.76	54.44	50.74	109.42	93.77	90.37
ATP6V0D1	46.1	72.64	47.15	54.13	38.11	43.91	53.51	36.53	48.28	105.02	80.86	33.89	42.81	28.54	36.87	53.62	65.73	19.03	67.99	55.5	55.33	27.91	52.24	51.07	42.4	80.86	31.07	36.97	38.16	47.56	25.37	47.42	48.89	50.58	58.67	57.08	53.51	32	40.51	53.96	43.55	71.35	47.84	41.27	31.71	45.35	53	66.59
ATP6V0E1	51.76	68.75	67	45.9	44.94	39.51	51.73	84.47	35.44	116.44	66.59	62.43	71.35	28.54	63.94	69.18	39.2	38.05	79.74	47.24	71.78	50.8	76.43	39.05	48.92	99.88	44.79	54.48	33.74	28.54	28.54	42.15	62.83	43.15	66.64	42.81	33.89	43.24	59.84	78.87	48.83	57.08	33.57	29.86	31.71	67.45	85.62	61.83
ATP6V0E2	48.54	25.94	64.52	52.37	32.81	48.3	42.81	45.09	52.32	34.25	80.86	67.78	28.54	14.27	35.89	57.08	59.96	19.03	31.06	48.81	45.52	28.54	55.14	24.03	15.49	38.05	61.56	52.1	24.91	66.59	44.39	60.59	39.16	49.5	62.82	45.66	37.46	50.16	24.4	48.77	53.45	24.97	40.29	62.35	76.1	41.74	24.46	52.32
ATP6V1A	52.75	54.48	40.95	58.84	50.06	43.91	46.38	67.92	64.45	89.04	76.1	42.81	64.21	42.81	65.12	57.08	32.29	57.08	70.51	57.47	58.13	49.55	47.4	39.05	40.77	61.83	52.74	54.48	55.82	19.03	34.88	50.93	70.35	62.22	44	111.3	98.1	49.29	55.24	40.47	41.9	39.24	64.63	42.15	19.03	59.56	44.85	52.32
ATP6V1B1	17.51	20.76	29.78	33.25	51.77	28.54	17.84	10.27	28.54	13.7	247.33	33.89	92.75	28.54	14.32	22.48	26.52	38.05	45.33	15.75	21.36	16.93	24.19	42.06	8.15	4.76	42.63	42.38	11.98	38.05	38.05	26.34	25	24.21	23.6	8.56	10.7	44.97	14.73	24.91	29.69	7.13	45.33	36.88	12.68	14.21	16.31	33.29
ATP6V1B2	79.69	77.83	83.13	122.98	113.4	85.62	128.42	97.03	74.2	255.7	83.24	64.21	49.94	71.35	99.25	83.02	75.53	38.05	59.6	117.7	133.76	70.88	75.46	66.09	110.89	166.47	101.15	142.69	93.03	66.59	91.96	86.93	131.63	106.99	84.18	162.67	155.18	68.32	129.8	97.55	79.84	139.13	78.06	84.3	69.76	147.77	138.62	90.37
ATP6V1C1	28.93	20.76	38.46	43.25	35.84	35.12	23.19	39.38	27.11	25.11	30.92	30.32	35.67	28.54	37.46	24.21	31.13	76.1	24.34	33.46	38.87	27.6	33.86	27.04	26.09	28.54	27.02	30.48	31.85	38.05	60.25	33.37	29.42	25.7	30.61	37.1	46.38	45.83	33.6	45.66	41.24	32.11	35.25	43.91	44.39	28.2	28.54	47.56
ATP6V1C2	15.07	51.89	43.43	26.77	25.6	50.49	26.75	10.84	35.91	25.11	318.68	49.94	42.81	42.81	16.48	50.16	35.75	38.05	30.22	18.89	24.86	51.75	33.86	54.07	61.15	14.27	25.72	28.54	27.75	47.56	53.91	27.22	19.03	19.34	29.02	11.42	16.05	57.94	35.9	31.13	55.76	21.4	42.81	48.3	76.1	19.4	28.54	28.54
ATP6V1D	63.84	63.56	22.33	42.37	32.24	26.34	28.54	25.68	21.64	38.81	54.7	23.19	71.35	14.27	31.19	34.59	27.67	19.03	108.28	55.11	38.52	37.95	29.99	36.05	26.91	23.78	40.6	44.32	33.11	38.05	25.37	24.59	47.34	54.91	33.48	34.25	19.62	25.08	33.14	23.87	18.15	46.38	48.68	22.83	19.03	29.33	20.38	42.81
ATP6V1E1	57.41	164.74	48.39	38.25	32.81	50.49	76.7	95.89	49.47	36.53	66.59	39.24	64.21	42.81	72.18	51.89	53.62	38.05	41.97	42.12	47.27	54.57	31.92	75.1	59.52	57.08	44.07	39.13	79.78	57.08	44.39	40.39	47.34	41.66	49.42	79.91	76.7	49.29	59.38	52.93	51.8	60.64	49.52	49.17	38.05	58.2	61.15	38.05
ATP6V1F	100.41	57.08	80.65	59.72	59.16	76.83	92.75	78.2	75.15	127.85	92.75	44.59	49.94	57.08	89.44	57.08	84.75	76.1	62.95	86.99	91.04	80.91	73.52	75.1	114.15	109.4	84.82	97.29	73.79	38.05	60.25	73.76	88.05	66.27	70.47	151.25	226.52	60.54	78.25	76.79	65.98	74.91	56.24	62.35	50.74	92.72	85.62	66.59
ATP6V1G1	228.64	199.77	135.25	194.47	148.67	94.4	151.61	183.22	340.8	301.37	149.83	121.29	263.98	57.08	193.39	195.45	106.66	95.13	216.56	208.63	156.17	116.66	124.8	84.11	184.28	90.37	200.28	224.85	129.61	47.56	98.3	105.37	250.87	218.84	162.94	231.16	226.52	54.48	115.07	145.29	95.68	164.1	155.28	73.76	50.74	124.98	81.54	118.91
ATP6V1G3	11.19	20.76	33.5	24.13	21.43	32.93	10.7	15.41	13.56	13.7	21.4	60.64	14.27	71.35	14.51	20.76	43.82	38.05	18.47	14.17	22.41	27.91	27.09	54.07	17.12	14.27	13.58	12.76	15.77	57.08	31.71	29.86	15.93	15.55	31.89	19.98	10.7	41.51	23.48	24.91	50.15	21.4	15.95	57.08	57.08	18.72	16.31	38.05
ATP6V1H	49.54	41.51	43.43	36.48	28.63	50.49	35.67	41.1	37.1	66.21	80.86	39.24	35.67	57.08	36.48	46.7	42.09	38.05	32.74	66.92	53.93	44.53	43.53	27.04	50.55	42.81	40.32	47.13	42.26	38.05	31.71	42.15	46.9	49.91	51.66	71.35	78.48	51.02	40.51	49.81	33.98	39.24	31.06	36.88	57.08	42.19	36.69	28.54
ATP7A	15.74	29.84	29.78	24.42	21.62	21.95	28.54	19.41	20.93	15.98	38.05	37.46	14.27	28.54	17.85	12.11	44.39	57.08	19.31	18.5	25.56	19.44	26.12	33.04	22.83	28.54	19.51	17.94	18.29	57.08	25.37	14.05	23.67	17.45	28.7	14.27	12.49	27.67	20.25	20.76	40.58	39.24	23.5	36	25.37	20.98	24.46	14.27
ATP7B	17.73	51.89	31.02	23.83	25.03	21.95	8.92	9.13	12.84	4.57	42.81	51.73	92.75	14.27	11.57	55.35	29.4	19.03	90.65	27.55	15.06	11.92	26.12	51.07	8.97	14.27	14.88	17.3	11.67	85.62	57.08	25.47	24.11	24.08	19.13	19.98	19.62	40.65	16.57	22.83	34.97	24.97	19.31	36	38.05	10.38	16.31	33.29
ATP8A1	8.42	18.16	45.91	30.6	24.84	15.37	14.27	20.55	10.7	38.81	23.78	37.46	21.4	57.08	15.89	12.11	73.8	19.03	26.86	18.5	88.59	12.23	77.39	21.03	30.98	57.08	7.95	8	11.67	9.51	15.85	37.76	8.85	15.15	77.17	14.27	17.84	19.89	25.78	53.96	31.01	17.84	10.07	39.51	25.37	23.01	36.69	28.54
ATP8A2	10.64	22.05	32.26	151.52	79.07	32.93	14.27	6.28	14.27	15.98	23.78	39.24	7.13	71.35	15.69	36.32	24.79	19.03	24.34	33.85	16.11	18.19	30.96	27.04	12.23	47.56	11.13	9.73	10.72	66.59	34.88	28.98	17.48	20.96	22	8.56	10.7	57.94	16.57	21.79	43.88	14.27	15.11	47.42	63.42	21.21	24.46	19.03
ATP8B1	12.08	76.54	48.39	31.77	33.56	39.51	23.19	36.53	74.44	52.51	80.86	69.56	78.48	57.08	28.05	67.45	51.89	57.08	65.47	47.24	27.66	47.04	37.73	66.09	61.15	42.81	37.43	36.32	26.8	85.62	50.74	54.44	37.83	22.99	44	39.95	46.38	46.7	42.35	29.06	50.15	32.11	26.86	46.54	63.42	32.49	28.54	47.56
ATP8B2	33.47	28.54	24.82	39.13	46.65	35.12	60.64	63.93	14.27	29.68	23.78	28.54	14.27	42.81	64.33	32.86	61.11	19.03	24.34	38.58	55.68	23.52	51.27	45.06	14.68	66.59	18.06	12.11	14.51	95.13	66.59	36.88	56.41	42.33	50.06	22.83	16.05	37.19	31.3	32.17	56.42	42.81	22.66	43.91	38.05	48.73	40.77	42.81
ATP8B4	8.87	24.65	38.46	16.18	17.07	26.34	60.64	90.18	15.7	27.4	16.65	41.02	7.13	28.54	64.53	29.4	29.4	19.03	18.47	41.33	27.66	30.11	31.92	33.04	31.8	42.81	9.68	8.43	12.3	28.54	47.56	18.44	18.36	14.07	31.25	22.83	16.05	40.65	36.36	39.44	40.25	32.11	12.59	42.15	25.37	29.55	16.31	9.51
ATP9A	278.85	88.21	37.22	68.55	57.65	35.12	26.75	28.54	33.77	31.96	121.29	39.24	78.48	14.27	32.76	77.83	28.25	19.03	85.62	76.37	32.22	60.53	30.96	45.06	9.78	33.29	151.15	128.64	16.4	28.54	22.2	36.88	60.17	63.84	29.97	17.12	10.7	60.54	25.32	34.25	43.88	39.24	132.62	37.76	57.08	37.22	44.85	47.56
ATP9B	21.28	32.43	21.09	27.36	25.22	35.12	24.97	30.82	29.01	18.26	35.67	26.75	14.27	14.27	29.42	20.76	22.48	19.03	36.09	22.83	23.46	29.48	29.99	30.04	10.6	23.78	24.71	24	26.8	19.03	44.39	37.76	27.87	27.73	40.18	17.12	19.62	27.67	22.09	33.21	31.67	14.27	29.38	30.73	19.03	23.46	16.31	28.54
ATPAF1	49.43	38.92	48.39	44.72	49.3	52.69	39.24	46.23	44.95	45.66	111.78	69.56	57.08	14.27	39.03	60.54	54.19	38.05	53.72	59.05	60.23	65.23	54.17	57.08	101.92	42.81	59.97	71.78	64.65	28.54	47.56	52.69	49.33	60.73	48.15	74.2	66	53.62	52.93	62.27	58.07	71.35	36.09	42.15	38.05	63.84	85.62	66.59
ATPAF2	32.25	23.35	32.26	31.19	28.82	39.51	33.89	44.52	24.97	29.68	11.89	62.43	35.67	42.81	39.03	34.59	37.47	38.05	24.34	42.91	33.27	22.58	34.83	45.06	30.17	23.78	14.31	16.86	22.7	66.59	28.54	32.49	37.39	33.41	40.81	14.27	24.97	38.92	31.3	35.28	36.95	35.67	21.82	27.22	19.03	28.43	36.69	33.29
ATPSCKMT	32.81	37.62	44.67	66.2	68.08	57.08	64.21	58.79	123.43	50.23	35.67	37.46	28.54	71.35	58.45	36.32	51.31	38.05	53.72	48.81	34.67	44.85	38.7	48.06	44.85	38.05	32.95	33.73	67.8	28.54	50.74	47.42	50	43.69	39.86	39.95	39.24	40.65	38.67	42.55	49.49	78.48	36.09	54.44	38.05	44.44	36.69	38.05
ATR	46.1	63.56	80.65	75.91	87.04	61.47	82.05	82.76	78.48	63.93	78.48	60.64	85.62	42.81	67.47	70.91	51.89	19.03	55.4	59.44	88.94	79.66	69.65	36.05	97.03	66.59	95.66	98.59	74.11	47.56	82.44	73.76	46.46	51.4	83.86	65.64	74.91	73.51	75.49	88.21	67.3	60.64	66.31	58.83	31.71	67	61.15	71.35
ATRAID	112.71	46.7	40.95	48.84	42.1	28.54	67.78	56.51	42.81	41.1	97.51	49.94	42.81	57.08	75.51	58.81	38.63	57.08	65.47	50.39	58.48	45.79	42.57	54.07	65.23	42.81	68.2	75.45	55.82	19.03	34.88	50.05	70.79	66	45.28	57.08	44.59	33.73	55.24	40.47	36.95	67.78	41.97	36.88	19.03	42.64	61.15	61.83
ATRN	66.28	29.84	21.09	39.42	28.06	28.54	53.51	39.38	56.36	22.83	38.05	26.75	78.48	71.35	50.21	38.05	27.67	19.03	34.41	49.6	20.66	39.51	31.92	24.03	30.98	19.03	87.71	89.07	52.66	19.03	50.74	45.66	53.09	42.2	36.35	25.68	32.11	39.78	46.49	39.44	35.63	35.67	51.2	34.25	25.37	40.38	20.38	52.32
ATRNL1	34.69	9.08	29.78	124.75	76.61	26.34	41.02	13.7	10.23	6.85	26.16	16.05	21.4	14.27	45.31	13.84	32.29	19.03	13.43	11.81	14.36	13.8	20.32	39.05	8.15	4.76	9.68	9.73	7.88	9.51	22.2	41.27	73.23	79.93	17.54	11.42	14.27	37.19	12.89	18.68	21.45	21.4	49.52	28.98	25.37	11.51	12.23	33.29
ATRX	200.93	252.95	246.92	248.9	279.32	362.22	395.97	306.5	195.96	182.65	249.71	565.42	164.1	214.04	348.15	489.48	3421.74	3576.82	155.28	223.98	376.08	277.54	267.97	1201.62	348.17	432.83	206.92	205.61	310.61	818.1	1445.95	331.92	241.36	234.26	303.24	405.25	344.25	85.62	291.37	228.31	625.21	313.92	324.84	560.23	374.17	337.5	444.39	280.63
ATXN1	24.49	50.59	55.84	22.65	26.93	63.66	180.15	152.4	90.13	84.47	107.02	57.08	49.94	57.08	138.87	91.67	53.04	19.03	69.67	42.51	93.14	58.65	68.69	60.08	55.45	133.18	73.98	70.05	59.6	76.1	91.96	79.03	37.83	27.86	80.99	34.25	71.35	44.97	83.77	65.38	54.44	71.35	187.18	45.66	38.05	103.33	77.46	109.4
ATXN10	103.85	63.56	26.06	67.67	58.78	35.12	66	96.46	54.22	59.36	45.19	33.89	57.08	42.81	102.78	65.73	36.32	95.13	78.06	76.76	50.42	75.27	40.63	42.06	84.8	42.81	67.77	63.35	69.38	28.54	28.54	50.05	99.55	107.39	48.15	71.35	107.02	25.08	59.38	45.66	38.93	53.51	67.99	34.25	38.05	60.24	57.08	57.08
ATXN1L	43.89	53.19	71.97	79.44	72.82	61.47	28.54	37.1	66.59	54.79	47.56	64.21	78.48	71.35	30.21	57.08	48.43	114.15	72.19	39.76	49.02	38.57	59.01	54.07	37.51	47.56	49.56	49.29	34.69	66.59	88.79	72.88	58.18	51.13	67.28	19.98	33.89	94.26	45.57	69.53	76.87	28.54	71.35	84.3	101.47	49.86	53	61.83
ATXN2	100.97	93.4	49.63	85.91	79.64	87.81	98.1	91.89	81.57	68.49	85.62	58.86	71.35	71.35	79.04	74.37	74.95	19.03	111.64	86.6	66.88	85.3	63.85	63.09	75.02	90.37	74.71	68.54	82.94	76.1	95.13	79.91	134.73	113.07	74.3	119.86	82.05	74.37	72.27	53.96	63.68	74.91	94.01	57.08	38.05	66.78	73.38	66.59
ATXN2L	325.17	127.13	114.15	153.28	175.4	63.66	196.2	220.89	232.35	200.91	87.99	73.13	85.62	42.81	223.01	127.99	78.41	76.1	115.83	210.59	166.68	111.96	115.12	45.06	190.8	142.69	175.42	158.04	297.05	47.56	50.74	134.35	222.11	215.73	134.88	139.84	173.01	45.83	175.37	136.98	95.68	135.56	220.75	82.54	50.74	202.14	154.92	128.42
ATXN3	41.45	51.89	52.11	47.96	70.16	39.51	24.97	27.4	32.34	29.68	61.83	57.08	49.94	28.54	29.22	57.08	23.64	19.03	27.7	46.45	50.77	27.28	41.6	51.07	30.17	47.56	47.68	44.54	28.07	57.08	47.56	39.51	55.97	53.56	40.81	25.68	44.59	48.43	35.9	62.27	36.29	42.81	58.76	26.34	44.39	27.07	36.69	52.32
ATXN7	78.91	70.05	69.49	105.62	91.21	68.05	58.86	70.2	55.41	98.17	73.72	66	28.54	57.08	48.25	58.81	72.64	19.03	87.29	65.34	124.66	67.43	112.22	48.06	92.14	95.13	84.68	92.32	59.92	47.56	69.76	53.56	50.88	66.14	104.91	57.08	66	87.35	55.24	84.06	55.76	49.94	63.79	65.86	69.76	52.34	73.38	71.35
ATXN7L1	20.5	46.7	44.67	31.77	22.19	50.49	48.16	42.24	32.82	43.38	54.7	41.02	64.21	42.81	37.86	51.89	43.24	19.03	56.24	24.41	42.37	37.95	50.31	57.08	25.28	42.81	54.62	48.21	32.48	85.62	34.88	54.44	34.29	31.51	47.19	8.56	26.75	45.83	40.05	49.81	58.73	17.84	32.74	43.03	50.74	36.77	16.31	47.56
ATXN7L2	20.17	18.16	47.15	24.42	23.13	50.49	23.19	15.41	20.93	18.26	23.78	41.02	14.27	42.81	15.5	32.86	36.32	19.03	15.11	28.74	22.41	21.64	30.96	33.04	9.78	14.27	30.2	28.54	26.49	38.05	47.56	34.25	27.43	25.56	30.93	17.12	16.05	41.51	22.09	34.25	41.9	17.84	26.86	44.78	44.39	25.27	24.46	9.51
ATXN7L3	71.37	49.29	54.6	64.14	63.14	39.51	42.81	83.9	88.23	77.62	52.32	48.16	71.35	57.08	71.4	62.27	28.25	19.03	57.92	58.26	58.83	58.65	66.75	48.06	48.92	57.08	51.73	50.37	88.61	47.56	63.42	64.98	62.17	62.22	50.38	71.35	78.48	36.32	78.71	73.68	61.04	35.67	89.81	54.44	31.71	54.37	48.92	57.08
ATXN7L3B	61.95	60.97	65.76	66.79	67.89	63.66	64.21	107.3	64.45	38.81	135.56	42.81	35.67	28.54	119.45	43.24	56.5	38.05	92.33	79.91	85.44	59.9	64.82	30.04	85.62	61.83	93.35	96.64	77.89	66.59	25.37	58.83	81.63	85.62	66.96	74.2	80.26	57.94	46.95	44.62	43.22	64.21	105.76	47.42	57.08	74.45	73.38	33.29
AUH	32.25	60.97	52.11	60.02	63.52	50.49	62.43	46.23	62.55	57.08	78.48	58.86	49.94	57.08	43.35	74.37	40.93	19.03	61.27	48.42	52.52	68.99	51.27	63.09	25.28	42.81	51.73	59.46	37.84	38.05	53.91	35.12	52.43	51.13	52.61	51.37	24.97	50.16	34.06	44.62	48.17	67.78	47	38.64	38.05	55.27	40.77	42.81
AUP1	190.96	92.1	80.65	97.68	102.78	74.64	87.4	91.32	135.08	95.89	83.24	83.83	57.08	28.54	95.32	83.02	87.63	114.15	66.31	82.66	99.45	108.82	100.61	45.06	101.92	99.88	114.88	122.37	105.64	57.08	60.25	84.3	112.38	107.26	111.6	151.25	112.37	48.43	93.9	84.06	63.02	149.83	73.86	57.96	25.37	107.61	122.31	104.64
AURKA	73.48	45.4	96.78	73.26	88.55	74.64	112.37	80.48	91.32	66.21	45.19	66	28.54	57.08	85.52	51.89	103.78	19.03	62.95	86.99	84.39	121.68	95.77	69.09	86.43	80.86	71.09	71.78	65.91	85.62	114.15	85.18	72.34	96.44	73.66	102.74	85.62	148.75	100.81	77.83	104.92	78.48	81.42	88.69	69.76	75.58	73.38	52.32
AURKAIP1	87.22	115.45	110.43	103.27	93.67	234.89	67.78	56.51	103.21	93.61	109.4	112.37	78.48	85.62	68.26	138.37	241.57	114.15	80.58	96.44	130.61	114.78	123.83	126.17	104.37	142.69	116.03	110.26	109.74	114.15	180.74	116.79	103.09	122	143.17	125.57	133.77	198.04	115.53	112.08	133.95	117.72	111.64	129.08	215.62	112.8	101.92	137.94
AURKB	87.33	20.76	45.91	65.02	113.96	43.91	80.26	50.8	82.76	63.93	40.43	48.16	7.13	71.35	74.14	31.13	50.16	19.03	20.98	92.11	56.03	141.12	69.65	21.03	97.85	52.32	57.08	55.13	80.73	47.56	25.37	75.52	70.35	111.45	26.47	48.52	74.91	44.1	47.87	63.3	69.94	49.94	35.25	73.76	38.05	66.33	44.85	28.54
AUTS2	69.27	35.02	54.6	216.25	186.97	48.3	64.21	70.78	54.7	29.68	23.78	37.46	21.4	28.54	70.22	43.24	59.96	19.03	26.02	143.28	46.22	58.96	50.31	33.04	5.71	28.54	98.11	98.16	50.14	76.1	95.13	81.66	145.57	184.08	55.16	82.76	62.43	51.02	87	59.15	52.79	14.27	78.9	60.59	57.08	42.41	97.85	33.29
AVEN	45.22	42.81	43.43	35.01	37.55	43.91	26.75	17.69	34.72	36.53	40.43	39.24	14.27	42.81	26.09	39.78	34.02	38.05	19.31	44.48	42.37	43.59	28.05	45.06	39.95	33.29	41.62	42.81	24.6	19.03	60.25	38.64	29.42	32.87	36.03	68.49	82.05	51.89	31.3	30.1	51.8	42.81	32.74	48.3	50.74	30.68	28.54	33.29
AVIL	10.75	18.16	26.06	24.13	18.2	28.54	17.84	22.26	18.55	34.25	30.92	39.24	28.54	42.81	15.3	41.51	21.33	19.03	16.79	39.76	19.61	20.38	22.25	39.05	10.6	28.54	9.54	10.38	16.4	9.51	44.39	30.73	33.41	27.86	25.51	11.42	12.49	25.94	20.71	24.91	28.04	28.54	15.95	35.12	19.03	20.3	8.15	42.81
AVL9	30.26	22.05	21.09	28.83	24.46	8.78	30.32	22.26	30.2	43.38	33.29	16.05	7.13	42.81	32.95	25.94	26.52	19.03	19.31	29.13	26.61	21.64	15.48	30.04	34.25	33.29	47.97	58.59	29.01	9.51	19.03	17.56	24.11	23.53	31.57	28.54	12.49	19.89	28.54	25.94	19.8	28.54	20.14	21.95	25.37	30	24.46	38.05
AVPI1	31.25	138.8	28.54	21.18	27.87	63.66	23.19	10.84	25.45	27.4	23.78	57.08	99.88	14.27	19.22	46.7	52.46	19.03	52.04	19.68	21.36	23.21	22.25	45.06	26.09	14.27	17.63	24	35	76.1	34.88	43.03	32.08	21.51	31.89	31.39	24.97	40.65	29.46	31.13	32.66	60.64	26.02	36	38.05	24.59	12.23	33.29
AVPR1A	13.52	20.76	32.26	20.01	25.03	43.91	19.62	20.55	22.83	22.83	30.92	41.02	35.67	42.81	13.73	25.94	46.7	19.03	20.98	14.96	24.51	25.72	19.35	45.06	13.86	38.05	13.58	10.81	12.93	28.54	72.93	37.76	19.69	19.75	31.57	11.42	10.7	57.08	19.79	23.87	41.9	17.84	17.63	40.39	38.05	19.63	16.31	28.54
AVPR1B	15.41	32.43	39.71	27.66	31.67	59.27	37.46	24.54	17.6	27.4	42.81	55.29	7.13	28.54	33.74	34.59	203.52	209.28	26.02	27.55	36.77	35.44	36.76	51.07	35.06	23.78	18.93	22.05	29.01	19.03	53.91	30.73	28.54	25.43	40.18	45.66	24.97	37.19	24.4	37.36	49.49	39.24	22.66	48.3	50.74	29.33	53	38.05
AVPR2	12.08	14.27	47.15	21.48	19.72	24.15	16.05	11.99	14.03	22.83	19.03	48.16	14.27	14.27	12.16	24.21	38.63	38.05	15.11	16.14	27.31	23.52	21.28	51.07	17.94	23.78	17.2	15.13	15.14	38.05	34.88	28.98	16.59	16.77	26.15	17.12	14.27	41.51	18.87	28.02	46.85	28.54	19.31	37.76	31.71	15.34	24.46	23.78
AWAT1	8.87	14.27	23.58	16.77	17.45	35.12	17.84	7.42	10.7	13.7	26.16	44.59	7.13	28.54	12.16	25.94	34.02	19.03	15.11	12.2	20.31	23.52	25.15	48.06	13.05	14.27	10.55	10.16	11.35	57.08	60.25	24.59	14.16	14.07	22.64	8.56	8.92	38.05	21.17	19.72	46.19	21.4	12.59	44.78	63.42	17.82	8.15	47.56
AXDND1	11.64	27.24	32.26	30.3	29.39	26.34	12.49	15.98	21.88	18.26	23.78	53.51	35.67	42.81	17.46	38.05	38.05	19.03	43.65	20.08	26.96	16.93	35.79	48.06	16.31	19.03	17.48	14.7	11.98	57.08	50.74	28.98	18.14	21.78	35.39	8.56	17.84	59.67	24.4	33.21	59.72	7.13	17.63	58.83	57.08	25.27	20.38	47.56
AXIN1	50.54	44.1	43.43	48.25	46.08	63.66	74.91	55.36	48.52	47.94	52.32	58.86	49.94	57.08	47.27	46.7	39.78	19.03	39.45	45.27	42.72	46.41	53.21	30.04	44.03	23.78	55.63	46.7	42.57	19.03	63.42	42.15	37.39	45.99	50.7	25.68	35.67	40.65	39.59	36.32	51.47	24.97	71.35	57.08	63.42	47.15	48.92	42.81
AXIN2	14.08	29.84	28.54	30.89	34.7	26.34	19.62	16.55	21.64	18.26	26.16	48.16	57.08	28.54	19.22	65.73	27.1	19.03	57.08	28.74	16.81	16.31	25.15	36.05	4.89	23.78	10.84	11.89	10.72	38.05	41.22	19.32	47.34	39.09	24.87	17.12	7.13	37.19	18.41	29.06	32.99	21.4	36.09	32.49	19.03	13.99	24.46	14.27
AXL	33.58	60.97	32.26	24.71	31.1	54.88	42.81	35.39	19.03	36.53	26.16	48.16	35.67	57.08	36.29	53.62	48.43	38.05	35.25	33.07	40.62	30.73	54.17	96.13	27.72	128.42	18.78	18.16	29.96	28.54	47.56	52.69	64.82	45.04	40.5	11.42	21.4	48.43	52.93	36.32	55.1	107.02	46.17	49.17	12.68	55.27	53	137.94
AZGP1	8.2	16.86	23.58	9.71	15.17	28.54	17.84	5.71	239.96	52.51	451.86	365.65	14.27	14.27	10.79	19.03	24.21	19.03	17.63	12.6	11.91	11.92	13.54	30.04	14.68	33.29	593.31	626.77	11.35	28.54	57.08	18.44	14.6	15.69	17.86	8.56	17.84	32	13.81	25.94	47.51	21.4	315.6	38.64	19.03	12.18	4.08	9.51
AZI2	54.42	58.37	45.91	73.26	68.08	35.12	30.32	25.11	31.39	34.25	40.43	57.08	42.81	71.35	28.83	43.24	24.79	57.08	52.04	36.61	41.67	31.99	41.6	60.08	42.4	28.54	66.61	54.91	46.04	47.56	34.88	35.12	53.09	48.01	35.71	31.39	30.32	43.24	32.68	59.15	51.14	21.4	36.09	46.54	31.71	35.64	32.62	33.29
AZIN1	128.89	194.58	69.49	151.22	129.89	81.22	171.23	216.89	191.45	130.14	130.8	73.13	171.23	85.62	169.47	160.85	80.14	57.08	313.08	152.34	118.71	116.66	98.68	69.09	282.94	123.67	207.79	193.28	240.29	47.56	60.25	112.4	125.22	119.29	97.57	256.85	299.65	59.67	180.9	122.46	62.36	185.5	200.61	72	57.08	110.54	106	80.86
AZIN2	10.31	16.86	26.06	18.24	17.64	32.93	35.67	30.82	13.56	13.7	26.16	30.32	21.4	14.27	36.48	24.21	18.45	38.05	19.31	11.02	16.46	15.68	27.09	33.04	10.6	19.03	42.63	50.81	15.45	47.56	15.85	31.61	13.94	16.23	22.32	14.27	19.62	25.08	19.79	19.72	29.03	17.84	15.95	33.37	50.74	23.69	24.46	42.81
B2M	253.13	670.65	663.83	59.72	80.78	76.83	404.89	514.26	601.69	3079.87	670.65	579.69	413.81	242.58	396.01	529.26	167.77	76.1	434.79	145.64	1134.89	293.54	992.56	153.21	612.35	1241.42	52.16	153.29	718.35	28.54	44.39	478.57	154.64	150.54	1401.73	696.34	702.76	24.21	858	1046.07	264.6	1127.27	69.67	216.89	12.68	979.11	892.85	799.08
B3GALNT1	20.06	16.86	37.22	42.95	42.29	39.51	14.27	18.84	23.54	18.26	59.46	24.97	42.81	14.27	18.24	27.67	27.67	19.03	16.79	23.22	21.01	36.07	32.89	30.04	5.71	42.81	20.81	18.16	27.43	38.05	44.39	28.1	35.62	35.3	23.6	54.22	32.11	42.38	19.33	20.76	27.05	28.54	16.79	36	31.71	23.01	12.23	38.05
B3GALNT2	16.74	22.05	16.13	29.13	25.98	17.56	42.81	32.53	33.77	13.7	45.19	30.32	28.54	14.27	39.23	22.48	27.1	19.03	12.59	42.51	17.16	28.85	18.38	33.04	44.03	9.51	54.76	42.38	27.75	28.54	38.05	23.71	18.58	23.26	18.49	31.39	26.75	18.16	29.46	15.57	30.68	21.4	37.77	24.59	31.71	32.04	32.62	23.78
B3GALT1	21.5	20.76	37.22	24.71	24.08	37.32	12.49	13.13	21.88	29.68	19.03	44.59	7.13	42.81	14.32	24.21	40.36	38.05	20.14	23.22	22.06	21.33	29.02	51.07	14.68	14.27	11.85	12.11	13.24	66.59	47.56	25.47	25	26.24	29.34	19.98	16.05	60.54	26.24	30.1	29.36	10.7	15.95	46.54	31.71	18.72	8.15	28.54
B3GALT2	11.08	23.35	44.67	18.24	24.65	32.93	32.11	20.55	15.7	18.26	16.65	39.24	14.27	42.81	15.5	24.21	33.44	19.03	15.95	18.89	25.56	24.46	36.76	51.07	15.49	9.51	14.45	13.62	37.84	47.56	41.22	38.64	14.82	16.64	33.16	14.27	8.92	64	16.57	34.25	41.9	7.13	20.98	43.03	63.42	34.07	48.92	47.56
B3GALT4	12.41	24.65	28.54	22.95	22.38	28.54	21.4	12.56	14.27	27.4	35.67	39.24	42.81	42.81	14.71	24.21	32.86	38.05	31.9	17.71	27.66	26.97	43.53	33.04	12.23	28.54	14.59	13.19	16.4	57.08	15.85	20.2	14.82	25.43	41.13	11.42	16.05	34.59	17.95	37.36	35.3	32.11	27.7	36	31.71	24.82	44.85	42.81
B3GALT5	10.53	23.35	32.26	22.95	20.29	68.05	17.84	8.56	19.74	13.7	42.81	30.32	42.81	28.54	12.16	22.48	34.02	38.05	20.14	14.17	20.66	17.88	18.38	42.06	9.78	4.76	27.17	20.97	14.82	47.56	38.05	28.98	16.37	12.17	24.23	14.27	10.7	51.89	17.03	29.06	31.67	32.11	18.47	40.39	19.03	34.97	28.54	42.81
B3GALT6	28.04	23.35	35.98	52.96	50.06	57.08	33.89	24.54	42.33	36.53	21.4	71.35	28.54	57.08	28.05	31.13	69.76	19.03	25.18	46.84	44.47	60.21	49.34	66.09	53	38.05	58.67	63.35	41.94	133.18	57.08	40.39	40.48	40.17	47.83	59.93	58.86	64	44.19	46.7	80.83	32.11	21.82	63.22	12.68	47.38	36.69	57.08
B3GAT1	21.61	40.21	58.32	35.31	42.1	105.37	30.32	15.41	32.34	27.4	35.67	71.35	35.67	42.81	22.56	51.89	98.59	38.05	33.57	21.26	34.32	28.22	41.6	51.07	21.2	38.05	25.72	24.65	19.87	38.05	76.1	46.54	35.4	33.68	55.8	19.98	12.49	88.21	32.68	33.21	67.63	42.81	32.74	82.54	114.15	41.28	40.77	19.03
B3GAT3	54.86	44.1	91.82	65.9	69.97	127.33	64.21	51.37	67.78	70.78	49.94	99.88	78.48	99.88	58.84	58.81	106.66	57.08	49.52	55.11	67.23	70.88	77.39	81.11	47.29	85.62	51.88	46.48	47.62	95.13	133.18	68.49	57.3	56.27	79.08	65.64	62.43	89.94	48.33	72.64	93.04	32.11	61.27	83.42	50.74	77.83	77.46	66.59
B3GLCT	25.49	41.51	54.6	50.6	50.06	81.22	26.75	25.68	34.25	50.23	57.08	67.78	57.08	71.35	29.81	39.78	55.92	57.08	34.41	35.43	35.37	37.32	53.21	48.06	13.05	61.83	26.73	22.92	26.49	76.1	66.59	36	62.39	53.29	53.89	19.98	21.4	64	23.48	37.36	65.66	35.67	29.38	56.2	50.74	30.68	44.85	42.81
B3GNT2	35.24	81.72	45.91	35.6	50.25	35.12	24.97	21.12	81.81	79.91	30.92	41.02	42.81	42.81	20.99	74.37	32.86	19.03	57.08	69.28	35.72	28.85	34.83	27.04	52.18	61.83	74.71	64.86	30.59	28.54	28.54	37.76	26.1	19.61	31.25	51.37	32.11	57.94	52.93	57.08	35.96	28.54	34.41	30.73	38.05	41.28	24.46	66.59
B3GNT3	11.97	68.75	35.98	29.72	30.53	52.69	24.97	8.56	19.74	22.83	76.1	62.43	21.4	42.81	13.34	51.89	40.36	19.03	22.66	13.38	25.21	17.25	37.73	45.06	79.91	28.54	17.77	16.22	24.91	47.56	50.74	29.86	20.8	17.99	31.25	8.56	17.84	61.4	30.84	42.55	43.22	49.94	14.27	48.3	69.76	24.14	36.69	66.59
B3GNT5	17.4	124.53	26.06	94.15	85.14	43.91	32.11	22.83	79.67	38.81	38.05	87.4	114.15	42.81	17.26	72.64	28.83	57.08	189.7	29.13	20.31	63.35	22.25	36.05	12.23	9.51	75.72	73.29	36.26	28.54	38.05	30.73	33.85	30.3	22.32	11.42	23.19	39.78	42.35	33.21	35.63	28.54	59.6	36.88	19.03	21.43	8.15	28.54
B3GNT6	14.19	32.43	53.35	27.66	25.6	59.27	19.62	13.13	30.92	50.23	21.4	69.56	21.4	42.81	16.08	27.67	62.27	38.05	29.38	24.01	25.21	24.78	55.14	48.06	11.42	33.29	18.64	17.3	13.88	104.64	66.59	34.25	19.69	21.78	38.9	25.68	26.75	80.43	20.25	44.62	55.1	21.4	31.9	51.81	88.79	22.56	32.62	38.05
B3GNT7	11.08	89.51	32.26	12.95	14.79	26.34	19.62	13.13	14.03	15.98	28.54	41.02	14.27	42.81	14.71	41.51	40.93	19.03	54.56	22.83	18.21	18.82	21.28	48.06	8.15	19.03	10.98	9.95	15.77	57.08	25.37	20.2	13.72	13.25	23.28	14.27	7.13	33.73	17.03	18.68	27.05	24.97	14.27	26.34	19.03	16.47	20.38	4.76
B3GNT8	12.52	22.05	47.15	22.07	20.48	57.08	21.4	7.99	21.64	18.26	42.81	32.11	21.4	14.27	16.28	22.48	52.46	38.05	15.11	14.56	21.36	23.52	19.35	51.07	8.97	19.03	17.34	17.73	19.24	47.56	47.56	31.61	14.16	17.45	24.87	11.42	19.62	38.92	28.08	26.98	41.24	24.97	14.27	52.69	19.03	31.13	16.31	19.03
B3GNT9	19.4	22.05	32.26	21.18	23.13	39.51	8.92	10.84	27.11	36.53	30.92	48.16	42.81	14.27	14.51	27.67	50.16	38.05	34.41	14.56	22.76	23.52	29.02	48.06	13.86	33.29	12.43	12.11	11.04	38.05	41.22	22.83	23.89	21.91	27.42	2.85	24.97	36.32	16.57	22.83	36.62	32.11	19.31	47.42	44.39	25.27	24.46	33.29
B4GALNT1	23.05	20.76	35.98	21.18	26.55	41.71	26.75	10.84	17.6	20.55	9.51	37.46	42.81	28.54	15.89	15.57	39.78	38.05	13.43	16.14	17.16	24.46	30.96	36.05	16.31	9.51	14.02	13.19	16.4	47.56	53.91	17.56	31.86	25.56	25.83	11.42	17.84	51.02	19.33	21.79	32.33	24.97	17.63	34.25	44.39	22.11	16.31	33.29
B4GALNT2	10.97	19.46	34.74	20.59	18.58	39.51	17.84	9.7	13.08	20.55	30.92	26.75	7.13	28.54	11.96	15.57	35.17	76.1	21.82	17.71	22.76	21.33	21.28	36.05	7.34	19.03	8.38	8.43	26.8	47.56	22.2	55.32	17.48	17.45	24.23	14.27	5.35	38.05	24.86	21.79	40.91	14.27	29.38	35.12	38.05	23.46	40.77	38.05
B4GALNT3	11.86	51.89	27.3	28.24	28.25	35.12	10.7	19.98	18.07	34.25	23.78	26.75	49.94	14.27	20.99	44.97	40.93	19.03	41.13	84.24	19.96	14.43	18.38	18.02	12.23	4.76	50.14	45.62	20.81	9.51	31.71	23.71	20.13	19.21	24.55	45.66	51.73	35.46	25.32	21.79	34.31	35.67	92.33	36.88	50.74	20.08	24.46	23.78
B4GALNT4	154.38	31.13	34.74	132.98	141.46	43.91	66	41.67	173.61	61.64	30.92	23.19	49.94	14.27	42.56	34.59	51.31	38.05	15.11	157.06	25.91	24.15	26.12	57.08	97.85	42.81	81.35	84.75	33.43	57.08	91.96	100.98	99.11	133.5	24.55	74.2	90.97	37.19	57.54	33.21	69.94	28.54	66.31	75.52	38.05	31.81	32.62	61.83
B4GALT1	42.12	166.04	47.15	20.89	23.7	39.51	60.64	42.24	43.28	70.78	59.46	57.08	206.9	42.81	43.15	79.56	20.76	57.08	73.86	49.6	65.13	76.83	55.14	42.06	81.54	90.37	114.44	129.72	38.79	9.51	15.85	45.66	48.01	30.84	49.74	39.95	28.54	33.73	47.41	47.74	36.95	103.45	98.21	36	25.37	44.44	44.85	114.15
B4GALT2	81.46	41.51	64.52	97.38	86.47	59.27	64.21	59.93	79.67	50.23	76.1	76.7	85.62	156.96	62.77	67.45	56.5	76.1	52.88	107.86	54.28	70.56	55.14	72.1	128.02	90.37	194.06	197.18	92.71	66.59	63.42	58.83	55.75	61.27	41.13	119.86	133.77	49.29	72.73	51.89	72.58	78.48	100.72	63.22	69.76	42.86	57.08	95.13
B4GALT3	53.09	41.51	59.56	50.9	48.73	39.51	73.13	96.46	59.22	45.66	73.72	26.75	71.35	14.27	99.25	50.16	57.08	38.05	45.33	55.5	61.28	53	71.59	36.05	62.78	76.1	122.68	117.18	34.69	19.03	34.88	35.12	49.33	48.83	62.5	34.25	42.81	52.75	37.74	50.85	58.4	67.78	54.56	61.47	25.37	54.82	69.31	66.59
B4GALT4	24.94	37.62	27.3	31.19	28.06	26.34	33.89	13.13	35.44	20.55	14.27	24.97	14.27	14.27	14.32	10.38	15.57	19.03	46.17	33.85	25.91	24.46	21.28	21.03	22.02	9.51	22.25	21.84	18.61	57.08	38.05	29.86	23.45	23.53	29.02	14.27	19.62	21.62	18.41	26.98	29.36	17.84	26.02	19.32	31.71	24.14	16.31	14.27
B4GALT5	98.08	133.61	37.22	60.02	54.04	46.1	78.48	68.49	101.31	105.02	80.86	60.64	114.15	57.08	71.59	77.83	48.43	19.03	72.19	181.86	49.37	43.91	38.7	54.07	86.43	61.83	156.2	127.56	48.88	38.05	57.08	51.81	84.29	78.99	30.93	99.88	107.02	50.16	59.84	39.44	61.37	53.51	110.8	56.2	31.71	51.66	20.38	42.81
B4GALT6	20.06	19.46	37.22	27.95	22.94	37.32	24.97	25.11	28.78	27.4	21.4	35.67	28.54	57.08	27.07	29.4	33.44	19.03	20.98	20.08	21.36	36.69	29.99	33.04	20.38	33.29	19.36	17.73	47.93	47.56	41.22	56.2	24.78	28.27	30.29	25.68	44.59	51.02	27.16	28.02	42.23	21.4	18.47	55.32	19.03	29.55	40.77	33.29
B4GALT7	38.35	66.16	102.99	63.26	65.04	133.91	49.94	38.24	49.23	73.06	52.32	78.48	71.35	85.62	40.21	76.1	132.6	19.03	51.2	47.24	49.02	56.76	60.95	84.11	35.88	57.08	38.29	38.27	36.26	85.62	117.32	60.59	62.17	59.24	78.12	31.39	32.11	126.26	47.87	77.83	78.52	57.08	59.6	79.03	95.13	52.56	48.92	90.37
B4GAT1	53.53	19.46	47.15	31.19	27.12	39.51	35.67	28.54	22.12	18.26	42.81	37.46	64.21	71.35	27.85	20.76	52.46	19.03	24.34	23.62	33.97	31.36	31.92	36.05	27.72	42.81	23.26	23.57	38.47	9.51	28.54	35.12	42.03	42.74	33.48	28.54	57.08	38.92	35.9	32.17	42.23	24.97	34.41	36	57.08	30	20.38	47.56
B9D1	40.34	60.97	32.26	49.72	41.72	28.54	26.75	24.54	23.78	25.11	28.54	37.46	35.67	42.81	28.24	67.45	23.06	76.1	108.28	20.86	21.71	23.21	16.45	21.03	20.38	19.03	23.84	27.24	17.03	28.54	31.71	30.73	38.05	37.19	22	8.56	10.7	32	25.78	17.64	25.73	28.54	41.13	32.49	25.37	22.11	4.08	19.03
B9D2	21.28	58.37	70.73	42.95	45.32	50.49	28.54	19.98	39.95	38.81	28.54	58.86	49.94	28.54	25.5	31.13	68.61	38.05	62.11	31.49	38.87	42.34	47.4	66.09	25.28	28.54	24.42	22.05	29.33	66.59	66.59	55.32	30.75	30.43	51.66	25.68	16.05	56.21	45.57	55	68.95	35.67	27.7	65.86	82.44	39.71	36.69	23.78
BAALC	13.74	23.35	35.98	69.73	36.03	46.1	23.19	14.27	17.36	43.38	23.78	30.32	14.27	42.81	16.87	36.32	35.17	19.03	18.47	26.77	22.76	21.95	28.05	45.06	13.86	14.27	13.29	15.35	20.5	47.56	44.39	28.98	17.48	28.94	22.96	19.98	30.32	62.27	26.7	24.91	37.94	35.67	31.9	52.69	63.42	18.72	28.54	28.54
BABAM1	81.57	54.48	35.98	64.73	59.54	35.12	44.59	65.07	69.68	47.94	54.7	44.59	42.81	28.54	68.65	32.86	55.35	19.03	45.33	75.97	76.34	44.22	54.17	51.07	77.46	71.35	63.72	69.4	80.41	47.56	41.22	39.51	64.38	62.22	54.21	68.49	85.62	47.56	70.43	66.42	64.67	64.21	66.31	59.71	12.68	60.24	77.46	47.56
BABAM2	85.34	57.08	88.1	66.49	74.14	43.91	103.45	74.2	61.36	86.76	64.21	55.29	78.48	28.54	67.67	65.73	44.39	38.05	54.56	46.06	87.19	45.16	66.75	42.06	59.52	80.86	75.72	66.81	70.01	95.13	57.08	60.59	71.01	74.25	79.72	74.2	74.91	57.08	52.01	53.96	49.16	49.94	57.92	42.15	6.34	43.54	32.62	90.37
BACE1	13.08	18.16	32.26	18.83	18.39	39.51	14.27	10.84	9.75	22.83	35.67	23.19	28.54	57.08	13.93	24.21	28.83	38.05	29.38	20.47	23.11	17.56	21.28	27.04	8.15	14.27	20.09	15.78	17.03	9.51	28.54	24.59	28.98	24.48	21.68	8.56	14.27	23.35	17.49	15.57	24.41	21.4	20.98	32.49	31.71	18.5	16.31	42.81
BACE2	38.24	179.01	35.98	29.13	43.42	61.47	41.02	34.25	128.19	29.68	114.15	69.56	128.42	71.35	25.5	98.59	53.04	76.1	50.36	31.49	37.82	42.96	43.53	66.09	52.18	42.81	20.09	33.51	60.55	47.56	34.88	47.42	16.81	16.23	59.63	19.98	19.62	38.05	24.86	35.28	37.61	64.21	69.67	31.61	38.05	39.71	24.46	61.83
BACH1	37.9	41.51	50.87	62.67	72.63	37.32	69.56	51.37	88.23	102.74	97.51	69.56	42.81	28.54	43.54	57.08	67.45	19.03	33.57	70.46	80.89	39.83	64.82	54.07	35.88	85.62	52.74	64.21	88.93	47.56	41.22	43.03	73.67	64.52	56.44	62.78	41.02	55.35	44.19	50.85	40.58	142.69	50.36	48.3	38.05	61.14	69.31	66.59
BACH2	6.76	12.97	26.06	19.12	22.19	13.17	8.92	11.42	7.13	6.85	23.78	16.05	14.27	14.27	9.02	10.38	49.01	95.13	14.27	18.89	23.11	17.25	17.41	21.03	10.6	23.78	9.39	7.35	6.31	66.59	15.85	16.68	23.45	26.92	27.42	11.42	7.13	26.81	10.59	12.45	19.47	17.84	12.59	14.93	12.68	14.21	20.38	14.27
BAD	32.25	37.62	44.67	32.07	26.93	50.49	51.73	44.52	31.63	41.1	59.46	48.16	28.54	71.35	51.39	41.51	94.55	38.05	41.13	34.64	45.87	52.69	51.27	63.09	39.14	28.54	29.48	24.43	39.1	76.1	41.22	61.47	27.21	32.6	43.68	45.66	48.16	50.16	33.6	38.4	52.46	42.81	30.22	55.32	44.39	58.43	53	38.05
BAG1	10.31	38.92	21.09	14.12	16.5	8.78	10.7	11.42	29.73	13.7	23.78	24.97	35.67	14.27	13.93	17.3	23.06	19.03	24.34	22.44	15.76	22.27	8.71	33.04	24.46	33.29	18.06	20.11	12.3	19.03	19.03	12.29	13.49	21.91	13.39	17.12	26.75	24.21	14.27	19.72	20.46	21.4	14.27	22.83	25.37	14.89	12.23	19.03
BAG2	21.06	35.02	33.5	36.78	43.99	30.73	23.19	15.98	39	27.4	33.29	30.32	35.67	42.81	23.34	31.13	36.9	57.08	28.54	25.98	34.32	38.26	36.76	54.07	27.72	28.54	15.32	14.7	17.97	66.59	66.59	24.59	39.16	32.33	37.31	2.85	21.4	44.1	41.43	37.36	40.58	28.54	17.63	42.15	63.42	25.49	16.31	28.54
BAG3	16.96	49.29	14.89	11.47	15.74	21.95	12.49	9.13	14.27	9.13	33.29	33.89	71.35	42.81	12.75	29.4	31.71	76.1	51.2	25.59	15.41	14.74	17.41	36.05	17.94	33.29	12.28	15.35	23.34	28.54	9.51	30.73	22.57	19.34	16.9	8.56	7.13	22.48	21.17	22.83	16.83	28.54	18.47	12.29	12.68	17.82	8.15	23.78
BAG4	45.55	51.89	59.56	54.13	64.85	96.59	49.94	51.37	43.05	38.81	45.19	55.29	49.94	57.08	58.84	53.62	66.88	57.08	37.77	57.86	59.53	60.84	51.27	48.06	63.6	33.29	40.75	43.67	63.38	66.59	69.76	60.59	50.44	53.7	65.69	102.74	87.4	76.1	53.85	51.89	76.21	53.51	59.6	66.74	133.18	49.41	28.54	38.05
BAG5	40.67	72.64	28.54	44.13	50.25	32.93	26.75	27.97	44.47	34.25	42.81	62.43	92.75	28.54	29.81	55.35	39.78	38.05	67.15	62.19	50.07	38.26	31.92	39.05	77.46	23.78	42.77	44.54	39.42	38.05	44.39	43.91	42.7	41.39	54.53	57.08	57.08	34.59	44.65	53.96	36.62	60.64	59.6	37.76	12.68	34.97	57.08	42.81
BAGE3	120.03	141.4	294.07	254.79	234.57	320.51	98.1	83.33	173.13	200.91	111.78	239.01	192.63	271.12	92.38	183.34	226.58	38.05	151.09	112.19	141.82	197.26	235.08	144.19	93.77	147.45	197.39	211.66	118.57	332.95	320.27	201.09	156.19	146.75	233.73	97.03	85.62	444.51	146.84	242.84	342.13	71.35	192.22	342.46	329.78	116.64	167.15	152.21
BAGE5	55.64	72.64	201.01	151.22	164.78	217.33	83.83	44.52	85.62	162.1	80.86	173.01	92.75	256.85	39.03	124.53	188.53	57.08	86.45	97.23	88.59	166.53	144.14	132.18	39.14	57.08	68.06	59.24	54.87	342.46	288.56	133.47	107.52	104.69	160.71	42.81	30.32	336.41	95.28	187.84	288.02	64.21	94.85	309.97	260.02	75.13	89.69	90.37
BAHCC1	29.04	28.54	29.78	102.39	70.16	48.3	37.46	27.4	19.74	13.7	23.78	32.11	64.21	28.54	32.36	38.05	36.32	76.1	32.74	59.83	20.31	44.22	31.92	39.05	27.72	23.78	20.66	25.3	25.23	28.54	44.39	34.25	36.95	43.96	26.15	8.56	10.7	45.83	19.33	22.83	38.93	64.21	36.09	41.27	50.74	25.72	28.54	14.27
BAHD1	34.36	44.1	58.32	58.25	47.98	63.66	67.78	63.93	51.84	59.36	52.32	44.59	42.81	14.27	53.94	46.7	41.51	57.08	54.56	43.69	48.32	63.98	57.08	48.06	105.18	52.32	47.97	45.83	76	47.56	53.91	61.47	78.31	52.75	47.51	97.03	96.32	71.78	64.9	72.64	59.72	42.81	47	57.96	76.1	94.75	106	80.86
BAIAP2	17.07	128.42	33.5	22.65	25.6	57.08	8.92	14.84	18.79	20.55	28.54	57.08	64.21	57.08	28.83	55.35	59.38	19.03	41.13	25.59	20.66	43.59	33.86	48.06	34.25	14.27	19.36	24.65	44.46	38.05	41.22	36	21.46	26.1	27.74	31.39	48.16	47.56	37.28	18.68	42.89	24.97	44.49	36	63.42	32.94	12.23	33.29
BAIAP2L1	73.04	167.34	40.95	38.84	39.25	48.3	73.13	66.21	93.46	50.23	47.56	48.16	35.67	71.35	75.91	121.07	46.12	19.03	80.58	65.34	22.41	66.49	26.12	42.06	37.51	33.29	75.72	74.16	41.63	57.08	47.56	59.71	30.31	27.05	25.51	62.78	53.51	37.19	55.7	32.17	56.75	21.4	77.22	57.08	31.71	55.27	61.15	61.83
BAIAP3	16.74	175.12	32.26	22.07	24.08	39.51	21.4	10.84	15.7	15.98	47.56	42.81	49.94	57.08	13.93	100.32	51.31	19.03	199.77	26.77	26.61	19.76	29.02	42.06	8.15	19.03	11.85	10.81	18.61	66.59	44.39	28.1	19.91	24.35	32.52	11.42	17.84	41.51	23.01	22.83	39.26	17.84	21.82	39.51	63.42	18.5	28.54	47.56
BAK1	64.5	60.97	114.15	84.14	89.5	94.4	48.16	72.49	77.77	111.87	47.56	98.1	71.35	99.88	64.14	83.02	74.95	114.15	74.7	50.39	81.24	70.56	89.97	48.06	43.22	95.13	70.52	69.18	79.78	85.62	98.3	95.71	57.74	57.89	96.94	57.08	32.11	156.53	74.57	90.29	115.47	57.08	95.69	98.35	95.13	80.09	57.08	90.37
BAMBI	11.3	67.45	44.67	31.48	43.61	46.1	66	62.78	32.11	25.11	30.92	71.35	49.94	42.81	52.96	67.45	48.43	19.03	52.88	35.43	26.26	25.4	33.86	48.06	57.89	19.03	285.96	327.76	19.55	38.05	63.42	50.05	169.68	91.43	30.29	25.68	21.4	53.62	31.76	36.32	57.74	42.81	231.67	44.78	57.08	48.28	32.62	52.32
BANF1	167.24	120.64	65.76	102.09	92.54	46.1	92.75	105.02	170.52	123.29	80.86	85.62	64.21	28.54	102.19	103.78	122.8	57.08	141.85	139.35	104	95.65	64.82	69.09	118.23	47.56	114.88	95.13	315.03	38.05	69.76	91.32	111.06	157.3	72.38	114.15	135.56	39.78	138.09	101.7	82.81	85.62	107.44	100.1	25.37	98.59	53	90.37
BANK1	24.27	49.29	205.97	52.66	43.99	46.1	33.89	24.54	35.44	52.51	45.19	82.05	42.81	14.27	25.5	60.54	249.64	38.05	50.36	32.67	294.14	40.46	130.6	54.07	12.23	28.54	17.2	23.57	26.17	47.56	66.59	58.83	30.75	30.43	274.54	85.62	94.53	77.83	73.19	233.5	55.76	39.24	24.34	61.47	38.05	39.25	171.23	38.05
BANP	19.95	24.65	38.46	39.72	40.58	43.91	33.89	29.68	25.21	45.66	54.7	46.38	7.13	42.81	27.26	29.4	57.08	19.03	35.25	27.16	43.07	28.22	45.47	57.08	39.95	33.29	37.43	35.24	35.63	19.03	41.22	43.91	32.74	34.22	41.13	51.37	26.75	35.46	34.06	33.21	44.21	24.97	34.41	45.66	57.08	31.81	28.54	33.29
BAP1	92.99	94.7	43.43	117.98	131.03	61.47	64.21	58.22	59.93	75.34	95.13	74.91	49.94	57.08	57.47	51.89	92.25	19.03	64.63	80.7	71.78	54.57	62.88	33.04	98.66	90.37	104.62	109.61	43.83	47.56	57.08	61.47	96.68	94.14	72.38	51.37	78.48	51.89	62.6	65.38	47.51	82.05	122.55	53.56	44.39	77.38	73.38	71.35
BARD1	25.71	20.76	28.54	21.48	22.38	32.93	32.11	15.98	34.96	27.4	21.4	26.75	42.81	28.54	15.1	31.13	35.75	19.03	15.95	20.47	27.66	42.02	24.19	39.05	17.12	9.51	23.26	22.92	16.08	28.54	31.71	26.34	26.77	24.89	30.61	28.54	21.4	47.56	28.08	29.06	30.02	28.54	20.98	28.1	25.37	26.17	32.62	28.54
BARHL2	49.98	153.07	96.78	61.2	56.13	138.3	90.97	71.92	39.48	57.08	85.62	110.59	156.96	114.15	89.44	107.24	951.86	1027.39	84.78	72.04	151.27	86.24	72.56	273.37	88.06	128.42	44.79	41.29	61.81	152.21	161.72	92.2	76.55	95.62	79.4	148.4	144.48	76.97	61.68	65.38	118.44	114.15	58.76	107.13	126.84	91.14	81.54	85.62
BARX1	59.29	12.97	22.33	85.03	65.8	30.73	14.27	8.56	10.46	20.55	38.05	30.32	35.67	14.27	10.4	22.48	26.52	57.08	17.63	11.81	16.46	14.11	23.22	21.03	7.34	9.51	8.81	7.57	5.99	19.03	28.54	15.81	18.36	14.88	17.86	11.42	10.7	32.86	12.89	14.53	28.7	21.4	62.95	28.98	25.37	12.41	12.23	38.05
BARX2	12.41	19.46	31.02	21.48	17.64	13.17	30.32	11.42	12.37	22.83	221.17	42.81	21.4	42.81	20.79	25.94	34.59	76.1	21.82	14.56	21.71	15.05	29.02	33.04	8.97	4.76	66.47	87.99	8.83	66.59	57.08	25.47	16.15	14.47	25.19	14.27	16.05	51.89	8.75	12.45	38.6	17.84	47.84	39.51	76.1	19.18	28.54	33.29
BASP1	207.36	352.84	244.44	120.92	138.05	469.79	269.33	176.94	160.53	228.31	271.12	445.91	178.37	185.5	249.49	354.57	1616.6	1655.23	208.16	254.29	412.49	208.24	290.22	814.1	222.6	318.68	127.88	139.23	204.97	399.54	481.98	330.17	179.64	181.37	275.5	302.51	251.5	134.04	235.67	238.69	466.18	363.87	156.12	433.79	209.28	266.21	318	323.44
BATF3	15.74	14.27	31.02	23.24	22.19	37.32	26.75	12.56	23.78	52.51	30.92	26.75	35.67	14.27	19.81	29.4	40.36	38.05	21.82	18.11	36.77	22.27	41.6	42.06	12.23	28.54	13.73	14.05	15.45	28.54	44.39	41.27	15.04	18.53	30.93	14.27	10.7	49.29	25.32	26.98	61.04	35.67	19.31	54.44	44.39	32.49	40.77	66.59
BAX	137.1	46.7	50.87	34.42	39.63	30.73	57.08	59.93	37.1	47.94	26.16	48.16	28.54	28.54	53.35	41.51	68.03	38.05	26.02	60.23	77.39	49.24	57.08	45.06	53.82	38.05	63.43	70.27	80.1	47.56	25.37	53.56	80.75	99.95	62.5	97.03	62.43	31.13	49.71	51.89	48.17	35.67	47.84	41.27	25.37	61.81	69.31	38.05
BAZ1A	22.72	49.29	42.19	40.01	41.34	39.51	46.38	41.67	34.48	57.08	45.19	32.11	14.27	57.08	34.52	31.13	44.39	38.05	41.97	31.1	70.03	49.86	61.91	54.07	66.86	47.56	42.34	42.81	40.36	66.59	34.88	37.76	30.09	34.76	53.57	57.08	83.83	50.16	65.36	49.81	37.28	35.67	43.65	40.39	31.71	40.16	53	33.29
BAZ1B	84.34	41.51	50.87	104.74	84.38	35.12	69.56	67.35	117.96	63.93	54.7	39.24	14.27	42.81	81.2	57.08	39.2	76.1	62.11	90.14	71.43	89.38	81.26	30.04	88.88	38.05	131.35	129.94	72.21	19.03	44.39	77.27	79.64	108.61	64.41	77.05	73.13	36.32	92.98	59.15	55.1	71.35	73.02	34.25	44.39	80.09	48.92	61.83
BAZ2A	70.04	46.7	48.39	60.61	40.01	41.71	71.35	72.49	45.19	47.94	47.56	30.32	35.67	57.08	68.26	24.21	36.9	19.03	62.95	58.65	69.68	38.89	67.72	54.07	54.63	28.54	49.27	38.92	49.19	28.54	28.54	62.35	51.1	53.7	61.86	97.03	83.83	44.1	63.98	52.93	43.22	99.88	62.95	41.27	31.71	54.14	61.15	28.54
BAZ2B	51.76	54.48	38.46	81.5	92.35	39.51	46.38	33.68	112.49	54.79	78.48	49.94	49.94	28.54	40.8	65.73	38.05	19.03	73.86	63.38	29.76	39.51	32.89	30.04	31.8	47.56	83.09	76.75	44.78	19.03	44.39	55.32	48.67	78.04	37.95	68.49	33.89	51.89	46.49	47.74	35.3	35.67	47.84	34.25	31.71	53.92	28.54	38.05
BBC3	24.71	10.38	17.37	8.83	8.72	26.34	14.27	14.84	8.56	9.13	38.05	28.54	7.13	28.54	17.65	12.11	19.6	19.03	13.43	27.95	12.96	20.7	9.67	9.01	8.97	19.03	13.44	16.43	22.07	38.05	28.54	15.81	28.32	28.4	12.75	34.25	23.19	21.62	12.89	14.53	31.01	10.7	28.54	27.22	12.68	19.18	28.54	14.27
BBIP1	48.43	46.7	40.95	67.67	55.75	37.32	46.38	37.1	25.21	45.66	40.43	41.02	57.08	42.81	26.87	55.35	29.4	95.13	76.38	45.27	47.62	20.7	54.17	51.07	14.68	42.81	19.22	23.57	40.99	47.56	34.88	37.76	43.58	41.39	52.61	31.39	17.84	40.65	33.14	45.66	39.92	49.94	25.18	32.49	25.37	35.42	20.38	33.29
BBLN	77.58	45.4	24.82	24.42	27.69	39.51	28.54	39.38	44.23	31.96	52.32	66	21.4	14.27	54.72	36.32	65.15	38.05	41.97	42.12	48.67	26.66	39.66	51.07	42.4	52.32	28.47	30.92	31.22	47.56	44.39	34.25	31.41	28.4	39.22	62.78	66	29.4	36.36	36.32	45.86	42.81	46.17	33.37	25.37	29.33	24.46	71.35
BBOF1	14.08	59.67	38.46	32.95	29.2	54.88	19.62	18.84	17.12	31.96	11.89	58.86	21.4	42.81	19.81	60.54	30.56	19.03	84.78	24.41	21.01	26.03	24.19	30.04	10.6	33.29	16.18	17.08	12.93	19.03	19.03	25.47	20.57	21.78	32.21	19.98	21.4	56.21	24.4	23.87	35.96	14.27	20.14	37.76	25.37	20.98	8.15	47.56
BBS12	13.63	16.86	42.19	17.36	19.15	46.1	21.4	15.98	19.5	20.55	23.78	46.38	7.13	42.81	18.63	24.21	35.75	57.08	22.66	16.93	21.01	20.7	32.89	30.04	10.6	4.76	13.58	10.38	18.61	28.54	47.56	35.12	15.93	22.59	35.08	8.56	10.7	44.1	24.4	25.94	33.98	7.13	20.98	50.05	31.71	17.6	8.15	66.59
BBS2	42.78	50.59	26.06	50.02	42.86	10.98	32.11	33.1	36.62	43.38	57.08	32.11	42.81	28.54	25.89	36.32	32.29	19.03	63.79	35.82	33.97	22.27	39.66	45.06	31.8	38.05	31.93	33.08	24.28	19.03	31.71	36	41.15	42.33	35.71	34.25	39.24	27.67	23.94	38.4	40.58	24.97	28.54	35.12	19.03	30.91	24.46	80.86
BBS4	44.66	49.29	33.5	33.54	35.84	43.91	24.97	29.11	40.43	36.53	57.08	35.67	21.4	14.27	25.89	39.78	39.2	95.13	68.83	32.67	34.32	25.72	32.89	27.04	13.05	33.29	24.56	22.48	37.53	38.05	47.56	33.37	43.36	46.93	39.86	19.98	21.4	43.24	21.63	38.4	39.59	24.97	26.02	36.88	63.42	42.41	40.77	47.56
BBS5	27.04	42.81	24.82	26.77	27.69	37.32	32.11	22.83	20.45	20.55	14.27	39.24	35.67	28.54	28.83	31.13	24.21	19.03	41.97	78.73	11.91	27.6	16.45	42.06	8.15	19.03	24.71	24.21	18.61	28.54	44.39	30.73	32.3	23.4	26.15	17.12	12.49	43.24	25.32	21.79	35.63	7.13	13.43	35.12	12.68	20.76	12.23	28.54
BBS7	22.5	32.43	17.37	20.01	25.03	28.54	24.97	18.84	23.78	13.7	23.78	23.19	14.27	28.54	20.99	31.13	23.06	19.03	27.7	23.22	21.71	24.46	23.22	30.04	13.86	14.27	17.34	19.24	17.03	9.51	28.54	22.83	33.85	31.24	25.83	31.39	16.05	37.19	29.92	29.06	35.3	32.11	20.14	42.15	19.03	28.2	24.46	23.78
BBS9	14.63	31.13	14.89	41.78	30.72	24.15	28.54	31.96	14.03	25.11	21.4	21.4	7.13	14.27	28.83	19.03	6.92	19.03	58.76	19.29	16.81	17.88	16.45	21.03	4.08	19.03	35.11	41.73	9.46	19.03	22.2	21.07	31.41	22.45	22.64	8.56	7.13	18.16	11.97	18.68	15.84	21.4	11.75	20.2	25.37	16.02	20.38	33.29
BBX	86.67	54.48	48.39	72.08	66.75	43.91	53.51	53.65	48.04	45.66	33.29	35.67	49.94	28.54	48.84	39.78	42.66	57.08	57.08	43.69	51.12	46.1	58.04	51.07	26.91	42.81	52.89	54.27	37.21	66.59	50.74	55.32	32.3	38.82	58.99	57.08	64.21	29.4	35.9	45.66	58.73	24.97	42.81	43.03	25.37	39.93	48.92	23.78
BCAM	156.16	393.05	19.85	23.83	42.29	52.69	90.97	123.29	30.2	25.11	99.88	73.13	349.6	14.27	110.82	174.69	33.44	19.03	227.47	112.19	19.96	58.33	33.86	33.04	259.29	57.08	52.31	45.19	138.44	38.05	44.39	67.61	51.33	52.07	31.89	139.84	119.5	51.02	89.3	37.36	44.54	107.02	39.45	40.39	19.03	65.65	44.85	33.29
BCAN	7.43	12.97	14.89	8.83	10.43	8.78	51.73	21.12	7.61	15.98	33.29	37.46	7.13	42.81	49.23	12.11	28.25	57.08	6.71	9.84	18.56	11.92	10.64	39.05	8.15	19.03	9.68	10.38	8.83	19.03	15.85	12.29	10.4	10.41	16.9	17.12	10.7	26.81	14.73	15.57	18.81	32.11	10.91	28.98	25.37	15.79	28.54	14.27
BCAP29	56.86	44.1	38.46	33.54	24.84	28.54	26.75	22.83	53.27	52.51	26.16	32.11	28.54	71.35	28.05	31.13	25.94	57.08	32.74	25.19	34.32	47.36	28.05	48.06	22.83	14.27	55.78	47.56	26.17	38.05	15.85	26.34	36.5	35.57	31.57	22.83	33.89	23.35	37.74	25.94	39.59	60.64	30.22	44.78	19.03	25.27	16.31	38.05
BCAP31	122.02	125.83	67	72.96	80.97	19.76	82.05	98.74	111.06	198.63	118.91	53.51	142.69	42.81	91.79	105.51	61.11	19.03	109.12	101.16	79.14	149.28	92.87	63.09	123.12	114.15	130.77	132.75	145.06	28.54	63.42	81.66	83.85	84.53	81.63	139.84	173.01	25.08	85.62	75.76	75.88	99.88	96.53	68.49	25.37	92.72	73.38	42.81
BCAR1	45.44	83.02	44.67	58.25	53.28	52.69	39.24	29.11	62.55	31.96	61.83	49.94	49.94	14.27	25.5	53.62	36.9	19.03	36.09	49.6	24.51	25.4	33.86	72.1	42.4	38.05	31.07	25.51	24.6	66.59	41.22	27.22	82.74	80.34	29.02	45.66	44.59	43.24	32.22	21.79	51.14	49.94	42.81	37.76	25.37	20.98	32.62	80.86
BCAR3	14.74	68.75	58.32	20.89	27.5	76.83	17.84	30.82	25.92	25.11	73.72	57.08	49.94	28.54	19.81	41.51	61.69	76.1	52.88	29.92	44.12	33.87	39.66	51.07	24.46	28.54	32.8	41.29	47.93	66.59	44.39	64.98	36.28	73.98	42.41	19.98	32.11	44.97	31.3	50.85	47.18	46.38	43.65	47.42	88.79	43.32	61.15	76.1
BCAS1	9.64	44.1	24.82	15.89	16.5	32.93	23.19	11.42	18.07	13.7	9.51	32.11	7.13	57.08	12.16	27.67	25.94	19.03	60.43	14.56	19.61	19.13	24.19	48.06	9.78	4.76	9.25	10.38	10.72	9.51	31.71	21.07	11.5	12.71	19.45	22.83	16.05	51.89	23.01	30.1	27.71	7.13	15.11	32.49	44.39	16.69	20.38	19.03
BCAS2	44.44	45.4	78.17	74.73	68.26	65.86	49.94	31.96	83	86.76	49.94	62.43	28.54	57.08	39.03	51.89	48.43	19.03	47.84	68.49	51.82	45.79	72.56	75.1	77.46	33.29	94.07	86.7	71.9	19.03	53.91	55.32	57.3	64.79	59.63	68.49	51.73	83.89	62.14	57.08	71.26	39.24	62.11	72.88	76.1	50.31	20.38	57.08
BCAS3	42.23	35.02	53.35	92.38	85.33	57.08	92.75	75.34	59.93	43.38	49.94	48.16	35.67	42.81	88.85	57.08	82.44	57.08	48.68	46.45	56.73	79.34	53.21	90.12	46.48	80.86	39.45	41.73	56.45	57.08	50.74	66.74	37.83	42.6	51.98	48.52	73.13	43.24	74.57	56.04	54.77	39.24	80.58	46.54	50.74	55.95	53	57.08
BCAS4	94.32	29.84	64.52	28.24	33.37	48.3	5.35	14.84	27.35	43.38	30.92	48.16	28.54	57.08	16.28	34.59	66.3	38.05	36.93	22.04	85.44	35.44	47.4	39.05	11.42	38.05	32.51	30.05	22.7	38.05	50.74	41.27	67.92	46.39	75.89	34.25	44.59	62.27	40.97	107.93	45.2	46.38	12.59	50.93	57.08	27.07	65.23	28.54
BCAT1	15.52	18.16	24.82	27.66	27.69	57.08	26.75	8.56	18.79	45.66	26.16	42.81	7.13	14.27	16.48	17.3	39.78	76.1	15.95	8.27	42.72	17.56	29.02	27.04	12.23	23.78	11.27	13.84	27.12	47.56	50.74	38.64	74.11	55.18	31.25	79.91	74.91	50.16	52.01	40.47	39.26	21.4	14.27	35.12	63.42	20.08	32.62	38.05
BCAT2	84.78	29.84	38.46	32.66	36.6	48.3	28.54	47.37	28.54	29.68	33.29	42.81	28.54	28.54	38.05	39.78	28.83	19.03	31.9	44.09	31.87	58.65	38.7	33.04	90.51	42.81	26.15	29.19	43.2	66.59	22.2	40.39	38.49	34.76	34.44	59.93	60.64	41.51	66.28	48.77	42.56	10.7	21.82	44.78	12.68	52.11	53	33.29
BCCIP	96.42	67.45	57.08	77.67	86.85	46.1	83.83	68.49	90.37	66.21	64.21	80.26	78.48	99.88	80.61	67.45	54.19	19.03	73.02	71.64	68.28	50.8	60.95	63.09	86.43	114.15	85.11	80.21	86.72	38.05	44.39	63.22	94.24	95.08	57.4	82.76	78.48	66.59	109.55	84.06	57.41	82.05	92.33	38.64	69.76	72.19	61.15	23.78
BCHE	9.2	14.27	16.13	23.54	21.24	32.93	23.19	7.42	15.7	20.55	16.65	14.27	14.27	28.54	14.51	29.4	20.76	76.1	14.27	18.89	17.86	23.83	15.48	48.06	6.52	38.05	8.81	6.7	14.51	28.54	41.22	33.37	27.65	33.54	26.15	8.56	12.49	39.78	18.41	16.6	35.3	21.4	13.43	36.88	38.05	18.95	8.15	33.29
BCKDHA	44.89	40.21	43.43	46.19	51.2	57.08	41.02	40.52	65.64	45.66	42.81	53.51	42.81	71.35	48.25	46.7	50.74	38.05	45.33	45.27	38.87	65.23	39.66	42.06	36.69	57.08	48.41	53.83	43.83	38.05	79.27	52.69	48.23	47.61	45.6	65.64	39.24	54.48	47.87	45.66	56.09	46.38	62.11	61.47	82.44	60.91	44.85	47.56
BCKDHB	186.64	36.32	50.87	77.97	73.2	39.51	42.81	61.07	41.14	45.66	66.59	53.51	42.81	28.54	51.98	48.43	44.39	19.03	36.09	57.08	43.77	46.41	40.63	36.05	37.51	33.29	103.89	105.07	34.37	9.51	63.42	32.49	96.9	101.3	56.44	57.08	37.46	38.05	41.89	53.96	53.78	17.84	47	52.69	76.1	48.05	65.23	47.56
BCKDK	57.63	32.43	19.85	33.54	37.36	24.15	35.67	34.82	43.52	27.4	45.19	32.11	21.4	42.81	33.54	25.94	41.51	38.05	25.18	38.18	36.77	20.07	27.09	36.05	30.17	47.56	23.12	25.3	37.21	28.54	19.03	28.1	41.15	38.14	28.38	28.54	37.46	31.13	31.3	36.32	28.04	57.08	47	35.12	57.08	24.36	36.69	19.03
BCL10	46.44	86.91	49.63	41.48	51.39	81.22	60.64	47.37	53.75	73.06	49.94	53.51	64.21	57.08	43.54	55.35	61.11	57.08	31.06	55.9	67.93	57.7	55.14	69.09	74.2	42.81	98.55	104.21	66.22	28.54	34.88	52.69	54.64	47.74	68.88	25.68	62.43	57.08	51.55	67.45	52.79	60.64	54.56	43.91	38.05	49.18	73.38	71.35
BCL11A	8.98	28.54	60.8	103.56	91.4	24.15	67.78	86.76	51.37	43.38	47.56	44.59	49.94	14.27	106.31	34.59	33.44	19.03	25.18	57.86	50.07	103.18	55.14	27.04	56.26	19.03	112.13	104.64	123.93	19.03	12.68	97.47	28.32	26.24	72.7	91.32	53.51	63.13	71.81	65.38	42.23	21.4	58.76	35.12	38.05	90.01	57.08	42.81
BCL11B	12.52	42.81	67	28.83	21.43	48.3	41.02	30.82	14.03	47.94	14.27	39.24	14.27	42.81	27.26	44.97	133.18	76.1	19.31	23.62	133.76	66.49	106.41	75.1	22.83	118.91	30.78	25.51	25.23	47.56	34.88	56.2	21.46	16.91	95.02	28.54	24.97	57.94	34.52	65.38	47.84	42.81	34.41	42.15	44.39	65.42	57.08	33.29
BCL2	8.42	27.24	60.8	22.07	18.96	30.73	126.64	123.86	82.52	52.51	26.16	21.4	42.81	42.81	127.69	43.24	53.62	19.03	20.14	18.89	76.69	69.31	57.08	30.04	20.38	57.08	145.22	158.48	59.6	9.51	57.08	92.2	44.47	39.49	85.46	39.95	64.21	34.59	75.95	71.61	56.75	49.94	112.48	47.42	6.34	70.39	44.85	57.08
BCL2A1	29.48	35.02	55.84	22.07	19.15	63.66	217.61	316.78	40.67	191.78	19.03	60.64	14.27	42.81	310.88	39.78	57.65	57.08	23.5	11.02	64.78	23.83	45.47	75.1	101.92	42.81	12.72	11.89	85.14	57.08	44.39	136.98	18.8	16.37	57.71	65.64	80.26	53.62	337.4	158.78	130.65	57.08	15.95	102.74	38.05	193.57	187.54	80.86
BCL2L1	79.91	101.18	54.6	67.96	48.54	48.3	44.59	45.66	101.31	63.93	66.59	74.91	107.02	42.81	49.04	43.24	83.02	57.08	124.23	118.48	61.63	33.24	31.92	69.09	37.51	118.91	48.7	56	54.87	57.08	72.93	57.96	43.58	40.71	34.44	39.95	53.51	51.02	57.08	64.34	49.82	110.59	47	39.51	63.42	53.02	53	47.56
BCL2L11	19.28	101.18	54.6	157.11	154.54	32.93	99.88	115.3	207.14	102.74	45.19	62.43	64.21	99.88	110.43	58.81	38.05	76.1	85.62	52.35	71.08	89.38	61.91	63.09	98.66	90.37	128.75	164.74	136.23	57.08	63.42	106.25	37.39	41.39	65.37	102.74	85.62	64.86	194.25	86.13	66.31	64.21	156.12	59.71	38.05	147.32	93.77	47.56
BCL2L12	38.24	28.54	44.67	22.65	35.84	37.32	53.51	33.68	15.22	20.55	26.16	17.84	21.4	71.35	34.72	29.4	58.81	57.08	24.34	28.34	34.32	42.96	31.92	21.03	35.88	19.03	36.41	32	26.17	38.05	28.54	37.76	33.85	30.03	30.93	28.54	28.54	44.97	53.39	36.32	36.62	21.4	32.74	36	25.37	33.61	28.54	42.81
BCL2L13	46.1	49.29	40.95	44.13	45.7	50.49	69.56	84.47	54.46	61.64	40.43	46.38	21.4	28.54	77.28	57.08	28.25	38.05	49.52	55.11	44.12	53	53.21	57.08	65.23	57.08	55.34	54.7	67.48	28.54	34.88	55.32	51.1	50.58	53.89	68.49	48.16	39.78	53.85	38.4	53.78	46.38	47.84	49.17	19.03	64.3	69.31	38.05
BCL2L14	35.69	70.05	57.08	43.25	46.84	48.3	124.86	135.27	45.42	31.96	57.08	73.13	57.08	57.08	210.85	57.08	72.64	38.05	57.92	49.2	62.33	70.56	83.2	63.09	40.77	90.37	35.84	34.59	58.65	76.1	101.47	100.1	42.03	42.33	56.44	37.1	44.59	76.1	77.33	75.76	65	35.67	51.2	73.76	63.42	65.65	73.38	52.32
BCL2L2	131.22	124.53	84.37	95.03	106	107.57	158.75	110.16	81.1	107.3	166.47	133.77	57.08	128.42	128.28	138.37	293.46	114.15	128.42	116.52	120.46	151.79	94.81	228.31	206.29	128.42	90.6	83.45	148.53	104.64	98.3	98.35	121.45	127	108.1	185.5	233.66	50.16	96.2	92.36	119.43	203.34	113.31	112.4	95.13	122.05	93.77	90.37
BCL3	31.03	124.53	43.43	15.89	15.55	28.54	60.64	102.17	35.91	93.61	14.27	69.56	128.42	99.88	88.46	74.37	45.55	38.05	91.49	20.08	60.58	267.2	80.29	36.05	399.54	104.64	14.45	33.51	126.45	28.54	25.37	69.37	25.88	21.37	34.12	57.08	49.94	26.81	188.72	74.72	56.75	99.88	19.31	57.08	38.05	117.09	114.15	42.81
BCL6	22.72	127.13	37.22	17.95	25.98	43.91	46.38	41.67	33.06	25.11	35.67	144.48	221.17	71.35	38.64	131.45	59.38	38.05	125.91	33.85	42.02	35.12	32.89	30.04	34.25	19.03	46.82	40.86	26.49	76.1	41.22	66.74	33.41	28.94	33.8	28.54	24.97	40.65	22.09	35.28	29.03	53.51	50.36	21.95	12.68	27.52	40.77	28.54
BCL6B	10.75	15.57	26.06	26.77	27.5	43.91	24.97	14.84	14.03	13.7	33.29	51.73	7.13	28.54	18.04	13.84	42.09	38.05	19.31	17.71	19.61	26.97	34.83	54.07	43.22	42.81	10.84	12.11	12.61	57.08	22.2	21.95	17.26	17.72	29.97	19.98	12.49	44.97	18.87	30.1	43.22	21.4	9.23	51.81	50.74	16.92	8.15	28.54
BCL7A	18.4	20.76	12.41	29.42	39.44	15.37	51.73	59.36	21.4	22.83	26.16	24.97	14.27	14.27	64.33	20.76	52.46	19.03	22.66	52.75	18.56	20.7	23.22	21.03	26.91	14.27	36.7	32.21	35	19.03	31.71	35.12	24.78	28.67	20.41	37.1	30.32	29.4	40.51	21.79	30.35	24.97	39.45	36.88	209.28	29.55	32.62	33.29
BCL7B	41.23	48	40.95	37.66	32.24	28.54	53.51	50.23	45.66	43.38	49.94	49.94	21.4	42.81	46.49	39.78	31.71	19.03	43.65	47.63	39.57	43.91	40.63	51.07	48.11	52.32	51.44	45.83	41.94	47.56	41.22	52.69	38.49	39.22	43.05	45.66	64.21	37.19	46.03	46.7	49.49	39.24	45.33	45.66	19.03	47.83	44.85	33.29
BCL7C	252.36	72.64	78.17	82.38	93.48	59.27	64.21	58.22	80.62	54.79	85.62	71.35	42.81	42.81	79.83	72.64	139.52	38.05	61.27	100.77	90.69	67.11	78.36	75.1	86.43	99.88	90.17	70.7	118.88	47.56	63.42	94.84	143.13	113.61	73.66	62.78	60.64	54.48	51.55	60.19	81.16	67.78	93.17	93.08	101.47	92.05	89.69	95.13
BCL9	41.45	36.32	43.43	72.38	70.16	52.69	89.18	97.03	41.62	31.96	26.16	41.02	28.54	28.54	98.27	43.24	43.82	38.05	47.84	60.23	28.71	39.51	28.05	42.06	21.2	14.27	56.64	61.4	33.11	28.54	44.39	35.12	65.7	72.63	29.65	28.54	17.84	42.38	27.62	32.17	56.09	35.67	39.45	53.56	44.39	50.31	73.38	28.54
BCL9L	68.27	85.62	64.52	22.95	24.46	54.88	33.89	67.35	45.42	59.36	45.19	53.51	42.81	57.08	62.37	58.81	39.2	76.1	73.02	55.11	74.59	62.09	77.39	54.07	179.38	66.59	123.84	126.04	58.97	66.59	34.88	171.23	101.1	54.78	69.83	108.45	121.29	38.92	58	72.64	88.09	49.94	131.78	72.88	31.71	78.06	65.23	85.62
BCLAF1	102.96	90.8	74.45	113.86	111.5	63.66	85.62	106.73	63.5	79.91	40.43	76.7	92.75	114.15	96.11	67.45	43.24	57.08	133.46	108.25	93.49	77.15	66.75	51.07	83.17	47.56	69.5	57.94	97.76	76.1	63.42	57.96	99.55	120.65	103.31	82.76	53.51	79.56	78.71	87.17	72.25	74.91	99.05	72	69.76	82.12	77.46	61.83
BCLAF3	19.62	28.54	23.58	34.72	34.7	41.71	24.97	27.97	20.69	9.13	26.16	35.67	28.54	14.27	27.46	36.32	35.17	19.03	27.7	28.74	26.61	29.79	33.86	48.06	21.2	23.78	34.68	30.92	37.53	38.05	34.88	30.73	23.23	24.89	31.57	34.25	24.97	12.11	20.71	29.06	31.67	21.4	22.66	30.73	19.03	27.97	28.54	28.54
BCO1	11.97	9.08	31.02	47.37	33.75	39.51	16.05	12.56	13.32	20.55	14.27	21.4	71.35	28.54	9.22	19.03	35.17	19.03	15.95	117.3	18.91	19.13	25.15	45.06	12.23	23.78	10.4	9.95	11.98	38.05	28.54	25.47	16.37	15.82	24.87	11.42	8.92	44.97	15.19	20.76	33.98	3.57	20.98	34.25	25.37	13.76	16.31	33.29
BCO2	11.86	51.89	39.71	22.36	23.7	32.93	28.54	9.7	13.32	18.26	28.54	53.51	14.27	14.27	13.14	53.62	31.71	19.03	67.15	11.81	21.01	15.68	34.83	42.06	12.23	14.27	12.57	14.7	16.71	19.03	34.88	32.49	21.68	17.04	23.91	19.98	10.7	38.05	17.03	26.98	42.89	17.84	18.47	35.12	19.03	24.82	20.38	14.27
BCOR	20.5	11.67	22.33	61.49	58.4	21.95	32.11	18.84	24.02	29.68	14.27	26.75	28.54	14.27	21.77	25.94	23.64	19.03	17.63	18.5	22.06	23.83	25.15	36.05	22.83	4.76	16.18	18.59	16.4	47.56	38.05	14.05	23.23	31.24	23.6	25.68	16.05	21.62	19.33	18.68	24.41	17.84	19.31	22.83	6.34	26.17	24.46	19.03
BCORL1	53.64	27.24	33.5	30.01	29.96	43.91	23.19	20.55	25.21	31.96	49.94	30.32	21.4	42.81	22.95	15.57	42.66	19.03	27.7	37.79	27.31	27.6	25.15	36.05	20.38	47.56	28.76	27.46	20.18	38.05	44.39	23.71	44.47	48.83	27.74	11.42	19.62	38.92	16.11	16.6	34.97	39.24	36.09	54.44	25.37	22.11	40.77	42.81
BCR	46.22	127.13	43.43	45.01	37.74	48.3	60.64	78.2	53.99	20.55	30.92	74.91	107.02	28.54	83.56	46.7	47.28	19.03	51.2	79.91	39.22	55.2	36.76	39.05	93.77	80.86	44.79	44.75	81.99	47.56	60.25	46.54	46.24	57.21	36.03	77.05	60.64	40.65	63.06	45.66	46.52	60.64	63.79	43.03	31.71	77.61	40.77	52.32
BCS1L	59.07	44.1	67	57.96	58.4	41.71	57.08	50.23	75.63	47.94	54.7	42.81	35.67	28.54	50.41	48.43	51.31	19.03	45.33	26.37	52.52	58.96	40.63	30.04	48.92	42.81	59.24	62.27	41.31	28.54	44.39	59.71	41.81	33.41	46.87	51.37	66	63.13	66.74	47.74	49.16	49.94	60.43	49.17	82.44	49.63	48.92	28.54
BDH1	11.3	83.02	32.26	35.01	35.84	21.95	35.67	29.68	47.09	20.55	47.56	42.81	21.4	14.27	28.05	53.62	25.94	19.03	84.78	39.76	19.61	51.12	18.38	18.02	35.88	19.03	38.44	34.81	17.34	57.08	19.03	22.83	15.93	14.88	25.83	22.83	17.84	28.54	30.38	23.87	34.31	21.4	36.09	30.73	12.68	24.36	16.31	38.05
BDH2	47.43	48	44.67	57.96	55.94	65.86	35.67	34.25	51.37	47.94	54.7	33.89	35.67	28.54	34.32	69.18	50.74	95.13	34.41	44.48	32.57	29.79	39.66	60.08	26.91	28.54	31.5	27.46	34.69	28.54	57.08	40.39	60.4	67.36	50.38	31.39	32.11	38.92	29.46	43.59	51.14	32.11	51.2	44.78	38.05	33.61	48.92	52.32
BDNF	19.06	16.86	35.98	16.77	15.93	48.3	26.75	9.13	13.56	18.26	16.65	19.62	7.13	14.27	9.81	25.94	24.21	19.03	15.95	16.53	18.56	26.03	18.38	24.03	5.71	4.76	11.56	8.22	14.51	38.05	38.05	21.95	26.55	19.48	23.6	17.12	8.92	45.83	21.17	19.72	38.6	21.4	13.43	36.88	38.05	15.12	8.15	42.81
BDP1	153.39	28.54	43.43	37.66	39.06	32.93	37.46	37.67	29.25	22.83	45.19	37.46	21.4	28.54	30.21	24.21	27.1	38.05	31.9	29.13	44.47	47.98	48.37	48.06	32.62	38.05	32.66	33.94	18.29	66.59	25.37	54.44	43.58	37.47	38.26	39.95	19.62	32.86	34.06	37.36	33.98	24.97	32.74	36.88	25.37	35.42	12.23	42.81
BEAN1	15.41	18.16	34.74	27.66	27.87	65.86	24.97	17.69	22.36	31.96	28.54	37.46	28.54	42.81	15.89	38.05	42.66	19.03	25.18	18.5	29.06	22.89	32.89	57.08	35.06	33.29	12.86	15.57	11.98	76.1	60.25	30.73	24.78	25.29	37.31	14.27	12.49	47.56	26.7	36.32	52.46	10.7	30.22	47.42	38.05	28.2	20.38	14.27
BECN1	64.28	51.89	70.73	77.08	71.11	26.34	51.73	57.08	90.85	70.78	68.97	57.08	57.08	57.08	60.22	62.27	51.89	19.03	79.74	60.23	70.03	55.51	78.36	51.07	79.09	42.81	52.45	61.18	83.57	57.08	53.91	63.22	50.88	50.04	65.05	99.88	67.78	40.65	63.06	69.53	53.12	42.81	94.85	52.69	25.37	62.04	53	99.88
BECN2	12.08	11.67	42.19	25.89	25.79	39.51	16.05	17.69	16.41	20.55	45.19	32.11	7.13	14.27	14.91	34.59	25.37	57.08	15.95	16.53	17.51	19.13	30.96	51.07	13.86	19.03	14.02	15.78	15.45	47.56	53.91	28.98	16.37	13.93	22.32	17.12	17.84	70.05	20.71	24.91	44.87	10.7	15.11	36.88	50.74	23.46	8.15	42.81
BEGAIN	22.72	23.35	53.35	39.72	38.68	81.22	39.24	12.56	34.48	52.51	23.78	73.13	28.54	99.88	19.61	60.54	94.55	76.1	30.22	28.34	34.67	31.36	42.57	45.06	16.31	19.03	19.94	25.73	18.29	142.69	53.91	51.81	34.07	31.65	54.53	11.42	16.05	102.05	39.59	37.36	67.3	32.11	36.93	69.37	107.81	33.16	24.46	33.29
BEND3	20.17	27.24	26.06	38.54	38.49	52.69	24.97	16.55	20.21	22.83	23.78	30.32	14.27	99.88	22.95	24.21	39.2	19.03	20.14	37.4	19.26	30.42	26.12	48.06	30.17	4.76	38.44	35.02	22.7	47.56	31.71	17.56	28.32	43.55	26.78	22.83	14.27	49.29	25.32	26.98	43.22	10.7	26.86	44.78	38.05	24.82	24.46	28.54
BEND4	12.75	25.94	40.95	28.24	24.27	54.88	24.97	13.7	18.55	31.96	26.16	48.16	21.4	57.08	10.4	31.13	42.09	19.03	20.98	12.99	28.01	16.62	33.86	54.07	13.05	28.54	8.38	10.59	19.87	76.1	34.88	34.25	16.59	22.59	32.21	19.98	16.05	56.21	23.94	24.91	38.6	21.4	10.07	45.66	31.71	19.4	28.54	42.81
BEND5	9.31	27.24	23.58	21.77	23.13	28.54	24.97	17.69	14.98	9.13	19.03	32.11	14.27	28.54	14.32	38.05	22.48	19.03	21.82	26.77	21.01	16.62	25.15	45.06	7.34	14.27	17.63	14.7	11.67	19.03	38.05	19.32	24.34	17.72	22.64	17.12	17.84	28.54	17.03	20.76	25.4	7.13	12.59	17.56	25.37	14.66	20.38	14.27
BEND6	13.52	12.97	38.46	22.36	25.6	35.12	37.46	18.84	15.46	20.55	23.78	42.81	14.27	14.27	22.36	27.67	47.28	19.03	22.66	17.32	28.01	30.42	29.99	60.08	10.6	28.54	14.59	11.46	19.24	28.54	41.22	22.83	19.25	17.45	27.42	19.98	16.05	57.94	22.55	20.76	32.99	21.4	16.79	43.91	50.74	23.69	24.46	47.56
BEND7	16.96	31.13	26.06	58.55	68.26	52.69	19.62	17.69	15.7	15.98	40.43	37.46	7.13	71.35	17.65	31.13	40.36	19.03	36.09	35.43	28.36	21.01	22.25	51.07	9.78	14.27	37.28	40.43	21.13	38.05	63.42	34.25	28.54	25.29	35.39	11.42	14.27	49.29	21.17	29.06	49.16	3.57	29.38	44.78	25.37	21.88	32.62	14.27
BEST1	14.85	29.84	31.02	22.36	21.43	32.93	19.62	9.7	22.59	38.81	23.78	24.97	14.27	14.27	16.67	25.94	31.13	38.05	25.18	14.56	20.31	21.33	29.02	51.07	14.68	14.27	10.4	15.13	13.24	19.03	53.91	38.64	18.36	17.72	23.91	8.56	19.62	54.48	23.94	25.94	34.97	21.4	23.5	42.15	57.08	18.5	12.23	28.54
BEST4	12.19	50.59	27.3	13.83	14.41	21.95	19.62	8.56	11.42	13.7	28.54	24.97	35.67	28.54	13.73	38.05	35.17	19.03	83.94	16.14	17.86	20.07	26.12	33.04	8.97	28.54	12.43	13.62	12.93	9.51	19.03	20.2	12.83	11.77	24.23	14.27	12.49	39.78	17.49	22.83	28.37	14.27	15.11	21.95	6.34	14.21	4.08	14.27
BET1	21.83	22.05	38.46	25.3	23.7	35.12	19.62	21.12	28.78	29.68	21.4	32.11	28.54	14.27	19.61	19.03	32.86	38.05	23.5	29.13	31.51	27.6	34.83	51.07	17.12	9.51	38.29	32.65	28.7	28.54	19.03	34.25	28.76	23.67	33.16	8.56	26.75	39.78	29	34.25	44.21	32.11	20.14	57.08	19.03	27.52	24.46	19.03
BET1L	59.07	37.62	55.84	29.13	29.39	32.93	42.81	42.81	56.84	57.08	95.13	44.59	42.81	28.54	39.62	64	46.12	19.03	49.52	53.93	65.83	49.55	87.07	51.07	68.49	57.08	52.6	51.46	48.25	38.05	28.54	68.49	66.81	54.1	66.01	59.93	92.75	38.92	70.89	85.1	61.04	78.48	31.06	51.81	69.76	65.42	36.69	61.83
BEX1	58.96	14.27	16.13	150.34	87.61	17.56	7.13	6.85	7.85	13.7	14.27	37.46	7.13	14.27	8.83	19.03	23.64	19.03	7.55	79.12	17.86	10.35	8.71	45.06	11.42	4.76	6.36	6.27	6.31	38.05	25.37	17.56	74.78	130.79	16.58	2.85	14.27	24.21	12.89	12.45	35.96	21.4	8.39	31.61	31.71	13.31	4.08	19.03
BEX2	108.61	29.84	35.98	145.63	116.43	32.93	30.32	32.53	12.6	13.7	64.21	42.81	78.48	42.81	34.13	58.81	33.44	114.15	31.06	105.1	34.32	23.83	25.15	30.04	39.14	14.27	68.93	59.02	45.41	28.54	34.88	30.73	51.77	68.71	33.16	14.27	21.4	32.86	27.16	47.74	39.92	21.4	55.4	31.61	31.71	38.58	36.69	23.78
BEX3	96.31	22.05	28.54	60.61	62.01	35.12	49.94	33.68	18.31	29.68	42.81	33.89	49.94	99.88	45.7	36.32	34.02	19.03	20.98	77.55	22.06	29.17	26.12	60.08	41.58	38.05	47.54	45.62	60.23	66.59	57.08	28.98	119.46	142.69	22.64	17.12	17.84	36.32	31.3	45.66	47.84	49.94	57.92	43.91	25.37	28.2	12.23	28.54
BEX4	58.3	32.43	35.98	76.49	67.7	26.34	17.84	21.69	14.27	18.26	57.08	41.02	42.81	28.54	20.2	43.24	34.02	57.08	34.41	49.6	29.41	21.95	35.79	78.11	19.57	33.29	58.67	54.7	20.81	28.54	41.22	28.98	53.76	60.05	31.25	25.68	21.4	35.46	19.79	23.87	34.97	35.67	39.45	43.03	25.37	20.08	24.46	47.56
BFAR	34.8	32.43	35.98	31.48	29.01	32.93	23.19	29.68	24.02	36.53	19.03	28.54	28.54	57.08	31.58	13.84	20.76	38.05	24.34	29.92	21.01	30.73	27.09	27.04	18.75	33.29	28.18	26.38	37.53	47.56	25.37	24.59	33.63	31.92	29.65	22.83	23.19	28.54	26.24	31.13	29.36	24.97	37.77	26.34	31.71	24.59	24.46	38.05
BFSP1	22.72	11.67	37.22	23.54	26.74	26.34	23.19	13.13	28.54	20.55	33.29	23.19	7.13	28.54	15.5	24.21	34.59	38.05	24.34	16.93	17.16	22.58	25.15	33.04	10.6	9.51	31.07	24.43	15.14	28.54	25.37	29.86	18.8	16.1	30.93	17.12	19.62	48.43	29.46	29.06	32.66	7.13	23.5	33.37	57.08	13.54	44.85	23.78
BGLAP	23.05	44.1	32.26	44.43	48.92	41.71	57.08	47.37	34.96	47.94	52.32	64.21	35.67	99.88	40.21	41.51	57.08	38.05	42.81	42.91	31.16	37.95	44.5	39.05	22.83	33.29	34.82	38.92	31.85	19.03	66.59	45.66	45.57	40.98	40.81	31.39	21.4	61.4	35.44	45.66	66.64	21.4	32.74	66.74	25.37	41.74	36.69	38.05
BGN	39.57	25.94	117.88	73.85	189.81	327.09	30.32	57.65	18.31	79.91	57.08	55.29	35.67	128.42	61.2	53.62	64	38.05	24.34	36.21	125.71	55.2	152.85	336.45	35.88	371	149.41	139.88	34.69	38.05	123.67	170.35	62.83	70.87	54.84	97.03	42.81	35.46	46.03	75.76	103.6	153.39	224.11	103.62	57.08	21.88	12.23	1384.12
BHLHA15	12.97	19.46	32.26	19.42	19.15	41.71	21.4	12.56	19.5	47.94	57.08	55.29	14.27	14.27	14.51	24.21	44.97	19.03	17.63	16.14	20.31	22.27	39.66	48.06	11.42	38.05	18.78	14.92	17.97	38.05	19.03	24.59	18.14	19.21	32.21	19.98	8.92	48.43	26.24	40.47	38.93	42.81	26.86	47.42	44.39	17.82	20.38	23.78
BHLHE40	157.71	267.22	32.26	21.77	25.03	37.32	99.88	146.12	34.96	82.19	23.78	144.48	420.94	71.35	150.05	83.02	27.1	19.03	250.13	48.81	65.13	79.03	52.24	51.07	80.72	76.1	26.15	39.35	179.75	47.56	34.88	94.84	28.76	20.02	39.54	74.2	78.48	42.38	38.67	68.49	41.57	46.38	67.15	38.64	19.03	89.34	89.69	52.32
BHLHE41	11.53	29.84	42.19	12.65	14.79	24.15	24.97	17.12	13.08	50.23	47.56	53.51	21.4	71.35	15.89	22.48	59.96	19.03	48.68	16.93	37.82	35.12	35.79	42.06	29.35	38.05	11.42	15.78	20.81	19.03	34.88	28.98	21.02	22.32	47.83	19.98	30.32	28.54	30.38	47.74	24.08	64.21	18.47	28.98	69.76	20.08	48.92	42.81
BICC1	4.99	7.78	11.17	7.65	7.4	8.78	7.13	6.28	4.04	9.13	14.27	12.49	7.13	14.27	6.28	13.84	20.18	57.08	13.43	8.66	11.21	6.9	6.77	18.02	4.08	14.27	28.76	22.05	6.94	19.03	19.03	11.42	26.77	13.25	10.2	17.12	5.35	15.57	8.29	11.42	10.56	17.84	46.17	14.93	12.68	8.57	12.23	28.54
BICD1	48.54	50.59	54.6	77.97	60.3	46.1	60.64	61.64	36.39	31.96	28.54	51.73	21.4	14.27	63.75	51.89	64	38.05	30.22	47.63	58.13	57.08	47.4	66.09	30.98	71.35	68.93	65.29	43.52	38.05	63.42	66.74	87.61	88.05	57.71	45.66	55.29	49.29	58.46	41.51	57.08	78.48	102.4	52.69	44.39	35.87	48.92	95.13
BICD2	26.49	38.92	88.1	42.07	43.23	98.79	35.67	29.11	40.67	63.93	35.67	64.21	35.67	42.81	39.03	41.51	76.68	76.1	39.45	36.21	52.17	70.88	56.11	51.07	33.43	28.54	37.43	43.24	36.26	85.62	95.13	63.22	44.25	48.29	71.43	42.81	71.35	108.1	53.39	58.11	70.27	53.51	45.33	72	101.47	43.99	69.31	57.08
BICDL1	20.17	57.08	45.91	25.89	20.67	46.1	26.75	37.67	45.9	41.1	21.4	33.89	42.81	28.54	28.83	51.89	38.05	19.03	21.82	14.96	45.17	38.57	69.65	33.04	30.98	57.08	19.51	15.78	25.54	47.56	25.37	34.25	16.15	17.45	47.83	42.81	17.84	34.59	50.63	38.4	38.6	17.84	15.95	25.47	31.71	32.94	36.69	28.54
BICDL2	12.52	206.26	49.63	34.72	28.06	63.66	41.02	15.98	72.06	47.94	73.72	71.35	164.1	28.54	20.4	79.56	54.77	38.05	175.43	38.97	28.71	55.51	29.02	51.07	13.05	33.29	114.88	118.26	30.59	47.56	60.25	42.15	19.91	19.75	32.84	19.98	7.13	51.89	21.17	39.44	55.1	24.97	99.88	74.64	57.08	23.46	24.46	28.54
BICRA	58.3	66.16	71.97	60.9	52.53	30.73	41.02	38.24	35.67	43.38	40.43	39.24	42.81	14.27	41.78	53.62	50.16	19.03	39.45	48.02	46.22	57.08	69.65	45.06	40.77	33.29	43.64	47.56	33.43	28.54	44.39	49.17	69.47	66.95	51.02	37.1	26.75	34.59	41.89	56.04	42.56	42.81	67.99	44.78	44.39	45.8	44.85	47.56
BICRAL	30.92	25.94	34.74	35.01	31.29	35.12	35.67	36.53	18.55	18.26	52.32	44.59	14.27	14.27	38.84	32.86	39.78	19.03	26.86	21.65	35.72	32.62	40.63	36.05	28.54	47.56	46.67	47.56	38.47	9.51	19.03	30.73	24.56	21.37	47.51	34.25	28.54	38.05	22.55	36.32	41.24	42.81	26.86	41.27	12.68	35.87	53	33.29
BID	33.47	27.24	28.54	22.07	26.36	19.76	85.62	164.38	53.75	66.21	11.89	35.67	35.67	42.81	136.51	41.51	36.32	19.03	20.98	26.37	40.62	49.55	36.76	30.04	24.46	19.03	33.23	45.62	78.52	9.51	38.05	57.96	17.92	21.1	31.57	42.81	49.94	38.92	49.25	44.62	25.73	64.21	39.45	30.73	57.08	59.33	77.46	23.78
BIK	10.64	70.05	37.22	21.48	19.53	32.93	32.11	19.98	79.43	27.4	21.4	46.38	42.81	28.54	24.91	51.89	48.43	19.03	57.08	24.8	18.56	24.15	26.12	48.06	53.82	38.05	16.18	20.97	59.92	47.56	34.88	58.83	16.15	15.96	26.78	74.2	105.24	39.78	117.38	55	34.97	14.27	21.82	37.76	19.03	48.73	57.08	38.05
BIN1	20.17	29.84	39.71	40.31	40.2	41.71	62.43	55.36	40.91	31.96	21.4	33.89	14.27	42.81	79.04	31.13	89.36	19.03	31.9	22.44	70.73	32.93	68.69	30.04	53	114.15	13	11.46	39.1	38.05	47.56	36.88	20.35	16.77	68.88	57.08	67.78	38.05	35.44	44.62	59.72	35.67	14.27	53.56	63.42	32.71	40.77	38.05
BIN2	18.29	31.13	79.41	20.59	31.86	72.44	42.81	17.69	31.63	70.78	35.67	26.75	57.08	114.15	22.36	41.51	67.45	38.05	31.9	15.35	107.15	38.57	115.12	54.07	20.38	123.67	21.1	27.46	24.6	66.59	69.76	50.93	29.87	24.62	109.69	28.54	37.46	62.27	52.01	74.72	60.05	46.38	21.82	82.54	44.39	47.6	61.15	80.86
BIN3	20.61	53.19	19.85	40.31	37.17	39.51	37.46	31.96	17.84	31.96	40.43	35.67	21.4	14.27	40.99	44.97	34.59	38.05	60.43	32.67	31.16	19.76	29.99	42.06	42.4	23.78	38.58	36.97	27.43	28.54	28.54	31.61	25	32.33	35.71	25.68	33.89	29.4	34.98	31.13	41.9	28.54	24.34	32.49	31.71	35.42	28.54	47.56
BIRC2	54.64	63.56	68.24	50.02	37.55	39.51	49.94	57.08	30.2	68.49	59.46	41.02	99.88	28.54	51.78	34.59	38.05	19.03	38.61	53.93	74.24	46.41	84.16	54.07	66.05	104.64	62.28	68.54	76.63	38.05	34.88	152.79	54.2	44.77	69.51	57.08	80.26	38.05	45.11	65.38	48.83	60.64	61.27	60.59	38.05	172.58	106	85.62
BIRC3	46.1	48	75.69	17.65	14.79	26.34	49.94	78.2	8.56	13.7	19.03	24.97	14.27	28.54	49.82	25.94	36.32	19.03	20.14	7.48	84.04	118.23	105.45	36.05	279.68	80.86	8.24	15.13	182.58	9.51	28.54	180.01	11.95	12.44	109.37	34.25	51.73	48.43	161.1	114.15	91.06	49.94	16.79	64.1	19.03	191.31	183.46	80.86
BIRC5	198.38	147.88	129.04	224.19	201.76	127.33	173.01	161.53	160.05	123.29	104.64	121.29	149.83	42.81	181.82	147.02	115.88	133.18	174.59	225.55	134.11	330.23	151.88	81.11	206.29	104.64	122.97	128.21	180.69	76.1	126.84	156.3	180.52	222.76	100.44	159.82	112.37	111.56	204.83	144.25	145.17	156.96	156.12	122.94	57.08	156.57	138.62	114.15
BIRC6	95.98	62.27	65.76	56.49	65.99	28.54	71.35	68.49	65.16	47.94	61.83	28.54	49.94	57.08	83.36	77.83	40.93	19.03	49.52	30.31	82.99	58.65	62.88	24.03	74.2	76.1	78.75	75.89	89.87	19.03	44.39	80.79	67.7	66.14	91.83	82.76	85.62	38.05	65.36	58.11	40.91	64.21	61.27	43.03	12.68	50.76	65.23	19.03
BIVM	24.05	19.46	33.5	35.89	38.49	48.3	24.97	18.26	11.18	22.83	42.81	32.11	28.54	28.54	20.01	25.94	44.97	57.08	18.47	28.34	29.76	26.34	36.76	27.04	24.46	42.81	20.66	19.03	43.83	57.08	41.22	24.59	32.52	31.24	28.38	34.25	21.4	46.7	21.63	36.32	36.62	24.97	25.18	35.12	25.37	32.71	32.62	23.78
BLCAP	59.18	103.78	68.24	59.72	54.04	35.12	67.78	87.33	28.06	38.81	85.62	57.08	185.5	28.54	88.07	81.29	39.2	19.03	124.23	79.51	73.53	60.84	59.98	57.08	77.46	52.32	82.08	89.94	104.69	28.54	38.05	73.76	63.71	70.6	61.22	156.96	162.31	45.83	74.11	61.23	48.83	67.78	47	48.3	57.08	84.15	69.31	71.35
BLK	9.09	22.05	69.49	15.59	21.43	32.93	5.35	8.56	7.37	13.7	28.54	23.19	7.13	42.81	12.95	19.03	76.68	57.08	17.63	12.2	63.03	15.68	68.69	48.06	13.05	19.03	10.4	8.65	9.14	57.08	38.05	35.12	12.39	12.98	144.13	11.42	17.84	39.78	29.46	67.45	32	17.84	6.71	21.07	38.05	17.82	53	19.03
BLM	22.94	16.86	53.35	36.78	47.41	79.03	33.89	24.54	37.58	52.51	66.59	42.81	21.4	14.27	27.07	39.78	61.69	57.08	27.7	32.67	30.46	48.61	47.4	36.05	30.17	38.05	26.59	33.73	35.95	38.05	50.74	41.27	27.87	40.17	44	22.83	28.54	57.94	36.36	44.62	64.67	24.97	31.9	57.08	31.71	41.96	28.54	57.08
BLMH	48.54	36.32	50.87	65.31	54.04	28.54	37.46	53.65	32.34	31.96	33.29	51.73	28.54	28.54	59.04	25.94	27.67	38.05	27.7	43.3	56.03	57.39	51.27	51.07	44.03	42.81	35.4	38.7	40.99	19.03	57.08	46.54	60.17	68.44	43.37	57.08	48.16	33.73	50.63	34.25	50.48	78.48	62.11	45.66	44.39	37.68	44.85	42.81
BLNK	8.53	23.35	65.76	15.89	18.77	19.76	26.75	57.65	62.07	54.79	26.16	24.97	57.08	14.27	39.03	41.51	64	19.03	50.36	20.47	94.19	23.52	70.62	54.07	22.83	28.54	14.02	24.65	42.26	19.03	41.22	38.64	15.49	10.69	111.28	42.81	49.94	26.81	52.47	94.44	22.43	64.21	20.14	25.47	25.37	45.12	65.23	42.81
BLOC1S1	62.62	51.89	33.5	37.07	38.11	30.73	53.51	61.64	38.05	59.36	49.94	44.59	35.67	14.27	78.06	53.62	50.16	57.08	64.63	62.19	63.03	51.43	62.88	33.04	62.78	66.59	33.67	27.89	63.07	38.05	38.05	61.47	39.82	46.26	52.29	37.1	53.51	25.94	37.74	32.17	41.57	46.38	54.56	43.91	38.05	53.24	28.54	23.78
BLOC1S2	46.44	32.43	47.15	27.07	29.2	65.86	39.24	32.53	24.73	18.26	59.46	46.38	21.4	28.54	29.03	38.05	43.24	57.08	26.86	35.03	44.47	26.66	29.99	51.07	19.57	33.29	24.56	24.21	32.16	28.54	38.05	33.37	43.8	37.6	38.58	34.25	57.08	34.59	37.28	31.13	37.94	42.81	28.54	42.15	57.08	39.48	40.77	19.03
BLOC1S3	15.29	18.16	34.74	20.01	18.2	35.12	12.49	16.55	10.94	20.55	16.65	33.89	7.13	42.81	14.91	15.57	23.06	19.03	20.14	15.75	18.56	28.54	28.05	33.04	22.83	19.03	16.04	20.32	20.81	19.03	12.68	30.73	14.82	16.23	31.25	31.39	10.7	30.27	29.46	32.17	34.64	21.4	10.07	36.88	25.37	18.72	48.92	14.27
BLOC1S4	26.93	23.35	32.26	17.95	16.12	19.76	28.54	23.97	22.83	15.98	19.03	23.19	7.13	28.54	16.67	32.86	29.4	19.03	20.98	22.04	29.06	17.56	34.83	42.06	22.83	19.03	14.31	14.27	22.07	28.54	25.37	25.47	30.53	18.26	33.16	25.68	8.92	31.13	20.25	22.83	26.39	24.97	27.7	28.1	31.71	20.53	12.23	14.27
BLOC1S5	10.97	11.67	35.98	18.24	20.67	32.93	21.4	14.27	13.32	31.96	26.16	48.16	14.27	28.54	14.71	20.76	25.37	76.1	18.47	19.68	24.86	19.76	16.45	30.04	15.49	9.51	14.88	14.92	10.72	57.08	41.22	21.95	13.49	14.2	22.64	19.98	24.97	37.19	22.09	39.44	31.67	17.84	25.18	32.49	44.39	19.85	12.23	47.56
BLOC1S6	62.18	25.94	49.63	60.31	53.85	41.71	66	59.93	74.91	61.64	71.35	62.43	71.35	42.81	48.25	34.59	43.82	38.05	48.68	58.26	76.34	70.56	57.08	63.09	52.18	80.86	52.74	58.16	98.7	38.05	38.05	50.05	76.1	66.82	51.98	51.37	67.78	60.54	80.09	61.23	58.4	57.08	40.29	69.37	38.05	71.97	69.31	71.35
BLVRA	40.45	58.37	71.97	59.14	52.53	83.42	123.07	229.45	52.08	77.62	54.7	73.13	57.08	71.35	191.43	62.27	80.14	76.1	57.08	42.91	79.14	63.66	64.82	78.11	228.31	95.13	40.46	30.7	75.37	57.08	76.1	79.91	48.67	39.49	61.22	174.08	140.91	63.13	110.47	75.76	86.77	71.35	41.97	103.62	69.76	154.99	142.69	57.08
BLVRB	56.41	53.19	29.78	17.06	18.58	50.49	28.54	14.27	35.44	57.08	40.43	41.02	64.21	71.35	22.56	36.32	42.66	57.08	41.97	31.88	29.06	44.85	29.99	42.06	61.97	28.54	15.32	17.51	23.97	28.54	25.37	29.86	44.02	28.54	30.29	19.98	21.4	51.02	46.49	38.4	39.59	35.67	31.9	39.51	25.37	34.07	36.69	42.81
BLZF1	30.15	25.94	40.95	40.31	50.44	46.1	37.46	74.2	39.72	43.38	28.54	53.51	28.54	71.35	65.12	38.05	29.4	19.03	30.22	64.95	43.77	51.75	52.24	54.07	57.08	47.56	85.69	87.35	78.52	47.56	31.71	44.78	45.57	37.74	44	51.37	48.16	39.78	39.13	42.55	56.09	28.54	42.81	50.93	63.42	60.91	36.69	52.32
BMERB1	187.3	173.83	477.71	501.92	514.45	799.08	176.58	144.98	323.67	385.84	192.63	478.02	199.77	570.77	98.27	368.41	533.87	171.23	351.69	297.98	164.23	301.69	370.52	225.3	102.74	356.73	201.43	196.09	181.95	589.8	678.58	340.71	263.93	256.85	410.7	79.91	78.48	731.62	217.26	344.54	553.94	117.72	188.02	511.94	596.14	165.14	183.46	280.63
BMF	14.3	24.65	52.11	63.55	54.99	52.69	44.59	91.89	97.74	59.36	49.94	49.94	7.13	57.08	58.65	39.78	42.09	57.08	23.5	61.41	54.98	56.45	58.04	87.12	28.54	38.05	74.99	66.59	34.06	47.56	38.05	42.15	41.81	30.57	58.99	19.98	39.24	48.43	61.22	63.3	80.17	53.51	52.04	52.69	31.71	64.07	44.85	57.08
BMI1	94.09	36.32	54.6	155.34	161.18	43.91	33.89	59.93	70.39	59.36	52.32	39.24	35.67	71.35	48.84	44.97	25.94	19.03	64.63	86.99	67.23	44.53	53.21	48.06	53.82	52.32	137.56	127.34	63.38	19.03	28.54	47.42	81.41	100.76	55.16	74.2	58.86	37.19	44.19	57.08	45.2	89.18	64.63	54.44	57.08	39.71	48.92	42.81
BMP1	20.28	16.86	18.61	25.01	33.56	43.91	23.19	31.39	19.74	18.26	33.29	19.62	21.4	14.27	35.89	29.4	25.37	76.1	11.75	22.04	23.11	14.43	28.05	54.07	12.23	38.05	19.94	19.67	29.33	47.56	19.03	40.39	42.03	30.3	18.81	48.52	28.54	30.27	17.49	21.79	34.97	67.78	20.14	36.88	31.71	23.69	32.62	90.37
BMP2	22.72	14.27	35.98	20.01	24.27	43.91	17.84	22.83	29.25	22.83	26.16	44.59	21.4	14.27	28.83	36.32	35.75	19.03	20.14	14.96	19.96	32.62	30.96	27.04	16.31	28.54	15.89	11.89	76	9.51	47.56	37.76	17.92	15.55	29.02	39.95	35.67	60.54	34.06	20.76	41.57	42.81	14.27	48.3	44.39	37.9	28.54	42.81
BMP2K	22.39	29.84	49.63	25.01	22.94	13.17	41.02	58.22	28.06	45.66	38.05	26.75	7.13	42.81	56.68	34.59	36.32	38.05	33.57	24.01	62.68	49.86	52.24	18.02	35.88	42.81	19.36	24.65	46.04	47.56	47.56	57.96	36.72	32.19	63.77	37.1	62.43	44.1	79.17	60.19	40.58	53.51	43.65	36	6.34	106.93	85.62	28.54
BMP3	6.98	22.05	32.26	27.95	44.94	59.27	16.05	15.98	41.86	18.26	40.43	42.81	21.4	28.54	13.93	12.11	24.21	19.03	29.38	12.2	12.26	15.05	27.09	39.05	10.6	28.54	10.11	7.57	9.14	19.03	28.54	21.95	20.35	16.23	28.06	14.27	7.13	52.75	13.81	19.72	39.26	7.13	14.27	38.64	69.76	17.37	20.38	33.29
BMP4	179.65	23.35	33.5	22.95	25.6	50.49	12.49	15.98	15.46	27.4	45.19	33.89	42.81	71.35	10.79	34.59	49.58	38.05	26.86	19.29	24.86	24.15	29.99	57.08	11.42	38.05	13.29	14.05	12.93	66.59	47.56	32.49	145.57	109.01	41.45	17.12	10.7	63.13	19.79	28.02	45.2	35.67	20.98	42.15	88.79	27.75	32.62	61.83
BMP5	13.63	14.27	45.91	30.89	22.19	48.3	21.4	8.56	14.51	31.96	23.78	39.24	49.94	14.27	18.04	27.67	42.66	57.08	15.95	16.53	22.76	22.89	29.02	33.04	8.97	14.27	12.72	11.67	12.3	66.59	53.91	18.44	40.71	65.73	28.06	8.56	12.49	61.4	27.16	21.79	43.22	21.4	23.5	34.25	63.42	18.05	28.54	28.54
BMP6	9.2	14.27	32.26	20.59	19.72	46.1	16.05	14.27	14.27	13.7	26.16	42.81	14.27	14.27	12.36	20.76	20.18	19.03	16.79	10.63	21.71	18.19	22.25	33.04	8.97	9.51	45.23	78.7	11.98	47.56	31.71	25.47	21.9	17.99	27.74	11.42	16.05	38.92	18.87	28.02	40.91	42.81	79.74	35.12	25.37	16.92	12.23	47.56
BMP7	40.12	36.32	28.54	117.39	230.77	28.54	64.21	55.36	10.94	9.13	16.65	37.46	71.35	14.27	67.86	36.32	30.56	19.03	43.65	56.68	13.66	59.9	29.99	51.07	5.71	14.27	14.16	11.24	8.83	47.56	38.05	35.12	212.38	218.98	19.45	5.71	23.19	29.4	20.25	15.57	25.73	32.11	15.11	36.88	6.34	12.18	16.31	71.35
BMP8A	13.63	23.35	35.98	32.66	31.67	63.66	12.49	18.26	22.83	22.83	35.67	37.46	21.4	42.81	15.5	29.4	48.43	19.03	36.93	16.53	27.66	31.36	32.89	51.07	12.23	33.29	20.37	17.73	16.08	57.08	53.91	32.49	24.56	18.12	33.16	22.83	21.4	58.81	17.03	30.1	48.5	32.11	15.95	44.78	31.71	25.49	28.54	33.29
BMP8B	18.4	25.94	49.63	34.42	44.37	83.42	12.49	18.26	24.26	38.81	45.19	51.73	28.54	42.81	16.87	38.05	72.64	38.05	26.02	19.29	30.81	38.26	39.66	51.07	22.83	42.81	28.47	24.65	25.86	47.56	53.91	264.31	26.55	25.83	44.96	19.98	16.05	65.73	35.44	37.36	62.69	39.24	41.97	58.83	50.74	27.52	24.46	99.88
BMPER	12.08	11.67	33.5	21.48	20.48	46.1	32.11	22.83	16.41	18.26	23.78	28.54	14.27	57.08	19.42	38.05	38.05	57.08	17.63	28.34	14.71	26.34	28.05	39.05	17.12	14.27	15.75	14.27	13.88	19.03	34.88	26.34	43.58	25.83	26.47	19.98	21.4	52.75	20.25	18.68	39.26	17.84	15.11	47.42	25.37	188.6	44.85	23.78
BMPR1A	46.1	25.94	39.71	29.42	23.13	32.93	26.75	21.69	28.54	25.11	52.32	41.02	21.4	28.54	30.21	36.32	31.13	19.03	31.06	29.13	22.76	17.56	24.19	21.03	21.2	14.27	26.59	24.21	19.24	28.54	53.91	26.34	34.73	30.3	32.84	5.71	30.32	40.65	24.86	25.94	30.68	28.54	31.06	26.34	31.71	20.3	12.23	28.54
BMPR1B	8.64	46.7	33.5	21.77	22.57	46.1	17.84	10.84	31.15	29.68	33.29	39.24	49.94	28.54	11.18	39.78	22.48	19.03	28.54	22.83	18.56	15.68	18.38	48.06	8.15	14.27	25.58	20.32	12.93	19.03	50.74	25.47	21.9	27.73	26.47	11.42	19.62	45.83	12.89	15.57	27.05	14.27	20.14	39.51	50.74	17.82	16.31	9.51
BMPR2	207.14	60.97	34.74	79.14	69.78	48.3	57.08	57.08	77.05	61.64	47.56	49.94	64.21	28.54	66.3	51.89	29.98	38.05	37.77	68.49	40.62	50.8	44.5	66.09	44.03	57.08	83.52	78.26	29.96	28.54	31.71	67.61	139.15	86.83	42.09	48.52	51.73	38.05	48.33	39.44	39.59	71.35	70.51	44.78	44.39	52.34	28.54	95.13
BMS1	47.1	50.59	90.58	63.26	73.38	83.42	48.16	56.51	66.11	29.68	57.08	60.64	42.81	114.15	59.23	29.4	57.65	19.03	53.72	40.54	44.82	64.92	68.69	30.04	49.74	47.56	55.49	55.35	53.29	47.56	63.42	65.86	57.96	56.67	66.64	65.64	64.21	89.94	59.38	70.57	55.1	53.51	79.74	64.98	63.42	43.32	44.85	38.05
BMT2	31.7	33.73	50.87	43.84	40.77	48.3	39.24	22.26	33.29	41.1	35.67	35.67	14.27	57.08	34.72	41.51	38.63	19.03	37.77	32.67	30.46	40.46	40.63	42.06	17.94	52.32	32.37	37.84	34.37	19.03	95.13	41.27	55.09	56.13	41.77	25.68	35.67	51.02	32.22	44.62	48.5	14.27	47	52.69	12.68	35.19	32.62	33.29
BNC2	83.68	14.27	16.13	36.78	32.05	32.93	26.75	31.96	9.51	20.55	30.92	37.46	21.4	57.08	30.99	19.03	19.6	19.03	15.11	17.32	20.66	19.76	15.48	27.04	10.6	19.03	8.67	9.3	10.72	47.56	50.74	21.07	43.14	24.48	27.74	17.12	14.27	31.13	21.63	25.94	25.4	49.94	16.79	28.1	19.03	17.37	8.15	23.78
BNIP1	31.14	42.81	39.71	20.89	27.69	63.66	26.75	21.69	22.83	18.26	52.32	44.59	35.67	71.35	30.79	39.78	53.62	76.1	35.25	22.83	36.77	42.34	40.63	48.06	26.91	38.05	20.66	21.84	19.24	28.54	34.88	45.66	29.87	32.06	38.26	14.27	19.62	65.73	30.84	50.85	55.1	21.4	26.86	57.08	63.42	40.38	44.85	38.05
BNIP2	37.79	54.48	44.67	35.89	35.84	37.32	41.02	62.78	59.22	54.79	47.56	55.29	57.08	14.27	54.33	43.24	42.66	19.03	57.08	49.2	56.73	54.57	48.37	42.06	36.69	47.56	49.85	51.24	78.2	28.54	44.39	52.69	40.48	36.52	58.03	91.32	67.78	33.73	58.92	50.85	53.12	46.38	42.81	43.91	19.03	78.51	65.23	52.32
BNIP3	147.85	31.13	17.37	83.26	74.33	26.34	42.81	27.4	39.72	59.36	57.08	39.24	7.13	14.27	20.2	27.67	28.25	38.05	33.57	75.18	18.91	21.64	27.09	30.04	21.2	14.27	16.62	20.97	12.93	38.05	28.54	26.34	169.24	95.89	20.41	14.27	30.32	26.81	73.65	30.1	22.1	28.54	33.57	25.47	31.71	20.98	32.62	9.51
BNIP3L	205.37	142.69	94.3	179.47	173.7	85.62	167.66	118.72	97.74	150.68	99.88	115.94	164.1	42.81	122.39	105.51	90.52	38.05	120.87	232.24	104.35	102.24	80.29	99.13	71.75	80.86	97.39	95.56	171.86	66.59	120.5	77.27	279.19	200.18	82.59	54.22	85.62	60.54	133.95	90.29	65.98	99.88	125.07	72.88	44.39	135.59	163.08	80.86
BNIPL	10.97	25.94	14.89	13.83	14.6	19.76	23.19	13.7	10.46	18.26	35.67	24.97	7.13	14.27	13.14	13.84	19.6	57.08	17.63	20.86	14.71	23.21	22.25	36.05	11.42	4.76	21.82	22.7	15.45	28.54	15.85	20.2	13.94	14.74	20.09	11.42	8.92	22.48	17.49	17.64	35.96	17.84	13.43	36	12.68	14.66	12.23	23.78
BOC	8.31	23.35	16.13	25.89	32.62	32.93	32.11	12.56	21.64	20.55	35.67	39.24	21.4	14.27	20.01	55.35	26.52	19.03	28.54	42.51	21.71	11.92	22.25	45.06	9.78	4.76	10.4	7.78	12.93	28.54	31.71	17.56	249.32	156.49	18.49	25.68	16.05	32	11.97	14.53	28.37	35.67	27.7	23.71	19.03	21.21	8.15	33.29
BOD1	66.39	50.59	47.15	66.2	65.99	41.71	87.4	89.61	38.76	36.53	45.19	60.64	35.67	57.08	87.87	36.32	32.29	19.03	39.45	84.24	46.22	61.47	65.78	54.07	61.15	28.54	49.56	52.54	53.92	38.05	44.39	62.35	83.18	89.81	42.41	65.64	46.38	57.94	64.9	41.51	60.71	32.11	79.74	63.22	50.74	66.78	44.85	57.08
BOD1L1	49.1	31.13	69.49	47.37	50.82	54.88	62.43	49.66	54.46	38.81	66.59	66	42.81	42.81	63.94	48.43	43.24	95.13	52.04	81.09	73.88	32.62	51.27	54.07	38.32	28.54	37.86	37.84	67.17	19.03	38.05	43.91	57.08	50.18	74.93	62.78	53.51	31.13	45.57	72.64	44.21	60.64	71.35	50.05	25.37	67.45	65.23	19.03
BOK	55.64	32.43	27.3	25.3	29.77	30.73	46.38	19.98	33.29	22.83	57.08	32.11	7.13	28.54	26.28	39.78	38.05	38.05	24.34	19.29	23.81	32.93	31.92	66.09	22.83	14.27	45.52	54.05	14.51	28.54	31.71	32.49	28.54	23.67	28.38	17.12	8.92	50.16	23.01	29.06	36.95	24.97	34.41	45.66	38.05	18.27	16.31	28.54
BOLA1	13.96	22.05	28.54	34.42	25.22	50.49	58.86	41.67	27.35	15.98	49.94	17.84	14.27	57.08	42.95	38.05	34.02	19.03	24.34	40.54	31.16	29.48	28.05	51.07	31.8	19.03	38.15	40	24.6	9.51	31.71	24.59	17.26	14.34	32.84	19.98	23.19	25.94	23.01	31.13	36.62	14.27	27.7	45.66	50.74	33.84	32.62	23.78
BOLA2B	116.26	58.37	99.26	80.91	79.64	92.2	66	91.32	124.86	98.17	54.7	71.35	64.21	128.42	89.44	53.62	103.78	38.05	45.33	85.81	105.05	59.9	104.48	66.09	93.77	95.13	61.85	62.7	119.83	66.59	91.96	74.64	56.41	64.38	77.8	122.72	99.88	102.91	91.14	112.08	107.56	103.45	126.74	87.81	82.44	67.68	73.38	66.59
BOLA3	60.85	53.19	73.21	49.43	53.66	81.22	46.38	36.53	67.54	66.21	64.21	55.29	71.35	28.54	33.93	48.43	49.01	19.03	64.63	50.39	40.97	60.21	52.24	42.06	73.38	52.32	31.5	29.4	73.47	66.59	53.91	57.96	42.48	40.04	39.86	59.93	60.64	83.89	72.73	68.49	71.92	49.94	27.7	82.54	50.74	48.73	61.15	61.83
BOLL	15.41	20.76	47.15	26.48	29.77	83.42	19.62	14.84	28.3	18.26	19.03	30.32	7.13	14.27	20.4	29.4	53.62	38.05	17.63	21.65	35.72	27.91	30.96	42.06	17.12	61.83	18.06	15.35	18.61	85.62	66.59	32.49	21.24	20.42	46.55	28.54	21.4	66.59	22.09	26.98	44.21	53.51	23.5	56.2	38.05	25.49	32.62	33.29
BOP1	15.41	19.46	18.61	12.65	13.27	30.73	21.4	18.26	14.03	18.26	21.4	17.84	7.13	28.54	15.69	17.3	39.2	190.26	11.75	22.04	19.26	12.86	23.22	24.03	23.65	9.51	20.81	16.65	17.66	28.54	44.39	16.68	17.26	16.5	18.49	22.83	23.19	32.86	21.17	23.87	28.7	32.11	33.57	26.34	57.08	18.95	16.31	38.05
BORCS5	22.94	24.65	43.43	33.54	28.25	52.69	42.81	41.1	19.26	43.38	19.03	69.56	28.54	85.62	36.87	44.97	45.55	38.05	31.06	31.49	57.08	47.98	49.34	33.04	26.09	33.29	36.12	31.78	42.57	19.03	47.56	40.39	31.41	32.73	46.24	34.25	42.81	55.35	56.62	53.96	53.78	21.4	47.84	42.15	31.71	35.87	32.62	42.81
BORCS6	20.39	27.24	39.71	21.48	22.38	43.91	19.62	15.98	22.12	36.53	21.4	42.81	21.4	71.35	19.03	15.57	54.19	19.03	24.34	15.35	37.82	29.17	39.66	42.06	17.12	9.51	11.42	15.35	23.65	19.03	25.37	44.78	21.46	18.66	45.6	25.68	26.75	38.05	21.17	38.4	39.26	35.67	12.59	42.15	50.74	22.56	40.77	42.81
BORCS7	18.51	27.24	34.74	27.66	25.03	30.73	23.19	22.83	29.01	25.11	66.59	19.62	21.4	14.27	21.58	29.4	21.33	19.03	41.97	23.22	32.92	21.95	26.12	42.06	20.38	47.56	28.03	30.05	25.54	47.56	34.88	26.34	32.52	30.16	35.39	34.25	24.97	43.24	23.48	39.44	27.71	21.4	37.77	22.83	63.42	25.04	89.69	57.08
BORCS8	20.73	31.13	53.35	39.13	41.72	57.08	37.46	24.54	31.63	34.25	57.08	41.02	35.67	57.08	26.28	36.32	53.62	76.1	27.7	31.49	34.32	31.99	51.27	48.06	19.57	28.54	24.56	25.08	33.43	114.15	63.42	34.25	25.44	29.21	44	19.98	33.89	70.05	39.59	38.4	56.09	14.27	27.7	59.71	69.76	28.88	36.69	52.32
BPGM	54.53	28.54	42.19	44.72	34.89	63.66	42.81	56.51	41.62	38.81	45.19	46.38	21.4	14.27	40.6	36.32	32.29	38.05	25.18	30.7	42.72	49.86	51.27	96.13	26.09	33.29	61.27	67.02	35.63	38.05	34.88	50.05	53.09	44.9	39.22	28.54	39.24	55.35	43.73	45.66	53.45	64.21	40.29	54.44	57.08	39.03	48.92	85.62
BPHL	22.17	20.76	19.85	32.36	29.01	19.76	28.54	23.4	19.98	25.11	38.05	28.54	21.4	28.54	21.18	17.3	27.67	19.03	37.77	27.16	18.21	24.15	18.38	21.03	17.12	14.27	29.33	27.89	13.56	9.51	19.03	15.81	18.14	21.37	19.13	11.42	19.62	31.13	14.27	28.02	28.7	10.7	36.09	28.1	25.37	16.02	24.46	19.03
BPIFA1	12.86	7650.91	35.98	18.54	17.07	37.32	24.97	14.27	25.21	29.68	19.03	7585.89	5001.37	784.81	19.03	6096.86	38.05	38.05	2431.65	16.53	23.46	18.5	20.32	54.07	13.05	23.78	15.46	17.73	18.92	66.59	47.56	30.73	19.03	16.77	30.29	25.68	12.49	54.48	30.84	24.91	37.61	17.84	19.31	51.81	38.05	23.91	16.31	19.03
BPIFA2	13.85	12.97	31.02	19.42	18.39	57.08	5.35	11.99	27.83	18.26	639.74	30.32	21.4	57.08	14.12	25.94	50.74	19.03	17.63	17.32	25.21	21.33	32.89	42.06	13.05	4.76	15.46	17.94	18.92	28.54	50.74	28.98	16.15	15.96	31.25	8.56	8.92	83.02	22.09	22.83	37.28	17.84	19.31	36	50.74	21.88	40.77	23.78
BPIFA3	16.18	25.94	38.46	20.3	25.6	48.3	23.19	9.13	35.44	15.98	42.81	44.59	14.27	42.81	14.12	29.4	28.25	19.03	28.54	18.11	21.01	25.72	38.7	63.09	11.42	14.27	17.63	17.08	19.55	47.56	53.91	37.76	17.7	19.34	32.84	17.12	7.13	81.29	26.7	23.87	45.86	32.11	21.82	45.66	38.05	23.24	32.62	28.54
BPIFB1	10.86	3057.51	34.74	19.71	15.36	24.15	23.19	10.84	18.07	11.42	28.54	7143.54	1662.37	670.65	11.18	1650.04	29.98	38.05	645.47	11.81	14.01	14.74	22.25	33.04	8.97	23.78	13.58	14.49	10.09	47.56	34.88	22.83	12.61	11.9	20.73	14.27	19.62	45.83	20.25	20.76	27.05	32.11	16.79	28.1	38.05	14.44	24.46	19.03
BPIFB2	16.07	31.13	37.22	18.83	25.79	37.32	17.84	16.55	28.54	15.98	35.67	105.24	7.13	71.35	20.01	25.94	47.28	19.03	18.47	19.29	28.01	31.05	23.22	48.06	25.28	14.27	18.64	17.08	19.24	28.54	31.71	36.88	18.14	21.78	33.8	31.39	17.84	70.91	25.32	23.87	37.94	17.84	24.34	42.15	69.76	21.88	32.62	42.81
BPNT1	28.59	35.02	32.26	42.07	37.36	32.93	41.02	59.36	40.91	50.23	45.19	30.32	35.67	42.81	52.37	39.78	43.24	19.03	28.54	44.87	38.17	42.96	36.76	57.08	36.69	38.05	51.01	51.46	28.07	38.05	34.88	50.05	29.64	34.22	39.22	42.81	32.11	43.24	33.14	53.96	45.86	42.81	38.61	43.03	19.03	37.68	44.85	38.05
BPNT2	67.16	50.59	49.63	76.2	58.97	52.69	37.46	42.24	34.01	50.23	83.24	66	49.94	85.62	30.01	32.86	45.55	19.03	57.92	66.92	52.52	66.8	66.75	69.09	76.65	66.59	72.54	73.51	116.05	19.03	60.25	56.2	73.67	65.06	43.68	71.35	64.21	38.05	73.19	47.74	55.1	60.64	55.4	54.44	57.08	62.72	69.31	52.32
BPTF	124.79	88.21	74.45	175.06	180.71	68.05	139.13	136.98	146.02	98.17	107.02	78.48	64.21	42.81	151.03	96.86	98.01	19.03	88.13	111	137.62	112.59	114.15	42.06	101.11	99.88	105.77	99.67	119.2	66.59	91.96	107.13	142.91	162.03	132.01	111.3	123.07	44.97	105.87	105.85	64.67	82.05	176.27	55.32	76.1	108.06	65.23	95.13
BPY2	14.08	36.32	48.39	11.18	12.7	79.03	17.84	13.13	13.08	22.83	23.78	23.19	14.27	14.27	9.41	22.48	49.58	38.05	25.18	9.45	23.11	30.42	32.89	51.07	4.89	9.51	7.95	8.43	9.78	38.05	25.37	38.64	14.16	14.88	38.9	5.71	14.27	79.56	20.71	36.32	22.1	24.97	13.43	34.25	63.42	30.46	36.69	38.05
BRAF	60.73	67.45	84.37	111.8	105.24	46.1	78.48	77.62	64.93	52.51	73.72	89.18	71.35	28.54	79.24	69.18	61.11	57.08	71.35	69.67	76.69	86.56	75.46	66.09	58.71	95.13	104.91	101.4	65.91	95.13	79.27	82.54	85.84	84.4	88.33	51.37	58.86	68.32	59.84	89.25	73.9	74.91	76.38	85.18	38.05	63.39	85.62	66.59
BRAP	28.04	40.21	45.91	47.07	48.54	43.91	60.64	51.94	51.61	41.1	33.29	60.64	35.67	42.81	50.6	38.05	43.24	19.03	36.93	38.18	37.12	46.1	41.6	39.05	46.48	66.59	37.28	33.73	47.3	47.56	41.22	50.93	42.48	37.33	44.96	48.52	44.59	38.92	57.08	37.36	48.83	35.67	55.4	36.88	25.37	44.44	36.69	76.1
BRAT1	44.89	51.89	43.43	45.6	41.15	48.3	85.62	80.48	53.27	50.23	54.7	60.64	57.08	42.81	82.97	38.05	115.31	38.05	36.93	43.3	60.23	58.33	51.27	87.12	44.85	42.81	53.61	56.64	47.93	28.54	34.88	69.37	51.55	47.47	55.16	45.66	44.59	62.27	41.89	47.74	55.1	53.51	88.13	57.96	88.79	56.4	61.15	23.78
BRCA1	34.91	35.02	53.35	54.43	65.04	43.91	39.24	36.53	44	38.81	28.54	30.32	21.4	57.08	49.04	29.4	40.36	19.03	26.86	43.69	42.37	58.65	32.89	66.09	71.75	42.81	33.67	25.51	50.45	19.03	50.74	62.35	28.76	48.83	31.25	25.68	44.59	47.56	55.7	31.13	57.74	49.94	62.95	71.13	38.05	38.8	32.62	42.81
BRCA2	28.82	32.43	38.46	26.77	33.94	41.71	39.24	20.55	23.78	18.26	26.16	49.94	7.13	14.27	32.56	22.48	83.6	19.03	28.54	32.67	42.02	39.51	44.5	33.04	39.95	33.29	23.26	21.19	39.73	47.56	50.74	40.39	29.64	33.68	49.42	8.56	32.11	44.97	34.98	39.44	71.59	24.97	33.57	39.51	69.76	29.33	32.62	28.54
BRCC3	30.48	40.21	43.43	36.48	42.86	48.3	30.32	34.82	40.43	31.96	23.78	32.11	42.81	42.81	33.34	48.43	40.36	19.03	25.18	35.43	30.46	74.01	40.63	42.06	39.95	57.08	40.32	33.73	34.69	57.08	44.39	31.61	35.62	40.17	42.41	17.12	37.46	35.46	43.27	48.77	44.21	28.54	39.45	43.03	38.05	37	16.31	28.54
BRD1	30.7	31.13	35.98	34.13	33.56	48.3	48.16	39.38	32.11	31.96	28.54	35.67	21.4	57.08	53.15	36.32	44.39	57.08	31.06	41.33	37.82	38.26	33.86	48.06	21.2	28.54	30.92	29.62	26.49	47.56	22.2	47.42	35.62	38.14	43.37	25.68	28.54	50.16	31.3	31.13	41.24	28.54	52.04	43.91	31.71	33.84	16.31	23.78
BRD2	211.46	220.52	143.93	200.65	188.3	61.47	160.53	235.16	233.54	200.91	140.31	131.99	142.69	85.62	228.5	136.64	81.29	38.05	182.98	166.11	171.58	254.34	175.1	69.09	240.54	185.5	216.6	208.42	255.74	28.54	76.1	151.91	186.94	208.83	162.3	151.25	165.88	45.83	153.74	173.31	102.28	189.07	252.65	93.96	38.05	257.86	236.46	152.21
BRD3	78.13	46.7	40.95	142.99	117.57	37.32	83.83	114.15	102.26	47.94	64.21	46.38	64.21	57.08	102.19	48.43	55.35	19.03	47	118.09	52.17	71.82	46.44	63.09	50.55	57.08	91.9	92.1	39.1	47.56	50.74	61.47	87.16	105.23	48.15	39.95	49.94	40.65	38.67	38.4	54.77	42.81	73.02	60.59	31.71	46.02	65.23	66.59
BRD3OS	18.84	32.43	32.26	23.54	18.96	26.34	30.32	31.39	16.89	22.83	33.29	46.38	21.4	42.81	32.56	29.4	27.67	38.05	31.9	32.28	25.21	16.93	29.02	15.02	17.94	14.27	18.21	17.94	15.14	19.03	50.74	22.83	29.64	25.43	24.55	39.95	19.62	31.13	21.17	32.17	32.33	35.67	13.43	36.88	19.03	16.92	12.23	28.54
BRD4	267.65	142.69	121.6	197.12	192.09	72.44	173.01	221.46	217.13	180.36	159.34	89.18	121.29	99.88	183.39	145.29	85.33	19.03	130.1	190.52	159.68	121.05	148.98	81.11	156.55	152.21	196.52	200.42	198.04	76.1	85.62	147.52	228.75	216.41	144.13	179.79	158.75	62.27	197.47	143.21	95.35	131.99	260.2	84.3	120.5	158.37	175.31	128.42
BRD7	68.05	49.29	73.21	105.92	92.16	68.05	41.02	37.1	89.42	77.62	61.83	78.48	49.94	71.35	30.6	64	31.71	19.03	85.62	66.92	63.73	53.94	63.85	48.06	62.78	57.08	76.87	68.75	38.16	47.56	57.08	57.96	59.29	78.72	57.4	51.37	39.24	65.73	57.08	71.61	87.43	49.94	84.78	72.88	63.42	59.11	53	80.86
BRD8	66.39	41.51	38.46	85.32	93.3	43.91	53.51	64.5	37.58	38.81	76.1	41.02	35.67	28.54	71.59	55.35	48.43	95.13	34.41	99.98	49.02	117.29	56.11	54.07	69.31	57.08	45.66	37.84	49.51	47.56	66.59	52.69	77.87	92.24	52.93	51.37	62.43	45.83	65.82	44.62	53.12	49.94	57.92	46.54	63.42	66.55	53	57.08
BRD9	37.79	46.7	29.78	29.42	37.36	17.56	33.89	35.96	67.78	38.81	40.43	23.19	7.13	14.27	37.07	29.4	25.94	19.03	24.34	37.79	33.27	37.63	32.89	39.05	32.62	47.56	22.98	24.65	63.07	47.56	34.88	31.61	37.17	48.56	34.12	25.68	23.19	25.94	37.74	30.1	30.02	28.54	24.34	26.34	6.34	34.97	24.46	23.78
BRF1	34.58	32.43	43.43	29.13	30.72	35.12	26.75	13.7	22.83	20.55	19.03	33.89	28.54	28.54	15.89	36.32	34.02	19.03	31.9	28.34	24.86	21.01	43.53	15.02	22.83	14.27	24.28	23.57	19.55	47.56	22.2	15.81	36.28	38.14	36.03	25.68	28.54	43.24	26.7	32.17	35.3	7.13	53.72	43.91	38.05	19.63	28.54	19.03
BRF2	19.4	25.94	24.82	24.13	25.79	24.15	16.05	24.54	23.54	38.81	30.92	35.67	21.4	42.81	33.54	15.57	34.02	19.03	26.02	35.03	22.41	31.99	31.92	36.05	31.8	28.54	25.43	25.94	28.07	47.56	44.39	20.2	29.64	30.03	26.15	28.54	33.89	28.54	30.84	29.06	32.99	10.7	23.5	41.27	12.68	28.88	28.54	38.05
BRI3	157.16	102.48	64.52	94.15	65.04	72.44	76.7	138.13	91.8	194.06	199.77	62.43	142.69	28.54	118.27	65.73	62.27	57.08	146.05	147.61	90.34	72.76	78.36	84.11	141.06	133.18	188.86	215.55	101.54	9.51	25.37	61.47	136.72	107.93	63.14	125.57	156.96	30.27	109.09	66.42	69.28	107.02	103.24	61.47	38.05	118.21	73.38	99.88
BRI3BP	58.3	51.89	67	42.66	42.67	72.44	55.29	39.38	121.76	68.49	38.05	83.83	14.27	85.62	53.94	48.43	98.01	57.08	47.84	43.3	67.93	119.17	71.59	69.09	140.25	99.88	29.91	26.16	70.32	85.62	79.27	75.52	35.4	42.33	76.85	134.13	137.34	84.75	123.82	64.34	87.43	53.51	43.65	92.2	57.08	69.71	65.23	80.86
BRICD5	18.73	23.35	28.54	43.54	43.99	32.93	33.89	14.27	21.64	15.98	40.43	32.11	21.4	14.27	18.83	32.86	44.97	38.05	8.39	27.95	30.46	31.99	26.12	27.04	20.38	4.76	16.04	15.13	18.29	28.54	38.05	30.73	21.9	22.18	30.61	17.12	30.32	27.67	28.08	31.13	33.32	24.97	25.18	32.49	25.37	23.91	24.46	23.78
BRINP1	17.62	20.76	64.52	20.59	29.96	48.3	24.97	14.84	25.21	27.4	33.29	46.38	7.13	71.35	12.16	19.03	55.92	76.1	23.5	16.53	20.66	35.44	30.96	30.04	12.23	9.51	16.47	14.49	14.19	57.08	72.93	34.25	25	22.45	38.58	8.56	10.7	63.13	26.7	31.13	48.5	21.4	18.47	48.3	44.39	24.59	20.38	57.08
BRINP2	13.74	20.76	31.02	22.07	28.82	43.91	17.84	11.99	16.89	29.68	19.03	35.67	28.54	42.81	16.08	22.48	38.63	19.03	23.5	25.19	18.21	26.66	25.15	33.04	14.68	4.76	31.93	26.16	13.24	85.62	82.44	30.73	20.57	18.94	29.34	8.56	14.27	57.08	22.09	23.87	49.49	14.27	51.2	49.17	31.71	22.33	28.54	28.54
BRINP3	12.97	20.76	34.74	17.06	17.07	26.34	26.75	15.98	15.22	18.26	23.78	26.75	14.27	28.54	18.83	29.4	39.78	19.03	18.47	18.5	24.51	16.93	22.25	45.06	20.38	42.81	17.2	14.27	24.28	19.03	28.54	29.86	17.48	33.41	35.71	22.83	14.27	38.05	18.87	30.1	39.59	28.54	21.82	57.08	50.74	23.46	12.23	33.29
BRIP1	25.93	19.46	31.02	25.89	36.41	26.34	30.32	14.27	37.1	27.4	28.54	24.97	7.13	14.27	24.71	17.3	27.1	38.05	16.79	31.1	20.66	54.57	28.05	39.05	24.46	14.27	20.95	16	26.17	28.54	31.71	39.51	23.89	27.05	25.51	19.98	12.49	32	38.67	25.94	40.25	17.84	36.09	38.64	50.74	25.27	36.69	33.29
BRIX1	63.28	29.84	53.35	56.19	76.99	50.49	42.81	45.09	173.13	73.06	61.83	30.32	42.81	28.54	49.43	29.4	30.56	38.05	46.17	55.11	42.37	75.89	46.44	57.08	92.14	28.54	54.62	52.97	114.15	57.08	47.56	43.03	51.99	57.08	42.09	68.49	51.73	52.75	64.9	86.13	55.1	74.91	74.7	46.54	25.37	53.02	48.92	33.29
BRK1	140.42	114.15	88.1	134.45	120.41	79.03	76.7	118.15	75.15	77.62	123.67	80.26	107.02	42.81	91.79	81.29	103.78	76.1	100.72	137.38	137.97	66.17	95.77	72.1	147.58	137.94	194.64	176.64	108.48	9.51	47.56	92.2	148.89	124.03	96.94	159.82	155.18	56.21	64.9	95.47	70.27	103.45	126.74	69.37	31.71	159.27	106	61.83
BRME1	30.48	44.1	44.67	48.84	54.8	65.86	32.11	23.4	68.25	50.23	26.16	64.21	42.81	42.81	27.66	76.1	36.9	19.03	45.33	32.28	27.31	47.67	40.63	66.09	34.25	9.51	52.74	40.65	24.91	114.15	50.74	45.66	39.82	39.49	33.16	39.95	16.05	51.89	39.13	45.66	65.98	49.94	34.41	64.98	63.42	43.54	24.46	61.83
BRMS1	49.98	40.21	60.8	63.26	57.08	43.91	53.51	73.63	67.3	89.04	49.94	64.21	42.81	99.88	59.63	50.16	41.51	19.03	47	47.24	61.28	55.82	61.91	42.06	59.52	38.05	60.54	63.78	121.41	38.05	47.56	64.1	50	55.05	59.63	65.64	67.78	60.54	123.82	74.72	62.36	53.51	55.4	67.61	31.71	56.17	40.77	47.56
BRMS1L	17.73	18.16	26.06	21.18	25.79	35.12	21.4	17.12	19.5	31.96	23.78	23.19	28.54	57.08	17.85	36.32	31.13	19.03	17.63	20.47	22.06	49.24	35.79	48.06	19.57	9.51	16.47	15.13	19.24	38.05	66.59	19.32	27.21	30.3	28.7	19.98	21.4	33.73	23.94	34.25	30.02	28.54	22.66	28.1	44.39	20.76	24.46	28.54
BROX	40.79	41.51	59.56	57.96	60.11	46.1	90.97	104.45	68.02	36.53	64.21	53.51	49.94	14.27	102.58	50.16	59.38	38.05	62.95	71.25	64.78	51.43	64.82	66.09	100.29	85.62	114.15	116.53	59.28	76.1	47.56	41.27	45.13	45.31	59.63	77.05	58.86	43.24	51.09	69.53	52.13	39.24	63.79	50.05	38.05	71.97	40.77	52.32
BRPF1	21.61	23.35	33.5	39.72	46.46	57.08	12.49	18.84	24.02	29.68	35.67	33.89	14.27	28.54	17.65	34.59	49.01	19.03	25.18	26.77	32.92	25.09	32.89	57.08	42.4	33.29	32.51	28.11	33.11	47.56	25.37	47.42	35.18	35.84	32.52	22.83	19.62	39.78	27.16	31.13	38.93	17.84	41.13	40.39	25.37	36.77	40.77	47.56
BRPF3	43.45	49.29	52.11	101.21	98.98	41.71	62.43	76.48	50.18	36.53	90.37	44.59	64.21	14.27	70.22	48.43	25.94	76.1	52.04	80.3	40.27	73.38	60.95	45.06	52.18	52.32	79.04	75.89	26.17	57.08	44.39	53.56	69.69	85.48	51.66	42.81	55.29	44.97	39.13	40.47	54.44	67.78	66.31	44.78	57.08	51.21	32.62	33.29
BRS3	9.75	18.16	37.22	24.42	27.69	41.71	21.4	10.84	16.89	22.83	21.4	35.67	7.13	99.88	10.59	31.13	38.05	38.05	22.66	14.17	21.71	19.76	30.96	21.03	13.86	23.78	13.73	12.11	17.03	28.54	57.08	32.49	15.71	18.66	22.64	5.71	10.7	42.38	16.57	30.1	46.52	14.27	16.79	35.12	38.05	16.47	8.15	23.78
BRSK1	23.16	9.08	14.89	27.95	26.55	17.56	10.7	8.56	12.6	22.83	16.65	21.4	7.13	14.27	13.34	6.92	33.44	19.03	12.59	27.95	14.01	10.98	29.99	30.04	6.52	28.54	11.13	13.84	14.19	19.03	9.51	26.34	15.93	21.64	16.9	11.42	10.7	23.35	10.59	14.53	21.12	21.4	15.11	30.73	19.03	14.66	4.08	14.27
BRSK2	37.57	31.13	54.6	27.07	27.12	57.08	24.97	14.27	27.59	41.1	33.29	49.94	14.27	42.81	14.91	32.86	67.45	38.05	30.22	30.31	25.91	35.12	23.22	51.07	15.49	28.54	18.21	16.22	16.71	76.1	47.56	41.27	28.1	33.81	38.9	19.98	10.7	73.51	30.84	33.21	43.88	17.84	21.82	55.32	57.08	24.14	28.54	66.59
BRWD1	63.51	50.59	89.34	76.79	86.47	83.42	53.51	49.66	82.05	82.19	49.94	69.56	64.21	85.62	36.68	84.75	77.83	38.05	58.76	76.76	92.09	50.8	88.03	54.07	55.45	76.1	80.92	82.8	108.16	76.1	79.27	105.37	84.95	86.97	78.44	77.05	69.56	77.83	51.55	85.1	97.99	42.81	94.01	85.18	57.08	95.88	85.62	76.1
BRWD3	51.42	24.65	37.22	79.73	72.63	32.93	42.81	70.2	52.56	52.51	52.32	60.64	57.08	28.54	54.33	44.97	34.59	38.05	32.74	61.41	53.58	43.59	61.91	45.06	24.46	33.29	86.84	74.81	61.18	47.56	47.56	51.81	57.52	61.68	54.84	51.37	64.21	39.78	68.58	49.81	51.47	49.94	67.99	67.61	31.71	44.67	40.77	38.05
BSCL2	56.74	81.72	28.54	55.9	41.72	41.71	37.46	70.2	68.97	22.83	59.46	41.02	64.21	14.27	61	57.08	36.32	152.21	130.94	66.52	31.16	54.88	38.7	24.03	30.98	47.56	49.85	56.43	33.43	47.56	25.37	49.17	44.02	58.97	41.45	28.54	37.46	36.32	50.17	33.21	39.26	46.38	36.09	33.37	38.05	46.7	36.69	28.54
BSDC1	48.88	86.91	62.04	98.56	83.06	21.95	69.56	55.94	96.08	84.47	54.7	73.13	71.35	57.08	56.1	88.21	54.77	38.05	62.95	70.07	51.12	74.95	63.85	51.07	92.14	66.59	136.12	133.18	38.16	66.59	63.42	43.91	67.7	72.77	57.4	77.05	80.26	31.13	77.33	49.81	58.07	64.21	34.41	55.32	63.42	72.87	57.08	33.29
BSG	423.92	275.01	76.93	239.78	234	90.01	221.17	252.85	263.74	191.78	254.47	105.24	171.23	42.81	219.29	181.61	126.26	19.03	207.32	354.66	128.86	76.83	107.38	96.13	256.03	152.21	399.97	345.7	176.59	66.59	72.93	98.35	230.96	279.03	88.01	219.75	244.36	50.16	205.75	97.55	149.13	281.82	266.08	120.3	63.42	143.93	114.15	109.4
BSN	16.74	36.32	39.71	74.73	54.8	54.88	21.4	12.56	18.79	36.53	26.16	53.51	14.27	57.08	14.12	38.05	73.22	38.05	19.31	25.98	23.81	21.01	49.34	51.07	18.75	23.78	22.83	18.59	13.24	47.56	76.1	37.76	30.97	27.19	39.22	25.68	10.7	66.59	30.38	32.17	51.47	17.84	31.9	57.96	57.08	20.53	24.46	33.29
BSPH1	9.86	18.16	31.02	16.77	20.48	30.73	19.62	8.56	11.42	18.26	38.05	41.02	7.13	57.08	11.57	19.03	24.79	19.03	17.63	17.71	19.26	23.21	21.28	36.05	17.94	14.27	12.57	7.78	13.56	38.05	9.51	23.71	17.26	14.61	24.87	11.42	10.7	41.51	21.17	16.6	41.57	17.84	26.86	33.37	57.08	16.02	12.23	33.29
[truncated: 13,718 more rows]
