# Supplementary material for: Epigenetic and Immune Profile Characteristics in Sinonasal Undifferentiated Carcinoma
Source: Cancer Med. 2024 Nov 20;13(22):e70413. doi: 10.1002/cam4.70413 (PMC11577451; doi:10.1002/cam4.70413)
Supplement: Supplementary file 3 — Table S2. [file CAM4-13-e70413-s005.xlsx]

## Sheet: Sheet1
	Supplementary Table 2. Gene lists of next generation sequencing analysis
	SNV / InDel (546 genes)	Fusion (48 genes)
	ABL1, ABL2, ABRAXAS1, ACVR1, ACVR1B, ADGRA2, AGO2, AHNAK2, AKT1, AKT2, AKT3, ALK, ALOX12B, AMER1, ANKRD11, APC, AR, ARAF, ARFRP1, ARID1A, ARID1B, ARID2, ARID5B, ASXL1, ASXL2, ATM, ATR, ATRX, AURKA, AURKB, AURKC, AXIN1, AXIN2, AXL, B2M, BABAM1, BAP1, BARD1, BBC3, BCL10, BCL2, BCL2L1, BCL2L11, BCL2L2, BCL6, BCOR, BCORL1, BCR, BIRC3, BLM, BMPR1A, BRAF, BRCA1, BRCA2, BRD2, BRD3, BRD4, BRIP1, BTG1, BT…	ABL1, AKT3, ALK, AXL, BCL2, BCL6, BRAF, CCND1, CIITA, CREB3L2, EGFR, EML4, ERG, ETV1, ETV6, EWSR1, FGFR1, FGFR2, FGFR3, FUS, HIC1, JAK2, KMT2A, KRAS, MAGI3, MBIP, MET, MYC, NPM1, NRG1, NTRK1, NTRK2, NTRK3, PAX5, PAX8, PDGFRA, PDGFRB, PPARG, RAF1, RARA, RET, ROS1, SLC45A3, SS18, TMPRSS2, TRA, TRB, TRG
