# Supplementary material for: Epigenetic and Immune Profile Characteristics in Sinonasal Undifferentiated Carcinoma
Source: Cancer Med. 2024 Nov 20;13(22):e70413. doi: 10.1002/cam4.70413 (PMC11577451; doi:10.1002/cam4.70413)
Supplement: Supplementary file 4 — Table S3. Differential expression of genes in sinonasal undifferentiated carcinoma compared to normal epithelial cells within CK‐positive cell populations. [file CAM4-13-e70413-s001.xlsx]

## Sheet: Normal-v-Tumor
FC
